# Supplementary material for: Probabilistic embedding, clustering, and alignment for integrating spatial transcriptomics data with PRECAST
Source: Nat Commun. 2023 Jan 18;14:296. doi: 10.1038/s41467-023-35947-w (PMC9849443; doi:10.1038/s41467-023-35947-w)
Supplement: Supplementary file 4 — Supplementary Data 1-8 [file 41467_2023_35947_MOESM4_ESM.zip]

Archive with 18 entries (17 files):
- Supplementary Data/
- __MACOSX/._Supplementary Data
- Supplementary Data/Dataset8_SimulationTable_R1.xlsx
- __MACOSX/Supplementary Data/._Dataset8_SimulationTable_R1.xlsx
- Supplementary Data/Dataset5_Bulb16_reduced_resolution_DomainDEGsList.xlsx
- __MACOSX/Supplementary Data/._Dataset5_Bulb16_reduced_resolution_DomainDEGsList.xlsx
- Supplementary Data/Dataset6_HCC4_Domain_DEGsList.xlsx
- __MACOSX/Supplementary Data/._Dataset6_HCC4_Domain_DEGsList.xlsx
- Supplementary Data/Dataset2_genelist_pseudotime_association_brain12.xlsx
- __MACOSX/Supplementary Data/._Dataset2_genelist_pseudotime_association_brain12.xlsx
- Supplementary Data/Dataset3_Conditional_SVGs_brain12.xlsx
- __MACOSX/Supplementary Data/._Dataset3_Conditional_SVGs_brain12.xlsx
- Supplementary Data/Dataset4_mouseLiver8_Domain_DEGsList.xlsx
- __MACOSX/Supplementary Data/._Dataset4_mouseLiver8_Domain_DEGsList.xlsx
- Supplementary Data/Dataset1_Domain_DEGsList_brain12.xlsx
- __MACOSX/Supplementary Data/._Dataset1_Domain_DEGsList_brain12.xlsx
- Supplementary Data/Dataset7_HCC4_SVGsList.xlsx
- __MACOSX/Supplementary Data/._Dataset7_HCC4_SVGsList.xlsx
