# Supplementary material for: Probabilistic embedding, clustering, and alignment for integrating spatial transcriptomics data with PRECAST
Source: Nat Commun. 2023 Jan 18;14:296. doi: 10.1038/s41467-023-35947-w (PMC9849443; doi:10.1038/s41467-023-35947-w)
Supplement: Supplementary file 4 — Supplementary Data 1-8 [file 41467_2023_35947_MOESM4_ESM.zip › Supplementary Data/Dataset8_SimulationTable_R1.xlsx]

## Sheet: Sheet1
Settings of mean and covariance components of the Gaussian mixture model in simulations
Scenario 1
k\j	1	2	3	4	5	6	7	8	9	10
1	10	0	0	0	0	0	0	0	0	0
2	0	10	0	0	0	0	0	0	0	0
3	0	0	10	0	0	0	0	0	0	0
4	0	0	0	10	0	0	0	0	0	0
5	0	0	0	0	-10	0	0	0	0	0
6	0	0	0	0	0	-10	0	0	0	0
7	0	0	0	0	0	0	-10	-10	-10	-10
k\j	1	2	3	4	5	6	7	8	9	10
k=1	10	1	1	1	1	1	1	1	1	1
k=2	1	10	1	1	1	1	1	1	1	1
k=3	1	1	10	1	1	1	1	1	1	1
k=4	1	1	1	10	1	1	1	1	1	1
k>=5	1	1	1	1	1	1	1	1	1	1
Scenario 2
k\j	1	2	3	4	5	6	7	8	9	10
1	8	0	0	0	0	0	0	0	0	0
2	0	8	0	0	0	0	0	0	0	0
3	0	0	8	0	0	0	0	0	0	0
4	0	0	0	8	0	0	0	0	0	0
5	0	0	0	0	-8	0	0	0	0	0
6	0	0	0	0	0	-8	0	0	0	0
7	0	0	0	0	0	0	-8	-8	-8	-8
Scenario 4
k\j	1	2	3	4	5	6	7	8	9	10
1	9	0	0	0	0	0	0	0	0	0
2	0	9	0	0	0	0	0	0	0	0
3	0	0	9	0	0	0	0	0	0	0
4	0	0	0	9	0	0	0	0	0	0
5	0	0	0	0	-9	0	0	0	0	0
6	0	0	0	0	0	-9	0	0	0	0
7	0	0	0	0	0	0	-9	-9	-9	-9
Scenario 5
