# Supplementary material for: Probabilistic embedding, clustering, and alignment for integrating spatial transcriptomics data with PRECAST
Source: Nat Commun. 2023 Jan 18;14:296. doi: 10.1038/s41467-023-35947-w (PMC9849443; doi:10.1038/s41467-023-35947-w)
Supplement: Supplementary file 4 — Supplementary Data 1-8 [file 41467_2023_35947_MOESM4_ESM.zip › Supplementary Data/Dataset5_Bulb16_reduced_resolution_DomainDEGsList.xlsx]

## Sheet: Domain1
p_val	avg_log2FC	pct.1	pct.2	p_val_adj	cluster	gene
0	2.76873	0.859	0.326	0	1	Mobp
0	2.55049	0.974	0.555	0	1	Mbp
0	2.26449	0.825	0.446	0	1	Tubb2b
0	1.22307	0.94	0.658	0	1	Tuba1a
4.68683e-257	2.33541	0.736	0.348	9.37367e-254	1	Nrep
1.40738e-251	1.16412	0.912	0.619	2.81475e-248	1	Stmn1
4.6268e-234	3.16597	0.607	0.136	9.2536e-231	1	Sox11
3.27886e-202	2.05849	0.719	0.399	6.55772e-199	1	Sox4
1.40981e-187	2.10033	0.68	0.347	2.81962e-184	1	Dcx
2.22966e-186	2.11176	0.829	0.567	4.45932e-183	1	Plp1
2.12631e-170	1.54084	0.73	0.411	4.25263e-167	1	Marcksl1
1.40947e-134	1.48805	0.685	0.343	2.81894e-131	1	Sox2ot
2.06525e-132	2.4618	0.503	0.133	4.13051e-129	1	Zfp704
2.92591e-132	1.89666	0.563	0.235	5.85182e-129	1	Dpysl3
1.63926e-127	1.78036	0.588	0.262	3.27852e-124	1	Nfib
6.09423e-122	2.31756	0.635	0.267	1.21885e-118	1	Cnp
6.99598e-122	1.21065	0.726	0.44	1.3992e-118	1	Zbtb20
2.70933e-121	0.905466	0.724	0.443	5.41865e-118	1	Nnat
5.73754e-120	1.43191	0.74	0.446	1.14751e-116	1	Qdpr
3.72101e-105	0.906261	0.748	0.49	7.44203e-102	1	Ccdc88a
7.38905e-103	1.9652	0.501	0.158	1.47781e-99	1	Hn1
5.13378e-101	0.761812	0.767	0.544	1.02676e-97	1	Tubb3
6.57472e-97	0.708757	0.837	0.586	1.31494e-93	1	Nrxn3
3.05853e-93	0.685286	0.828	0.613	6.11707e-90	1	Meis2
2.90992e-91	0.711578	0.804	0.589	5.81984e-88	1	Tcf4
5.95382e-89	1.18253	0.73	0.455	1.19076e-85	1	Pcdh9
2.40372e-81	1.00036	0.698	0.442	4.80745e-78	1	Pbx3
1.36579e-74	2.40658	0.374	0.053	2.73159e-71	1	Igfbpl1
9.75848e-74	0.950126	0.644	0.416	1.9517e-70	1	Stmn2
2.44624e-72	1.6811	0.559	0.285	4.89249e-69	1	Erbb4
2.03056e-70	2.59888	0.478	0.127	4.06111e-67	1	Cldn11
6.32749e-69	2.33109	0.494	0.182	1.2655e-65	1	Mal
8.61743e-69	1.8406	0.409	0.111	1.72349e-65	1	Gng2
1.93661e-68	0.606387	0.775	0.599	3.87323e-65	1	Basp1
5.21483e-68	0.743324	0.746	0.521	1.04297e-64	1	Pbx1
7.59533e-64	1.50617	0.638	0.414	1.51907e-60	1	Sept4
2.78216e-55	0.704374	0.699	0.492	5.56432e-52	1	Zeb2
6.56244e-54	1.28674	0.571	0.36	1.31249e-50	1	Robo2
9.34315e-54	2.76617	0.443	0.106	1.86863e-50	1	Mag
6.68872e-53	0.926125	0.623	0.414	1.33774e-49	1	Mapt
3.13345e-51	0.836269	0.639	0.433	6.26691e-48	1	Tshz1
6.27779e-50	1.04712	0.567	0.363	1.25556e-46	1	Bcl11a
2.84242e-49	0.966584	0.553	0.365	5.68483e-46	1	Crmp1
4.74656e-48	0.981787	0.567	0.394	9.49311e-45	1	Dlx1
2.20806e-46	2.41346	0.439	0.13	4.41612e-43	1	Trf
2.21504e-42	1.20364	0.572	0.342	4.43007e-39	1	Adarb2
4.37809e-42	0.597322	0.692	0.471	8.75618e-39	1	Auts2
1.23181e-41	0.560741	0.645	0.459	2.46363e-38	1	Stmn4
1.57783e-40	1.20356	0.392	0.164	3.15566e-37	1	Mtss1
2.33468e-40	2.01753	0.303	0.043	4.66936e-37	1	Mex3a
5.63421e-36	2.43825	0.411	0.088	1.12684e-32	1	Mog
7.5521e-32	2.42563	0.377	0.083	1.51042e-28	1	Ermn
9.38676e-32	0.728625	0.595	0.427	1.87735e-28	1	Trim2
3.54067e-28	0.895039	0.45	0.261	7.08133e-25	1	Fnbp1l
3.82103e-28	1.17283	0.401	0.209	7.64206e-25	1	Sp9
4.92918e-26	0.267417	0.761	0.623	9.85837e-23	1	Dynll1
7.34662e-26	0.658787	0.576	0.423	1.46932e-22	1	Kmt2e
3.9124e-25	1.42931	0.425	0.215	7.82481e-22	1	Nav3
5.01261e-25	1.00736	0.365	0.149	1.00252e-21	1	Ccnd2
6.28072e-25	0.972978	0.542	0.349	1.25614e-21	1	Magi2
9.2257e-25	2.23498	0.276	0.042	1.84514e-21	1	Prokr2
5.26615e-24	0.375778	0.123	0.11	1.05323e-20	1	Dok6
1.40923e-23	0.635838	0.672	0.568	2.81847e-20	1	Aplp1
2.26453e-23	1.0504	0.346	0.171	4.52907e-20	1	Rnd3
2.50773e-23	0.252172	0.74	0.597	5.01545e-20	1	Rtn4
3.68346e-23	1.21302	0.396	0.203	7.36691e-20	1	Mpped2
9.17368e-23	1.18393	0.383	0.169	1.83474e-19	1	2610203C20Rik
1.02415e-22	0.840271	0.448	0.285	2.0483e-19	1	Gm13889
1.59863e-22	0.794721	0.473	0.311	3.19726e-19	1	Kat6b
2.03917e-22	1.56248	0.288	0.082	4.07834e-19	1	Dpysl5
3.9258e-22	1.26757	0.361	0.168	7.8516e-19	1	Camk4
5.3234e-22	0.923983	0.459	0.289	1.06468e-18	1	Soga3
1.80334e-21	0.639815	0.549	0.413	3.60668e-18	1	Elavl3
1.90964e-21	0.254114	0.11	0.099	3.81929e-18	1	2210408I21Rik
5.87789e-21	0.862671	0.403	0.244	1.17558e-17	1	Brd3
1.65751e-20	0.786354	0.553	0.383	3.31502e-17	1	Ctnna2
2.24923e-20	0.694285	0.565	0.385	4.49846e-17	1	Dab1
6.92242e-20	0.268283	0.12	0.096	1.38448e-16	1	Zfp407
1.10814e-19	0.433186	0.163	0.127	2.21629e-16	1	5730522E02Rik
1.3676e-19	0.336338	0.139	0.125	2.7352e-16	1	Ptprk
7.06723e-19	0.867428	0.581	0.387	1.41345e-15	1	Nkain2
1.55305e-18	0.332954	0.673	0.529	3.1061e-15	1	Ppp3ca
1.83716e-18	1.2479	0.264	0.131	3.67433e-15	1	Cntn2
3.55016e-18	0.494992	0.153	0.128	7.10032e-15	1	Park2
6.92006e-18	0.624433	0.476	0.311	1.38401e-14	1	Nrgn
2.0436e-17	1.63345	0.344	0.116	4.0872e-14	1	Plcl1
9.60119e-17	0.654984	0.576	0.427	1.92024e-13	1	Bin1
1.85786e-16	0.383943	0.138	0.111	3.71572e-13	1	Hcn1
2.41818e-16	0.274268	0.139	0.133	4.83636e-13	1	Ago3
7.49675e-16	0.749698	0.463	0.32	1.49935e-12	1	Tiam2
8.26733e-16	0.851444	0.473	0.304	1.65347e-12	1	4930402H24Rik
9.84423e-16	1.09409	0.306	0.126	1.96885e-12	1	Klf7
1.34078e-15	0.360491	0.145	0.123	2.68157e-12	1	Trerf1
4.63494e-15	0.358681	0.106	0.092	9.26989e-12	1	2900079G21Rik
4.91089e-15	0.675941	0.48	0.34	9.82177e-12	1	Pde4dip
6.08386e-15	1.01999	0.354	0.181	1.21677e-11	1	Zfp462
9.73582e-15	0.277374	0.125	0.115	1.94716e-11	1	Sec61a2
1.02446e-14	0.509713	0.108	0.069	2.04891e-11	1	Rps6ka5
1.07316e-14	0.730896	0.381	0.237	2.14632e-11	1	Nav1
3.67356e-14	0.390278	0.143	0.116	7.34713e-11	1	Ttc8
6.16118e-14	0.687937	0.448	0.318	1.23224e-10	1	Akap9
9.93927e-14	0.961286	0.359	0.182	1.98785e-10	1	Gm3764
1.10788e-13	0.256889	0.163	0.142	2.21576e-10	1	Scmh1
1.33074e-13	0.328706	0.144	0.123	2.66148e-10	1	Dleu2
1.80172e-13	0.848391	0.41	0.266	3.60343e-10	1	Fscn1
2.19082e-13	0.31106	0.179	0.156	4.38163e-10	1	Nf1
2.41462e-13	0.414347	0.142	0.113	4.82924e-10	1	Rgs20
3.0295e-13	0.775305	0.42	0.277	6.05899e-10	1	Dlx6os1
5.40514e-13	1.00136	0.33	0.182	1.08103e-09	1	Arx
8.36543e-13	0.31423	0.115	0.091	1.67309e-09	1	Gm21992
1.39219e-12	0.360189	0.132	0.108	2.78438e-09	1	Dis3l2
3.26617e-12	0.308732	0.158	0.123	6.53234e-09	1	Pan3
3.32791e-12	0.263041	0.61	0.486	6.65583e-09	1	Mllt11
4.27783e-12	0.988997	0.311	0.163	8.55566e-09	1	Brinp2
4.76622e-12	0.844372	0.373	0.232	9.53244e-09	1	Kdm5b
5.3313e-12	0.561898	0.13	0.082	1.06626e-08	1	Igf1r
5.69083e-12	0.380859	0.111	0.092	1.13817e-08	1	Dopey1
9.52757e-12	0.313278	0.156	0.143	1.90551e-08	1	Rpgr
9.92853e-12	0.264914	0.135	0.11	1.98571e-08	1	Csnk1g1
1.11812e-11	0.303361	0.13	0.106	2.23624e-08	1	Gmeb1
1.58053e-11	0.44392	0.536	0.436	3.16107e-08	1	Cdk5r1
1.65186e-11	0.888809	0.429	0.281	3.30372e-08	1	C130071C03Rik
1.88457e-11	0.278555	0.12	0.095	3.76915e-08	1	Git2
1.95147e-11	0.32646	0.171	0.142	3.90294e-08	1	Kcnn2
2.18043e-11	0.545421	0.143	0.101	4.36086e-08	1	Zdhhc14
2.32261e-11	0.350678	0.144	0.117	4.64522e-08	1	Itch
2.70817e-11	0.307587	0.124	0.093	5.41633e-08	1	Srcap
3.56933e-11	0.41667	0.143	0.105	7.13866e-08	1	Crtc3
4.73735e-11	0.302838	0.125	0.098	9.4747e-08	1	Amn1
5.15035e-11	0.269326	0.103	0.074	1.03007e-07	1	Fam208b
5.79279e-11	0.263082	0.112	0.089	1.15856e-07	1	Tet2
7.29748e-11	1.11514	0.342	0.172	1.4595e-07	1	Zswim6
8.21267e-11	0.355119	0.125	0.096	1.64253e-07	1	Cog5
8.68032e-11	0.464199	0.576	0.463	1.73606e-07	1	Epb4.1l3
8.74383e-11	0.587595	0.121	0.083	1.74877e-07	1	Fbn2
9.76724e-11	0.272671	0.144	0.13	1.95345e-07	1	Dync2h1
1.11135e-10	0.773508	0.4	0.268	2.2227e-07	1	Cep170
1.21396e-10	0.494606	0.134	0.084	2.42792e-07	1	Arhgap39
1.45283e-10	0.294518	0.181	0.157	2.90566e-07	1	2410089E03Rik
1.7452e-10	0.532917	0.497	0.358	3.4904e-07	1	Zeb1
1.79493e-10	0.250379	0.117	0.095	3.58987e-07	1	Gnb4
2.03213e-10	0.340669	0.159	0.132	4.06427e-07	1	Sec24b
3.09045e-10	1.28566	0.33	0.161	6.1809e-07	1	Runx1t1
4.15238e-10	0.389921	0.136	0.098	8.30476e-07	1	Cep95
4.45065e-10	1.0055	0.402	0.206	8.90129e-07	1	Cryab
7.77193e-10	0.299494	0.167	0.133	1.55439e-06	1	Ext1
7.80273e-10	0.268097	0.105	0.086	1.56055e-06	1	Rlf
7.92568e-10	0.404396	0.183	0.14	1.58514e-06	1	Zfp280d
8.00519e-10	0.295168	0.171	0.145	1.60104e-06	1	Scaf8
1.06706e-09	0.31017	0.226	0.186	2.13412e-06	1	Gtdc1
1.07297e-09	0.322236	0.167	0.14	2.14594e-06	1	Ube3c
1.1374e-09	0.372586	0.596	0.483	2.2748e-06	1	Ank2
1.48636e-09	0.299719	0.142	0.128	2.97272e-06	1	Xrn1
2.26214e-09	0.597444	0.47	0.332	4.52428e-06	1	Jph4
2.61518e-09	0.880287	0.413	0.274	5.23037e-06	1	Nol4
2.65389e-09	0.274937	0.171	0.151	5.30779e-06	1	Spats2
2.74781e-09	0.364493	0.535	0.424	5.49562e-06	1	Kif1b
3.07831e-09	0.333308	0.134	0.11	6.15662e-06	1	Nin
3.68371e-09	0.275449	0.135	0.114	7.36742e-06	1	Ksr1
4.47606e-09	0.298681	0.155	0.127	8.95212e-06	1	Smyd3
4.53403e-09	0.28021	0.18	0.144	9.06805e-06	1	Acvr1
4.85329e-09	0.361662	0.167	0.148	9.70659e-06	1	RP24-68G17.4
7.11303e-09	0.288921	0.128	0.101	1.42261e-05	1	Fbxl20
8.8429e-09	1.26241	0.321	0.148	1.76858e-05	1	Enox1
9.27223e-09	0.992115	0.131	0.046	1.85445e-05	1	Rmst
2.47575e-08	0.494121	0.188	0.144	4.95151e-05	1	Dennd1a
2.92995e-08	0.351275	0.135	0.104	5.85989e-05	1	Eml4
4.84934e-08	0.746166	0.215	0.142	9.69869e-05	1	St6galnac3
5.98497e-08	0.415276	0.1	0.061	0.000119699	1	Syt16
8.52286e-08	0.251421	0.162	0.142	0.000170457	1	Fam13b
1.01187e-07	0.262622	0.153	0.134	0.000202375	1	Ubr1
1.22392e-07	0.304908	0.193	0.166	0.000244784	1	1500004A13Rik
1.40671e-07	0.357902	0.163	0.128	0.000281343	1	Hdac8
1.50915e-07	0.429723	0.179	0.134	0.00030183	1	Rfx7
1.52498e-07	0.986128	0.322	0.18	0.000304996	1	Hspa2
1.61215e-07	0.432938	0.184	0.14	0.000322431	1	Jak2
1.92977e-07	0.276237	0.194	0.157	0.000385954	1	Ptpn12
1.94403e-07	0.251061	0.113	0.088	0.000388806	1	Ino80d
2.29994e-07	0.276856	0.138	0.118	0.000459987	1	Sp4
2.30864e-07	0.841362	0.37	0.238	0.000461728	1	Etv1
2.42387e-07	0.313489	0.238	0.213	0.000484774	1	Prickle2
4.9705e-07	0.642139	0.323	0.193	0.000994099	1	Btbd9

## Sheet: Domain2
p_val	avg_log2FC	pct.1	pct.2	p_val_adj	cluster	gene
0	2.27238	0.871	0.241	0	2	Nrgn
0	1.80005	0.76	0.244	0	2	Tenm3
0	1.6069	0.533	0.125	0	2	Camk4
0	1.46967	0.84	0.374	0	2	Dpp6
0	1.46512	0.904	0.395	0	2	Cpne4
0	1.44011	0.906	0.418	0	2	Auts2
0	1.42932	0.658	0.229	0	2	Grm5
0	1.40177	0.756	0.27	0	2	Ptk2b
0	1.37916	0.869	0.347	0	2	Kcnb2
0	1.3537	0.893	0.389	0	2	Pbx3
0	1.34719	0.97	0.541	0	2	Nrxn3
0	1.34273	0.714	0.276	0	2	Lrrc7
0	1.32407	0.862	0.377	0	2	Rbfox1
0	1.27381	0.643	0.238	0	2	Epha6
0	1.27277	0.719	0.275	0	2	Cacna1c
0	1.23011	0.751	0.296	0	2	Sox2ot
0	1.22254	0.94	0.479	0	2	Ppp3ca
0	1.21662	0.727	0.297	0	2	Adarb2
0	1.20455	0.868	0.374	0	2	Rbfox3
0	1.19266	0.681	0.269	0	2	Grin2b
0	1.18117	0.732	0.305	0	2	Lrrtm4
0	1.1762	0.708	0.279	0	2	Prkg1
0	1.14771	0.717	0.304	0	2	Asic2
0	1.12139	0.82	0.371	0	2	Dgkb
0	1.11694	0.782	0.339	0	2	Nkain2
0	1.11162	0.712	0.285	0	2	Jph4
0	1.10921	0.788	0.339	0	2	Penk
0	1.07926	0.848	0.383	0	2	Tshz1
0	1.06639	0.823	0.384	0	2	Il1rapl1
0	1.04099	0.799	0.373	0	2	Negr1
0	1.03613	0.728	0.306	0	2	Nrep
0	1.00448	0.906	0.475	0	2	Pbx1
0	1.00229	0.687	0.308	0	2	Adgrb3
0	0.991122	0.86	0.427	0	2	Plcb1
0	0.991069	0.827	0.404	0	2	Tubb2b
0	0.986275	0.924	0.539	0	2	Celf2
0	0.984295	0.691	0.296	0	2	Kalrn
0	0.969216	0.636	0.257	0	2	Ctxn1
0	0.963091	0.818	0.394	0	2	Fam155a
0	0.944986	0.88	0.472	0	2	Dlg2
0	0.930545	0.804	0.371	0	2	Map2k1
0	0.928348	0.718	0.321	0	2	Bcl11a
0	0.92477	0.755	0.344	0	2	Prkca
0	0.921824	0.175	0.035	0	2	Cntnap5b
0	0.919901	0.7	0.308	0	2	Dcx
0	0.919458	0.635	0.277	0	2	Gprin1
0	0.899677	0.645	0.278	0	2	Wipf3
0	0.888548	0.629	0.266	0	2	Hpca
0	0.874415	0.891	0.454	0	2	Gng4
0	0.849027	0.782	0.363	0	2	Gpsm1
0	0.845832	0.787	0.434	0	2	Kcnd2
0	0.845777	0.72	0.345	0	2	Gda
0	0.841054	0.697	0.347	0	2	Nlgn1
0	0.831829	0.677	0.328	0	2	Prkce
0	0.827799	0.953	0.573	0	2	Meis2
0	0.825732	0.939	0.557	0	2	Camk2b
0	0.816273	0.693	0.356	0	2	Dpp10
0	0.815827	0.961	0.588	0	2	Pcp4
0	0.801653	0.674	0.329	0	2	Cacna2d1
0	0.782609	0.692	0.329	0	2	Rragd
0	0.760478	0.823	0.437	0	2	Arpp21
0	0.750826	0.89	0.507	0	2	Pnmal2
0	0.746312	0.676	0.332	0	2	Dock3
0	0.741885	0.813	0.433	0	2	Anks1b
0	0.736796	0.945	0.587	0	2	Camk2n1
0	0.723517	0.166	0.052	0	2	4930448N21Rik
0	0.717993	0.187	0.068	0	2	Adra1a
0	0.692162	0.822	0.44	0	2	Grb2
0	0.676984	0.135	0.034	0	2	Lrfn2
0	0.666346	0.14	0.053	0	2	Prr16
0	0.652842	0.76	0.408	0	2	Ppm1e
0	0.644882	0.113	0.025	0	2	Fgf10
0	0.63503	0.119	0.034	0	2	Cntnap3
0	0.621149	0.842	0.44	0	2	Camk2a
0	0.605825	0.748	0.388	0	2	Bin1
0	0.60303	0.112	0.039	0	2	Rmst
0	0.596229	0.823	0.455	0	2	Mapk1
0	0.59414	0.823	0.453	0	2	Zeb2
0	0.590492	0.747	0.423	0	2	Pcdh9
0	0.590008	0.101	0.044	0	2	Eda
0	0.586149	0.748	0.383	0	2	Sipa1l1
0	0.580587	0.828	0.462	0	2	Dync1i1
0	0.568917	0.736	0.412	0	2	Gabrb3
0	0.539745	0.117	0.033	0	2	Mycn
0	0.537638	0.72	0.384	0	2	Kif2a
0	0.533948	0.753	0.414	0	2	Ppfia2
0	0.531877	0.952	0.661	0	2	Calm2
0	0.531153	0.132	0.047	0	2	Klhl3
0	0.529569	0.101	0.032	0	2	Zfp831
0	0.525258	0.16	0.058	0	2	Rps6ka5
0	0.519472	0.103	0.035	0	2	RP24-95O4.1
0	0.515562	0.15	0.056	0	2	Epha10
0	0.510576	0.105	0.034	0	2	Gm19744
0	0.505959	0.122	0.044	0	2	Kcnk12
0	0.504918	0.738	0.429	0	2	Epb4.1l3
0	0.503807	0.167	0.074	0	2	Nrg2
0	0.495741	0.112	0.033	0	2	Gfod1
0	0.494868	0.161	0.075	0	2	Gm26691
0	0.485959	0.114	0.049	0	2	Gm20754
0	0.473692	0.16	0.069	0	2	Palm2
0	0.471544	0.118	0.037	0	2	5330417C22Rik
0	0.463593	0.178	0.081	0	2	Man1a
0	0.458462	0.103	0.036	0	2	Kcnk10
0	0.456782	0.144	0.057	0	2	Adcy9
0	0.451898	0.143	0.063	0	2	Trpc4
0	0.449919	0.871	0.546	0	2	Ncdn
0	0.448423	0.174	0.073	0	2	Lyst
0	0.443539	0.107	0.036	0	2	Ptpn14
0	0.440051	0.164	0.079	0	2	Rapgef5
0	0.439002	0.185	0.088	0	2	Syn3
0	0.438273	0.113	0.044	0	2	Adamts3
0	0.437669	0.161	0.072	0	2	Igf1r
0	0.436973	0.895	0.597	0	2	Tubb2a
0	0.424578	0.855	0.539	0	2	Dclk1
0	0.421559	0.133	0.053	0	2	Gm5607
0	0.415795	0.155	0.067	0	2	Mark2
0	0.413658	0.17	0.075	0	2	Nova2
0	0.40629	0.125	0.047	0	2	Sulf1
0	0.40197	0.115	0.054	0	2	Jazf1
0	0.399246	0.1	0.046	0	2	RP23-307L24.2
0	0.392524	0.143	0.055	0	2	Cacna1g
0	0.383767	0.118	0.053	0	2	Asxl3
0	0.380997	0.153	0.067	0	2	Cacna1h
0	0.377317	0.187	0.087	0	2	Galnt18
0	0.377062	0.157	0.075	0	2	Osbpl3
0	0.358718	0.169	0.081	0	2	Fbxo41
0	0.351601	0.862	0.55	0	2	Gria2
0	0.34984	0.142	0.069	0	2	Immp2l
0	0.346143	0.788	0.484	0	2	Synpr
0	0.339376	0.159	0.079	0	2	Gm10419
0	0.339209	0.157	0.08	0	2	Sntg2
0	0.336788	0.172	0.083	0	2	Sertad2
0	0.327035	0.174	0.091	0	2	G630016G05Rik
0	0.317391	0.874	0.636	0	2	Tuba1a
0	0.312739	0.847	0.565	0	2	Nsg2
0	0.312314	0.11	0.051	0	2	March11
0	0.311847	0.148	0.076	0	2	Fam78b
0	0.308994	0.181	0.092	0	2	Sergef
0	0.302369	0.855	0.625	0	2	Dlgap1
0	0.30147	0.84	0.571	0	2	Basp1
0	0.301344	0.167	0.086	0	2	Atxn3
0	0.297329	0.109	0.061	0	2	Egr4
0	0.296817	0.142	0.074	0	2	Ascc3
0	0.29561	0.153	0.083	0	2	Zfyve28
0	0.295101	0.11	0.049	0	2	Pola1
0	0.294514	0.135	0.07	0	2	Map3k3
0	0.293227	0.139	0.069	0	2	Ccdc109b
0	0.292526	0.151	0.08	0	2	Tmem117
0	0.290392	0.172	0.09	0	2	2210408I21Rik
0	0.290216	0.174	0.091	0	2	Arhgap22
0	0.281302	0.126	0.057	0	2	Mylk
0	0.279768	0.173	0.089	0	2	Nyap2
0	0.276929	0.852	0.596	0	2	Dynll1
0	0.266854	0.11	0.049	0	2	Pakap
0	0.266306	0.165	0.082	0	2	Gm21992
0	0.265542	0.169	0.091	0	2	Kdm4c
0	0.264872	0.165	0.084	0	2	Srcap
0	0.262913	0.121	0.066	0	2	Fam120c
0	0.262461	0.18	0.102	0	2	Csnk1g1
0	0.26161	0.874	0.631	0	2	Ndrg4
0	0.260908	0.177	0.1	0	2	Dis3l2
0	0.259229	0.154	0.076	0	2	Ccdc30
0	0.255118	0.163	0.089	0	2	Rnf165
0	0.254997	0.126	0.067	0	2	Pacs1
0	0.252615	0.148	0.077	0	2	Arhgap39
0	0.25172	0.159	0.082	0	2	Prkar2b
8.82097e-308	0.465355	0.167	0.066	1.76419e-304	2	Bcor
9.50709e-308	0.619234	0.108	0.021	1.90142e-304	2	Ppp1r17
2.19696e-302	0.383526	0.194	0.092	4.39392e-299	2	Pou2f1
6.75244e-301	0.346116	0.177	0.085	1.35049e-297	2	Gnb4
6.30047e-297	0.845497	0.655	0.32	1.26009e-293	2	Macrod2
2.63133e-296	0.268204	0.194	0.108	5.26266e-293	2	Sp4
3.97514e-296	0.684163	0.169	0.052	7.95028e-293	2	Ankrd33b
1.0703e-294	0.472004	0.189	0.088	2.14059e-291	2	Slco5a1
2.68185e-292	0.416263	0.214	0.119	5.3637e-289	2	Cdh18
9.56309e-291	0.287889	0.769	0.535	1.91262e-287	2	Mbp
2.73925e-290	0.403136	0.735	0.431	5.47851e-287	2	Cmip
2.93616e-288	0.590824	0.115	0.034	5.87232e-285	2	Rasl10a
3.02235e-286	0.441767	0.202	0.105	6.0447e-283	2	Kcnq3
1.57248e-284	0.502158	0.183	0.079	3.14497e-281	2	Grid1
5.21109e-284	0.960613	0.14	0.03	1.04222e-280	2	Ankfn1
1.71963e-283	0.367304	0.146	0.067	3.43927e-280	2	Ccdc112
1.27587e-282	0.330443	0.215	0.111	2.55173e-279	2	Pan3
2.03289e-281	0.698394	0.659	0.325	4.06578e-278	2	Egr1
2.18392e-281	0.282029	0.762	0.464	4.36785e-278	2	Syn2
2.30344e-281	0.260827	0.214	0.121	4.60689e-278	2	Gtf2ird1
3.11871e-279	0.280485	0.209	0.116	6.23743e-276	2	Gm15800
1.51534e-278	0.456083	0.214	0.1	3.03067e-275	2	Gucy1a2
2.55811e-278	0.415837	0.148	0.063	5.11623e-275	2	Zfp811
3.33782e-276	0.656654	0.162	0.048	6.67564e-273	2	Syt16
2.63179e-271	0.908011	0.598	0.247	5.26358e-268	2	Gm13889
1.46889e-267	0.39023	0.215	0.108	2.93777e-264	2	Mkl1
4.04721e-267	0.635966	0.663	0.332	8.09442e-264	2	Syne1
7.17837e-266	0.654014	0.67	0.324	1.43567e-262	2	Ppp1r12b
2.70708e-262	0.33782	0.25	0.139	5.41415e-259	2	Esrrg
3.87018e-262	0.344208	0.213	0.111	7.74035e-259	2	Dleu2
5.12489e-262	0.574439	0.206	0.084	1.02498e-258	2	Frmd7
2.85723e-261	0.330981	0.217	0.11	5.71447e-258	2	Rb1
1.05673e-259	0.27051	0.233	0.12	2.11347e-256	2	Dip2b
1.68681e-259	0.383858	0.701	0.38	3.37362e-256	2	Marcksl1
1.40609e-257	0.40949	0.198	0.097	2.81217e-254	2	D1Ertd622e
3.84241e-255	0.399035	0.185	0.081	7.68481e-252	2	Klhl2
4.79406e-254	0.321241	0.75	0.446	9.58812e-251	2	Pcbp3
1.36474e-253	0.483271	0.185	0.08	2.72948e-250	2	Lgi1
8.97268e-253	0.693925	0.141	0.04	1.79454e-249	2	D430041D05Rik
1.00033e-251	1.33513	0.569	0.191	2.00066e-248	2	Myo16
1.23639e-251	0.301982	0.187	0.098	2.47279e-248	2	Papd5
8.36428e-250	0.347642	0.146	0.074	1.67286e-246	2	Cdc42ep3
4.12026e-249	0.284505	0.175	0.092	8.24052e-246	2	Tmcc3
1.61116e-246	0.409128	0.216	0.108	3.22231e-243	2	Strada
2.33074e-245	0.406546	0.208	0.092	4.66148e-242	2	Crtc3
2.18955e-244	1.0703	0.604	0.242	4.37909e-241	2	Dlgap2
1.02273e-243	0.37918	0.175	0.086	2.04546e-240	2	B3glct
3.24741e-242	0.726556	0.16	0.04	6.49482e-239	2	Kcnk13
1.18093e-241	0.34706	0.202	0.099	2.36187e-238	2	Sestd1
5.70956e-241	0.394673	0.724	0.434	1.14191e-237	2	Gnai1
2.12107e-239	1.08638	0.592	0.232	4.24213e-236	2	Mctp1
6.29153e-239	0.469765	0.665	0.358	1.25831e-235	2	Camkv
1.09799e-238	1.22427	0.535	0.17	2.19598e-235	2	Sp9
1.43966e-236	0.512787	0.219	0.108	2.87933e-233	2	Neto1
6.03176e-236	0.494738	0.204	0.087	1.20635e-232	2	Sema5a
1.32264e-235	0.757899	0.197	0.069	2.64529e-232	2	Fbn2
5.18859e-233	0.313569	0.165	0.089	1.03772e-229	2	Slitrk4
2.00153e-231	0.727585	0.216	0.067	4.00307e-228	2	Dnah11
2.48341e-230	0.520714	0.214	0.086	4.96683e-227	2	Tet3
8.08578e-230	0.329994	0.249	0.14	1.61716e-226	2	Slc8a3
1.21614e-228	0.96818	0.593	0.237	2.43228e-225	2	Abl2
1.95829e-228	1.22672	0.507	0.149	3.91657e-225	2	Necab2
2.16305e-228	1.00901	0.599	0.251	4.3261e-225	2	Nav2
1.26153e-227	0.280631	0.237	0.125	2.52306e-224	2	Ano6
1.80769e-227	0.378259	0.229	0.111	3.61538e-224	2	Lrrc16a
8.25478e-227	0.251747	0.171	0.096	1.65096e-223	2	Pnmal1
1.4276e-226	0.741102	0.606	0.277	2.8552e-223	2	Ablim1
2.00423e-226	0.391377	0.709	0.421	4.00845e-223	2	Camta1
2.87625e-226	0.251799	0.757	0.485	5.7525e-223	2	1700020I14Rik
1.37427e-224	0.677564	0.226	0.08	2.74855e-221	2	Zfp407
1.08081e-223	0.54554	0.195	0.074	2.16162e-220	2	Incenp
4.15223e-223	0.466118	0.17	0.069	8.30447e-220	2	Akap5
5.8052e-222	0.729476	0.187	0.052	1.16104e-218	2	Tox
7.04413e-222	0.377962	0.242	0.13	1.40883e-218	2	Kcnn2
1.0651e-221	0.263326	0.222	0.117	2.13021e-218	2	Fam214a
7.12945e-220	0.663183	0.209	0.07	1.42589e-216	2	Dpysl5
1.41896e-219	0.658098	0.171	0.055	2.83792e-216	2	Elfn1
4.71241e-217	0.789734	0.189	0.053	9.42482e-214	2	Pde7b
1.56558e-216	0.674904	0.634	0.315	3.13117e-213	2	Magi2
2.4679e-216	0.739512	0.18	0.053	4.93579e-213	2	Kcnh1
6.41518e-216	0.25257	0.705	0.434	1.28304e-212	2	Lsamp
4.1719e-215	0.346339	0.258	0.144	8.3438e-212	2	Cdh10
1.41908e-214	1.01177	0.567	0.233	2.83816e-211	2	Bcl11b
1.99912e-213	0.515536	0.233	0.099	3.99823e-210	2	Klhl29
1.24453e-212	0.393675	0.193	0.082	2.48906e-209	2	Inhba
1.32674e-212	0.585999	0.208	0.088	2.65349e-209	2	Pak7
9.00291e-211	0.916831	0.569	0.227	1.80058e-207	2	2010300C02Rik
1.01312e-210	0.971418	0.559	0.222	2.02623e-207	2	Baiap2
1.23376e-210	0.346882	0.131	0.058	2.46752e-207	2	Pde1a
8.40992e-210	0.311569	0.225	0.114	1.68198e-206	2	Arl15
3.3518e-209	0.470885	0.242	0.113	6.7036e-206	2	Park2
5.88227e-208	0.446726	0.214	0.097	1.17645e-204	2	Nin
2.37415e-205	0.419911	0.236	0.111	4.74831e-202	2	Nr3c2
4.60378e-205	0.406942	0.237	0.122	9.20756e-202	2	Rfx7
7.14747e-205	0.788221	0.596	0.26	1.42949e-201	2	Dclk2
8.19036e-203	0.783302	0.192	0.058	1.63807e-199	2	Sv2c
1.69846e-202	0.453877	0.714	0.432	3.39691e-199	2	Cntnap2
6.88674e-202	0.669415	0.215	0.076	1.37735e-198	2	2900079G21Rik
1.11863e-200	1.09219	0.59	0.24	2.23725e-197	2	Etl4
1.5721e-200	0.634736	0.203	0.075	3.1442e-197	2	Tox3
1.17745e-199	0.464736	0.134	0.075	2.35489e-196	2	March1
4.2293e-197	0.261022	0.254	0.137	8.45859e-194	2	Uhrf2
4.12024e-195	0.682383	0.236	0.103	8.24047e-192	2	Airn
5.94849e-195	0.675905	0.201	0.068	1.1897e-191	2	Sp7
1.4091e-192	0.849425	0.586	0.257	2.81819e-189	2	Limd2
3.52971e-191	0.372302	0.223	0.111	7.05943e-188	2	Rapgef6
5.38433e-191	0.706252	0.616	0.295	1.07687e-187	2	Tanc2
7.02661e-189	0.44482	0.228	0.108	1.40532e-185	2	Sez6l
5.5366e-188	0.339712	0.221	0.115	1.10732e-184	2	Camkk1
1.49518e-187	0.552482	0.223	0.097	2.99036e-184	2	Mmp16
2.68536e-186	0.374927	0.246	0.121	5.37072e-183	2	Mbtd1
9.17535e-183	0.871807	0.179	0.051	1.83507e-179	2	Prkcg
7.49917e-182	0.588101	0.181	0.064	1.49983e-178	2	Grm4
1.98821e-180	0.639651	0.613	0.292	3.97642e-177	2	Ablim3
3.74599e-180	0.359214	0.226	0.107	7.49199e-177	2	Dlgap3
3.72967e-177	0.335692	0.265	0.154	7.45934e-174	2	Tmtc1
8.1521e-176	0.54625	0.204	0.084	1.63042e-172	2	Dock4
1.3445e-175	0.875697	0.579	0.252	2.689e-172	2	Tenm4
9.38007e-174	0.544764	0.633	0.334	1.87601e-170	2	Crmp1
4.57331e-173	0.370074	0.257	0.144	9.14662e-170	2	Rian
1.20666e-172	0.74973	0.233	0.084	2.41332e-169	2	Adamts19
3.22423e-172	0.443273	0.653	0.369	6.44846e-169	2	Cdk14
4.34645e-171	0.36443	0.658	0.365	8.69289e-168	2	Dlgap4
3.45764e-170	0.265168	0.287	0.17	6.91527e-167	2	Ptprn2
2.15481e-169	0.411111	0.259	0.13	4.30963e-166	2	Ftx
4.11262e-165	0.269857	0.25	0.142	8.22524e-162	2	Pcyt1b
2.87789e-163	0.472312	0.262	0.125	5.75578e-160	2	Zfp280d
2.267e-162	0.698399	0.236	0.099	4.53399e-159	2	9530059O14Rik
2.3832e-162	1.06486	0.186	0.038	4.76641e-159	2	Fras1
9.6015e-159	0.424834	0.251	0.119	1.9203e-155	2	Rimbp2
1.55193e-158	0.35876	0.268	0.135	3.10385e-155	2	Enox1
2.12276e-157	0.292858	0.255	0.131	4.24552e-154	2	Kcnq2
1.11498e-156	0.52777	0.21	0.085	2.22995e-153	2	Mblac2
2.29426e-155	0.49278	0.239	0.108	4.58853e-152	2	Ccdc85a
6.46815e-155	0.438619	0.671	0.384	1.29363e-151	2	Ank3
8.64619e-155	0.408749	0.638	0.361	1.72924e-151	2	Lppr4
9.51371e-155	0.279918	0.268	0.146	1.90274e-151	2	Lincpint
1.67587e-154	0.334151	0.225	0.121	3.35174e-151	2	Nrip1
1.57074e-152	0.384012	0.643	0.351	3.14147e-149	2	Cacnb3
1.89792e-152	0.497034	0.208	0.098	3.79584e-149	2	6430571L13Rik
3.04584e-152	0.440719	0.264	0.125	6.09168e-149	2	Jak2
2.44775e-151	0.392688	0.242	0.123	4.89549e-148	2	Cap2
3.49049e-151	0.739138	0.245	0.093	6.98098e-148	2	Dok6
1.08894e-150	0.30837	0.28	0.165	2.17788e-147	2	Hs6st2
3.67994e-149	0.486514	0.211	0.077	7.35989e-146	2	Igfbp6
8.35185e-149	0.399187	0.244	0.113	1.67037e-145	2	Pitpnm2
3.41098e-147	1.07995	0.228	0.054	6.82197e-144	2	Slit3
6.66522e-147	0.903334	0.526	0.204	1.33304e-143	2	Rgs12
1.57581e-146	0.896925	0.543	0.226	3.15162e-143	2	Fam102b
1.17062e-145	0.269186	0.256	0.146	2.34124e-142	2	C2cd2l
1.71848e-145	1.14881	0.51	0.176	3.43695e-142	2	Rasgrf2
2.88433e-144	0.318481	0.242	0.125	5.76865e-141	2	Cnih3
4.03637e-144	0.293941	0.274	0.146	8.07274e-141	2	Tnpo1
7.66272e-144	0.588942	0.24	0.105	1.53254e-140	2	Rerg
3.60402e-143	0.601986	0.6	0.314	7.20803e-140	2	Lin7a
3.86538e-143	0.978996	0.559	0.224	7.73076e-140	2	Tenm2
4.35507e-143	0.508319	0.615	0.325	8.71013e-140	2	Prkcb
4.82914e-143	0.908336	0.238	0.068	9.65828e-140	2	Runx2
1.51497e-141	0.379608	0.236	0.124	3.02994e-138	2	Lrrc4
1.69908e-141	0.595426	0.15	0.047	3.39817e-138	2	Sowaha
1.33057e-140	0.346696	0.251	0.132	2.66114e-137	2	Slc1a1
1.51866e-140	0.872932	0.188	0.042	3.03731e-137	2	Kctd4
6.84213e-138	0.758124	0.562	0.252	1.36843e-134	2	Lix1
1.943e-137	0.610127	0.27	0.115	3.88599e-134	2	Htr1f
2.72244e-137	0.301019	0.235	0.13	5.44487e-134	2	Kcnb1
3.64322e-137	0.28904	0.241	0.135	7.28644e-134	2	Stk32c
9.93856e-136	0.496333	0.63	0.333	1.98771e-132	2	Eml5
1.41836e-135	0.393675	0.261	0.123	2.83671e-132	2	Tcf20
6.62932e-135	0.494172	0.23	0.101	1.32586e-131	2	Lcorl
5.08446e-133	0.270279	0.287	0.168	1.01689e-129	2	Sphkap
9.84946e-131	0.40709	0.647	0.374	1.96989e-127	2	Epha5
7.39022e-130	0.811463	0.545	0.233	1.47804e-126	2	Fscn1
8.94969e-130	0.424572	0.249	0.129	1.78994e-126	2	Nr4a1
7.41835e-129	0.4006	0.281	0.15	1.48367e-125	2	Otud7a
8.66986e-129	0.993809	0.531	0.211	1.73397e-125	2	Tmeff2
9.89165e-128	0.609967	0.215	0.089	1.97833e-124	2	Igsf3
1.06445e-127	0.270005	0.69	0.426	2.12889e-124	2	Cadps
2.09564e-125	0.430605	0.551	0.307	4.19127e-122	2	Mobp
2.87118e-125	0.651407	0.194	0.069	5.74237e-122	2	Tyro3
7.17103e-125	0.468508	0.292	0.146	1.43421e-121	2	Ppp3cc
4.19814e-124	0.642061	0.253	0.097	8.39628e-121	2	Ksr1
1.04116e-123	0.991483	0.498	0.18	2.08232e-120	2	Rprml
1.01374e-122	0.604159	0.22	0.09	2.02748e-119	2	Grasp
1.74441e-122	0.393049	0.26	0.127	3.48883e-119	2	Gabrg3
3.16474e-122	0.516818	0.285	0.126	6.32948e-119	2	Hdac4
2.43224e-121	0.262454	0.293	0.172	4.86448e-118	2	Kdm7a
3.06148e-121	0.251923	0.293	0.165	6.12295e-118	2	Spred2
7.42376e-121	1.21684	0.5	0.169	1.48475e-117	2	Fgf13
1.11984e-120	0.478225	0.64	0.355	2.23968e-117	2	Dab1
1.41322e-120	0.511205	0.283	0.13	2.82644e-117	2	Slc9a9
1.97517e-120	1.06535	0.505	0.176	3.95034e-117	2	Isoc1
1.03282e-119	0.483671	0.256	0.117	2.06564e-116	2	Galnt16
2.75163e-119	0.646633	0.223	0.082	5.50327e-116	2	Ppp4r4
2.87758e-118	0.326731	0.297	0.16	5.75515e-115	2	Mbd5
1.71685e-117	1.09262	0.231	0.044	3.43371e-114	2	Vwc2
2.91695e-116	0.776094	0.235	0.076	5.83391e-113	2	Lzts1
1.14188e-115	0.44768	0.319	0.164	2.28376e-112	2	Cntnap4
2.80257e-114	0.605091	0.25	0.105	5.60515e-111	2	Rfx3
5.66649e-114	0.580909	0.272	0.116	1.1333e-110	2	Shank2
6.71541e-114	1.00117	0.25	0.07	1.34308e-110	2	Kcnj6
7.80761e-114	0.323014	0.642	0.371	1.56152e-110	2	Rap1gds1
1.77625e-112	0.621093	0.109	0.03	3.5525e-109	2	Myh7
2.70877e-112	0.710095	0.275	0.104	5.41754e-109	2	Trerf1
2.74711e-112	0.687296	0.264	0.111	5.49423e-109	2	C230004F18Rik
1.58888e-111	1.20531	0.481	0.145	3.17775e-108	2	Rgs6
6.58537e-111	0.619109	0.562	0.276	1.31707e-107	2	Rap2a
1.53621e-107	0.559536	0.599	0.316	3.07241e-104	2	Kcnj3
7.58558e-103	0.798663	0.252	0.082	1.51712e-99	2	Zdhhc14
5.62067e-102	0.475201	0.266	0.121	1.12413e-98	2	Fam110b
5.74486e-101	0.418719	0.291	0.14	1.14897e-97	2	Arid1a
2.68978e-99	0.272845	0.304	0.164	5.37956e-96	2	Cnot6l
1.38447e-98	0.267593	0.293	0.167	2.76894e-95	2	Uhrf1bp1l
6.37037e-98	0.252531	0.629	0.377	1.27407e-94	2	C1qtnf4
1.05546e-97	0.605431	0.551	0.26	2.11092e-94	2	Ube2ql1
5.86677e-97	0.306998	0.266	0.159	1.17335e-93	2	Atp2b4
4.9849e-96	0.416186	0.252	0.125	9.96981e-93	2	Add2
4.40582e-95	0.87384	0.256	0.084	8.81163e-92	2	Nell1
8.77418e-95	0.603431	0.279	0.121	1.75484e-91	2	Ksr2
8.48971e-94	0.416769	0.275	0.134	1.69794e-90	2	Ccrn4l
2.7541e-93	0.366014	0.276	0.123	5.5082e-90	2	Inf2
4.9868e-93	0.508991	0.558	0.292	9.97361e-90	2	Fam81a
1.64647e-92	0.512115	0.279	0.119	3.29294e-89	2	Ppp1r13b
1.6876e-92	0.862427	0.233	0.065	3.3752e-89	2	Ankrd63
6.08175e-89	0.294707	0.314	0.174	1.21635e-85	2	Fry
6.48015e-87	0.258851	0.317	0.182	1.29603e-83	2	Pitpnm3
1.0565e-85	0.724002	0.281	0.102	2.113e-82	2	Igsf11
2.09741e-85	0.622602	0.557	0.278	4.19482e-82	2	Grin1
2.449e-83	0.537055	0.244	0.101	4.89799e-80	2	Pex5l
2.49667e-83	0.347393	0.297	0.153	4.99335e-80	2	Wnk2
4.04056e-83	0.665301	0.316	0.136	8.08113e-80	2	Ldlrad4
1.14606e-82	0.308704	0.306	0.17	2.29211e-79	2	Cdk19
2.61737e-82	0.380625	0.326	0.176	5.23475e-79	2	Srrm4
7.53227e-82	0.329817	0.612	0.357	1.50645e-78	2	Psd3
3.71747e-81	0.88181	0.511	0.214	7.43493e-78	2	Adcy2
7.42811e-81	0.270051	0.288	0.174	1.48562e-77	2	Pgm2l1
3.6997e-80	0.449486	0.294	0.143	7.3994e-77	2	Ntrk3
1.71781e-79	0.400069	0.316	0.175	3.43562e-76	2	Kcnq1ot1
5.16693e-79	0.361276	0.337	0.194	1.03339e-75	2	Pde10a
6.81469e-78	0.317727	0.312	0.155	1.36294e-74	2	Mapk4
7.91682e-78	0.306683	0.321	0.175	1.58336e-74	2	Phc2
4.15981e-77	0.960527	0.242	0.067	8.31963e-74	2	Cacng3
2.96439e-75	0.303353	0.3	0.159	5.92878e-72	2	Med13l
3.58968e-75	0.398822	0.573	0.309	7.17935e-72	2	Ampd2
6.73679e-75	0.307485	0.149	0.08	1.34736e-71	2	Ermn
5.34322e-74	1.0887	0.493	0.186	1.06864e-70	2	Grm8
1.93126e-73	0.359614	0.324	0.173	3.86253e-70	2	Tmcc1
3.62897e-72	0.517006	0.295	0.132	7.25793e-69	2	Spats2
3.72216e-72	0.786512	0.257	0.09	7.44432e-69	2	Chrm1
7.31742e-72	0.363878	0.586	0.322	1.46348e-68	2	Ptpro
9.76769e-72	0.351591	0.601	0.34	1.95354e-68	2	Celf1
1.04904e-71	0.608179	0.292	0.128	2.09808e-68	2	Csgalnact1
3.42382e-71	0.566286	0.572	0.299	6.84763e-68	2	Pde4d
3.80517e-71	0.431823	0.343	0.18	7.61035e-68	2	Stxbp5l
1.18844e-70	0.519121	0.591	0.317	2.37688e-67	2	Fgf14
2.87347e-70	0.648893	0.312	0.136	5.74695e-67	2	Unc79
1.05281e-69	0.361048	0.292	0.164	2.10562e-66	2	Arc
1.09934e-69	0.395839	0.305	0.153	2.19868e-66	2	Iqsec2
7.2804e-67	0.448353	0.554	0.285	1.45608e-63	2	Ssbp2
2.20031e-66	0.587354	0.319	0.149	4.40063e-63	2	Prickle1
8.28358e-66	0.59778	0.539	0.277	1.65672e-62	2	Tmod1
1.07213e-64	0.613212	0.529	0.252	2.14425e-61	2	Gria3
1.32544e-62	0.792836	0.31	0.133	2.65088e-59	2	Chrm3
3.91798e-61	0.839265	0.315	0.12	7.83596e-58	2	St6galnac3
9.7434e-61	0.816944	0.274	0.093	1.94868e-57	2	Lmo3
1.84935e-60	0.283469	0.555	0.31	3.69871e-57	2	Agap2
4.33988e-60	0.317611	0.347	0.188	8.67977e-57	2	Peli2
4.7555e-60	0.569451	0.268	0.098	9.51099e-57	2	Mast3
5.85693e-60	0.870379	0.516	0.217	1.17139e-56	2	Kcnq5
1.29219e-59	0.533761	0.28	0.12	2.58438e-56	2	Phlda1
3.16393e-59	0.676444	0.324	0.145	6.32786e-56	2	Samd12
2.17023e-57	0.376456	0.34	0.173	4.34046e-54	2	Sbf2
7.1482e-57	0.965506	0.275	0.091	1.42964e-53	2	Hcn1
1.85423e-56	0.548575	0.395	0.142	3.70845e-53	2	Ctxn3
2.45574e-56	0.720431	0.503	0.245	4.91149e-53	2	Lrrc4c
4.46637e-56	0.936105	0.311	0.104	8.93274e-53	2	5730522E02Rik
2.43158e-53	1.17862	0.427	0.107	4.86315e-50	2	Sox11
8.60085e-53	0.436979	0.541	0.284	1.72017e-49	2	Kat6b
9.63557e-53	0.607624	0.358	0.188	1.92711e-49	2	Dcc
1.87907e-52	0.575143	0.283	0.114	3.75814e-49	2	Tmtc2
2.79826e-52	0.262877	0.367	0.218	5.59652e-49	2	Pi4ka
6.42239e-52	0.590037	0.31	0.131	1.28448e-48	2	Dlx1as
2.32006e-51	0.705845	0.516	0.235	4.64011e-48	2	Kcnip1
1.15108e-50	0.271415	0.605	0.369	2.30216e-47	2	Snap91
1.17894e-50	0.816913	0.314	0.122	2.35788e-47	2	Epha3
1.22405e-49	1.30146	0.437	0.123	2.4481e-46	2	A830018L16Rik
2.19559e-49	0.282928	0.35	0.194	4.39118e-46	2	Gatad2b
1.2357e-48	0.302182	0.572	0.329	2.4714e-45	2	Phactr3
8.4824e-48	0.960683	0.486	0.191	1.69648e-44	2	Grin2a
2.60529e-47	0.448265	0.523	0.275	5.21058e-44	2	Cplx2
2.90551e-47	0.256954	0.357	0.21	5.81102e-44	2	Pak3
3.3616e-46	0.478588	0.547	0.292	6.72321e-43	2	Purg
4.52542e-46	0.294884	0.379	0.217	9.05083e-43	2	Plekha1
1.13993e-45	1.04053	0.436	0.149	2.27986e-42	2	Hspa2
1.63739e-45	0.44645	0.347	0.171	3.27478e-42	2	Arid1b
3.06771e-45	0.347033	0.358	0.198	6.13542e-42	2	Pid1
4.57995e-45	0.933963	0.481	0.19	9.1599e-42	2	Cacna1e
4.59214e-45	0.274435	0.603	0.358	9.18428e-42	2	Ctnna2
3.00404e-44	0.445256	0.314	0.158	6.00808e-41	2	Clip4
1.33686e-43	0.55284	0.284	0.13	2.67373e-40	2	Mpp2
2.61659e-42	0.35157	0.295	0.127	5.23317e-39	2	Tesc
4.22648e-42	1.26158	0.206	0.055	8.45296e-39	2	Gm26871
5.46758e-40	0.528358	0.542	0.283	1.09352e-36	2	Sybu
5.53077e-40	0.318775	0.32	0.151	1.10615e-36	2	Rprm
2.14916e-39	0.584754	0.337	0.148	4.29833e-36	2	Nedd4l
2.4131e-39	0.691642	0.315	0.123	4.8262e-36	2	Acvr1
2.55162e-39	0.444903	0.526	0.28	5.10323e-36	2	Cdkn1a
5.44754e-39	0.348713	0.366	0.207	1.08951e-35	2	Syt6
6.41616e-39	0.421939	0.575	0.324	1.28323e-35	2	Zfp385b
1.24323e-38	0.533998	0.524	0.264	2.48646e-35	2	Elmo1
4.82208e-38	0.969125	0.265	0.072	9.64416e-35	2	A230006K03Rik
1.81408e-37	0.285019	0.356	0.19	3.62815e-34	2	Phf21a
2.16616e-37	0.878157	0.275	0.08	4.33232e-34	2	Ralb
3.80592e-37	0.383975	0.346	0.172	7.61183e-34	2	Necab1
1.16605e-36	0.320759	0.573	0.326	2.3321e-33	2	Mdga2
2.26323e-35	0.729793	0.324	0.132	4.52645e-32	2	Garem
3.46712e-35	0.447909	0.363	0.185	6.93423e-32	2	Large
4.90686e-35	0.654842	0.474	0.234	9.81372e-32	2	Junb
1.70808e-34	0.519671	0.324	0.145	3.41615e-31	2	Ski
2.69466e-34	0.565745	0.528	0.265	5.38932e-31	2	Grik2
1.27276e-33	0.912483	0.309	0.108	2.54552e-30	2	Nhsl2
1.42236e-33	0.45632	0.314	0.144	2.84472e-30	2	Hn1
4.58117e-33	0.431411	0.324	0.161	9.16234e-30	2	Dixdc1
1.60582e-32	0.556611	0.316	0.146	3.21165e-29	2	Dnajb5
2.76631e-32	1.13864	0.41	0.12	5.53262e-29	2	Nos1ap
3.26229e-32	0.328919	0.366	0.21	6.52458e-29	2	Mgat4c
3.47204e-32	0.604039	0.491	0.237	6.94407e-29	2	Spock3
3.71581e-32	0.566032	0.326	0.157	7.43162e-29	2	Vstm2a
1.41609e-31	0.273231	0.383	0.224	2.83219e-28	2	Braf
3.47768e-31	0.260935	0.395	0.225	6.95536e-28	2	Tnrc6b
6.64624e-31	0.520212	0.349	0.175	1.32925e-27	2	Clvs1
7.2013e-31	0.668887	0.123	0.035	1.44026e-27	2	Crabp1
1.24509e-30	0.323251	0.377	0.217	2.49018e-27	2	Lppr5
1.45798e-30	0.929852	0.465	0.181	2.91595e-27	2	Lrba
1.54434e-30	0.756353	0.495	0.234	3.08869e-27	2	B3galt1
2.23497e-30	0.335949	0.353	0.188	4.46995e-27	2	Scn3b
3.13242e-30	0.3104	0.361	0.208	6.26483e-27	2	Sh3bgrl2
8.01844e-30	0.362152	0.515	0.292	1.60369e-26	2	Cx3cl1
8.92851e-30	0.587261	0.366	0.172	1.7857e-26	2	Maml3
3.16538e-29	0.883991	0.285	0.093	6.33076e-26	2	Nos1
5.72967e-29	0.466797	0.346	0.174	1.14593e-25	2	Bag5
8.43034e-29	0.835579	0.467	0.193	1.68607e-25	2	Adgrl3
1.06544e-28	0.553691	0.509	0.254	2.13088e-25	2	C130071C03Rik
1.35216e-28	0.461779	0.372	0.19	2.70431e-25	2	Rasal2
9.57282e-28	0.253619	0.564	0.342	1.91456e-24	2	Atp2b2
1.37154e-27	0.360997	0.382	0.209	2.74308e-24	2	Kansl1
7.77522e-27	0.395568	0.326	0.156	1.55504e-23	2	Kcna1
1.10831e-25	0.360802	0.398	0.216	2.21661e-22	2	Psme4
2.525e-25	0.393494	0.36	0.188	5.04999e-22	2	Taok3
5.03069e-25	1.17898	0.424	0.131	1.00614e-21	2	Runx1t1
1.10528e-24	0.505466	0.344	0.164	2.21057e-21	2	Arx
1.19271e-24	1.18733	0.304	0.079	2.38543e-21	2	Kcnh5
5.02818e-24	0.382516	0.514	0.274	1.00564e-20	2	Rasa2
3.6092e-23	0.770733	0.452	0.184	7.2184e-20	2	Celf5
4.74465e-23	0.35435	0.386	0.211	9.48929e-20	2	Astn1
5.0379e-23	0.429439	0.348	0.172	1.00758e-19	2	Cdh22
1.16987e-22	0.672102	0.474	0.215	2.33975e-19	2	Zfp608
1.71451e-22	0.78601	0.318	0.124	3.42901e-19	2	Rab40b
2.74313e-21	0.775729	0.42	0.156	5.48626e-18	2	Cdo1
3.42222e-21	0.48742	0.37	0.189	6.84445e-18	2	Cdkl5
1.34471e-20	0.501489	0.338	0.152	2.68942e-17	2	Rgl1
1.33768e-19	0.267349	0.379	0.213	2.67535e-16	2	Nr2c2
2.33991e-19	0.680206	0.293	0.123	4.67981e-16	2	Trdn
3.13551e-19	1.04275	0.453	0.162	6.27102e-16	2	Chsy3
3.96505e-19	0.42502	0.493	0.259	7.93011e-16	2	Tiam1
4.09214e-19	0.737534	0.32	0.116	8.18428e-16	2	Lrp8
7.74073e-19	0.628481	0.34	0.156	1.54815e-15	2	C77370
7.82724e-19	0.954579	0.428	0.16	1.56545e-15	2	Ipcef1
9.49546e-18	0.824772	0.342	0.124	1.89909e-14	2	Dscaml1
1.30571e-17	0.261316	0.429	0.257	2.61142e-14	2	Cttnbp2
2.23995e-17	0.67375	0.455	0.21	4.47989e-14	2	Wasf1
9.98306e-17	0.692006	0.347	0.141	1.99661e-13	2	Zcchc14
1.09792e-16	0.334525	0.517	0.299	2.19585e-13	2	Dlg3
1.10138e-16	1.00543	0.38	0.133	2.20276e-13	2	Lamp5
1.56131e-16	0.268875	0.421	0.245	3.12263e-13	2	Dock10
1.89911e-16	0.798985	0.427	0.173	3.79822e-13	2	Plekha2
5.20767e-16	0.604582	0.45	0.217	1.04153e-12	2	Rasgef1a
5.68225e-16	0.447496	0.518	0.273	1.13645e-12	2	Slc8a1
6.68355e-16	0.853757	0.44	0.174	1.33671e-12	2	Mkl2
7.9885e-16	0.338047	0.512	0.289	1.5977e-12	2	Gabra2
2.19825e-15	0.67103	0.375	0.162	4.39649e-12	2	Gtdc1
2.6887e-15	0.900024	0.356	0.136	5.3774e-12	2	Cers6
6.59098e-15	0.530418	0.516	0.269	1.3182e-11	2	Cacna1d
9.77464e-15	1.30107	0.375	0.093	1.95493e-11	2	Ptprk
3.37472e-14	0.424733	0.393	0.205	6.74943e-11	2	Tcf12
3.75707e-14	0.837503	0.454	0.189	7.51415e-11	2	Csrnp3
4.42525e-14	0.60124	0.466	0.22	8.8505e-11	2	Smarcd1
6.22517e-14	0.69777	0.373	0.169	1.24503e-10	2	Frmd3
7.13915e-14	0.584678	0.338	0.143	1.42783e-10	2	Rassf8
1.61985e-13	0.655283	0.481	0.227	3.23971e-10	2	Dip2c
2.05327e-13	0.469516	0.358	0.168	4.10654e-10	2	Chn2
2.48448e-13	0.526892	0.417	0.213	4.96895e-10	2	Cpa6
2.59928e-13	0.932581	0.445	0.19	5.19855e-10	2	Frmpd4
2.5244e-12	0.515142	0.471	0.249	5.04879e-09	2	Gabra5
4.29281e-12	0.451727	0.347	0.171	8.58563e-09	2	Fam131b
9.98997e-12	0.282017	0.504	0.296	1.99799e-08	2	Ppp1r9a
1.87885e-11	0.321567	0.409	0.226	3.7577e-08	2	Upp2
2.41018e-11	0.564101	0.467	0.224	4.82036e-08	2	Plekha5
7.62661e-11	0.74646	0.357	0.15	1.52532e-07	2	Scn3a
8.91329e-11	0.327198	0.508	0.287	1.78266e-07	2	Erdr1
1.03899e-10	0.328936	0.526	0.295	2.07797e-07	2	Pten
1.99585e-10	0.420889	0.383	0.196	3.9917e-07	2	Cpeb4
5.4799e-10	0.761547	0.365	0.15	1.09598e-06	2	Zswim6
5.76023e-10	0.357319	0.497	0.28	1.15205e-06	2	Stox2
8.78642e-10	0.576689	0.382	0.184	1.75728e-06	2	Usp29
3.53926e-09	0.578837	0.401	0.199	7.07853e-06	2	Zmat4
3.83523e-09	0.689736	0.45	0.208	7.67046e-06	2	Nrg3
4.40497e-09	0.892916	0.305	0.098	8.80993e-06	2	Epha4
6.53811e-09	0.41131	0.424	0.232	1.30762e-05	2	Ncam2
1.86618e-08	1.04386	0.302	0.08	3.73236e-05	2	Kcnh3
5.17577e-08	0.257384	0.447	0.269	0.000103515	2	Erbb4
9.52813e-08	0.467837	0.394	0.2	0.000190563	2	Rev3l
9.85226e-08	0.532842	0.366	0.172	0.000197045	2	Arl4a
1.47127e-07	0.37075	0.37	0.198	0.000294254	2	Syt5
1.73983e-07	0.353121	0.489	0.271	0.000347966	2	Ubash3b
2.2038e-07	0.434376	0.465	0.247	0.000440761	2	Csmd1
3.40024e-07	0.72446	0.347	0.137	0.000680048	2	Klf13
3.7229e-07	0.385737	0.421	0.222	0.000744581	2	Ptk2
3.94326e-07	0.956529	0.38	0.128	0.000788652	2	Ccsap

## Sheet: Domain3
p_val	avg_log2FC	pct.1	pct.2	p_val_adj	cluster	gene
0	1.70277	0.903	0.327	0	3	Kcnb2
0	1.68015	0.676	0.166	0	3	Cpa6
0	1.64993	0.697	0.193	0	3	Tenm2
0	1.59341	0.585	0.133	0	3	Chsy3
0	1.54021	0.68	0.182	0	3	Kcnq5
0	1.50031	0.634	0.161	0	3	Ano3
0	1.4718	0.784	0.253	0	3	Cacna1c
0	1.4504	0.695	0.213	0	3	Etl4
0	1.37014	0.797	0.283	0	3	Lrrtm4
0	1.34004	0.763	0.259	0	3	Prkg1
0	1.28603	0.708	0.235	0	3	Slc8a1
0	1.26536	0.674	0.221	0	3	Dlgap2
0	1.25526	0.902	0.406	0	3	Kcnd2
0	1.25525	0.969	0.529	0	3	Nrxn3
0	1.24479	0.598	0.176	0	3	Dgki
0	1.24311	0.82	0.305	0	3	Stxbp6
0	1.21737	0.864	0.366	0	3	Il1rapl1
0	1.20515	0.915	0.456	0	3	Dlg2
0	1.20017	0.596	0.176	0	3	Myo16
0	1.17366	0.99	0.573	0	3	Pcp4
0	1.17345	0.72	0.236	0	3	Tenm3
0	1.13648	0.739	0.273	0	3	Kcnh7
0	1.13231	0.644	0.214	0	3	Mctp1
0	1.11745	0.786	0.295	0	3	Egr1
0	1.10937	0.871	0.362	0	3	Rbfox1
0	1.09368	0.82	0.322	0	3	Prkca
0	1.07697	0.713	0.264	0	3	Lrrc7
0	1.06372	0.643	0.215	0	3	Gabra5
0	1.01652	0.651	0.225	0	3	Epha6
0	1.00829	0.693	0.255	0	3	Grin2b
0	0.970499	0.592	0.208	0	3	Junb
0	0.969955	0.739	0.306	0	3	Lrp1b
0	0.966611	0.923	0.46	0	3	Pbx1
0	0.950902	0.726	0.285	0	3	Adarb2
0	0.946393	0.722	0.294	0	3	Zfp385b
0	0.943341	0.714	0.267	0	3	Ablim3
0	0.93886	0.842	0.385	0	3	Ppm1e
0	0.910046	0.922	0.437	0	3	Gng4
0	0.901276	0.749	0.305	0	3	Eml5
0	0.900795	0.727	0.279	0	3	Kalrn
0	0.899775	0.637	0.243	0	3	Cacna1d
0	0.88886	0.715	0.264	0	3	Ptk2b
0	0.885448	0.633	0.228	0	3	Luzp2
0	0.88357	0.705	0.291	0	3	Fgf14
0	0.874523	0.875	0.413	0	3	Plcb1
0	0.865544	0.929	0.528	0	3	Celf2
0	0.86498	0.858	0.413	0	3	Auts2
0	0.86307	0.632	0.227	0	3	Gria3
0	0.860023	0.897	0.441	0	3	Dync1i1
0	0.854288	0.627	0.237	0	3	Nav2
0	0.846329	0.754	0.309	0	3	Rragd
0	0.844426	0.795	0.362	0	3	Dgkb
0	0.838219	0.831	0.4	0	3	Pcdh9
0	0.835112	0.782	0.37	0	3	Dpp6
0	0.821534	0.634	0.241	0	3	Grik2
0	0.821295	0.678	0.262	0	3	Wipf3
0	0.821225	0.844	0.391	0	3	Cpne4
0	0.820748	0.64	0.264	0	3	Kcnma1
0	0.819348	0.758	0.336	0	3	Dpp10
0	0.814281	0.808	0.365	0	3	Cpne6
0	0.810369	0.814	0.347	0	3	Gpsm1
0	0.791737	0.703	0.282	0	3	Inpp5j
0	0.790234	0.771	0.329	0	3	Nkain2
0	0.788552	0.823	0.381	0	3	Fam155a
0	0.783421	0.842	0.364	0	3	Rbfox3
0	0.782866	0.652	0.258	0	3	Sybu
0	0.780557	0.965	0.56	0	3	Meis2
0	0.777912	0.855	0.421	0	3	Arpp21
0	0.773583	0.697	0.296	0	3	Asic2
0	0.76606	0.725	0.311	0	3	Cacna2d1
0	0.763478	0.806	0.392	0	3	Gabrb3
0	0.754696	0.817	0.357	0	3	Map2k1
0	0.750521	0.752	0.321	0	3	Rasl11b
0	0.748812	0.618	0.234	0	3	Lix1
0	0.740761	0.744	0.331	0	3	Dab1
0	0.739693	0.951	0.544	0	3	Camk2b
0	0.708067	0.773	0.329	0	3	Penk
0	0.707076	0.837	0.384	0	3	Pbx3
0	0.705329	0.813	0.362	0	3	Sipa1l1
0	0.704737	0.663	0.267	0	3	Tiam2
0	0.694569	0.714	0.317	0	3	Dock3
0	0.692136	0.635	0.256	0	3	Cdkn1a
0	0.689847	0.879	0.462	0	3	Mef2c
0	0.687138	0.764	0.361	0	3	Ank3
0	0.680845	0.204	0.051	0	3	Trpc4
0	0.68046	0.744	0.331	0	3	Gda
0	0.674605	0.709	0.295	0	3	Ptpro
0	0.673143	0.804	0.411	0	3	Fgf12
0	0.659159	0.719	0.306	0	3	Ppp1r12b
0	0.655988	0.187	0.049	0	3	Kcnh1
0	0.64861	0.93	0.607	0	3	Dlgap1
0	0.626802	0.744	0.344	0	3	Hivep2
0	0.623957	0.953	0.587	0	3	Gad1
0	0.619271	0.797	0.398	0	3	Ppfia2
0	0.617994	0.885	0.513	0	3	Cadm2
0	0.601128	0.739	0.352	0	3	Opcml
0	0.596141	0.703	0.303	0	3	Hpcal4
0	0.59404	0.667	0.297	0	3	Kcnj3
0	0.590582	0.145	0.038	0	3	RP23-307L24.2
0	0.587618	0.215	0.063	0	3	Osbpl3
0	0.577684	0.152	0.036	0	3	Gm37711
0	0.577398	0.173	0.044	0	3	Egln3
0	0.574318	0.728	0.353	0	3	Epha5
0	0.573374	0.962	0.637	0	3	Pcp4l1
0	0.571081	0.136	0.031	0	3	Egr2
0	0.568014	0.831	0.425	0	3	Pcbp3
0	0.563758	0.159	0.039	0	3	Fosb
0	0.552441	0.695	0.314	0	3	Bcl11a
0	0.537644	0.204	0.064	0	3	Sp7
0	0.52859	0.144	0.037	0	3	Tll1
0	0.523903	0.671	0.308	0	3	Macrod2
0	0.519654	0.195	0.067	0	3	Nrg2
0	0.514228	0.848	0.44	0	3	Mapk1
0	0.511139	0.166	0.05	0	3	Ankrd33b
0	0.505021	0.117	0.034	0	3	Tnfaip6
0	0.501201	0.138	0.039	0	3	Kcnk12
0	0.500784	0.771	0.415	0	3	Cntnap2
0	0.493574	0.133	0.044	0	3	Gm20754
0	0.492527	0.821	0.429	0	3	Grb2
0	0.485293	0.695	0.337	0	3	Ctnna2
0	0.484691	0.66	0.288	0	3	Ampd2
0	0.4842	0.123	0.04	0	3	Nr4a3
0	0.481873	0.12	0.031	0	3	Kcnk10
0	0.481146	0.172	0.047	0	3	Gm3294
0	0.478211	0.202	0.07	0	3	Tmem117
0	0.476649	0.805	0.423	0	3	Anks1b
0	0.475087	0.163	0.048	0	3	Ptprr
0	0.466401	0.956	0.652	0	3	Calm2
0	0.466066	0.692	0.329	0	3	Nrcam
0	0.465317	0.208	0.073	0	3	Man1a
0	0.456438	0.186	0.059	0	3	Ccdc109b
0	0.451191	0.689	0.338	0	3	Tnik
0	0.450677	0.191	0.068	0	3	Gm26691
0	0.447182	0.734	0.368	0	3	Serpini1
0	0.445901	0.202	0.065	0	3	Dnah11
0	0.440522	0.899	0.532	0	3	Ncdn
0	0.439098	0.757	0.391	0	3	R3hdm1
0	0.43267	0.783	0.416	0	3	Gnai1
0	0.432639	0.181	0.066	0	3	Gpr137c
0	0.418797	0.194	0.069	0	3	Cacng3
0	0.417957	0.878	0.518	0	3	Napb
0	0.417235	0.221	0.079	0	3	Galnt18
0	0.410708	0.735	0.372	0	3	Negr1
0	0.410543	0.786	0.381	0	3	Tshz1
0	0.41044	0.886	0.525	0	3	Dclk1
0	0.408834	0.224	0.085	0	3	Hecw2
0	0.406446	0.104	0.033	0	3	RP24-95O4.1
0	0.400288	0.156	0.06	0	3	Sv2c
0	0.399995	0.92	0.581	0	3	Camk2n1
0	0.399411	0.757	0.408	0	3	Cadps
0	0.397608	0.211	0.076	0	3	Atxn3
0	0.395842	0.186	0.068	0	3	Fam78b
0	0.394537	0.216	0.077	0	3	Zfp407
0	0.391476	0.107	0.032	0	3	Gm19744
0	0.389938	0.729	0.377	0	3	Ociad2
0	0.388368	0.132	0.044	0	3	Klhl3
0	0.382447	0.141	0.043	0	3	Pakap
0	0.381424	0.102	0.03	0	3	Zfp831
0	0.380654	0.145	0.043	0	3	Car7
0	0.373745	0.207	0.079	0	3	Bach2
0	0.369629	0.235	0.095	0	3	Ksr1
0	0.367767	0.217	0.083	0	3	Rps6ka3
0	0.367141	0.189	0.075	0	3	Kcnj6
0	0.365698	0.185	0.068	0	3	Lyst
0	0.364215	0.191	0.073	0	3	Sik2
0	0.363868	0.222	0.081	0	3	Ctif
0	0.362993	0.175	0.069	0	3	Tyro3
0	0.361322	0.164	0.063	0	3	Immp2l
0	0.360758	0.101	0.035	0	3	Cntnap3
0	0.359395	0.111	0.033	0	3	Ptpn14
0	0.35246	0.159	0.067	0	3	Klhl1
0	0.352451	0.2	0.076	0	3	Sertad2
0	0.345595	0.188	0.063	0	3	Ccdc134
0	0.345354	0.196	0.076	0	3	Lgi1
0	0.345319	0.213	0.083	0	3	G630016G05Rik
0	0.340396	0.18	0.069	0	3	Ankrd63
0	0.339895	0.124	0.041	0	3	Bend7
0	0.336882	0.944	0.664	0	3	Snap25
0	0.324917	0.162	0.062	0	3	Phtf2
0	0.323292	0.213	0.094	0	3	Dok6
0	0.319866	0.148	0.051	0	3	BC052040
0	0.31682	0.103	0.032	0	3	Gfod1
0	0.311199	0.146	0.055	0	3	Adcy9
0	0.304498	0.15	0.058	0	3	Ppargc1b
0	0.302943	0.161	0.062	0	3	Acvr1c
0	0.302412	0.108	0.04	0	3	Irs2
0	0.300933	0.169	0.072	0	3	2610037D02Rik
0	0.300393	0.103	0.034	0	3	Rasl10a
0	0.299193	0.84	0.498	0	3	Atp2b1
0	0.298739	0.128	0.048	0	3	Gfra2
0	0.297694	0.176	0.072	0	3	Nova2
0	0.291024	0.157	0.067	0	3	Sec24a
0	0.290344	0.154	0.06	0	3	Klhl40
0	0.290106	0.164	0.064	0	3	Mark2
0	0.283896	0.166	0.065	0	3	Scfd2
0	0.282827	0.142	0.057	0	3	Pde7b
0	0.281672	0.116	0.052	0	3	Jazf1
0	0.28072	0.882	0.554	0	3	Nrip3
0	0.280209	0.122	0.051	0	3	Asxl3
0	0.276226	0.158	0.069	0	3	Akr1c18
0	0.27453	0.744	0.405	0	3	Gria4
0	0.272463	0.199	0.084	0	3	2210408I21Rik
0	0.271775	0.196	0.087	0	3	Pak7
0	0.270205	0.161	0.064	0	3	Grm4
0	0.267638	0.142	0.061	0	3	Fam120c
0	0.263676	0.204	0.093	0	3	Dis3l2
0	0.260993	0.224	0.091	0	3	Lgr4
0	0.260733	0.138	0.055	0	3	Epha10
0	0.259924	0.111	0.055	0	3	Prr16
0	0.254684	0.898	0.61	0	3	Syt1
6.13977e-306	0.564379	0.631	0.273	1.22795e-302	3	Fam81a
7.73673e-305	0.543802	0.226	0.077	1.54735e-301	3	Frmd7
1.28115e-304	0.667355	0.211	0.063	2.5623e-301	3	Fbn2
1.58616e-291	0.808354	0.208	0.042	3.17232e-288	3	4930448N21Rik
4.86848e-291	1.09001	0.574	0.177	9.73696e-288	3	Ano4
2.6666e-288	0.813531	0.217	0.051	5.3332e-285	3	Slit3
1.98588e-287	0.312903	0.227	0.094	3.97176e-284	3	Arsb
2.26641e-286	0.343333	0.219	0.087	4.53282e-283	3	Kcnh3
3.19393e-284	0.312203	0.235	0.098	6.38785e-281	3	Ttc8
3.82153e-284	0.300001	0.254	0.114	7.64307e-281	3	Htr1f
1.56624e-275	0.421737	0.654	0.309	3.13248e-272	3	Mtfp1
1.94156e-275	0.271373	0.233	0.104	3.88312e-272	3	Rfx3
3.24786e-274	0.341181	0.237	0.102	6.49572e-271	3	Strada
1.67921e-272	0.448614	0.205	0.069	3.35842e-269	3	Ier2
2.74734e-267	1.41226	0.534	0.125	5.49467e-264	3	Cntnap4
3.28491e-267	0.699285	0.607	0.238	6.56982e-264	3	Ryr2
2.18366e-266	0.348795	0.217	0.082	4.36733e-263	3	Col6a1
1.11582e-265	0.313827	0.694	0.36	2.23163e-262	3	C1qtnf4
2.17762e-265	0.664041	0.621	0.249	4.35524e-262	3	Ctxn1
2.51367e-265	0.744904	0.611	0.224	5.02733e-262	3	Abl2
8.85242e-263	0.773683	0.594	0.213	1.77048e-259	3	2010300C02Rik
9.9285e-263	0.513511	0.216	0.072	1.9857e-259	3	Btg2
1.32409e-262	0.556785	0.629	0.264	2.64817e-259	3	S100a10
7.46729e-262	0.378014	0.239	0.094	1.49346e-258	3	Lmo3
4.74306e-261	0.29105	0.239	0.105	9.48611e-258	3	Rapgef6
5.55398e-261	0.732716	0.221	0.057	1.1108e-257	3	Palm2
1.92437e-260	0.633259	0.235	0.069	3.84873e-257	3	2900079G21Rik
9.84249e-258	0.486897	0.244	0.092	1.9685e-254	3	Gucy1a2
2.55503e-256	0.569583	0.228	0.073	5.11006e-253	3	Lzts1
6.08098e-254	0.662989	0.611	0.242	1.2162e-250	3	Ube2ql1
1.21936e-250	0.356554	0.255	0.101	2.43873e-247	3	Igsf11
2.93457e-250	0.504763	0.249	0.097	5.86913e-247	3	Airn
8.85122e-247	0.748733	0.194	0.042	1.77024e-243	3	Npas4
2.73419e-246	0.483198	0.239	0.082	5.46837e-243	3	Pdzd2
3.83055e-244	0.427711	0.661	0.32	7.6611e-241	3	Atp2b2
3.04644e-242	0.679007	0.232	0.066	6.09289e-239	3	Sntg2
7.52813e-242	0.283779	0.248	0.107	1.50563e-238	3	Camkk1
9.21989e-242	0.294364	0.675	0.347	1.84398e-238	3	Lppr4
7.20545e-241	0.435349	0.226	0.084	1.44109e-237	3	Hs3st2
5.57735e-240	0.445051	0.245	0.092	1.11547e-236	3	Hmgcll1
9.27362e-239	0.338157	0.252	0.11	1.85472e-235	3	Cdh18
1.46701e-238	0.73508	0.194	0.046	2.93403e-235	3	Egr4
1.58927e-238	0.346496	0.228	0.093	3.17854e-235	3	Ntn4
1.08034e-236	0.269726	0.253	0.115	2.16068e-233	3	Atpaf1
1.28343e-236	0.62354	0.619	0.26	2.56686e-233	3	Grin1
3.52388e-236	0.365196	0.219	0.087	7.04777e-233	3	Grasp
9.82982e-231	0.415887	0.255	0.1	1.96596e-227	3	Sez6l
5.29205e-228	0.336062	0.675	0.34	1.05841e-224	3	Psd3
7.51188e-226	0.736807	0.244	0.063	1.50238e-222	3	Runx2
1.11116e-225	0.268622	0.27	0.125	2.22231e-222	3	Ftx
5.63071e-223	0.349663	0.264	0.106	1.12614e-219	3	Park2
1.33493e-222	0.77604	0.57	0.206	2.66986e-219	3	Dusp14
1.3094e-220	0.641524	0.231	0.067	2.6188e-217	3	Tox3
4.25969e-220	0.257419	0.257	0.12	8.51938e-217	3	Neto2
2.00048e-219	0.454313	0.647	0.303	4.00097e-216	3	Adgrb3
8.47607e-218	0.992094	0.551	0.173	1.69521e-214	3	Syt6
8.95854e-215	0.46392	0.245	0.087	1.79171e-211	3	D1Ertd622e
1.09227e-213	0.6125	0.608	0.259	2.18454e-210	3	Tmod1
1.91587e-212	0.717468	0.581	0.227	3.83173e-209	3	Cttnbp2
2.00461e-212	0.463462	0.231	0.074	4.00921e-209	3	Stard8
2.08412e-211	0.864447	0.241	0.056	4.16823e-208	3	Adra1a
1.35251e-210	0.328082	0.681	0.35	2.70503e-207	3	Snap91
2.83989e-205	0.481554	0.27	0.1	5.67977e-202	3	Trerf1
3.96935e-204	0.860584	0.563	0.204	7.9387e-201	3	Ncam2
6.42378e-204	0.300328	0.275	0.119	1.28476e-200	3	Zfp280d
1.38281e-202	0.274962	0.279	0.118	2.76563e-199	3	Jak2
2.53721e-201	1.16445	0.509	0.14	5.07441e-198	3	Syt10
1.55061e-200	0.367755	0.262	0.102	3.10122e-197	3	Lrrc16a
2.13147e-198	0.331705	0.252	0.1	4.26295e-195	3	Cacna1i
2.47295e-198	0.675503	0.591	0.241	4.9459e-195	3	Tenm4
1.58469e-197	0.772521	0.244	0.064	3.16938e-194	3	Rapgef5
4.07801e-196	0.614769	0.587	0.238	8.15601e-193	3	Tiam1
1.82442e-195	0.375136	0.265	0.1	3.64884e-192	3	Rb1
3.00397e-195	0.534195	0.246	0.079	6.00793e-192	3	Plch2
6.86681e-195	0.286631	0.275	0.121	1.37336e-191	3	Ica1
1.15802e-194	0.546895	0.62	0.284	2.31604e-191	3	Pde4d
1.78121e-194	0.390409	0.233	0.09	3.56242e-191	3	Cckbr
4.87617e-194	0.645936	0.587	0.229	9.75234e-191	3	Dlx6os1
9.09591e-193	0.307359	0.267	0.12	1.81918e-189	3	Dhx32
1.21087e-192	0.397443	0.277	0.117	2.42173e-189	3	Ksr2
1.22084e-192	0.328318	0.655	0.324	2.44168e-189	3	Syne1
1.12281e-191	0.513822	0.604	0.272	2.24561e-188	3	Cx3cl1
5.41399e-191	0.277303	0.274	0.116	1.0828e-187	3	Ano6
8.18375e-191	0.709653	0.587	0.229	1.63675e-187	3	Grm5
1.18746e-188	0.493028	0.623	0.285	2.37493e-185	3	Tanc2
2.11303e-188	0.753202	0.567	0.202	4.22606e-185	3	Fam163b
2.57163e-188	0.613027	0.26	0.075	5.14326e-185	3	Arhgap22
4.26044e-187	0.489858	0.229	0.083	8.52088e-184	3	Igsf3
4.60176e-187	0.761394	0.216	0.047	9.20353e-184	3	Actn2
2.46557e-186	0.593923	0.597	0.246	4.93114e-183	3	Limd2
3.22765e-184	0.581481	0.248	0.08	6.45531e-181	3	9330158H04Rik
1.88955e-180	0.721788	0.258	0.073	3.77911e-177	3	Syn3
1.12415e-179	0.297172	0.619	0.293	2.24831e-176	3	Agap2
1.65004e-178	0.505242	0.61	0.271	3.30007e-175	3	Gprin1
1.89668e-178	0.505552	0.269	0.106	3.79335e-175	3	C230004F18Rik
2.54443e-174	0.250926	0.287	0.129	5.08885e-171	3	Faf1
8.85987e-173	0.566381	0.274	0.089	1.77197e-169	3	Klhl29
6.05484e-171	0.474007	0.608	0.281	1.21097e-167	3	Ppp2r2b
1.20687e-170	0.519659	0.265	0.093	2.41374e-167	3	Aff3
3.33773e-170	0.460759	0.593	0.27	6.67546e-167	3	Gabra2
1.12885e-164	0.58071	0.256	0.086	2.2577e-161	3	Chrm1
2.69955e-164	0.393682	0.251	0.101	5.39911e-161	3	Epha4
5.60546e-162	0.842738	0.551	0.191	1.12109e-158	3	Dscam
2.99704e-160	0.366477	0.277	0.104	5.99409e-157	3	Pitpnm2
4.72385e-160	0.502203	0.261	0.089	9.4477e-157	3	Map3k1
3.59832e-159	0.451292	0.266	0.1	7.19665e-156	3	Dleu2
2.20438e-158	0.395746	0.276	0.109	4.40875e-155	3	Gdpd5
7.46603e-158	0.478215	0.584	0.253	1.49321e-154	3	Rasa3
2.31178e-156	0.371069	0.301	0.119	4.62356e-153	3	Hdac4
2.15418e-155	0.339729	0.646	0.326	4.30836e-152	3	Rasgrp1
2.45418e-155	1.15959	0.509	0.141	4.90835e-152	3	Frmd3
4.42278e-155	0.461585	0.273	0.096	8.84556e-152	3	Dlgap3
7.05505e-155	0.350118	0.6	0.275	1.41101e-151	3	Ildr2
1.0711e-152	0.448756	0.586	0.256	2.1422e-149	3	Rasa2
1.40268e-152	0.544022	0.282	0.094	2.80537e-149	3	Mkl1
4.79482e-152	0.279204	0.291	0.128	9.58963e-149	3	Ankrd45
2.95144e-151	0.261805	0.641	0.306	5.90288e-148	3	Dcx
4.52649e-150	0.701323	0.568	0.219	9.05299e-147	3	Kcnip1
9.8436e-150	0.27608	0.27	0.117	1.96872e-146	3	1200014J11Rik
1.13095e-146	0.266028	0.3	0.133	2.26191e-143	3	Nf1
6.2954e-145	0.325388	0.29	0.128	1.25908e-141	3	Ccrn4l
7.49803e-143	0.974963	0.534	0.175	1.49961e-139	3	Grin2a
2.83566e-142	0.256397	0.301	0.139	5.67132e-139	3	Klf13
5.14932e-141	0.729564	0.554	0.208	1.02986e-137	3	Dip2c
1.78994e-139	0.761913	0.527	0.189	3.57987e-136	3	Tuba8
2.25844e-139	0.342566	0.272	0.115	4.51688e-136	3	Lrrc4
2.76406e-136	0.300432	0.294	0.132	5.52812e-133	3	Pcyt1b
3.94987e-136	0.422672	0.288	0.115	7.89974e-133	3	Pgap1
4.85027e-136	0.412481	0.278	0.114	9.70053e-133	3	Cap2
2.94195e-134	1.0481	0.525	0.172	5.88389e-131	3	Chrm2
5.32821e-133	0.718855	0.219	0.059	1.06564e-129	3	Crhbp
4.96226e-131	0.319002	0.289	0.117	9.92453e-128	3	Eepd1
1.78192e-129	0.384823	0.286	0.116	3.56385e-126	3	Tm6sf1
1.64636e-128	0.466578	0.275	0.098	3.29272e-125	3	Ell2
7.92908e-128	0.75537	0.268	0.073	1.58582e-124	3	Slco5a1
1.13022e-125	0.273438	0.304	0.137	2.26043e-122	3	Lincpint
3.9257e-125	1.12011	0.451	0.125	7.85141e-122	3	Sema3c
2.32044e-122	0.496124	0.293	0.108	4.64088e-119	3	Rimbp2
1.23938e-121	0.250264	0.311	0.155	2.47875e-118	3	C77370
6.23532e-121	0.812188	0.28	0.077	1.24706e-117	3	Kcnh5
4.13625e-120	0.338368	0.299	0.134	8.27251e-117	3	Sgcz
3.18738e-119	0.301647	0.319	0.14	6.37475e-116	3	Zcchc14
2.30626e-116	0.82036	0.21	0.042	4.61251e-113	3	Wisp1
7.35745e-110	0.608099	0.261	0.086	1.47149e-106	3	6430571L13Rik
3.81488e-109	0.315976	0.626	0.327	7.62976e-106	3	Prkce
3.38751e-107	0.499357	0.311	0.128	6.77502e-104	3	Chrm3
5.71787e-107	0.585192	0.239	0.068	1.14357e-103	3	Gcnt1
1.94714e-103	0.282921	0.605	0.29	3.89427e-100	3	Jph4
1.81918e-102	0.496255	0.53	0.222	3.63835e-99	3	Filip1l
9.36782e-98	0.277749	0.611	0.314	1.87356e-94	3	Rbfox2
5.14601e-95	0.382478	0.329	0.138	1.0292e-91	3	Runx1t1
3.33436e-94	1.03306	0.494	0.162	6.66872e-91	3	Galntl6
4.86324e-93	0.718169	0.517	0.195	9.72648e-90	3	Csmd3
1.04772e-92	0.360964	0.576	0.273	2.09544e-89	3	Ablim1
3.96345e-92	0.265082	0.58	0.278	7.9269e-89	3	Homer2
1.33621e-91	0.260465	0.328	0.159	2.67242e-88	3	Hspa2
1.62867e-89	0.602255	0.526	0.21	3.25733e-86	3	Usp46
1.87149e-87	0.43075	0.56	0.248	3.74298e-84	3	Dlc1
2.26447e-87	1.00079	0.462	0.133	4.52894e-84	3	Arc
9.93774e-86	0.568683	0.312	0.105	1.98755e-82	3	Shank2
2.89445e-83	0.409531	0.294	0.118	5.78891e-80	3	Kcnb1
5.42171e-83	0.439029	0.551	0.247	1.08434e-79	3	Erbb4
4.42336e-81	0.363275	0.327	0.14	8.84672e-78	3	Dnajb5
9.07229e-80	0.558365	0.328	0.125	1.81446e-76	3	Lrfn5
2.63331e-79	0.310048	0.585	0.279	5.26661e-76	3	Pten
4.78704e-79	0.263101	0.338	0.162	9.57408e-76	3	Kdm7a
6.06104e-76	0.623706	0.519	0.204	1.21221e-72	3	Adcy2
7.00439e-75	0.94198	0.48	0.144	1.40088e-71	3	Ipcef1
7.52884e-75	0.414667	0.287	0.11	1.50577e-71	3	Scgn
2.73472e-74	0.783957	0.291	0.086	5.46945e-71	3	9530059O14Rik
1.01805e-73	0.401392	0.304	0.122	2.03609e-70	3	Stk32c
1.60608e-73	0.525602	0.54	0.225	3.21216e-70	3	Fscn1
3.49881e-73	0.817095	0.505	0.177	6.99762e-70	3	Zmat4
1.10377e-72	1.10088	0.471	0.13	2.20755e-69	3	Lrrtm3
1.91117e-72	0.681144	0.284	0.081	3.82233e-69	3	Dusp5
5.6138e-72	0.314445	0.567	0.271	1.12276e-68	3	Erdr1
1.52135e-71	0.532426	0.332	0.128	3.0427e-68	3	Unc79
1.47759e-70	0.294664	0.346	0.159	2.95518e-67	3	Arx
2.34288e-70	0.636966	0.307	0.098	4.68576e-67	3	Cdh20
4.30655e-70	0.356336	0.335	0.144	8.61309e-67	3	Iqsec2
1.07099e-69	0.371313	0.346	0.141	2.14198e-66	3	Nedd4l
3.05921e-68	0.332729	0.542	0.257	6.11841e-65	3	Atp1a1
5.61917e-68	0.28564	0.573	0.284	1.12383e-64	3	Dlg3
1.05459e-67	0.264152	0.589	0.307	2.10918e-64	3	Lin7a
8.07598e-67	0.324879	0.352	0.161	1.6152e-63	3	Dpf1
3.11523e-66	0.282494	0.329	0.134	6.23046e-63	3	Kcnmb4
4.50872e-66	0.486394	0.314	0.119	9.01744e-63	3	Slc1a1
7.88272e-66	0.664602	0.502	0.188	1.57654e-62	3	Ap1s2
9.37538e-65	0.280146	0.332	0.139	1.87508e-61	3	Rassf8
9.53248e-65	0.565473	0.499	0.198	1.9065e-61	3	Shisa8
3.10706e-64	0.484659	0.327	0.129	6.21412e-61	3	Ccsap
1.50439e-63	0.722445	0.31	0.101	3.00878e-60	3	Trhde
2.03879e-62	0.261411	0.567	0.276	4.07759e-59	3	Ssbp2
1.26104e-61	0.251955	0.597	0.317	2.52208e-58	3	Sgip1
7.27203e-61	0.576196	0.315	0.118	1.45441e-57	3	Fat3
3.40987e-60	0.562596	0.488	0.186	6.81973e-57	3	Icam5
1.14809e-58	0.363514	0.348	0.155	2.29619e-55	3	Sphkap
2.0571e-58	0.618545	0.521	0.222	4.11419e-55	3	B3galt1
1.46341e-56	0.443554	0.542	0.247	2.92681e-53	3	Syn1
7.17237e-55	1.01109	0.303	0.068	1.43447e-51	3	Adamts19
8.70793e-55	0.715478	0.49	0.182	1.74159e-51	3	Adgrl3
1.12084e-54	0.612777	0.339	0.123	2.24168e-51	3	Slc8a3
1.46214e-54	0.558907	0.519	0.222	2.92428e-51	3	Fam102b
1.90721e-54	0.425693	0.32	0.122	3.81443e-51	3	Synpo
3.95851e-53	0.661185	0.483	0.174	7.91703e-50	3	Rprml
1.54248e-52	0.295828	0.361	0.167	3.08495e-49	3	Bag5
1.56085e-52	0.499133	0.317	0.12	3.12169e-49	3	Mpp2
5.2266e-52	0.328029	0.363	0.162	1.04532e-48	3	Rpp25
4.04221e-51	0.599935	0.344	0.13	8.08441e-48	3	A830018L16Rik
2.9588e-48	0.337306	0.553	0.257	5.9176e-45	3	Dclk2
1.82256e-47	0.622411	0.506	0.206	3.64512e-44	3	Tmeff2
7.64778e-47	1.07173	0.295	0.057	1.52956e-43	3	Pparg
1.70408e-46	0.572793	0.5	0.193	3.40815e-43	3	Plekha1
3.00399e-46	0.41475	0.536	0.243	6.00798e-43	3	C130071C03Rik
1.62102e-45	0.382453	0.365	0.162	3.24204e-42	3	Eml6
2.24816e-45	0.328018	0.543	0.257	4.49632e-42	3	Ubash3b
5.42458e-45	0.708442	0.493	0.18	1.08492e-41	3	Cacna1e
6.93226e-44	0.59862	0.492	0.185	1.38645e-40	3	Lgr5
3.5115e-43	0.348143	0.337	0.144	7.02299e-40	3	Avpi1
7.74485e-43	0.3705	0.381	0.18	1.54897e-39	3	Dcc
7.67892e-41	0.444699	0.527	0.231	1.53578e-37	3	Sik3
7.84834e-41	0.292817	0.387	0.189	1.56967e-37	3	Pid1
2.4368e-40	0.445779	0.364	0.154	4.8736e-37	3	Ptprn2
6.93834e-40	0.491561	0.361	0.145	1.38767e-36	3	Zswim6
1.85218e-39	0.508392	0.495	0.2	3.70435e-36	3	Rgs12
2.43778e-39	0.306131	0.371	0.17	4.87557e-36	3	Shroom2
1.34572e-38	0.680361	0.47	0.18	2.69144e-35	3	1700016P03Rik
3.09806e-38	0.783036	0.316	0.086	6.19611e-35	3	Vipr2
1.16454e-37	0.755482	0.467	0.175	2.32908e-34	3	Fos
2.05338e-37	0.436163	0.516	0.232	4.10675e-34	3	Ube2e2
3.48397e-37	0.442008	0.519	0.244	6.96794e-34	3	Cpeb3
8.04097e-37	0.363494	0.355	0.165	1.60819e-33	3	Kcnq1ot1
1.29719e-36	0.486441	0.327	0.125	2.59438e-33	3	Ankrd29
2.00302e-35	0.817059	0.332	0.099	4.00603e-32	3	Nhsl2
2.85394e-35	0.510468	0.51	0.215	5.70788e-32	3	Cdk17
3.52119e-35	0.631084	0.336	0.111	7.04238e-32	3	Kcnn2
1.18353e-34	0.477038	0.508	0.221	2.36707e-31	3	Baiap2
5.95306e-34	0.278148	0.528	0.256	1.19061e-30	3	Kcnab3
8.83195e-34	0.841379	0.468	0.155	1.76639e-30	3	Stxbp5l
1.49082e-33	1.27223	0.434	0.106	2.98164e-30	3	Esrrg
2.74081e-33	0.448782	0.5	0.212	5.48161e-30	3	Rasa1
5.52118e-33	0.285334	0.522	0.247	1.10424e-29	3	Frmd4a
5.95111e-33	0.697182	0.467	0.157	1.19022e-29	3	Kank3
3.83584e-32	0.630581	0.364	0.128	7.67168e-29	3	Cers6
2.16085e-31	0.648108	0.322	0.107	4.3217e-28	3	Prmt8
6.16452e-30	0.686255	0.346	0.117	1.2329e-26	3	RP24-68G17.4
1.18306e-29	0.31081	0.383	0.178	2.36612e-26	3	Dgkd
3.55576e-28	1.02472	0.434	0.123	7.11151e-25	3	Samd12
8.81865e-28	0.580719	0.356	0.136	1.76373e-24	3	Tmtc1
1.33999e-27	1.02029	0.442	0.15	2.67997e-24	3	Hs6st3
2.49064e-27	0.323334	0.519	0.245	4.98128e-24	3	Sobp
9.8648e-26	0.634896	0.365	0.13	1.97296e-22	3	Ppp3cc
1.24324e-25	0.910389	0.46	0.151	2.48648e-22	3	Maml3
2.20414e-25	0.533533	0.366	0.143	4.40828e-22	3	Scn3a
5.46387e-25	0.417532	0.358	0.149	1.09277e-21	3	Btbd3
2.48238e-23	0.349134	0.36	0.155	4.96476e-20	3	Phactr2
3.33144e-23	0.490086	0.328	0.134	6.66288e-20	3	Lamp5
1.81166e-22	0.492536	0.374	0.139	3.62332e-19	3	Camk4
3.73143e-22	0.354831	0.385	0.167	7.46287e-19	3	Pitpnm3
6.6226e-22	0.564249	0.364	0.133	1.32452e-18	3	Brinp2
6.73493e-22	0.303434	0.49	0.219	1.34699e-18	3	Zfp804b
1.22325e-21	0.361627	0.497	0.223	2.44649e-18	3	Setbp1
4.59085e-21	0.725927	0.368	0.123	9.18171e-18	3	Ldlrad4
7.85782e-20	0.31896	0.526	0.256	1.57156e-16	3	Elmo1
2.16274e-19	0.396968	0.507	0.234	4.32548e-16	3	Bcl11b
2.81755e-19	1.22357	0.423	0.098	5.6351e-16	3	St6galnac3
1.11471e-18	0.68321	0.348	0.114	2.22942e-15	3	Rab40b
1.55463e-18	0.347525	0.514	0.245	3.10926e-15	3	Akap6
2.63134e-18	0.487304	0.494	0.212	5.26268e-15	3	Msra
9.3696e-18	0.299487	0.4	0.179	1.87392e-14	3	Dapk1
1.45411e-17	0.279808	0.508	0.242	2.90822e-14	3	Srrm3
8.68432e-17	0.732542	0.35	0.114	1.73686e-13	3	Csgalnact1
4.46443e-16	0.404267	0.4	0.179	8.92886e-13	3	Cdkl5
4.98666e-16	0.495416	0.367	0.145	9.97333e-13	3	Clip4
8.17811e-16	0.299999	0.4	0.189	1.63562e-12	3	Nav3
1.42648e-15	0.494248	0.475	0.196	2.85297e-12	3	Trio
1.58369e-15	0.640641	0.455	0.172	3.16739e-12	3	Rasal2
1.95404e-15	0.814753	0.457	0.155	3.90809e-12	3	Ankrd6
9.59549e-15	0.59439	0.462	0.18	1.9191e-11	3	Rapgef2
1.7067e-14	0.812866	0.336	0.096	3.41339e-11	3	Kcna4
1.91245e-13	0.829213	0.427	0.138	3.8249e-10	3	Hs6st2
2.12693e-13	0.355285	0.4	0.17	4.25387e-10	3	Csnk1g3
5.2963e-13	0.36579	0.399	0.18	1.05926e-09	3	Rapgef4
7.26203e-13	0.515772	0.381	0.15	1.45241e-09	3	Arhgap20
1.00213e-12	0.480208	0.489	0.22	2.00427e-09	3	Snhg14
1.06122e-12	0.250835	0.415	0.196	2.12243e-09	3	Tcf12
2.02048e-12	0.63495	0.459	0.174	4.04097e-09	3	Lrba
7.1905e-12	0.679113	0.437	0.157	1.4381e-08	3	Tln2
1.10114e-11	0.866536	0.362	0.109	2.20229e-08	3	Epha3
1.31464e-11	0.391413	0.463	0.208	2.62929e-08	3	Rasgef1a
2.30388e-11	0.552943	0.457	0.188	4.60776e-08	3	Sh3bgrl2
1.07867e-10	0.918781	0.403	0.106	2.15734e-07	3	Lgr6
1.13294e-10	0.746854	0.384	0.136	2.26588e-07	3	Slc35f4
2.59797e-10	0.324381	0.403	0.19	5.19594e-07	3	Clstn2
1.81205e-09	0.514806	0.396	0.163	3.6241e-06	3	Clvs1
2.63266e-09	0.30635	0.417	0.191	5.26533e-06	3	Rev3l
1.69813e-08	1.00244	0.36	0.09	3.39626e-05	3	5730522E02Rik
3.0003e-07	0.305531	0.424	0.197	0.00060006	3	Kansl1
3.97374e-07	0.689096	0.37	0.123	0.000794749	3	Snx7
4.02214e-07	0.735362	0.369	0.12	0.000804427	3	Garem
4.42445e-07	0.414648	0.423	0.191	0.000884891	3	Atxn1

## Sheet: Domain4
p_val	avg_log2FC	pct.1	pct.2	p_val_adj	cluster	gene
0	2.10964	0.788	0.16	0	4	Shisa3
0	1.97431	0.586	0.079	0	4	Spp1
0	1.9671	0.802	0.228	0	4	Nefm
0	1.89853	0.708	0.164	0	4	Ntng1
0	1.82773	0.593	0.106	0	4	Scube1
0	1.80074	0.815	0.239	0	4	Gabra1
0	1.76554	0.707	0.168	0	4	Reln
0	1.69842	0.707	0.14	0	4	A230065H16Rik
0	1.66314	0.585	0.111	0	4	Lrrtm1
0	1.65828	0.584	0.107	0	4	Cbln1
0	1.64972	0.888	0.369	0	4	Ptprd
0	1.62385	0.682	0.149	0	4	Ms4a15
0	1.5536	0.804	0.23	0	4	Slc17a7
0	1.54959	0.951	0.406	0	4	Rab3b
0	1.52419	0.831	0.26	0	4	Cdhr1
0	1.48302	0.586	0.126	0	4	Slc6a7
0	1.4781	0.654	0.153	0	4	Tmem163
0	1.45276	0.637	0.194	0	4	Clstn2
0	1.44714	0.603	0.143	0	4	Nefh
0	1.41981	0.698	0.177	0	4	Nmb
0	1.35235	0.919	0.44	0	4	Chgb
0	1.32931	0.908	0.389	0	4	Stmn2
0	1.31509	0.89	0.395	0	4	Thy1
0	1.30788	0.936	0.432	0	4	Uchl1
0	1.2641	0.624	0.196	0	4	Ajap1
0	1.25498	0.752	0.258	0	4	Lhfpl3
0	1.24545	0.645	0.204	0	4	Thsd7a
0	1.2179	0.599	0.145	0	4	Rasd2
0	1.18397	0.72	0.264	0	4	Pclo
0	1.14533	0.673	0.195	0	4	Arhgdig
0	1.04669	0.688	0.224	0	4	Syt7
0	1.02314	0.853	0.368	0	4	Nefl
0	1.00844	0.841	0.372	0	4	Pak1
0	0.994932	0.94	0.587	0	4	Map1b
0	0.978864	0.918	0.476	0	4	Scg2
0	0.938797	0.816	0.386	0	4	Cacnb4
0	0.919329	0.851	0.379	0	4	Sncb
0	0.911526	0.923	0.524	0	4	Tubb3
0	0.896987	0.704	0.264	0	4	Slc20a1
0	0.89217	0.782	0.361	0	4	Syp
0	0.883101	0.697	0.267	0	4	Fabp3
0	0.881062	0.932	0.47	0	4	Gap43
0	0.867195	0.695	0.256	0	4	Arap2
0	0.85953	0.741	0.347	0	4	Rasgrp1
0	0.857566	0.858	0.438	0	4	Stmn4
0	0.810403	0.714	0.295	0	4	Ttll7
0	0.79862	0.97	0.63	0	4	Syt1
0	0.789841	0.964	0.614	0	4	Stmn3
0	0.776176	0.879	0.464	0	4	Pfn2
0	0.744992	0.739	0.337	0	4	Reep5
0	0.737189	0.814	0.414	0	4	Brinp1
0	0.735533	0.884	0.523	0	4	Fam171b
0	0.730072	0.762	0.364	0	4	Unc80
0	0.724042	0.967	0.544	0	4	Doc2g
0	0.706662	0.801	0.402	0	4	Nat8l
0	0.703237	0.931	0.559	0	4	Olfm1
0	0.689761	0.798	0.384	0	4	Tuba4a
0	0.686841	0.945	0.619	0	4	Hsp90aa1
0	0.680123	0.853	0.461	0	4	Nsf
0	0.625734	0.77	0.385	0	4	Clstn1
0	0.622044	0.88	0.514	0	4	Snca
0	0.612422	0.95	0.663	0	4	Atp1b1
0	0.608666	0.845	0.454	0	4	Cltc
0	0.587257	0.817	0.427	0	4	Acot7
0	0.582106	0.93	0.579	0	4	Nrip3
0	0.579829	0.876	0.508	0	4	Rtn1
0	0.572739	0.803	0.432	0	4	Sv2a
0	0.571404	0.859	0.482	0	4	Ywhag
0	0.554797	0.847	0.474	0	4	Ywhah
0	0.550331	0.81	0.406	0	4	1500009C09Rik
0	0.54753	0.799	0.408	0	4	Dner
0	0.546977	0.886	0.503	0	4	Gng3
0	0.544768	0.83	0.472	0	4	Syt11
0	0.479568	0.914	0.589	0	4	Atp1a3
0	0.479566	0.959	0.687	0	4	Snap25
0	0.459635	0.924	0.61	0	4	Klc1
0	0.447415	0.898	0.606	0	4	Cplx1
0	0.419964	0.83	0.481	0	4	Rtn3
0	0.418002	0.87	0.533	0	4	Stxbp1
8.8742e-308	0.294323	0.918	0.647	1.77484e-304	4	Tuba1a
3.1591e-306	0.346224	0.882	0.567	6.3182e-303	4	Serinc1
6.2921e-302	0.659698	0.722	0.314	1.25842e-298	4	Mapk10
1.13723e-301	0.311392	0.839	0.506	2.27445e-298	4	Tubb4b
1.21756e-300	0.412624	0.831	0.486	2.43513e-297	4	App
1.40945e-299	1.21849	0.608	0.161	2.8189e-296	4	Plcxd2
1.20891e-298	0.6411	0.738	0.353	2.41782e-295	4	Timp2
8.84176e-298	0.450011	0.82	0.468	1.76835e-294	4	Mllt11
6.70658e-294	0.564211	0.737	0.359	1.34132e-290	4	Arpc5l
1.55683e-292	0.505664	0.781	0.404	3.11366e-289	4	Kif1b
4.85781e-290	0.653345	0.719	0.335	9.71561e-287	4	Efhd2
5.7033e-289	1.04451	0.634	0.209	1.14066e-285	4	Faim2
1.12193e-288	0.838641	0.669	0.271	2.24385e-285	4	Prune2
1.32831e-287	0.549135	0.8	0.444	2.65663e-284	4	Cntnap2
1.96252e-283	0.374531	0.832	0.497	3.92503e-280	4	Rab6b
2.27296e-283	0.846276	0.674	0.277	4.54593e-280	4	Gabrg2
3.19753e-283	0.525922	0.725	0.33	6.39506e-280	4	Dynlt3
8.18863e-281	0.442495	0.814	0.474	1.63773e-277	4	6430548M08Rik
3.05397e-280	0.526352	0.767	0.406	6.10794e-277	4	Cend1
7.47239e-273	0.482783	0.787	0.433	1.49448e-269	4	Snap47
1.06051e-266	0.625882	0.693	0.284	2.12101e-263	4	Rcan2
1.38394e-265	0.308639	0.886	0.591	2.76788e-262	4	Rab3a
1.21556e-264	0.994557	0.605	0.188	2.43111e-261	4	Tspan13
1.16075e-260	1.66824	0.553	0.094	2.32149e-257	4	Sv2b
4.02293e-258	0.3965	0.794	0.444	8.04586e-255	4	Map7d2
2.17314e-254	1.20144	0.584	0.146	4.34628e-251	4	Nrn1
1.04906e-244	0.284667	0.846	0.533	2.09813e-241	4	Gdi1
2.71713e-237	1.11972	0.601	0.175	5.43427e-234	4	Kcna2
2.39115e-235	0.494629	0.717	0.339	4.78231e-232	4	Atp6ap2
2.25208e-230	0.536096	0.739	0.399	4.50417e-227	4	Serpini1
2.8931e-223	1.02482	0.6	0.201	5.78621e-220	4	Ralyl
1.7367e-222	0.366946	0.745	0.399	3.4734e-219	4	Atp6ap1
2.08167e-219	0.562982	0.653	0.279	4.16333e-216	4	Evi5
1.55406e-216	1.50637	0.538	0.11	3.10811e-213	4	Lrrc55
2.71588e-215	0.546798	0.677	0.315	5.43175e-212	4	Spock2
4.56653e-214	1.01301	0.592	0.204	9.13306e-211	4	Kcnc1
2.19665e-209	0.84427	0.629	0.26	4.39331e-206	4	Slc38a1
1.25514e-208	0.270173	0.832	0.52	2.51027e-205	4	Atp6v1b2
1.48432e-208	1.02152	0.592	0.201	2.96864e-205	4	Clstn3
1.43183e-206	0.973792	0.609	0.223	2.86367e-203	4	Grm1
2.90811e-198	0.971394	0.602	0.23	5.81623e-195	4	Scn2a1
2.37978e-196	0.253135	0.899	0.644	4.75956e-193	4	Ndrg4
5.35462e-189	0.308897	0.774	0.453	1.07092e-185	4	Oxr1
1.009e-188	0.663656	0.637	0.27	2.018e-185	4	Gls
3.30652e-188	0.309865	0.763	0.447	6.61303e-185	4	Dnm1
6.83262e-187	0.252845	0.843	0.551	1.36652e-183	4	Napb
1.21007e-185	0.32635	0.732	0.399	2.42013e-182	4	Srpk2
9.43324e-178	0.744758	0.589	0.224	1.88665e-174	4	Pdlim7
1.2326e-177	0.530386	0.658	0.295	2.46521e-174	4	Smyd2
2.72395e-177	0.50433	0.699	0.372	5.4479e-174	4	Erc2
2.90921e-176	1.00021	0.556	0.157	5.81842e-173	4	Resp18
2.11262e-175	0.647634	0.621	0.252	4.22524e-172	4	Chga
2.43767e-175	0.791863	0.588	0.222	4.87534e-172	4	Ckmt1
8.15885e-172	0.299044	0.76	0.454	1.63177e-168	4	Sh3gl2
5.10377e-165	0.262786	0.708	0.349	1.02075e-161	4	Arrb1
1.16921e-163	0.683489	0.582	0.219	2.33842e-160	4	Rims1
3.53042e-163	0.598953	0.645	0.303	7.06084e-160	4	Slc12a5
6.83663e-155	0.449052	0.707	0.387	1.36733e-151	4	Epha5
1.02322e-153	0.35705	0.675	0.323	2.04644e-150	4	Rnf14
1.72958e-153	1.15023	0.523	0.12	3.45915e-150	4	Fkbp1b
3.57871e-152	0.464957	0.64	0.291	7.15741e-149	4	Syngr1
1.36579e-150	1.14158	0.532	0.133	2.73159e-147	4	Atp6ap1l
5.33506e-149	0.709236	0.585	0.225	1.06701e-145	4	Gabra3
4.25103e-148	0.895823	0.556	0.192	8.50206e-145	4	Elovl6
3.42313e-141	0.348864	0.69	0.371	6.84627e-138	4	Prkar1b
2.37629e-140	0.382922	0.694	0.38	4.75258e-137	4	Tspan5
9.80358e-140	0.45135	0.678	0.362	1.96072e-136	4	Rasl11b
6.13152e-136	0.279653	0.71	0.412	1.2263e-132	4	Kifap3
8.26856e-135	1.09997	0.495	0.12	1.65371e-131	4	Elavl4
2.21965e-134	0.663242	0.59	0.252	4.43929e-131	4	Bcat1
2.83619e-134	0.407636	0.657	0.33	5.67239e-131	4	Chn1
4.86535e-132	0.278312	0.701	0.396	9.73071e-129	4	Atp2a2
1.20647e-131	0.338775	0.624	0.264	2.41295e-128	4	Eomes
1.22624e-130	0.880693	0.537	0.17	2.45248e-127	4	Kif5c
1.78432e-129	0.715557	0.569	0.218	3.56864e-126	4	Dnajc6
7.32705e-128	0.348781	0.697	0.394	1.46541e-124	4	Arhgef9
1.338e-120	0.986739	0.519	0.162	2.67599e-117	4	Disp2
1.62925e-120	0.55581	0.587	0.25	3.25849e-117	4	Atp9a
2.26482e-115	0.827224	0.535	0.201	4.52964e-112	4	Reep2
8.09521e-113	1.1786	0.504	0.19	1.61904e-109	4	Galntl6
3.99067e-112	0.605503	0.581	0.255	7.98134e-109	4	Magee1
5.01315e-108	0.990611	0.506	0.172	1.00263e-104	4	Lrrn3
3.12097e-107	0.308718	0.659	0.362	6.24193e-104	4	Nrcam
5.02638e-106	1.11983	0.47	0.104	1.00528e-102	4	Rab26
3.10792e-105	1.05679	0.464	0.11	6.21584e-102	4	Lynx1
4.93164e-103	0.472694	0.597	0.268	9.86328e-100	4	Ppp2r2a
5.27331e-103	0.3918	0.613	0.301	1.05466e-99	4	Rangap1
1.73701e-102	0.56346	0.568	0.241	3.47402e-99	4	Smim13
7.80912e-99	1.1	0.481	0.127	1.56182e-95	4	Elavl2
1.17181e-95	0.439157	0.605	0.298	2.34361e-92	4	Atp6v0a1
8.81369e-95	0.623816	0.542	0.216	1.76274e-91	4	Snx10
3.98415e-93	0.517982	0.623	0.351	7.9683e-90	4	Lrp1b
7.80322e-91	0.538638	0.543	0.221	1.56064e-87	4	Dpysl3
4.19444e-89	1.01839	0.487	0.137	8.38889e-86	4	Dnaja4
1.02313e-88	0.363841	0.192	0.074	2.04627e-85	4	Glce
3.21328e-85	0.271293	0.187	0.085	6.42656e-82	4	Zfyve28
7.18254e-84	0.60662	0.555	0.249	1.43651e-80	4	Schip1
2.20286e-79	0.282904	0.659	0.38	4.40571e-76	4	Snap91
7.24526e-79	0.310603	0.165	0.072	1.44905e-75	4	Cacna1h
3.97209e-76	0.43262	0.581	0.293	7.94418e-73	4	Cadm3
2.58497e-74	0.691293	0.497	0.16	5.16994e-71	4	Adora1
1.97426e-72	0.537127	0.54	0.233	3.94852e-69	4	Cnrip1
4.76169e-71	0.696388	0.513	0.185	9.52338e-68	4	Mtor
1.17861e-70	0.345664	0.22	0.097	2.35723e-67	4	Hs3st2
2.07015e-70	0.700385	0.51	0.191	4.14029e-67	4	Ehd3
1.67721e-67	0.571547	0.521	0.216	3.35442e-64	4	Hspa4l
1.47988e-65	0.655879	0.504	0.203	2.95976e-62	4	Sorl1
1.46322e-64	0.47462	0.577	0.3	2.92644e-61	4	Kcnma1
1.96204e-64	0.316806	0.598	0.312	3.92407e-61	4	Synj1
2.18399e-60	0.303724	0.592	0.315	4.36798e-57	4	Ubr3
9.44978e-60	0.497029	0.548	0.241	1.88996e-56	4	Aak1
5.74838e-59	0.516805	0.534	0.232	1.14968e-55	4	Map2k4
5.89999e-59	0.254256	0.603	0.329	1.18e-55	4	Rgs7bp
3.36425e-58	0.890104	0.46	0.138	6.7285e-55	4	Cabp1
3.48428e-58	0.559707	0.517	0.216	6.96856e-55	4	Cmas
2.97484e-57	0.584761	0.513	0.199	5.94968e-54	4	Fstl5
1.13e-56	0.374201	0.21	0.086	2.26001e-53	4	Fbxl2
5.41771e-55	0.927116	0.44	0.13	1.08354e-51	4	Syngr3
3.20007e-54	0.408188	0.545	0.244	6.40014e-51	4	Rit2
8.84344e-52	0.313297	0.234	0.098	1.76869e-48	4	Hmbox1
2.541e-51	0.509642	0.212	0.079	5.08199e-48	4	AI504432
2.3145e-50	0.261091	0.592	0.325	4.629e-47	4	Inpp5j
1.10012e-49	1.03593	0.413	0.126	2.20024e-46	4	Trdn
1.3623e-49	0.547961	0.508	0.202	2.7246e-46	4	Man1a2
1.22153e-48	0.977646	0.443	0.133	2.44306e-45	4	Bsn
1.54682e-48	0.693105	0.486	0.184	3.09365e-45	4	Golga7b
7.99402e-47	0.417873	0.225	0.092	1.5988e-43	4	Tmem255a
3.28608e-44	0.54997	0.494	0.212	6.57216e-41	4	Lpgat1
8.23245e-44	0.65058	0.471	0.178	1.64649e-40	4	Apba1
1.57115e-40	0.461248	0.504	0.221	3.1423e-37	4	Tmem38a
6.16614e-40	0.417097	0.248	0.112	1.23323e-36	4	Rerg
8.27567e-40	1.01656	0.44	0.116	1.65513e-36	4	Slc24a2
1.79606e-39	0.846612	0.447	0.15	3.59212e-36	4	Ypel2
1.5051e-38	0.479645	0.266	0.101	3.01019e-35	4	Usp31
2.00606e-38	1.50055	0.371	0.041	4.01213e-35	4	Tubb6
2.28451e-38	0.348059	0.246	0.105	4.56902e-35	4	Krt222
1.98846e-37	0.772538	0.441	0.164	3.97691e-34	4	Ppfibp1
3.21511e-36	1.01726	0.403	0.105	6.43022e-33	4	Rspo3
1.14035e-35	0.273113	0.54	0.281	2.28071e-32	4	Kif3a
1.35906e-35	1.11538	0.376	0.094	2.71812e-32	4	Ndnf
2.49055e-35	0.473397	0.48	0.225	4.9811e-32	4	Gabrb1
2.54813e-35	0.446478	0.235	0.083	5.09626e-32	4	Ablim2
4.50235e-35	0.610759	0.221	0.063	9.0047e-32	4	Sacs
1.70493e-34	0.256214	0.272	0.126	3.40986e-31	4	Fam222b
3.23297e-33	0.284318	0.263	0.145	6.46594e-30	4	Esrrg
1.12022e-31	0.304827	0.267	0.126	2.24043e-28	4	Atpaf1
7.83163e-31	0.3508	0.245	0.103	1.56633e-27	4	Gpr85
3.53385e-30	0.278182	0.271	0.121	7.06769e-27	4	0610010F05Rik
1.77521e-29	0.771298	0.434	0.14	3.55043e-26	4	Rhobtb2
5.78986e-29	0.388908	0.49	0.208	1.15797e-25	4	Bend6
8.52557e-29	0.357106	0.522	0.265	1.70511e-25	4	Amph
4.42899e-28	0.367977	0.249	0.109	8.85798e-25	4	Ralgapa2
9.88941e-28	0.481404	0.487	0.232	1.97788e-24	4	Fam126b
1.18093e-27	0.379462	0.493	0.241	2.36186e-24	4	Gdap1
1.70309e-27	0.266608	0.253	0.122	3.40619e-24	4	Gabra4
2.98718e-27	0.250549	0.253	0.122	5.97436e-24	4	Kcna4
3.33915e-26	0.40547	0.502	0.236	6.67829e-23	4	Nlk
5.02752e-26	0.339118	0.28	0.114	1.0055e-22	4	Pdzd8
5.92171e-26	0.606057	0.282	0.098	1.18434e-22	4	Lmtk2
9.46154e-26	0.649003	0.434	0.141	1.89231e-22	4	Lhfp
1.7806e-25	0.857075	0.423	0.14	3.5612e-22	4	Atrnl1
4.79348e-25	0.369999	0.5	0.247	9.58695e-22	4	Efr3b
3.76407e-24	0.969142	0.398	0.106	7.52815e-21	4	Tmem151a
5.71657e-24	0.49399	0.454	0.184	1.14331e-20	4	Ly6h
1.04307e-23	0.25568	0.518	0.282	2.08614e-20	4	Atp1a1
1.93653e-23	0.305352	0.494	0.246	3.87305e-20	4	Ogfrl1
9.08931e-23	0.259244	0.291	0.147	1.81786e-19	4	Nap1l3
1.33575e-22	0.979022	0.38	0.087	2.6715e-19	4	Dhcr24
8.95632e-22	0.446032	0.456	0.189	1.79126e-18	4	Cerk
1.56249e-21	0.639213	0.459	0.206	3.12498e-18	4	Grm8
5.77268e-21	0.287943	0.501	0.258	1.15454e-17	4	Ssh2
9.50835e-21	0.565824	0.421	0.138	1.90167e-17	4	Jam2
2.00016e-20	0.395533	0.481	0.225	4.00033e-17	4	Ap3b2
3.78419e-20	0.762082	0.395	0.121	7.56838e-17	4	Slc27a4
4.58626e-20	0.342153	0.223	0.095	9.17253e-17	4	Plch2
7.18493e-20	0.551592	0.398	0.137	1.43699e-16	4	Ly86
1.13716e-19	0.528159	0.463	0.211	2.27433e-16	4	Sh3bgrl2
2.78997e-19	0.75421	0.426	0.129	5.57993e-16	4	Scn1b
2.92258e-19	0.676578	0.426	0.162	5.84516e-16	4	Scn1a
8.08788e-19	0.348252	0.479	0.229	1.61758e-15	4	Ptpn4
9.95561e-19	1.03062	0.389	0.08	1.99112e-15	4	Rassf4
1.60122e-18	1.29808	0.348	0.065	3.20245e-15	4	Akr1c18
9.56421e-18	0.987961	0.4	0.091	1.91284e-14	4	Scn2b
2.80093e-17	0.253351	0.486	0.244	5.60187e-14	4	Syt4
8.24042e-17	0.60433	0.425	0.172	1.64808e-13	4	Lancl2
4.08146e-16	0.286366	0.294	0.134	8.16293e-13	4	Abcg1
4.91575e-16	0.476552	0.272	0.101	9.83151e-13	4	Dgke
8.95848e-16	0.601682	0.446	0.205	1.7917e-12	4	Grm7
7.04218e-15	0.865201	0.394	0.11	1.40844e-11	4	Clmp
1.19729e-14	0.311411	0.299	0.115	2.39458e-11	4	Akap13
1.4574e-13	0.406718	0.297	0.116	2.9148e-10	4	Lin7b
2.39708e-13	0.324192	0.312	0.15	4.79415e-10	4	Ntrk3
3.99321e-13	0.63179	0.232	0.071	7.98642e-10	4	Crhbp
4.10867e-13	0.26725	0.327	0.152	8.21733e-10	4	Mcu
6.50904e-13	0.537132	0.436	0.185	1.30181e-09	4	Glrb
1.98192e-12	0.374793	0.46	0.199	3.96383e-09	4	Asap1
2.03531e-12	0.804155	0.402	0.119	4.07063e-09	4	Scyl2
3.16884e-12	0.441292	0.453	0.221	6.33768e-09	4	Rgs17
2.54343e-11	0.54198	0.415	0.164	5.08686e-08	4	Nceh1
6.55947e-11	0.256886	0.329	0.152	1.31189e-07	4	Katnal1
1.95537e-10	0.413521	0.411	0.169	3.91073e-07	4	Tango2
2.01194e-10	0.324152	0.322	0.153	4.02388e-07	4	Atl1
2.98463e-10	0.269949	0.462	0.224	5.96926e-07	4	Fam63b
3.43833e-10	1.00231	0.34	0.089	6.87666e-07	4	Nell1
3.50749e-10	0.683994	0.386	0.136	7.01497e-07	4	Elovl4
4.53278e-10	0.280058	0.488	0.264	9.06555e-07	4	Micu3
6.58379e-10	0.788116	0.399	0.177	1.31676e-06	4	Hs6st3
1.14698e-09	0.552061	0.393	0.137	2.29397e-06	4	Creg1
1.15184e-09	0.407921	0.317	0.127	2.30368e-06	4	Deptor
1.7788e-09	0.340916	0.437	0.21	3.55761e-06	4	Pld3
3.28226e-09	0.854066	0.145	0.033	6.56452e-06	4	Fst
7.33602e-09	0.776458	0.375	0.131	1.4672e-05	4	Fat3
8.01503e-09	0.630965	0.385	0.123	1.60301e-05	4	Rab15
8.27162e-09	0.432602	0.446	0.212	1.65432e-05	4	Camkk2
8.47736e-09	0.55417	0.412	0.167	1.69547e-05	4	Map6
1.01515e-08	0.278615	0.339	0.161	2.0303e-05	4	Avpi1
1.29913e-08	0.361504	0.447	0.221	2.59826e-05	4	Tmem35
1.80527e-08	0.317255	0.439	0.204	3.61054e-05	4	Nicn1
1.82293e-08	0.288427	0.33	0.154	3.64585e-05	4	Itgav
2.80507e-08	0.399615	0.297	0.13	5.61014e-05	4	Neto2
2.13743e-07	0.52939	0.331	0.122	0.000427486	4	Mgat5
2.21026e-07	0.337643	0.327	0.145	0.000442053	4	Sept6
2.41318e-07	0.469843	0.417	0.172	0.000482635	4	Tmem59l
3.02307e-07	0.261696	0.454	0.237	0.000604614	4	Cacng5

## Sheet: Domain5
p_val	avg_log2FC	pct.1	pct.2	p_val_adj	cluster	gene
0	2.12598	0.933	0.504	0	5	Doc2g
0	1.73468	0.238	0.137	0	5	Ly86
0	1.7223	0.635	0.473	0	5	Gap43
0	1.53517	0.462	0.384	0	5	Nefl
0	1.52558	0.888	0.538	0	5	Atp1a2
0	1.43608	0.974	0.42	0	5	mt-Rnr1
0	1.42223	0.506	0.483	0	5	Camk2a
0	1.36977	0.762	0.58	0	5	Map1b
0	1.36302	0.288	0.229	0	5	Igfbp2
0	1.32518	0.258	0.216	0	5	Arhgdig
0	1.32347	0.897	0.588	0	5	Cpe
0	1.29469	0.245	0.222	0	5	Mfge8
0	1.29246	0.205	0.18	0	5	Olig1
0	1.28782	0.399	0.365	0	5	Arrb1
0	1.23505	0.93	0.553	0	5	Sparcl1
0	1.16996	0.183	0.168	0	5	Nefh
0	1.15807	0.301	0.271	0	5	Aqp4
0	1.12882	0.178	0.185	0	5	Zfp365
0	1.12839	0.196	0.169	0	5	A230065H16Rik
0	1.11552	0.166	0.133	0	5	Gjb6
0	1.10818	0.181	0.169	0	5	Rasd2
0	1.09764	0.152	0.142	0	5	Fkbp1b
0	1.07759	0.231	0.193	0	5	Lcat
0	1.03071	0.18	0.18	0	5	Adora1
0	0.977032	0.164	0.173	0	5	Nrn1
0	0.966878	0.705	0.614	0	5	Camk2n1
0	0.93548	0.186	0.231	0	5	Bend6
0	0.926328	0.122	0.133	0	5	Lynx1
0	0.920013	0.137	0.158	0	5	St6galnac5
0	0.871218	0.169	0.191	0	5	Plcxd2
0	0.829811	0.751	0.587	0	5	Camk1d
0	0.821136	0.704	0.53	0	5	Sepp1
0	0.799146	0.111	0.125	0	5	Id4
0	0.760775	0.124	0.163	0	5	Cabp1
0	0.75838	0.761	0.581	0	5	Cmss1
0	0.744806	0.118	0.151	0	5	Scn1b
0	0.729292	0.115	0.143	0	5	Rab15
0	0.714886	0.926	0.485	0	5	Apoe
0	0.712112	0.153	0.213	0	5	Cerk
0	0.709634	0.128	0.195	0	5	Gm3764
0	0.692993	0.084	0.119	0	5	Rgs20
0	0.673698	0.118	0.161	0	5	Jam2
0	0.672039	0.123	0.158	0	5	Pitpnc1
0	0.577849	0.132	0.214	0	5	Golga7b
0	0.577673	0.108	0.14	0	5	Cbln1
0	0.544004	0.123	0.178	0	5	Diras2
0	0.543566	0.106	0.159	0	5	Hip1
0	0.541305	0.092	0.134	0	5	Trp53i11
0	0.531492	0.073	0.102	0	5	Rassf4
0	0.531482	0.078	0.114	0	5	Scn2b
0	0.528404	0.109	0.166	0	5	Rapgef3
0	0.525926	0.135	0.193	0	5	Shisa9
0	0.517911	0.102	0.161	0	5	Creg1
0	0.510427	0.173	0.213	0	5	Islr
0	0.492934	0.107	0.178	0	5	Tppp
0	0.481027	0.122	0.206	0	5	Fnbp1
0	0.451813	0.069	0.103	0	5	Rab37
0	0.446041	0.078	0.126	0	5	Syt13
0	0.436253	0.064	0.105	0	5	Itgb8
0	0.435886	0.086	0.133	0	5	Rab26
0	0.435284	0.095	0.168	0	5	Tpgs2
0	0.433006	0.061	0.114	0	5	Hmbox1
0	0.41212	0.092	0.169	0	5	Dnaja4
0	0.410895	0.109	0.208	0	5	Taf3
0	0.410106	0.091	0.175	0	5	Katnal1
0	0.392319	0.075	0.137	0	5	Lgi2
0	0.383602	0.113	0.193	0	5	Resp18
0	0.379325	0.757	0.647	0	5	Tuba1a
0	0.370781	0.085	0.166	0	5	Ptprg
0	0.370161	0.088	0.152	0	5	Elavl4
0	0.36421	0.065	0.111	0	5	Dhcr24
0	0.358759	0.091	0.168	0	5	Rhobtb2
0	0.330806	0.077	0.148	0	5	Asb13
0	0.30223	0.069	0.116	0	5	Spp1
0	0.299129	0.071	0.158	0	5	Sclt1
0	0.286766	0.054	0.121	0	5	Usp31
0	0.285492	0.077	0.129	0	5	Sv2b
0	0.285397	0.056	0.132	0	5	Dlgap3
0	0.274703	0.082	0.144	0	5	Trf
0	0.257277	0.063	0.136	0	5	Fer
0	0.254255	0.074	0.146	0	5	Slc24a2
0	0.250769	0.073	0.146	0	5	Lrrc55
5.81835e-307	0.77929	0.209	0.258	1.16367e-303	5	Syt7
1.07063e-302	0.408449	0.103	0.166	2.14125e-299	5	Atp6ap1l
1.12541e-301	0.384398	0.107	0.211	2.25083e-298	5	Apba1
8.81207e-297	0.579171	0.143	0.186	1.76241e-293	5	Ms4a15
1.14673e-291	1.13307	0.343	0.377	2.29346e-288	5	Fndc5
6.65477e-288	0.874351	0.158	0.199	1.33095e-284	5	Hexb
7.07331e-287	0.968249	0.484	0.422	1.41466e-283	5	Cck
6.52353e-286	0.436308	0.128	0.192	1.30471e-282	5	Tmem163
8.29462e-286	0.834649	0.647	0.619	1.65892e-282	5	Cplx1
1.57325e-280	0.28121	0.09	0.217	3.14651e-277	5	Pitpnm3
1.81933e-280	1.15881	0.482	0.493	3.63866e-277	5	Myo5a
8.48167e-279	0.353736	0.093	0.122	1.69633e-275	5	Rbp1
7.31681e-277	0.964876	0.197	0.197	1.46336e-273	5	Shisa3
1.88787e-273	0.925362	0.236	0.241	3.77575e-270	5	Rims1
1.33984e-272	1.09308	0.478	0.393	2.67967e-269	5	Tshz2
1.12225e-270	0.525849	0.146	0.209	2.2445e-267	5	Kcna2
2.05823e-270	0.611696	0.663	0.545	4.11646e-267	5	Nrsn1
3.79841e-265	0.346329	0.114	0.216	7.59682e-262	5	BC003331
4.1297e-258	0.64481	0.167	0.214	8.25939e-255	5	Nmb
8.4445e-252	1.16905	0.417	0.432	1.6889e-248	5	1500009C09Rik
1.29617e-249	0.614375	0.174	0.231	2.59233e-246	5	Osbpl1a
1.63247e-249	0.898654	0.464	0.434	3.26495e-246	5	Rab3b
1.3951e-248	0.555031	0.158	0.248	2.7902e-245	5	Faim2
8.92362e-243	0.435598	0.118	0.219	1.78472e-239	5	Mtor
1.00319e-242	0.254699	0.101	0.216	2.00638e-239	5	Ccdc25
2.82955e-241	0.937527	0.257	0.308	5.65911e-238	5	Evi5
7.53757e-239	0.274512	0.099	0.217	1.50751e-235	5	Glrb
1.29413e-231	0.660038	0.181	0.257	2.58826e-228	5	Gabra3
1.07254e-230	0.799547	0.66	0.635	2.14508e-227	5	Celf4
1.86451e-230	0.627143	0.141	0.2	3.72902e-227	5	Kif5c
9.52309e-220	0.473888	0.142	0.254	1.90462e-216	5	Fam63b
1.64352e-214	0.489379	0.29	0.339	3.28704e-211	5	Timp3
8.40978e-213	0.344421	0.118	0.226	1.68196e-209	5	Ehd3
1.05668e-210	0.352933	0.123	0.23	2.11335e-207	5	Asap1
1.24536e-208	1.02586	0.284	0.346	2.49072e-205	5	Hlf
3.19255e-208	0.485134	0.134	0.24	6.38511e-205	5	Ralyl
2.09484e-206	0.498181	0.707	0.641	4.18969e-203	5	Mdh1
1.3757e-204	0.69794	0.163	0.253	2.75139e-201	5	Gabrb1
4.94122e-203	0.294426	0.131	0.211	9.88244e-200	5	Reln
1.80816e-202	0.334951	0.112	0.236	3.61632e-199	5	Nicn1
1.38188e-201	0.348595	0.126	0.237	2.76375e-198	5	Man1a2
7.79851e-199	0.303679	0.116	0.242	1.5597e-195	5	Fmn2
4.88867e-189	0.796226	0.253	0.266	9.77734e-186	5	Slc17a7
2.9746e-182	1.10027	0.309	0.366	5.9492e-179	5	Efhd2
2.29244e-181	0.782147	0.227	0.291	4.58488e-178	5	Arap2
9.87416e-176	0.373529	0.138	0.256	1.97483e-172	5	Tmem38a
3.82233e-174	0.285167	0.112	0.257	7.64466e-171	5	Bmpr2
4.40228e-173	0.728963	0.237	0.321	8.80457e-170	5	Rcan2
4.04052e-170	0.333528	0.117	0.248	8.08105e-167	5	Lpgat1
4.45369e-170	0.472225	0.142	0.252	8.90737e-167	5	Snx10
9.0901e-169	0.283896	0.119	0.25	1.81802e-165	5	Chst1
5.15918e-168	0.473833	0.134	0.263	1.03184e-164	5	Ptpn4
2.72511e-167	0.473989	0.146	0.255	5.45023e-164	5	Dnajc6
1.03851e-166	0.353865	0.126	0.253	2.07701e-163	5	Hspa4l
5.08037e-166	0.862265	0.311	0.361	1.01607e-162	5	Dynlt3
3.19663e-165	0.834414	0.611	0.63	6.39326e-162	5	Map2
2.22494e-163	0.506078	0.162	0.278	4.44987e-160	5	Smim13
4.52052e-161	0.74415	0.206	0.298	9.04104e-158	5	Luzp2
4.59913e-161	0.909959	0.243	0.265	9.19826e-158	5	Nefm
9.59436e-158	0.334152	0.121	0.252	1.91887e-154	5	Nebl
3.14896e-157	0.356624	0.122	0.253	6.29792e-154	5	Cmas
1.81183e-152	0.576959	0.221	0.302	3.62367e-149	5	Slc20a1
4.5198e-148	0.56195	0.177	0.3	9.03959e-145	5	Agap1
3.00696e-138	0.762553	0.622	0.583	6.01392e-135	5	Lars2
2.7357e-137	0.558721	0.252	0.301	5.47141e-134	5	Cdhr1
4.45679e-136	0.449369	0.144	0.283	8.91359e-133	5	Efr3b
4.99107e-136	0.5419	0.646	0.633	9.98214e-133	5	Stmn3
1.18246e-134	0.452671	0.132	0.261	2.36492e-131	5	Stag1
8.83096e-127	0.269721	0.159	0.29	1.76619e-123	5	Atp9a
5.87632e-126	0.411285	0.192	0.287	1.17526e-122	5	Gabra1
4.97242e-125	0.425635	0.151	0.285	9.94483e-122	5	Tmf1
8.93362e-120	0.271819	0.206	0.299	1.78672e-116	5	Eomes
2.1382e-119	0.521352	0.644	0.639	4.27641e-116	5	Pkm
2.37369e-109	0.780678	0.579	0.566	4.74738e-106	5	Gm26561
1.63002e-108	0.342052	0.139	0.275	3.26003e-105	5	Car10
6.2717e-106	0.371601	0.149	0.282	1.25434e-102	5	Rit2
4.47315e-105	0.314372	0.125	0.268	8.9463e-102	5	Upp2
1.66017e-102	0.716349	0.256	0.352	3.32033e-99	5	Mapk10
4.44297e-96	0.90905	0.337	0.421	8.88593e-93	5	Tuba4a
3.37478e-95	0.49896	0.606	0.577	6.74957e-92	5	Olfm1
3.05974e-94	0.687461	0.224	0.332	6.11949e-91	5	Rims2
1.46777e-93	0.882002	0.434	0.498	2.93555e-90	5	Pfn2
2.96456e-93	0.722437	0.359	0.431	5.92912e-90	5	Stmn2
4.10075e-93	0.259872	0.171	0.291	8.2015e-90	5	Cnp
2.90056e-87	0.262329	0.698	0.686	5.80111e-84	5	Hspa8
6.35819e-87	0.722939	0.202	0.341	1.27164e-83	5	Homer2
1.61378e-86	0.301549	0.155	0.296	3.22755e-83	5	Adk
7.7114e-86	0.749364	0.323	0.422	1.54228e-82	5	Sncb
7.72687e-85	0.366372	0.178	0.306	1.54537e-81	5	Lhfpl3
9.14761e-80	0.510491	0.191	0.31	1.82952e-76	5	Fabp3
1.78352e-76	0.716407	0.346	0.446	3.56703e-73	5	Dner
1.36339e-72	0.611536	0.618	0.641	2.72677e-69	5	Hsp90aa1
5.27653e-71	0.51424	0.207	0.339	1.05531e-67	5	Ttll7
5.38916e-70	0.705449	0.336	0.442	1.07783e-66	5	Kif1b
1.43371e-69	0.26161	0.309	0.544	2.86742e-66	5	Anp32a
1.91129e-67	0.66057	0.256	0.379	3.82258e-64	5	Reep5
2.55138e-64	0.704633	0.436	0.517	5.10277e-61	5	Ctsb
8.68559e-64	0.348229	0.162	0.313	1.73712e-60	5	Pclo
3.04464e-62	0.285429	0.156	0.311	6.08929e-59	5	Ppp2r2a
6.11737e-60	0.681188	0.248	0.367	1.22347e-56	5	Chn1
4.52136e-58	0.761265	0.256	0.376	9.04273e-55	5	Hpcal4
1.92062e-56	0.280958	0.289	0.518	3.84124e-53	5	Nsf
3.04759e-55	0.285027	0.35	0.572	6.09517e-52	5	Atp6v1b2
3.3128e-54	0.280815	0.37	0.561	6.62561e-51	5	Nrxn1
1.50772e-53	0.633264	0.535	0.567	3.01543e-50	5	Mbp
2.20632e-53	0.715221	0.234	0.379	4.41265e-50	5	Phactr3
1.97397e-52	0.323203	0.157	0.219	3.94795e-49	5	Cryab
5.84931e-51	0.726747	0.291	0.43	1.16986e-47	5	Cntn1
9.06231e-48	0.591571	0.227	0.378	1.81246e-44	5	Pcdh10
6.09808e-47	0.298723	0.344	0.562	1.21962e-43	5	Tspyl4
2.03227e-46	0.717557	0.503	0.577	4.06454e-43	5	Strbp
9.33727e-45	0.673044	0.268	0.408	1.86745e-41	5	Unc80
1.25785e-44	0.57149	0.297	0.417	2.5157e-41	5	Pak1
1.49319e-44	0.880564	0.408	0.509	2.98637e-41	5	Ntm
4.98453e-44	0.32404	0.376	0.58	9.96907e-41	5	Atp6v1a
4.45761e-43	0.592362	0.377	0.476	8.91522e-40	5	Uchl1
6.8832e-43	0.60724	0.329	0.441	1.37664e-39	5	Thy1
6.75696e-41	0.566778	0.205	0.363	1.35139e-37	5	Phactr1
1.45859e-39	0.26901	0.145	0.324	2.91719e-36	5	Chd9
2.05683e-39	0.598721	0.589	0.599	4.11367e-36	5	Gphn
3.0586e-38	0.282331	0.148	0.317	6.1172e-35	5	Gls
1.59216e-37	0.499106	0.193	0.338	3.18431e-34	5	Smyd2
4.49614e-36	0.307305	0.363	0.566	8.99227e-33	5	Snca
4.40673e-34	0.533376	0.2	0.363	8.81346e-31	5	Agap2
4.73643e-33	0.680541	0.482	0.585	9.47285e-30	5	Aplp1
1.21044e-30	0.568371	0.26	0.402	2.42088e-27	5	Arpc5l
5.08705e-30	0.321992	0.297	0.518	1.01741e-26	5	Ank2
2.84629e-29	0.347185	0.172	0.346	5.69258e-26	5	Rangap1
4.50073e-29	0.921476	0.377	0.481	9.00146e-26	5	Lsamp
3.85298e-28	0.317641	0.348	0.552	7.70595e-25	5	Rufy3
5.15745e-27	0.295589	0.283	0.505	1.03149e-23	5	Oxr1
4.1532e-26	0.341481	0.391	0.58	8.30639e-23	5	Gdi1
1.53881e-24	0.436793	0.201	0.374	3.07762e-21	5	Limch1
2.23286e-24	0.272079	0.227	0.461	4.46572e-21	5	Ociad2
5.82563e-23	0.627491	0.429	0.542	1.16513e-19	5	Gng3
6.78982e-23	0.271811	0.281	0.498	1.35796e-19	5	Fgf12
1.47621e-21	0.673467	0.438	0.515	2.95243e-18	5	Arl6ip1
2.18094e-21	0.27208	0.264	0.487	4.36187e-18	5	Snap47
2.81676e-19	0.356636	0.271	0.493	5.63351e-16	5	Pfkp
3.80921e-19	0.355472	0.618	0.674	7.61842e-16	5	Ttc3
1.92651e-18	0.405054	0.269	0.432	3.85302e-15	5	Clstn1
3.30894e-18	0.566469	0.244	0.412	6.61789e-15	5	Psd3
6.20125e-18	0.518169	0.32	0.471	1.24025e-14	5	Abat
7.84831e-17	0.372713	0.201	0.369	1.56966e-13	5	Rnf14
3.01538e-14	0.445671	0.321	0.518	6.03077e-11	5	Mllt11
1.43402e-12	0.612732	0.257	0.414	2.86804e-09	5	Erc2
1.97365e-12	0.270935	0.184	0.363	3.94731e-09	5	Pcmt1
7.55191e-12	0.333687	0.406	0.572	1.51038e-08	5	Tubb3
9.37569e-12	0.297612	0.475	0.631	1.87514e-08	5	Rab3a
1.16896e-11	0.37488	0.337	0.534	2.33792e-08	5	Ywhag
1.9511e-11	0.368534	0.596	0.629	3.9022e-08	5	Stmn1
2.18968e-11	0.276225	0.225	0.402	4.37937e-08	5	Timp2
2.48e-11	0.549894	0.343	0.523	4.96e-08	5	Ywhah
5.70625e-11	0.435418	0.227	0.412	1.14125e-07	5	Cacnb3
5.83634e-11	0.370459	0.188	0.373	1.16727e-07	5	Rgs7bp
1.41113e-10	0.500819	0.37	0.486	2.82226e-07	5	Chgb
1.60407e-10	0.32463	0.437	0.57	3.20813e-07	5	Nap1l5
1.16118e-09	0.348124	0.318	0.505	2.32236e-06	5	Cltc
2.2283e-08	0.529933	0.233	0.353	4.45661e-05	5	Mobp
2.69721e-08	0.335093	0.466	0.623	5.39441e-05	5	Rtn4
5.64302e-08	0.526581	0.282	0.453	0.00011286	5	Cend1
1.51342e-07	0.66019	0.393	0.539	0.000302684	5	Rab6b
1.52552e-07	0.473458	0.225	0.407	0.000305104	5	Nrcam
1.62939e-07	0.252076	0.201	0.417	0.000325879	5	Eif5b
3.89876e-07	0.456449	0.537	0.608	0.000779751	5	Zwint

## Sheet: Domain6
p_val	avg_log2FC	pct.1	pct.2	p_val_adj	cluster	gene
0	1.80618	0.622	0.203	0	6	Kcnip4
0	1.73335	0.938	0.385	0	6	Cck
0	1.7255	0.821	0.236	0	6	Eomes
0	1.68056	0.844	0.358	0	6	Ptprd
0	1.47626	0.753	0.252	0	6	Cdhr1
0	1.31049	0.575	0.184	0	6	Fstl5
0	1.30853	0.624	0.21	0	6	Grm1
0	1.28855	0.551	0.207	0	6	Nrg3
0	1.23249	0.688	0.28	0	6	Kirrel3
0	1.15008	0.673	0.237	0	6	Chga
0	1.08972	0.682	0.317	0	6	Vsnl1
0	1.01639	0.626	0.243	0	6	Adk
0	0.948154	0.869	0.399	0	6	Rab3b
0	0.9289	0.837	0.434	0	6	Chgb
0	0.898899	0.624	0.256	0	6	Lhfpl3
0	0.891348	0.954	0.527	0	6	Nrsn1
0	0.871171	0.938	0.548	0	6	Olfm1
0	0.843856	0.635	0.258	0	6	Slc20a1
0	0.821169	0.765	0.365	0	6	Pak1
0	0.813078	0.79	0.372	0	6	Sncb
0	0.805047	0.687	0.36	0	6	Nlgn1
0	0.757328	0.678	0.307	0	6	Mapk10
0	0.753121	0.765	0.424	0	6	Gria4
0	0.605939	0.738	0.41	0	6	Brinp1
0	0.592231	0.77	0.4	0	6	Dner
0	0.570326	0.814	0.459	0	6	Pfn2
0	0.529266	0.757	0.4	0	6	1500009C09Rik
0	0.514572	0.74	0.389	0	6	Msi2
0	0.510597	0.873	0.521	0	6	Nap1l5
0	0.493772	0.924	0.579	0	6	Map1b
0	0.48598	0.805	0.507	0	6	Nrxn1
0	0.464918	0.932	0.535	0	6	Doc2g
0	0.456356	0.876	0.601	0	6	Stmn1
0	0.403278	0.884	0.628	0	6	Meg3
0	0.395965	0.876	0.592	0	6	Snhg11
0	0.388	0.885	0.628	0	6	Syt1
0	0.356794	0.902	0.659	0	6	Atp1b1
0	0.342684	0.828	0.497	0	6	Gng3
0	0.313414	0.831	0.466	0	6	Gap43
0	0.312242	0.896	0.611	0	6	Stmn3
0	0.30101	0.811	0.563	0	6	Calb2
0	0.285379	0.811	0.504	0	6	Rtn1
3.89942e-306	0.868808	0.612	0.232	7.79884e-303	6	Slc17a7
3.31129e-305	0.739039	0.635	0.295	6.62257e-302	6	Dnm3
8.60037e-303	0.26097	0.877	0.63	1.72007e-299	6	Mdh1
2.09105e-300	1.16285	0.529	0.153	4.18211e-297	6	Shisa9
1.40766e-291	0.32424	0.812	0.526	2.81532e-288	6	Atp6v1a
4.72487e-291	0.283228	0.814	0.549	9.44973e-288	6	Gria1
1.43148e-288	0.89211	0.59	0.232	2.86296e-285	6	Rit2
4.38302e-288	0.351668	0.799	0.505	8.76605e-285	6	Tspyl4
2.05337e-286	0.622672	0.638	0.278	4.10674e-283	6	Rcan2
1.15418e-277	0.392763	0.779	0.476	2.30836e-274	6	Scg2
6.54817e-273	0.267895	0.813	0.527	1.30963e-269	6	Gdi1
5.13806e-269	0.783566	0.671	0.365	1.02761e-265	6	Erc2
2.8082e-268	1.54773	0.433	0.087	5.6164e-265	6	Ly6g6e
1.33689e-265	0.279633	0.772	0.465	2.67379e-262	6	Myo5a
4.48555e-261	1.1768	0.575	0.253	8.97109e-258	6	Pcdh15
1.20146e-257	0.980643	0.577	0.254	2.40292e-254	6	Nxph1
1.0034e-251	0.440052	0.725	0.428	2.0068e-248	6	Sv2a
8.31366e-250	0.485669	0.664	0.349	1.66273e-246	6	Timp2
3.78298e-248	0.708301	0.622	0.292	7.56597e-245	6	Ttll7
4.87904e-240	0.317602	0.755	0.47	9.75807e-237	6	Ntm
3.12405e-239	0.373526	0.696	0.393	6.24809e-236	6	Srpk2
6.65769e-239	0.537901	0.659	0.361	1.33154e-235	6	Rora
7.47339e-238	0.758229	0.595	0.253	1.49468e-234	6	Arap2
1.14956e-237	0.504386	0.644	0.325	2.29912e-234	6	Impact
4.20721e-235	0.579254	0.644	0.322	8.41442e-232	6	Chn1
2.56014e-232	0.367201	0.69	0.381	5.12028e-229	6	Clstn1
1.79097e-228	0.251147	0.772	0.499	3.58195e-225	6	Rufy3
2.91422e-226	0.709111	0.598	0.273	5.82843e-223	6	Gabrg2
1.02562e-223	0.385382	0.703	0.402	2.05125e-220	6	Cend1
1.46249e-213	0.724287	0.571	0.222	2.92498e-210	6	Syt7
1.77759e-213	0.342422	0.675	0.342	3.55518e-210	6	Arrb1
3.35979e-212	0.285652	0.745	0.465	6.71958e-209	6	Mllt11
5.01379e-209	0.565424	0.552	0.229	1.00276e-205	6	Spon1
2.15211e-207	0.500822	0.66	0.361	4.30421e-204	6	Syp
1.17549e-202	0.760507	0.575	0.274	2.35098e-199	6	Th
7.60466e-202	0.707002	0.601	0.303	1.52093e-198	6	Pcdh7
1.0621e-201	0.267404	0.736	0.454	2.1242e-198	6	Cltc
1.41334e-195	1.57046	0.466	0.11	2.82668e-192	6	Zfp804a
4.2766e-195	0.5509	0.613	0.311	8.5532e-192	6	Hlf
1.45652e-191	0.755191	0.541	0.213	2.91305e-188	6	Rims1
2.71674e-190	1.16966	0.501	0.193	5.43349e-187	6	Grm7
1.13671e-185	0.886656	0.511	0.203	2.27342e-182	6	Rgs7
1.91505e-184	0.251919	0.706	0.426	3.8301e-181	6	Acot7
4.62174e-182	0.652685	0.594	0.298	9.24348e-179	6	Slc12a5
9.27259e-180	0.306255	0.689	0.4	1.85452e-176	6	Thy1
5.77693e-179	0.767247	0.54	0.235	1.15539e-175	6	Ogfrl1
1.14569e-176	1.15444	0.507	0.152	2.29137e-173	6	Tmem163
5.57571e-169	0.901286	0.496	0.184	1.11514e-165	6	Elmod1
2.92877e-165	0.398378	0.634	0.335	5.85753e-162	6	Reep5
8.04406e-165	1.12644	0.507	0.171	1.60881e-161	6	Reln
3.27826e-158	1.29201	0.442	0.144	6.55652e-155	6	Astn2
3.66439e-145	0.825629	0.507	0.18	7.32879e-142	6	Nmb
3.34857e-143	0.383638	0.628	0.337	6.69714e-140	6	Atp6ap2
4.22829e-143	0.554893	0.56	0.247	8.45658e-140	6	Gabra1
7.66683e-138	1.54383	0.427	0.069	1.53337e-134	6	Gal
1.56936e-136	1.23249	0.492	0.204	3.13871e-133	6	Mgat4c
8.92843e-134	0.279009	0.653	0.386	1.78569e-130	6	Tuba4a
1.11369e-126	0.674812	0.516	0.221	2.22738e-123	6	Gabra3
1.5051e-125	1.2157	0.426	0.112	3.0102e-122	6	Deptor
1.51999e-120	0.285226	0.13	0.067	3.03998e-117	6	Sacs
7.44018e-119	0.440034	0.596	0.345	1.48804e-115	6	Rab3c
2.50129e-116	0.44831	0.641	0.39	5.00258e-113	6	Cacnb4
2.92242e-116	1.17411	0.449	0.13	5.84484e-113	6	Atp6ap1l
2.43122e-111	1.10222	0.475	0.153	4.86243e-108	6	Ms4a15
1.26076e-110	0.682582	0.501	0.236	2.52153e-107	6	Syt4
2.14689e-108	1.24222	0.428	0.17	4.29379e-105	6	Cntn5
2.39304e-104	0.864645	0.416	0.132	4.78609e-101	6	Apold1
1.4899e-100	0.653537	0.487	0.216	2.97979e-97	6	Nav1
4.10846e-96	0.754018	0.493	0.215	8.21693e-93	6	Dnajc6
9.25095e-96	0.564611	0.528	0.27	1.85019e-92	6	Ptprt
6.59746e-95	0.457863	0.541	0.269	1.31949e-91	6	Fabp3
3.64826e-94	0.785578	0.476	0.207	7.29653e-91	6	Thsd7a
3.72463e-94	0.297919	0.147	0.052	7.44926e-91	6	Hpgd
1.4773e-91	0.420515	0.577	0.335	2.95459e-88	6	Nbea
8.21654e-91	0.270989	0.15	0.085	1.64331e-87	6	Zfyve28
8.88577e-90	0.902336	0.459	0.163	1.77715e-86	6	Plcxd2
4.66621e-88	0.277466	0.163	0.094	9.33241e-85	6	Tmem255a
4.62496e-86	0.84012	0.47	0.175	9.24992e-83	6	Kcna2
8.38717e-86	0.340676	0.586	0.346	1.67743e-82	6	Lrp1b
1.72211e-85	0.437218	0.568	0.325	3.44423e-82	6	Rgs7bp
9.01803e-85	0.746442	0.481	0.19	1.80361e-81	6	Asap1
1.25516e-83	1.00442	0.409	0.147	2.51033e-80	6	Adcy8
7.3581e-83	0.309345	0.193	0.103	1.47162e-79	6	Usp31
2.74679e-82	0.600382	0.477	0.201	5.49359e-79	6	Bend6
3.55481e-81	0.516546	0.476	0.2	7.10962e-78	6	Osbpl1a
1.2026e-76	0.319431	0.173	0.084	2.4052e-73	6	Ablim2
5.39895e-76	0.320966	0.604	0.379	1.07979e-72	6	Mef2a
1.24053e-75	0.46088	0.515	0.26	2.48105e-72	6	Agap1
4.05956e-73	0.783438	0.384	0.128	8.11911e-70	6	Trh
3.66031e-72	0.283371	0.153	0.098	7.32062e-69	6	Gm4258
5.9504e-72	0.265176	0.581	0.352	1.19008e-68	6	Tmem130
6.22524e-70	0.348597	0.173	0.088	1.24505e-66	6	Focad
1.06867e-67	0.89014	0.431	0.205	2.13735e-64	6	Ccser1
2.29912e-67	0.480119	0.407	0.149	4.59824e-64	6	Pde1c
1.19969e-66	0.638408	0.483	0.211	2.39938e-63	6	Faim2
7.8068e-66	0.264893	0.538	0.291	1.56136e-62	6	Syngr1
1.44446e-65	0.776934	0.438	0.147	2.88893e-62	6	Nrn1
9.60929e-65	1.12404	0.376	0.092	1.92186e-61	6	Inadl
2.32737e-63	0.301067	0.168	0.087	4.65474e-60	6	Fbxl2
4.33875e-63	0.281429	0.217	0.114	8.6775e-60	6	Tmem151a
3.79455e-61	0.31051	0.57	0.345	7.58909e-58	6	Robo2
1.24196e-59	0.572111	0.455	0.19	2.48393e-56	6	Tspan13
1.67061e-58	0.354914	0.206	0.11	3.34122e-55	6	Clvs2
1.01399e-57	0.369291	0.469	0.217	2.02798e-54	6	Igfbp2
1.57966e-57	0.398142	0.549	0.336	3.15931e-54	6	Mdga2
9.68714e-56	0.308691	0.54	0.31	1.93743e-52	6	Gnl3l
9.94452e-56	0.474156	0.491	0.26	1.9889e-52	6	Cux1
3.4312e-55	0.307122	0.208	0.114	6.8624e-52	6	Rspo3
2.34005e-54	0.299666	0.51	0.276	4.6801e-51	6	Gaa
5.26323e-54	0.714603	0.402	0.162	1.05265e-50	6	Sorbs2
5.46915e-52	1.01052	0.322	0.068	1.09383e-48	6	AI593442
1.74509e-51	0.328148	0.179	0.11	3.49018e-48	6	Kcnq3
8.26579e-49	0.594893	0.405	0.161	1.65316e-45	6	Srgap2
3.8077e-48	0.319481	0.527	0.297	7.6154e-45	6	Atp6v0a1
6.91457e-48	0.377977	0.49	0.274	1.38291e-44	6	Frrs1l
9.40297e-48	0.487725	0.484	0.199	1.88059e-44	6	Arhgdig
6.53201e-46	0.450796	0.198	0.123	1.3064e-42	6	Cdh18
1.09564e-45	0.435658	0.172	0.079	2.19129e-42	6	AI504432
4.85601e-45	0.572901	0.225	0.098	9.71203e-42	6	Lmtk2
1.01632e-44	0.334934	0.206	0.103	2.03264e-41	6	Dgke
2.94153e-44	0.68325	0.469	0.234	5.88306e-41	6	Car10
3.50122e-44	0.510192	0.487	0.238	7.00245e-41	6	Aak1
1.10344e-42	0.322675	0.24	0.118	2.20688e-39	6	Lgi2
1.92952e-41	0.862928	0.397	0.167	3.85904e-38	6	Inpp4b
4.35078e-40	0.267769	0.255	0.157	8.70156e-37	6	Otud7a
6.93463e-40	0.444393	0.489	0.263	1.38693e-36	6	Slc38a1
8.67469e-40	0.546696	0.439	0.211	1.73494e-36	6	Chst1
2.39804e-39	0.301285	0.237	0.134	4.79607e-36	6	Abcg1
8.28414e-39	0.81555	0.398	0.136	1.65683e-35	6	Lhfp
1.72318e-38	0.336108	0.251	0.127	3.44636e-35	6	Asb13
3.12215e-38	0.451869	0.463	0.231	6.2443e-35	6	Cnrip1
3.14682e-38	0.307205	0.484	0.25	6.29365e-35	6	Atp9a
8.27533e-38	0.310181	0.25	0.125	1.65507e-34	6	Tmem246
1.31798e-37	0.765002	0.317	0.08	2.63597e-34	6	Nppa
3.90375e-36	0.682781	0.393	0.157	7.8075e-33	6	Pianp
3.23309e-35	0.301727	0.221	0.119	6.46618e-32	6	Dmxl1
1.40831e-34	0.997474	0.325	0.08	2.81661e-31	6	Plxna4
1.51779e-34	0.327088	0.236	0.125	3.03557e-31	6	Fam222b
9.25462e-34	0.652105	0.207	0.072	1.85092e-30	6	Kitl
3.5439e-33	0.452312	0.402	0.186	7.08779e-30	6	Gprasp2
1.22011e-32	0.390935	0.446	0.218	2.44023e-29	6	Fam63b
1.23237e-32	0.292678	0.265	0.123	2.46473e-29	6	Slc24a2
2.23998e-32	0.35701	0.471	0.257	4.47996e-29	6	Magi1
1.04181e-31	0.268577	0.233	0.124	2.08363e-28	6	Fam73a
1.31984e-31	0.374938	0.462	0.25	2.63967e-28	6	Pde4b
2.96198e-31	0.714488	0.436	0.24	5.92396e-28	6	Zfp804b
4.22211e-30	0.491099	0.422	0.184	8.44422e-27	6	Cerk
8.52095e-30	0.553846	0.403	0.163	1.70419e-26	6	Zfp365
1.01843e-29	0.262703	0.296	0.2	2.03686e-26	6	Galntl6
1.18855e-29	0.342427	0.216	0.103	2.37711e-26	6	Akap17b
2.3781e-28	0.554711	0.425	0.19	4.75621e-25	6	Ehd3
3.0878e-28	0.441415	0.444	0.225	6.17561e-25	6	Ptpn4
1.61267e-27	0.272758	0.473	0.277	3.22534e-24	6	Zic1
4.71452e-27	0.304732	0.468	0.242	9.42904e-24	6	Nefm
2.56134e-26	0.450122	0.264	0.122	5.12269e-23	6	Mgat5
3.18508e-26	0.255721	0.258	0.146	6.37016e-23	6	Sept6
2.41109e-25	0.304364	0.208	0.114	4.82217e-22	6	Nr4a2
2.83875e-25	0.592535	0.263	0.095	5.67751e-22	6	Scn2b
1.00319e-24	0.465443	0.399	0.188	2.00637e-21	6	Cpne7
1.08137e-24	0.339576	0.283	0.144	2.16274e-21	6	Pip4k2c
1.54777e-24	0.346461	0.226	0.122	3.09554e-21	6	5330434G04Rik
1.77509e-23	0.442213	0.412	0.196	3.55018e-20	6	Kif21a
2.71631e-23	0.349734	0.235	0.115	5.43263e-20	6	Narf
3.16311e-23	0.387108	0.209	0.073	6.32622e-20	6	Rbms1
3.48145e-23	0.319328	0.482	0.273	6.96291e-20	6	Pclo
1.72047e-22	0.734212	0.371	0.149	3.44093e-19	6	Rgs4
2.62554e-22	0.69394	0.411	0.149	5.25108e-19	6	Rasd2
5.05301e-22	0.26621	0.278	0.174	1.0106e-18	6	Ptprn2
6.16775e-22	0.383758	0.216	0.113	1.23355e-18	6	Cdh12
8.48126e-22	0.297331	0.26	0.138	1.69625e-18	6	Syngr3
2.39182e-21	0.719969	0.397	0.194	4.78364e-18	6	Pde10a
3.76663e-21	0.354688	0.241	0.134	7.53326e-18	6	Gabrg3
5.62745e-21	0.79451	0.376	0.132	1.12549e-17	6	Slc6a7
6.95426e-21	0.26932	0.285	0.143	1.39085e-17	6	Jam2
9.35747e-20	0.313483	0.433	0.242	1.87149e-16	6	Kcnip2
2.14331e-19	0.460986	0.262	0.134	4.28663e-16	6	Fat3
7.31212e-19	0.430417	0.244	0.117	1.46242e-15	6	Smyd3
9.3108e-19	0.250674	0.286	0.17	1.86216e-15	6	Spred2
1.16824e-18	0.41345	0.432	0.207	2.33648e-15	6	Mfge8
3.85572e-17	0.326542	0.431	0.22	7.71143e-14	6	Tmem38a
9.17066e-17	0.822267	0.315	0.11	1.83413e-13	6	Cacnb2
1.12052e-16	0.490117	0.204	0.089	2.24105e-13	6	Nyap2
2.80279e-16	0.351253	0.459	0.257	5.60559e-13	6	Magee1
3.20526e-16	0.458959	0.236	0.118	6.41052e-13	6	Galnt13
3.31427e-16	0.503026	0.417	0.224	6.62854e-13	6	Grip1
3.91242e-16	0.33947	0.284	0.151	7.82484e-13	6	Mcu
5.78575e-16	0.454732	0.259	0.147	1.15715e-12	6	Rian
1.61716e-15	0.271597	0.237	0.118	3.23431e-12	6	Pax6
2.91615e-15	0.573528	0.37	0.138	5.8323e-12	6	Rapgef3
7.51235e-15	0.324507	0.285	0.145	1.50247e-11	6	Scn8a
4.59023e-14	0.357076	0.282	0.14	9.18046e-11	6	Sez6l2
5.39111e-14	0.347121	0.282	0.145	1.07822e-10	6	Dtnb
5.41335e-14	0.551898	0.291	0.121	1.08267e-10	6	Cbln1
2.29733e-13	0.390335	0.222	0.107	4.59466e-10	6	Fam135a
3.72196e-13	0.722191	0.26	0.118	7.44393e-10	6	Trhde
5.73132e-13	0.4333	0.411	0.207	1.14626e-09	6	Clstn3
7.33931e-13	0.859214	0.264	0.083	1.46786e-09	6	Rassf4
7.54989e-13	0.275622	0.433	0.248	1.50998e-09	6	Myh10
8.89699e-13	0.343338	0.462	0.278	1.7794e-09	6	Kcnab3
8.9732e-13	0.412376	0.424	0.223	1.79464e-09	6	Ap3b2
2.83634e-12	0.480741	0.386	0.162	5.67267e-09	6	Resp18
5.0415e-12	0.837878	0.334	0.108	1.0083e-08	6	Clmp
3.01882e-11	0.284888	0.276	0.146	6.03763e-08	6	Igsf21
4.61677e-11	0.467788	0.376	0.151	9.23354e-08	6	Diras2
1.06477e-10	0.547609	0.28	0.122	2.12953e-07	6	Scube1
3.15086e-10	0.434011	0.417	0.234	6.30171e-07	6	Cacng5
4.54532e-10	0.419942	0.258	0.106	9.09063e-07	6	Syt13
7.45816e-10	0.69178	0.302	0.104	1.49163e-06	6	Sv2b
7.89446e-10	0.285	0.437	0.259	1.57889e-06	6	Rabgap1l
1.55008e-09	0.34274	0.437	0.252	3.10016e-06	6	Pcsk2
2.54582e-09	0.740155	0.344	0.124	5.09164e-06	6	Elavl4
4.92406e-09	0.908813	0.337	0.141	9.84812e-06	6	Sgcz
5.982e-09	0.461154	0.311	0.131	1.1964e-05	6	Scn1b
5.99089e-09	0.350811	0.278	0.149	1.19818e-05	6	Mtus2
6.02353e-09	0.250396	0.272	0.162	1.20471e-05	6	Atp2b4
7.64178e-09	0.542414	0.234	0.088	1.52836e-05	6	Hook1
9.41114e-09	0.815252	0.371	0.122	1.88223e-05	6	Fkbp1b
5.0649e-08	0.27343	0.249	0.111	0.000101298	6	Id4
2.83957e-07	0.300664	0.328	0.183	0.000567913	6	Apba1
4.91771e-07	0.6561	0.224	0.102	0.000983543	6	Hcn1

## Sheet: Domain7
p_val	avg_log2FC	pct.1	pct.2	p_val_adj	cluster	gene
0	1.94559	0.473	0.124	0	7	Apold1
0	1.67864	0.56	0.254	0	7	Nxph1
0	1.67056	0.405	0.125	0	7	Trh
0	1.65186	0.301	0.067	0	7	Pde5a
0	1.62713	0.483	0.14	0	7	Pde1c
0	1.58649	0.947	0.525	0	7	Nrsn1
0	1.52564	0.238	0.061	0	7	Grem1
0	1.51488	0.311	0.079	0	7	Nppa
0	1.51118	0.293	0.072	0	7	Serpinf1
0	1.49534	0.922	0.55	0	7	Calb2
0	1.49409	0.937	0.422	0	7	S100a5
0	1.43328	0.855	0.332	0	7	Gng13
0	1.34408	0.338	0.097	0	7	Gm29521
0	1.3328	0.52	0.271	0	7	Zic1
0	1.33159	0.412	0.166	0	7	Prss23
0	1.32765	0.475	0.237	0	7	Kcnip2
0	1.27176	0.449	0.174	0	7	Lcat
0	1.23544	0.516	0.278	0	7	Th
0	1.21197	0.567	0.326	0	7	Vsnl1
0	1.20105	0.429	0.185	0	7	Islr
0	1.17301	0.862	0.542	0	7	Gria1
0	1.07626	0.491	0.254	0	7	Aqp4
0	1.03743	0.482	0.233	0	7	Spon1
0	0.97783	0.804	0.525	0	7	Nap1l5
0	0.93982	0.517	0.171	0	7	Stoml3
0	0.902399	0.655	0.428	0	7	Abat
0	0.862035	0.616	0.361	0	7	Npy
0	0.831246	0.615	0.399	0	7	Msi2
0	0.809021	0.764	0.43	0	7	Fam213b
0	0.757966	0.573	0.183	0	7	Omp
0	0.64712	0.464	0.229	0	7	Kctd12
0	0.62438	0.378	0.189	0	7	Id3
0	0.606702	0.547	0.242	0	7	Atf5
0	0.528701	0.902	0.58	0	7	Sparcl1
0	0.491514	0.813	0.523	0	7	Ptn
0	0.489023	0.886	0.518	0	7	Apoe
0	0.457457	0.806	0.623	0	7	Celf4
0	0.326312	0.727	0.481	0	7	mt-Rnr1
0	0.302093	0.785	0.482	0	7	Apod
8.19068e-305	0.314653	0.799	0.632	1.63814e-301	7	Malat1
5.53478e-300	0.49922	0.736	0.524	1.10696e-296	7	Kif5b
1.31461e-299	1.31437	0.279	0.1	2.62922e-296	7	Ly6g6e
4.07096e-283	0.309242	0.789	0.533	8.14192e-280	7	Sepp1
1.36032e-278	1.11688	0.221	0.077	2.72064e-275	7	AI593442
8.08277e-273	0.94911	0.339	0.169	1.61655e-269	7	Shisa9
2.45638e-267	0.5148	0.747	0.577	4.91277e-264	7	Tcf4
3.10755e-263	1.14411	0.39	0.213	6.21511e-260	7	Rgs7
4.81283e-262	0.298886	0.831	0.616	9.62566e-259	7	Cpe
2.06609e-236	1.37563	0.415	0.241	4.13219e-233	7	Zfp804b
2.47799e-232	0.734491	0.163	0.056	4.95598e-229	7	Aqp1
1.01954e-229	0.93493	0.312	0.181	2.03909e-226	7	Gucy1a3
1.27419e-229	0.886648	0.39	0.234	2.54839e-226	7	Cyth1
1.88175e-220	0.55518	0.44	0.284	3.76349e-217	7	Lmo4
4.79853e-219	1.12298	0.249	0.115	9.59705e-216	7	Cacnb2
4.2935e-210	0.905311	0.296	0.154	8.587e-207	7	Sox5
8.66978e-207	0.752573	0.405	0.254	1.73396e-203	7	Nfib
3.11363e-204	0.725532	0.262	0.145	6.22727e-201	7	St6galnac5
1.98803e-199	0.656356	0.556	0.403	3.97606e-196	7	Marcksl1
1.54632e-198	0.972005	0.212	0.089	3.09264e-195	7	Plxna4
4.35317e-197	0.906201	0.164	0.047	8.70634e-194	7	Mybpc1
7.28051e-196	1.00488	0.375	0.227	1.4561e-192	7	Grip1
4.32826e-193	0.711041	0.527	0.392	8.65652e-190	7	Sox4
5.0862e-192	0.849848	0.282	0.156	1.01724e-188	7	Mtss1
8.91731e-190	0.650849	0.495	0.305	1.78346e-186	7	Mcf2l
1.48314e-171	0.706788	0.218	0.131	2.96628e-168	7	Sall3
6.81717e-171	0.493519	0.461	0.299	1.36343e-167	7	Fxyd6
1.29118e-168	0.834463	0.322	0.211	2.58237e-165	7	Pik3r3
1.27047e-163	1.18779	0.316	0.179	2.54094e-160	7	Cntn5
9.57217e-162	0.677458	0.324	0.22	1.91443e-158	7	Rgs2
3.05067e-160	0.823587	0.248	0.147	6.10133e-157	7	Igsf21
1.19412e-159	0.602051	0.609	0.501	2.38824e-156	7	Gad2
5.09931e-159	0.660199	0.427	0.156	1.01986e-155	7	Capn5
8.14755e-159	0.924444	0.218	0.084	1.62951e-155	7	Mgst1
8.33455e-154	0.819877	0.436	0.303	1.66691e-150	7	Kirrel3
3.0711e-148	0.920327	0.197	0.069	6.14219e-145	7	Grin3a
2.33515e-146	0.917274	0.162	0.052	4.6703e-143	7	Tnfrsf19
4.95225e-144	0.545349	0.607	0.485	9.9045e-141	7	Zeb2
1.2616e-143	0.999176	0.332	0.214	2.5232e-140	7	Ccser1
3.39621e-143	0.445995	0.511	0.314	6.79242e-140	7	Plekhb1
2.89373e-137	0.9951	0.351	0.146	5.78746e-134	7	Aldh1a1
1.65756e-134	0.707647	0.206	0.12	3.31513e-131	7	Pax6
1.30468e-132	0.744047	0.335	0.231	2.60936e-129	7	Etv1
1.17661e-129	0.4937	0.649	0.52	2.35323e-126	7	Nrxn1
4.78677e-126	0.670052	0.273	0.16	9.57354e-123	7	Diras2
8.7079e-126	0.478878	0.422	0.328	1.74158e-122	7	Spock2
7.72915e-125	0.716367	0.23	0.156	1.54583e-121	7	Dlx6
7.34182e-123	0.956687	0.191	0.069	1.46836e-119	7	Dcdc2a
1.36426e-120	0.634657	0.153	0.061	2.72851e-117	7	Sphk1
1.94152e-117	0.250803	0.712	0.586	3.88304e-114	7	Zwint
7.9957e-117	0.802787	0.192	0.115	1.59914e-113	7	Cdh12
1.08807e-116	0.646794	0.416	0.314	2.17614e-113	7	Dnm3
8.03328e-114	0.494962	0.437	0.344	1.60666e-110	7	Impact
1.17175e-113	0.768979	0.362	0.262	2.3435e-110	7	Pkp4
1.23768e-112	0.704981	0.366	0.266	2.47536e-109	7	Magi1
3.53981e-112	0.359487	0.567	0.39	7.07962e-109	7	Tshz2
3.75477e-112	0.899186	0.263	0.172	7.50955e-109	7	Kcnc2
7.75982e-110	0.614989	0.279	0.199	1.55196e-106	7	Cpne7
1.31762e-108	0.709696	0.331	0.249	2.63524e-105	7	Cygb
4.41828e-107	0.807663	0.427	0.319	8.83657e-104	7	Pcdh7
1.727e-106	0.800466	0.277	0.173	3.45399e-103	7	Sorbs2
1.84283e-106	0.266977	0.125	0.065	3.68565e-103	7	Bmp7
8.5034e-106	0.677435	0.191	0.09	1.70068e-102	7	Gal
2.7549e-103	0.29053	0.28	0.187	5.5098e-100	7	Frzb
1.58264e-101	0.523995	0.438	0.359	3.16529e-98	7	Hap1
2.63327e-101	0.381677	0.314	0.19	5.26654e-98	7	Sash1
9.73614e-99	0.40274	0.592	0.484	1.94723e-95	7	Ntm
1.99936e-97	0.679554	0.206	0.114	3.99872e-94	7	Id4
2.11558e-97	0.46577	0.258	0.173	4.23116e-94	7	Resp18
3.45574e-97	0.900842	0.273	0.177	6.91148e-94	7	Inpp4b
3.2466e-92	0.397707	0.12	0.068	6.4932e-89	7	Nbl1
2.66128e-91	0.592481	0.165	0.118	5.32257e-88	7	Nr4a2
7.42577e-90	0.351349	0.326	0.183	1.48515e-86	7	Vim
1.44668e-89	0.567492	0.188	0.109	2.89337e-86	7	Gng2
2.88313e-89	0.446433	0.266	0.198	5.76626e-86	7	Gprasp2
1.46238e-85	0.607821	0.355	0.286	2.92476e-82	7	Frrs1l
1.69498e-85	0.727341	0.24	0.162	3.38996e-82	7	Adcy8
2.58354e-85	0.548726	0.161	0.092	5.16708e-82	7	Igf1
5.42359e-81	0.321964	0.149	0.095	1.08472e-77	7	Foxo1
1.05893e-79	0.766219	0.242	0.162	2.11786e-76	7	Astn2
5.4638e-78	0.484568	0.468	0.378	1.09276e-74	7	Rora
9.58194e-78	0.389124	0.175	0.095	1.91639e-74	7	Nupr1
1.05127e-77	0.35248	0.219	0.169	2.10254e-74	7	Rnd3
1.48072e-77	0.538214	0.139	0.08	2.96144e-74	7	Rbms1
6.8989e-75	0.65086	0.347	0.27	1.37978e-71	7	Nol4
5.80192e-73	0.626902	0.203	0.154	1.16038e-69	7	Cdh4
5.83785e-72	0.311986	0.442	0.365	1.16757e-68	7	Fndc5
4.17307e-71	0.553408	0.19	0.148	8.34614e-68	7	Dlx1as
5.96238e-71	0.584487	0.253	0.184	1.19248e-67	7	Kcnd3
6.31561e-71	0.59494	0.139	0.095	1.26312e-67	7	Nyap2
4.58931e-70	0.485674	0.452	0.391	9.17863e-67	7	Dlx1
5.07627e-68	0.250575	0.204	0.172	1.01525e-64	7	Nr2f1
2.23464e-66	0.415597	0.236	0.193	4.46927e-63	7	Pygo1
2.36672e-65	0.262459	0.121	0.086	4.73345e-62	7	Plat
1.95085e-62	0.546882	0.343	0.283	3.90171e-59	7	Zcchc12
2.42952e-62	0.409945	0.361	0.277	4.85905e-59	7	Eomes
4.49566e-62	0.493883	0.531	0.445	8.99131e-59	7	Gria4
1.65091e-61	0.549274	0.183	0.131	3.30182e-58	7	Sema6d
2.44517e-61	1.10273	0.299	0.082	4.89033e-58	7	1700012B09Rik
7.18374e-61	0.469871	0.247	0.195	1.43675e-57	7	Ly6h
7.63434e-61	0.512293	0.234	0.188	1.52687e-57	7	Necab1
3.06543e-59	0.618066	0.303	0.234	6.13086e-56	7	Ptprm
3.79552e-59	0.700728	0.174	0.129	7.59104e-56	7	Htr1f
5.10172e-57	0.533643	0.421	0.36	1.02034e-53	7	Rab3c
1.55717e-56	0.49717	0.466	0.38	3.11434e-53	7	Nlgn1
4.83349e-56	0.502637	0.178	0.134	9.66697e-53	7	C530008M17Rik
7.13222e-56	0.487374	0.187	0.137	1.42644e-52	7	Shtn1
2.36756e-55	0.42169	0.172	0.128	4.73513e-52	7	Trps1
3.59699e-54	0.449013	0.168	0.131	7.19399e-51	7	Scgn
9.04887e-53	0.330066	0.123	0.098	1.80977e-49	7	Hook1
1.53929e-52	0.482299	0.19	0.15	3.07858e-49	7	Slc24a3
1.39219e-51	0.38596	0.173	0.14	2.78439e-48	7	Gabrg3
2.46635e-51	0.27426	0.101	0.09	4.9327e-48	7	Prkar2b
2.41012e-50	0.285099	0.336	0.292	4.82023e-47	7	Gaa
1.64354e-49	0.39572	0.192	0.147	3.28708e-46	7	Hip1
1.19344e-47	0.485875	0.326	0.263	2.38689e-44	7	Pde4b
2.52575e-47	0.397442	0.234	0.18	5.05149e-44	7	Gm3764
1.8533e-46	0.252725	0.304	0.21	3.7066e-43	7	Ifi27
8.05994e-46	0.454503	0.281	0.224	1.61199e-42	7	Dmd
1.69795e-45	0.491686	0.346	0.287	3.3959e-42	7	Ptprt
7.50349e-45	0.296807	0.157	0.14	1.5007e-41	7	4632415L05Rik
4.6756e-44	0.267943	0.594	0.523	9.35119e-41	7	Tspyl4
6.34901e-44	0.313948	0.133	0.062	1.2698e-40	7	Fmo1
2.1167e-43	0.356117	0.321	0.278	4.23341e-40	7	Agap1
2.31683e-43	0.335972	0.226	0.202	4.63366e-40	7	Trove2
1.09975e-42	0.276756	0.641	0.557	2.19951e-39	7	Cadm2
6.89048e-42	0.274238	0.193	0.154	1.3781e-38	7	Rapgef3
1.41938e-40	0.435792	0.289	0.231	2.83875e-37	7	Nrg3
2.28739e-40	0.425079	0.326	0.27	4.57478e-37	7	Adk
2.49082e-40	0.369156	0.303	0.261	4.98164e-37	7	Fnbp1l
4.46757e-40	0.276749	0.2	0.148	8.93513e-37	7	Pitpnc1
4.83773e-40	0.407115	0.166	0.146	9.67545e-37	7	Dgkg
3.15543e-38	0.672667	0.25	0.204	6.31086e-35	7	Dcc
1.98423e-37	0.345711	0.151	0.115	3.96846e-34	7	Syt13
6.43243e-36	0.296069	0.107	0.095	1.28649e-32	7	Tcte2
4.24228e-35	0.327033	0.179	0.158	8.48457e-32	7	Fndc3a
4.62156e-35	0.658326	0.258	0.206	9.24312e-32	7	Pde10a
7.21795e-35	0.362808	0.159	0.136	1.44359e-31	7	Deptor
8.46082e-35	0.267621	0.137	0.128	1.69216e-31	7	Sesn3
1.54366e-34	0.256418	0.135	0.114	3.08732e-31	7	Inadl
3.21642e-34	0.523688	0.135	0.11	6.43284e-31	7	Hcn1
1.20139e-33	0.290249	0.109	0.066	2.40277e-30	7	Vwa1
1.27773e-33	0.46468	0.219	0.188	2.55545e-30	7	Eml6
4.46923e-33	0.335962	0.319	0.301	8.93846e-30	7	Slc32a1
1.52951e-32	0.383872	0.249	0.177	3.05901e-29	7	Olig1
1.93602e-32	0.271845	0.336	0.282	3.87203e-29	7	Lhfpl3
4.30428e-32	0.35855	0.247	0.211	8.60855e-29	7	Kif21a
7.0514e-32	0.373291	0.201	0.154	1.41028e-28	7	Lhfp
5.6301e-31	0.381233	0.261	0.236	1.12602e-27	7	Ncoa1
1.36463e-30	0.364858	0.105	0.103	2.72927e-27	7	Gm4258
1.88947e-30	0.280587	0.162	0.153	3.77894e-27	7	Nfasc
1.45921e-29	0.771672	0.215	0.101	2.91843e-26	7	Sdk1
6.52305e-29	0.338766	0.275	0.242	1.30461e-25	7	Grm1
7.45518e-29	0.258968	0.213	0.212	1.49104e-25	7	Chd5
3.69112e-28	0.251123	0.189	0.183	7.38223e-25	7	Bbx
4.21193e-28	0.345239	0.294	0.276	8.42387e-25	7	Ppargc1a
7.72049e-28	0.49931	0.33	0.29	1.5441e-24	7	Elmo1
8.14207e-28	0.291238	0.148	0.136	1.62841e-24	7	Ryr3
1.81149e-27	0.411724	0.189	0.132	3.62299e-24	7	Cartpt
2.43139e-27	0.359967	0.141	0.126	4.86278e-24	7	Galnt13
1.10183e-26	0.265463	0.169	0.16	2.20366e-23	7	Ccdc186
3.9301e-26	0.413755	0.3	0.261	7.86019e-23	7	Dock10
8.25215e-26	0.255703	0.136	0.127	1.65043e-22	7	Smyd3
3.16738e-25	0.344339	0.298	0.258	6.33477e-22	7	Rit2
6.0961e-25	0.383196	0.238	0.227	1.21922e-21	7	Lgr5
7.5728e-24	0.447681	0.248	0.202	1.51456e-20	7	Cspp1
1.47867e-23	0.267819	0.226	0.202	2.95734e-20	7	Cerk
2.24103e-23	0.331457	0.267	0.237	4.48206e-20	7	Gabrb1
5.41893e-23	0.278626	0.22	0.198	1.08379e-19	7	BC003331
9.57757e-23	0.262067	0.272	0.245	1.91551e-19	7	Baz2b
1.63551e-22	0.271828	0.391	0.37	3.27101e-19	7	Tmem130
1.89356e-22	0.286156	0.116	0.073	3.78711e-19	7	Lgals1
3.62362e-22	0.284274	0.154	0.145	7.24724e-19	7	Tnr
1.00057e-21	0.260125	0.154	0.155	2.00114e-18	7	Nap1l3
1.22418e-21	0.286483	0.265	0.219	2.44837e-18	7	Osbpl1a
2.01338e-21	0.322886	0.234	0.189	4.02676e-18	7	Hexb
9.88514e-21	0.546719	0.139	0.129	1.97703e-17	7	Cdh18
1.7111e-20	0.275201	0.17	0.184	3.42219e-17	7	Cacng2
5.29433e-20	0.285226	0.204	0.192	1.05887e-16	7	Nalcn
6.83943e-20	0.50794	0.322	0.276	1.36789e-16	7	Pcdh15
1.52536e-19	0.329232	0.363	0.34	3.05073e-16	7	Pde4dip
7.01936e-19	0.461207	0.394	0.35	1.40387e-15	7	Mdga2
1.15713e-18	0.274084	0.201	0.189	2.31426e-15	7	Chn2
2.13727e-18	0.351405	0.239	0.226	4.27455e-15	7	Pak3
6.53155e-18	0.423241	0.307	0.279	1.30631e-14	7	Trpm3
1.03297e-17	0.324627	0.161	0.152	2.06593e-14	7	Chrm3
1.72545e-17	0.332972	0.443	0.402	3.4509e-14	7	Opcml
2.4829e-17	0.304864	0.131	0.131	4.96579e-14	7	5330434G04Rik
4.40152e-17	0.304939	0.238	0.221	8.80304e-14	7	Fmn2
4.39613e-16	0.372924	0.176	0.155	8.79226e-13	7	Sgcz
1.15092e-15	0.297647	0.213	0.212	2.30184e-12	7	Sp9
1.48936e-15	0.325491	0.376	0.353	2.97872e-12	7	Nbea
3.62522e-15	0.538244	0.118	0.052	7.25044e-12	7	Hist2h2be
1.6624e-14	0.32453	0.35	0.312	3.32481e-11	7	Rims2
3.36676e-14	0.288371	0.371	0.357	6.73353e-11	7	Prkcb
6.69327e-13	0.486397	0.318	0.287	1.33865e-09	7	Erbb4
9.23807e-13	0.275969	0.351	0.338	1.84761e-09	7	Phactr1
1.07857e-12	0.83953	0.108	0.029	2.15714e-09	7	Zbbx
1.4831e-12	0.82949	0.205	0.085	2.96621e-09	7	Spa17
1.56473e-12	0.384971	0.206	0.189	3.12947e-09	7	Hs6st3
2.07245e-12	0.276815	0.165	0.163	4.1449e-09	7	Fryl
6.66744e-12	0.293625	0.235	0.229	1.33349e-08	7	Me3
9.24288e-11	0.269736	0.283	0.279	1.84858e-07	7	Cux1
1.90695e-09	0.759529	0.106	0.031	3.8139e-06	7	Tstd1
1.82423e-08	0.786638	0.112	0.032	3.64845e-05	7	Acbd7

## Sheet: Domain8
p_val	avg_log2FC	pct.1	pct.2	p_val_adj	cluster	gene
0	3.9494	0.875	0.152	0	8	Omp
0	3.66497	0.755	0.122	0	8	Capn5
0	3.64169	0.998	0.477	0	8	Fabp7
0	3.58324	0.81	0.141	0	8	Stoml3
0	3.54931	0.837	0.213	0	8	Atf5
0	3.52793	0.813	0.195	0	8	Scd1
0	3.40533	0.993	0.461	0	8	Apod
0	3.38252	0.981	0.416	0	8	S100a5
0	3.34534	0.524	0.048	0	8	Hmgcs2
0	3.14297	0.622	0.112	0	8	Igfbp4
0	3.1237	0.709	0.204	0	8	Kctd12
0	3.05966	0.513	0.074	0	8	Nr2f2
0	3.02125	0.93	0.323	0	8	Gng13
0	2.99515	0.483	0.063	0	8	1700012B09Rik
0	2.89213	0.775	0.344	0	8	Npy
0	2.88997	0.581	0.133	0	8	Rgcc
0	2.8683	0.58	0.137	0	8	Vtn
0	2.8469	0.488	0.089	0	8	Ifitm3
0	2.83898	0.725	0.282	0	8	Mcf2l
0	2.79806	0.508	0.119	0	8	Lpar1
0	2.73309	0.556	0.159	0	8	Frzb
0	2.70305	0.775	0.287	0	8	Plekhb1
0	2.69327	0.883	0.417	0	8	Fam213b
0	2.69121	0.561	0.194	0	8	Igfbp5
0	2.68	0.901	0.491	0	8	Ptgds
0	2.63429	0.551	0.162	0	8	2310022B05Rik
0	2.63181	0.846	0.408	0	8	Nnat
0	2.62976	0.296	0.03	0	8	Bgn
0	2.62499	0.259	0.021	0	8	Plekha4
0	2.56687	0.949	0.509	0	8	Ptn
0	2.55296	0.393	0.089	0	8	Gsn
0	2.52214	0.281	0.038	0	8	Agt
0	2.51169	0.397	0.096	0	8	Igfbp7
0	2.51113	0.882	0.509	0	8	Kif5b
0	2.50503	0.462	0.122	0	8	Ccnd2
0	2.4947	0.26	0.051	0	8	Dcn
0	2.4773	0.531	0.165	0	8	Psat1
0	2.47461	0.65	0.276	0	8	Cnn3
0	2.45264	0.27	0.027	0	8	Heyl
0	2.41045	0.296	0.059	0	8	Mest
0	2.3937	0.671	0.347	0	8	Nudt4
0	2.37751	0.322	0.061	0	8	Aspa
0	2.36362	0.31	0.044	0	8	Fmo1
0	2.30736	0.517	0.169	0	8	Sash1
0	2.29316	0.521	0.164	0	8	Vim
0	2.29083	0.508	0.189	0	8	Ifi27
0	2.27839	0.401	0.127	0	8	Gpt2
0	2.26066	0.193	0.015	0	8	Tspan18
0	2.24381	0.388	0.13	0	8	Pmepa1
0	2.22509	0.971	0.531	0	8	Plp1
0	2.21769	0.336	0.085	0	8	Cyp2j6
0	2.2098	0.298	0.066	0	8	Yap1
0	2.2018	0.291	0.058	0	8	Plce1
0	2.19935	0.226	0.03	0	8	Kctd14
0	2.16369	0.534	0.197	0	8	Fxyd1
0	2.14509	0.562	0.289	0	8	Fxyd6
0	2.12901	0.287	0.062	0	8	Sox10
0	2.1286	0.201	0.018	0	8	Alx4
0	2.12667	0.275	0.064	0	8	S100a6
0	2.12477	0.27	0.071	0	8	Tmem132b
0	2.11901	0.324	0.14	0	8	Zdhhc2
0	2.10969	0.302	0.121	0	8	Cartpt
0	2.10044	0.366	0.151	0	8	Ctxn3
0	2.09076	0.241	0.04	0	8	Phldb2
0	2.08667	0.55	0.272	0	8	Lmo4
0	2.07289	0.2	0.032	0	8	Uaca
0	2.07136	0.205	0.031	0	8	Hey2
0	2.06888	0.215	0.029	0	8	Fbln2
0	2.04889	0.179	0.025	0	8	Tes
0	2.04741	0.211	0.034	0	8	Col9a2
0	2.04734	0.215	0.031	0	8	Gm12688
0	2.04555	0.251	0.059	0	8	Tspan15
0	2.03207	0.619	0.302	0	8	Timp3
0	2.02787	0.171	0.015	0	8	Alx3
0	1.99031	0.298	0.087	0	8	Arpc1b
0	1.98472	0.22	0.062	0	8	Ifit3
0	1.97422	0.196	0.026	0	8	Wnt6
0	1.96791	0.233	0.061	0	8	Myl9
0	1.95927	0.436	0.187	0	8	Cryab
0	1.92554	0.223	0.052	0	8	Ahnak
0	1.92049	0.32	0.113	0	8	Hes5
0	1.90705	0.276	0.081	0	8	Gstk1
0	1.87574	0.249	0.053	0	8	Bmp7
0	1.87006	0.203	0.041	0	8	Plin2
0	1.8684	0.753	0.535	0	8	Ncam1
0	1.86468	0.894	0.522	0	8	Sepp1
0	1.85922	0.303	0.1	0	8	Gm29521
0	1.83186	0.281	0.084	0	8	Nupr1
0	1.81795	0.116	0.009	0	8	Mpz
0	1.81112	0.37	0.144	0	8	Aldh1a1
0	1.80817	0.11	0.01	0	8	Sncg
0	1.79001	0.307	0.114	0	8	Akap12
0	1.78601	0.166	0.021	0	8	Vstm4
0	1.78276	0.205	0.055	0	8	Lhfpl2
0	1.77727	0.241	0.088	0	8	Syne2
0	1.77208	0.189	0.045	0	8	Cd59a
0	1.77101	0.168	0.032	0	8	Cav1
0	1.77047	0.412	0.186	0	8	Id3
0	1.72963	0.241	0.085	0	8	Foxo1
0	1.72611	0.137	0.019	0	8	Ifi27l2a
0	1.67843	0.995	0.506	0	8	Apoe
0	1.62946	0.109	0.013	0	8	Tmprss5
0	1.62761	0.197	0.058	0	8	Slc7a11
0	1.60258	0.163	0.047	0	8	Mybpc1
0	1.60046	0.134	0.029	0	8	Col11a1
0	1.59529	0.124	0.015	0	8	Itpr3
0	1.58928	0.188	0.053	0	8	Aqp1
0	1.58483	0.24	0.107	0	8	Cald1
0	1.5771	0.169	0.053	0	8	Igf2
0	1.53042	0.18	0.053	0	8	Zfp36l1
0	1.50832	0.28	0.131	0	8	H2-K1
0	1.50291	0.13	0.026	0	8	Col16a1
0	1.50148	0.628	0.384	0	8	Tshz2
0	1.4968	0.186	0.08	0	8	Plat
0	1.46918	0.573	0.432	0	8	Zbtb20
0	1.46515	0.122	0.026	0	8	Cp
0	1.46419	0.173	0.06	0	8	Vwa1
0	1.46178	0.123	0.026	0	8	Dab2
0	1.45538	0.214	0.139	0	8	Tesc
0	1.45376	0.195	0.091	0	8	C4b
0	1.44339	0.162	0.068	0	8	Mgp
0	1.426	0.137	0.026	0	8	2700046A07Rik
0	1.41738	0.278	0.184	0	8	Slc44a1
0	1.39544	0.134	0.035	0	8	Col1a2
0	1.38592	0.15	0.046	0	8	Crip1
0	1.33112	0.146	0.057	0	8	Efemp1
0	1.28867	0.217	0.166	0	8	Rprm
0	1.28537	0.124	0.045	0	8	Aebp1
0	1.28228	0.101	0.018	0	8	Slc1a5
0	1.23648	0.227	0.17	0	8	Nr2f1
0	1.21543	0.217	0.169	0	8	Rnd3
0	1.19319	0.176	0.082	0	8	Fcgrt
0	1.18211	0.102	0.022	0	8	Gjb2
0	1.15875	0.188	0.111	0	8	Rbp1
0	1.14339	0.126	0.047	0	8	Lamb2
0	1.13312	0.182	0.141	0	8	Utrn
0	1.0934	0.169	0.113	0	8	Lima1
0	1.09002	0.238	0.228	0	8	Rgs2
0	1.08513	0.124	0.092	0	8	Inhba
0	1.0685	0.147	0.062	0	8	Sphk1
0	1.06496	0.116	0.054	0	8	Hpgd
0	1.03463	0.889	0.561	0	8	Atp1a2
0	0.960406	0.132	0.075	0	8	Grin3a
0	0.958091	0.13	0.072	0	8	Lgals1
0	0.911865	0.145	0.092	0	8	Mgst1
0	0.906222	0.125	0.081	0	8	Rbms1
0	0.906017	0.219	0.184	0	8	Mal
0	0.89092	0.185	0.172	0	8	2610203C20Rik
0	0.881755	0.111	0.091	0	8	Smc4
0	0.872923	0.171	0.12	0	8	Isyna1
0	0.864038	0.116	0.068	0	8	Nbl1
0	0.859477	0.113	0.077	0	8	Dcdc2a
0	0.852376	0.2	0.213	0	8	Itsn2
0	0.824285	0.222	0.223	0	8	Dst
0	0.823201	0.145	0.148	0	8	Otud7b
0	0.814114	0.176	0.166	0	8	Sox5
0	0.802963	0.206	0.167	0	8	Pde1c
0	0.77134	0.122	0.096	0	8	Igf1
0	0.746154	0.162	0.188	0	8	Cdo1
0	0.737545	0.126	0.129	0	8	Klf7
0	0.725358	0.131	0.18	0	8	Kcna1
0	0.722332	0.247	0.203	0	8	Islr
0	0.70983	0.139	0.161	0	8	Slc38a2
0	0.686309	0.124	0.104	0	8	Neat1
0	0.666795	0.183	0.227	0	8	Golgb1
0	0.625139	0.145	0.213	0	8	Scn3b
0	0.616129	0.149	0.205	0	8	Sort1
0	0.613367	0.09	0.103	0	8	A830082K12Rik
0	0.578283	0.121	0.089	0	8	Serpinf1
0	0.563209	0.138	0.194	0	8	Sema6a
0	0.559817	0.106	0.145	0	8	Eepd1
0	0.522389	0.121	0.139	0	8	Alcam
0	0.520865	0.095	0.119	0	8	Gng2
0	0.516608	0.094	0.119	0	8	Amotl1
0	0.501304	0.107	0.136	0	8	Ext1
0	0.500474	0.141	0.16	0	8	Lhfp
0	0.498813	0.127	0.178	0	8	Rgl1
0	0.486916	0.13	0.18	0	8	Ccdc50
0	0.47056	0.104	0.139	0	8	Cep63
0	0.470531	0.104	0.136	0	8	Tmtc2
0	0.45866	0.132	0.177	0	8	Mapk4
0	0.448466	0.094	0.131	0	8	Mfsd6
0	0.437324	0.109	0.144	0	8	Inf2
0	0.430195	0.136	0.194	0	8	Hivep3
0	0.426316	0.128	0.199	0	8	Taf3
0	0.412323	0.104	0.128	0	8	Akap13
0	0.408671	0.107	0.165	0	8	Cep350
0	0.405565	0.156	0.227	0	8	Man1a2
0	0.399889	0.091	0.13	0	8	Arl15
0	0.389906	0.103	0.163	0	8	Ptpn12
0	0.37732	0.141	0.211	0	8	Jmjd1c
0	0.37709	0.113	0.184	0	8	Kif3b
0	0.376006	0.097	0.148	0	8	Cep290
0	0.353686	0.148	0.219	0	8	Elovl6
0	0.353384	0.115	0.192	0	8	Kdm5a
0	0.349132	0.095	0.153	0	8	Nsmce2
0	0.347107	0.825	0.588	0	8	Sparcl1
0	0.344887	0.223	0.259	0	8	Spon1
0	0.342581	0.07	0.114	0	8	6430573F11Rik
0	0.337113	0.078	0.12	0	8	Larp7
0	0.326091	0.101	0.163	0	8	Sh3kbp1
0	0.32551	0.08	0.118	0	8	2810474O19Rik
0	0.30154	0.131	0.155	0	8	Pitpnc1
0	0.292375	0.093	0.162	0	8	Nfat5
0	0.281631	0.091	0.161	0	8	Jmy
0	0.280967	0.138	0.207	0	8	BC003331
0	0.279843	0.107	0.196	0	8	Iws1
0	0.276129	0.079	0.121	0	8	Smurf2
0	0.27368	0.082	0.129	0	8	Fer
0	0.273346	0.108	0.182	0	8	Usp16
0	0.272714	0.068	0.117	0	8	Akap17b
0	0.270959	0.111	0.196	0	8	Gtpbp4
0	0.269467	0.112	0.171	0	8	Specc1l
0	0.268405	0.119	0.205	0	8	Taf15
0	0.26494	0.082	0.138	0	8	Ddx21
0	0.262241	0.128	0.202	0	8	Bfar
0	0.261896	0.11	0.156	0	8	Creg1
0	0.258042	0.112	0.202	0	8	Rbm27
0	0.257662	0.071	0.112	0	8	Lyar
0	0.254183	0.088	0.143	0	8	Phlda1
0	0.250433	0.064	0.112	0	8	Casp8ap2
4.71432e-308	0.346418	0.131	0.221	9.42865e-305	8	9330159F19Rik
4.37796e-306	0.289439	0.096	0.157	8.75593e-303	8	Exoc6b
1.18338e-304	0.282642	0.127	0.221	2.36676e-301	8	Ctr9
1.10998e-296	0.642899	0.202	0.232	2.21997e-293	8	Dmd
4.8988e-294	0.380185	0.116	0.169	9.7976e-291	8	Hn1
2.30344e-289	1.7264	0.129	0.031	4.60687e-286	8	Sntb1
1.92927e-284	1.98072	0.301	0.092	3.85853e-281	8	Sdk1
2.74787e-284	0.537067	0.233	0.271	5.49575e-281	8	Nfib
1.02339e-282	0.291447	0.131	0.22	2.04678e-279	8	Rnf20
5.3627e-278	0.922204	0.2	0.206	1.07254e-274	8	Cspp1
6.92658e-274	0.761104	0.219	0.247	1.38532e-270	8	Mllt3
7.38976e-273	0.67316	0.299	0.27	1.47795e-269	8	Cnp
1.75321e-263	0.702538	0.209	0.251	3.50642e-260	8	Baz2b
4.14801e-263	1.63236	0.128	0.018	8.29602e-260	8	Serpina3n
1.21765e-259	1.67788	0.116	0.018	2.4353e-256	8	Isg15
2.71405e-254	0.563915	0.173	0.235	5.4281e-251	8	Chd2
1.74131e-251	0.684274	0.211	0.27	3.48263e-248	8	Fnbp1l
3.48444e-243	0.598924	0.203	0.272	6.96889e-240	8	Prpf40a
8.45414e-239	0.289435	0.144	0.246	1.69083e-235	8	Nipbl
6.98098e-227	0.311554	0.139	0.235	1.3962e-223	8	Tnrc6a
1.42328e-221	1.60072	0.128	0.017	2.84656e-218	8	Cyp39a1
4.56544e-219	0.651223	0.229	0.272	9.13088e-216	8	Pde4b
1.32657e-218	0.308941	0.156	0.258	2.65314e-215	8	Smc6
4.05361e-216	2.35355	0.214	0.021	8.10721e-213	8	Egfl8
7.92641e-213	0.339312	0.152	0.197	1.58528e-209	8	Hexb
4.08234e-206	0.619991	0.195	0.26	8.16469e-203	8	Ncam2
1.63523e-205	0.35197	0.16	0.243	3.27046e-202	8	Snx10
6.16733e-204	0.252258	0.129	0.239	1.23347e-200	8	Camk2d
5.55657e-190	0.49065	0.182	0.297	1.11131e-186	8	Tiam1
1.72037e-185	0.583181	0.741	0.677	3.44074e-182	8	Pcp4l1
2.62507e-183	0.343477	0.169	0.275	5.25014e-180	8	Tmf1
9.60621e-183	0.378364	0.222	0.321	1.92124e-179	8	Syngr1
6.63512e-173	0.792538	0.299	0.361	1.32702e-169	8	Etnk1
5.35284e-170	0.277715	0.174	0.297	1.07057e-166	8	Fut9
1.49059e-158	0.655533	0.327	0.356	2.98119e-155	8	Dynlt3
1.6028e-156	0.656081	0.224	0.291	3.2056e-153	8	Frmd4a
6.33835e-154	0.394318	0.187	0.295	1.26767e-150	8	Arid4a
2.98918e-150	0.798589	0.512	0.502	5.97836e-147	8	Arl6ip1
3.63053e-141	0.475036	0.239	0.307	7.26105e-138	8	Evi5
4.71327e-134	0.254502	0.179	0.311	9.42654e-131	8	Rasa3
7.89427e-133	0.364188	0.177	0.301	1.57885e-129	8	Thoc2
9.20654e-129	2.04715	0.283	0.077	1.84131e-125	8	Spa17
7.74147e-127	0.496652	0.22	0.318	1.54829e-123	8	Dlg1
1.44206e-118	0.388599	0.205	0.322	2.88412e-115	8	Baz1b
1.87863e-118	0.796828	0.215	0.278	3.75726e-115	8	Csmd1
1.18206e-116	0.343065	0.175	0.301	2.36412e-113	8	Upf3b
2.57948e-115	2.00095	0.163	0.013	5.15895e-112	8	Smtnl2
4.94496e-112	0.356045	0.188	0.313	9.88991e-109	8	Rasa2
3.40626e-108	1.96208	0.145	0.014	6.81253e-105	8	BC049352
4.15666e-101	0.26172	0.189	0.331	8.31332e-98	8	Rock2
2.03321e-94	1.898	0.199	0.06	4.06643e-91	8	Ccnd1
1.29461e-93	1.80369	0.126	0.015	2.58923e-90	8	1700016K19Rik
1.40421e-90	1.79917	0.142	0.016	2.80842e-87	8	Plscr2
1.97522e-87	2.50007	0.229	0.023	3.95045e-84	8	Clca3a1
1.70951e-85	0.554473	0.278	0.369	3.41902e-82	8	Zeb1
1.56888e-82	0.255846	0.192	0.336	3.13775e-79	8	Smc1a
3.37107e-82	0.821415	0.548	0.586	6.74213e-79	8	Apc
5.21153e-81	1.59692	0.159	0.036	1.04231e-77	8	Lrriq1
5.70377e-81	0.349739	0.214	0.364	1.14075e-77	8	Tmx4
1.33538e-78	0.615128	0.538	0.524	2.67075e-75	8	Tubb4b
3.80463e-69	0.254507	0.16	0.294	7.60925e-66	8	Trpm3
7.95048e-56	0.445734	0.294	0.396	1.5901e-52	8	Rora
1.14264e-45	0.278462	0.192	0.358	2.28529e-42	8	Rtf1
2.83952e-41	0.433108	0.28	0.42	5.67904e-38	8	Smc3
1.18081e-37	0.34075	0.329	0.429	2.36163e-34	8	Stmn2
4.60927e-36	1.77187	0.151	0.026	9.21853e-33	8	Tstd1
1.349e-28	1.7688	0.152	0.024	2.69801e-25	8	Zbbx
5.17776e-23	0.260145	0.294	0.429	1.03555e-19	8	Marcksl1
3.59256e-20	0.307656	0.265	0.431	7.18513e-17	8	Tpr
1.40697e-13	1.97715	0.18	0.025	2.81394e-10	8	Acbd7
6.19719e-13	0.347035	0.241	0.399	1.23944e-09	8	Eif5b
4.74311e-11	0.337849	0.27	0.402	9.48622e-08	8	Nkain2

## Sheet: Domain9
p_val	avg_log2FC	pct.1	pct.2	p_val_adj	cluster	gene
0	0.465407	0.193	0.073	0	9	AI504432
0	0.456951	0.97	0.609	0	9	Meg3
0	0.400684	0.944	0.574	0	9	Snhg11
0	0.363814	0.206	0.092	0	9	Grasp
0	0.35531	0.82	0.476	0	9	Pnisr
0	0.354238	0.137	0.056	0	9	Wisp1
0	0.315281	0.209	0.098	0	9	6430571L13Rik
0	0.302516	0.775	0.431	0	9	Snrnp70
0	0.296505	0.108	0.045	0	9	Gm37711
0	0.285091	0.182	0.086	0	9	4933427D14Rik
0	0.281307	0.191	0.092	0	9	Igsf3
0	0.279009	0.165	0.073	0	9	Tyro3
0	0.274105	0.855	0.551	0	9	Gria2
0	0.272759	0.188	0.084	0	9	Naa25
0	0.258506	0.126	0.059	0	9	Egr4
0	0.256243	0.206	0.099	0	9	Gpr85
3.60237e-293	0.314867	0.259	0.125	7.20475e-290	9	Add2
1.75152e-290	0.2623	0.194	0.089	3.50305e-287	9	G630016G05Rik
3.73586e-276	0.525368	0.234	0.081	7.47173e-273	9	Slitrk4
1.14169e-267	0.322864	0.225	0.104	2.28338e-264	9	Vipr2
1.64783e-264	0.443485	0.241	0.094	3.29565e-261	9	Ndnf
3.3841e-261	0.277047	0.217	0.098	6.76819e-258	9	Dgke
1.29838e-259	0.285239	0.267	0.126	2.59676e-256	9	Kcnb1
1.30478e-257	0.338334	0.244	0.115	2.60956e-254	9	Kcna4
1.55126e-246	0.257568	0.257	0.128	3.10251e-243	9	Nr4a1
4.76003e-246	0.283275	0.257	0.121	9.52007e-243	9	Lrrc4
9.75324e-239	0.418917	0.239	0.096	1.95065e-235	9	Pcdh20
5.85587e-230	0.293652	0.248	0.112	1.17117e-226	9	Bzrap1
4.53458e-228	0.251597	0.262	0.128	9.06916e-225	9	St8sia3
3.00195e-224	0.338272	0.668	0.353	6.00391e-221	9	Pnn
1.19811e-212	0.324788	0.201	0.069	2.39621e-209	9	Kitl
1.05414e-188	0.57436	0.247	0.082	2.10828e-185	9	Col6a1
1.98887e-182	0.45079	0.66	0.33	3.97774e-179	9	Eml5
3.34024e-163	0.262455	0.693	0.352	6.68048e-160	9	Penk
2.59662e-162	0.31412	0.664	0.359	5.19324e-159	9	Ahi1
3.92053e-160	0.294665	0.216	0.109	7.84105e-157	9	Strada
2.74492e-158	0.33135	0.263	0.124	5.48985e-155	9	Tm6sf1
9.97257e-157	0.288409	0.658	0.359	1.99451e-153	9	Prpf38b
3.08668e-155	0.371844	0.599	0.232	6.17336e-152	9	Gabra1
1.83524e-143	0.263491	0.291	0.145	3.67047e-140	9	Lamp5
1.02969e-138	0.265712	0.32	0.16	2.05938e-135	9	Hs6st2
5.66588e-131	0.296673	0.589	0.22	1.13318e-127	9	Nefm
1.86018e-121	0.399059	0.252	0.111	3.72037e-118	9	Rnpc3
1.73323e-120	0.469751	0.3	0.123	3.46646e-117	9	Trdn
1.97909e-119	0.290814	0.314	0.16	3.95817e-116	9	C77370
2.27913e-114	0.312955	0.263	0.115	4.55825e-111	9	Amy1
6.8677e-108	0.304646	0.653	0.327	1.37354e-104	9	Egr1
1.5668e-101	0.412301	0.307	0.113	3.13359e-98	9	Lrrc55
9.41969e-100	0.304391	0.644	0.335	1.88394e-96	9	Rasgrp1
2.30017e-99	0.263088	0.312	0.15	4.60033e-96	9	Prpf40b
3.80577e-99	0.278686	0.297	0.119	7.61153e-96	9	Lrrtm1
3.46984e-96	0.293578	0.336	0.159	6.93968e-93	9	Arc
1.11477e-95	0.313509	0.309	0.144	2.22954e-92	9	Atl1
2.708e-95	0.320796	0.269	0.127	5.416e-92	9	BC005561
7.237e-94	0.348228	0.304	0.138	1.4474e-90	9	Zfc3h1
1.18575e-87	0.356409	0.349	0.171	2.3715e-84	9	Ipcef1
6.78517e-84	0.394395	0.322	0.155	1.35703e-80	9	Scn3a
2.24398e-80	0.357198	0.336	0.157	4.48797e-77	9	Scn1a
1.20913e-79	0.435521	0.301	0.122	2.41827e-76	9	Atp11b
2.71944e-76	0.305987	0.332	0.175	5.43888e-73	9	Frmd3
3.50372e-76	0.265303	0.297	0.134	7.00743e-73	9	Fnbp4
1.348e-71	0.314432	0.347	0.167	2.696e-68	9	Pgm2l1
3.30286e-70	0.292245	0.357	0.171	6.60571e-67	9	Lrrn3
2.11976e-59	0.31884	0.307	0.14	4.23953e-56	9	Smc5
2.38932e-54	0.459372	0.331	0.11	4.77863e-51	9	Scube1
3.81338e-54	0.375824	0.383	0.18	7.62676e-51	9	Kcnf1
5.23999e-54	0.428683	0.379	0.174	1.048e-50	9	Kcnj4
8.94393e-54	0.29155	0.584	0.287	1.78879e-50	9	Ildr2
4.69157e-46	0.311253	0.347	0.165	9.38314e-43	9	Mtf2
5.52399e-46	0.306914	0.309	0.143	1.1048e-42	9	Paxbp1
1.23038e-45	0.312724	0.547	0.253	2.46076e-42	9	Fut9
4.1088e-41	0.387421	0.388	0.181	8.2176e-38	9	Cds1
8.26398e-40	0.287573	0.346	0.159	1.6528e-36	9	Ppfibp1
1.83052e-38	0.265505	0.59	0.309	3.66103e-35	9	Inpp5j
1.88018e-33	0.555176	0.375	0.144	3.76036e-30	9	Sema3c
2.12496e-33	0.252931	0.523	0.263	4.24992e-30	9	Prpf4b
4.14084e-32	0.329418	0.568	0.286	8.28168e-29	9	Cx3cl1
5.92542e-31	0.418116	0.375	0.168	1.18508e-27	9	Syt10
8.12478e-28	0.294242	0.378	0.182	1.62496e-24	9	Esf1
2.38544e-25	0.413928	0.531	0.252	4.77088e-22	9	Gria3
1.96277e-23	0.286589	0.391	0.184	3.92553e-20	9	Scn3b
2.67417e-23	0.29718	0.326	0.155	5.34834e-20	9	Chka
2.84387e-18	0.261333	0.372	0.184	5.68774e-15	9	Rufy2
1.26076e-17	0.338024	0.414	0.202	2.52152e-14	9	Syt6
1.39717e-17	0.30888	0.491	0.246	2.79433e-14	9	Ogt
8.17704e-17	0.259429	0.547	0.29	1.63541e-13	9	Map9
1.29214e-14	0.26311	0.537	0.281	2.58428e-11	9	Grin1
8.58884e-13	0.368387	0.428	0.211	1.71777e-09	9	Lppr5
1.3118e-12	0.308062	0.507	0.255	2.62359e-09	9	Rb1cc1
4.90574e-12	0.25191	0.527	0.262	9.81147e-09	9	Frrs1l
4.16459e-11	0.307976	0.426	0.203	8.32918e-08	9	Icam5
1.50275e-10	0.360185	0.413	0.19	3.00549e-07	9	Fos
9.98912e-08	0.298039	0.433	0.194	0.000199782	9	Ajap1
1.86253e-07	0.435664	0.521	0.243	0.000372505	9	Gabra5
4.56269e-07	0.279194	0.51	0.253	0.000912537	9	Slc38a1

## Sheet: Domain10
p_val	avg_log2FC	pct.1	pct.2	p_val_adj	cluster	gene
0	2.73344	0.952	0.519	0	10	Ptgds
0	1.4529	0.932	0.5	0	10	Apod
0	1.14627	0.938	0.541	0	10	Ptn
3.00141e-306	1.44634	0.84	0.373	6.00283e-303	10	Npy
9.65102e-298	0.961999	0.951	0.583	1.9302e-294	10	Atp1a2
9.34084e-260	1.31982	0.738	0.288	1.86817e-256	10	Lmo4
8.39463e-259	1.20749	0.836	0.439	1.67893e-255	10	Nnat
1.96815e-231	1.25039	0.577	0.168	3.9363e-228	10	Vtn
6.57085e-220	1.26362	0.692	0.24	1.31417e-216	10	Kctd12
3.87812e-189	0.447705	0.864	0.517	7.75623e-186	10	Fabp7
2.10851e-180	2.77597	0.532	0.067	4.21702e-177	10	Mgp
1.65607e-177	1.01738	0.525	0.15	3.31215e-174	10	Igfbp4
1.96853e-167	1.98696	0.538	0.129	3.93705e-164	10	Alcam
9.32756e-164	1.25791	0.592	0.187	1.86551e-160	10	Vim
6.9475e-161	0.977048	0.7	0.323	1.3895e-157	10	Timp3
1.27378e-160	1.22607	0.615	0.197	2.54757e-157	10	Id3
7.62113e-158	0.602037	0.874	0.549	1.52423e-154	10	Sepp1
1.9005e-156	2.70729	0.512	0.053	3.80101e-153	10	Igf2
1.23046e-152	0.437433	0.888	0.543	2.46091e-149	10	Apoe
2.12862e-146	1.22433	0.482	0.117	4.25723e-143	10	Ifitm3
9.01656e-138	1.89249	0.434	0.062	1.80331e-134	10	Dcn
2.15781e-126	0.632844	0.521	0.221	4.31561e-123	10	Fxyd1
9.37276e-120	0.408469	0.849	0.643	1.87455e-116	10	Malat1
4.01803e-115	1.48721	0.563	0.221	8.03606e-112	10	Rgs2
2.53636e-114	1.73414	0.481	0.093	5.07271e-111	10	Nupr1
2.15198e-113	1.43907	0.419	0.112	4.30396e-110	10	Gm29521
1.17439e-112	0.610302	0.677	0.37	2.34877e-109	10	Nudt4
5.20677e-112	1.1403	0.496	0.157	1.04135e-108	10	Aldh1a1
7.03903e-112	1.17413	0.446	0.106	1.40781e-108	10	Nr2f2
1.24147e-111	2.49458	0.425	0.035	2.48295e-108	10	Col1a2
1.53195e-110	0.427361	0.826	0.565	3.0639e-107	10	Plp1
2.2713e-102	0.704566	0.628	0.307	4.5426e-99	10	Fxyd6
2.68849e-93	1.37737	0.412	0.118	5.37699e-90	10	Isyna1
5.39626e-90	0.962926	0.5	0.2	1.07925e-86	10	Islr
9.43224e-89	0.888674	0.491	0.232	1.88645e-85	10	Igfbp2
2.13319e-81	0.94502	0.471	0.189	4.26637e-78	10	Frzb
3.26284e-81	1.46616	0.415	0.113	6.52569e-78	10	Cald1
3.07722e-78	2.10445	0.388	0.045	6.15445e-75	10	Aebp1
5.71765e-78	1.67272	0.446	0.11	1.14353e-74	10	Rbp1
9.70227e-77	1.61577	0.373	0.06	1.94045e-73	10	Ahnak
2.04864e-74	1.87834	0.399	0.057	4.09727e-71	10	Efemp1
6.34348e-74	0.576038	0.681	0.439	1.2687e-70	10	Zbtb20
1.09626e-67	1.43532	0.296	0.042	2.19251e-64	10	Uaca
1.25769e-67	1.65412	0.393	0.065	2.51538e-64	10	Nbl1
1.39146e-66	0.708203	0.488	0.212	2.78293e-63	10	Ifi27
1.70113e-66	0.996736	0.406	0.139	3.40226e-63	10	H2-K1
3.40285e-65	1.22533	0.432	0.132	6.80569e-62	10	Gjb6
3.61376e-65	0.807275	0.459	0.195	7.22752e-62	10	Sash1
3.93526e-65	0.878321	0.219	0.05	7.87051e-62	10	Bgn
4.99559e-63	1.44921	0.33	0.052	9.99118e-60	10	Phldb2
4.0006e-61	0.79713	0.359	0.149	8.0012e-58	10	Pmepa1
7.237e-60	1.03965	0.386	0.126	1.4474e-56	10	Akap12
4.28894e-59	1.63609	0.329	0.071	8.57788e-56	10	Myl9
3.59571e-58	0.408964	0.546	0.305	7.19143e-55	10	Cnn3
1.93081e-57	1.53952	0.316	0.06	3.86163e-54	10	Aqp1
2.00971e-54	0.646326	0.434	0.192	4.01943e-51	10	2310022B05Rik
3.1335e-53	0.846115	0.354	0.118	6.267e-50	10	Igfbp7
5.6333e-50	1.01335	0.222	0.046	1.12666e-46	10	Col9a2
3.34471e-46	1.2487	0.32	0.065	6.68942e-43	10	Bmp7
6.24227e-46	0.530942	0.485	0.262	1.24845e-42	10	Nfib
7.8524e-46	0.328621	0.245	0.088	1.57048e-42	10	Hmgcs2
1.02548e-45	1.4056	0.357	0.1	2.05096e-42	10	Neat1
1.907e-45	1.42581	0.34	0.071	3.814e-42	10	Lgals1
5.28727e-45	0.755473	0.305	0.102	1.05745e-41	10	Arpc1b
1.01732e-44	0.629113	0.365	0.15	2.03464e-41	10	Lpar1
5.51407e-44	1.0179	0.314	0.085	1.10281e-40	10	Fcgrt
1.83627e-43	1.3602	0.332	0.065	3.67253e-40	10	Slc7a11
2.62811e-43	0.945653	0.298	0.078	5.25623e-40	10	S100a6
3.01054e-43	0.45491	0.368	0.148	6.02109e-40	10	Ccnd2
5.89156e-41	1.62792	0.316	0.065	1.17831e-37	10	Fn1
2.35121e-38	0.431167	0.134	0.041	4.70243e-35	10	Plekha4
2.71133e-38	1.19741	0.331	0.091	5.42265e-35	10	Mgst1
1.28385e-36	1.07614	0.276	0.064	2.56771e-33	10	Fmo1
1.38428e-35	1.46523	0.242	0.052	2.76856e-32	10	Crip1
3.13984e-35	0.445348	0.403	0.194	6.27968e-32	10	Psat1
6.70556e-35	1.866	0.28	0.022	1.34111e-31	10	Slc6a13
1.6258e-32	0.362381	0.407	0.223	3.25161e-29	10	Igfbp5
1.47061e-31	0.943169	0.195	0.038	2.94122e-28	10	Wnt6
3.10666e-31	1.70845	0.28	0.034	6.21331e-28	10	Slc22a8
2.0608e-30	1.1032	0.354	0.154	4.1216e-27	10	Slc38a2
2.67358e-29	0.587375	0.412	0.208	5.34717e-26	10	Tspan13
3.69182e-29	0.869939	0.443	0.278	7.38364e-26	10	Trpm3
1.12705e-28	1.0431	0.326	0.087	2.2541e-25	10	Serpinf1
3.64871e-28	0.395717	0.477	0.271	7.29742e-25	10	Aqp4
9.15885e-27	1.15256	0.267	0.088	1.83177e-23	10	Igfbp6
1.09082e-26	0.921389	0.259	0.072	2.18163e-23	10	Ifit3
1.75394e-26	0.999974	0.303	0.097	3.50788e-23	10	Syne2
2.39416e-25	1.45959	0.241	0.03	4.78831e-22	10	Cp
1.95588e-23	1.79144	0.248	0.013	3.91176e-20	10	Slc22a6
2.04979e-23	1.4374	0.272	0.049	4.09957e-20	10	Lamb2
3.06585e-23	1.8608	0.271	0.021	6.13171e-20	10	Itih2
4.08556e-23	1.46029	0.245	0.025	8.17112e-20	10	Gjb2
5.07996e-23	0.278394	0.13	0.047	1.01599e-19	10	Heyl
1.54954e-22	0.979639	0.263	0.065	3.09909e-19	10	Sphk1
3.01842e-22	1.66792	0.247	0.022	6.03685e-19	10	Aldh1a2
6.1946e-22	0.309887	0.162	0.074	1.23892e-18	10	Tspan15
1.71549e-21	1.42822	0.274	0.053	3.43098e-18	10	Mybpc1
5.00881e-21	1.84198	0.268	0.019	1.00176e-17	10	Slc6a20a
7.0933e-21	0.358907	0.474	0.315	1.41866e-17	10	Rock2
8.91344e-21	0.54808	0.471	0.289	1.78269e-17	10	Zic1
3.8665e-20	0.876037	0.181	0.044	7.73301e-17	10	Gm12688
4.63322e-20	0.470292	0.303	0.148	9.26645e-17	10	Gpt2
7.09069e-20	0.554288	0.326	0.171	1.41814e-16	10	Nr2f1
7.24294e-20	0.573792	0.3	0.147	1.44859e-16	10	Trh
7.30033e-20	0.558621	0.201	0.08	1.46007e-16	10	Sox10
9.67686e-20	0.443974	0.113	0.037	1.93537e-16	10	Tes
1.65546e-19	1.84448	0.281	0.023	3.31092e-16	10	Ogn
3.6941e-19	0.580845	0.292	0.112	7.3882e-16	10	Gsn
8.41219e-19	0.564638	0.357	0.185	1.68244e-15	10	Prss23
2.00755e-18	0.982868	0.268	0.081	4.0151e-15	10	Rbms1
1.29586e-17	0.786417	0.239	0.086	2.59171e-14	10	Plat
1.3519e-17	0.699108	0.244	0.097	2.70381e-14	10	C4b
3.19065e-17	0.507304	0.234	0.084	6.38129e-14	10	Yap1
3.66765e-16	0.727679	0.174	0.053	7.3353e-13	10	Plin2
8.35654e-16	0.450648	0.141	0.045	1.67131e-12	10	Hey2
1.45625e-14	0.918364	0.242	0.061	2.91249e-11	10	Zfp36l1
1.47987e-14	0.49185	0.126	0.033	2.95974e-11	10	Alx4
1.94685e-14	0.344922	0.366	0.22	3.89369e-11	10	Dst
2.00035e-14	0.469575	0.248	0.105	4.00069e-11	10	Cyp2j6
4.08513e-14	0.979337	0.242	0.078	8.17027e-11	10	Ctgf
8.23118e-14	1.86359	0.263	0.023	1.64624e-10	10	Fmod
1.03826e-13	0.405065	0.301	0.17	2.07652e-10	10	2610203C20Rik
2.18839e-13	0.297008	0.366	0.22	4.37677e-10	10	Osbpl1a
2.52989e-13	0.707016	0.159	0.043	5.05977e-10	10	Fbln2
1.42309e-12	1.00777	0.173	0.032	2.84617e-09	10	Dab2
2.58987e-12	0.65087	0.219	0.076	5.17975e-09	10	Plce1
3.63869e-12	0.533645	0.185	0.078	7.27739e-09	10	Dcdc2a
1.3826e-11	0.726833	0.245	0.108	2.76521e-08	10	Foxp1
1.57929e-11	0.470138	0.205	0.082	3.15859e-08	10	Aspa
3.74511e-11	0.757496	0.124	0.022	7.49023e-08	10	Ifit1
5.37711e-11	0.871919	0.142	0.033	1.07542e-07	10	Col16a1
7.589e-11	0.43215	0.174	0.066	1.5178e-07	10	Lhfpl2
7.74757e-11	0.379818	0.183	0.078	1.54951e-07	10	Mest
7.97066e-11	0.453004	0.36	0.22	1.59413e-07	10	Golgb1
2.04355e-10	0.573053	0.233	0.097	4.0871e-07	10	Foxo1
6.8541e-10	0.362635	0.415	0.289	1.37082e-06	10	Ppp1r12a
8.39153e-10	0.982531	0.224	0.063	1.67831e-06	10	Pde1a
9.54911e-10	0.662696	0.126	0.024	1.90982e-06	10	Isg15
2.50049e-09	0.614655	0.24	0.116	5.00098e-06	10	Lima1
3.00108e-09	1.68154	0.249	0.017	6.00216e-06	10	Slc13a4
6.06033e-09	0.684332	0.134	0.032	1.21207e-05	10	Vstm4
1.51649e-08	1.08826	0.162	0.019	3.03299e-05	10	Cnn2
2.21372e-08	0.334324	0.268	0.153	4.42744e-05	10	Apold1
4.41554e-08	0.483466	0.194	0.087	8.83107e-05	10	Tmem132b
6.35796e-08	0.341453	0.227	0.096	0.000127159	10	Gstk1
1.12788e-07	0.51975	0.115	0.037	0.000225576	10	Col11a1
1.16931e-07	0.400293	0.247	0.143	0.000233861	10	Utrn
1.79391e-07	0.402081	0.328	0.209	0.000358781	10	Itsn2
2.72946e-07	0.494989	0.273	0.144	0.000545893	10	Itpr1
2.99579e-07	0.349641	0.28	0.165	0.000599158	10	Sox5
3.11912e-07	0.605659	0.191	0.067	0.000623824	10	Vwa1

[truncated: 2 more sheets: Domain11, Domain12]
