# Supplementary material for: Probabilistic embedding, clustering, and alignment for integrating spatial transcriptomics data with PRECAST
Source: Nat Commun. 2023 Jan 18;14:296. doi: 10.1038/s41467-023-35947-w (PMC9849443; doi:10.1038/s41467-023-35947-w)
Supplement: Supplementary file 4 — Supplementary Data 1-8 [file 41467_2023_35947_MOESM4_ESM.zip › Supplementary Data/Dataset6_HCC4_Domain_DEGsList.xlsx]

## Sheet: Domain1
p_val	avg_log2FC	pct.1	pct.2	p_val_adj	cluster	gene
2.0895e-208	0.525662	0.829	0.338	4.17901e-205	1	AKR1B10
3.96861e-175	0.456079	0.816	0.402	7.93722e-172	1	CYP3A7
1.06895e-137	0.46621	0.78	0.548	2.13789e-134	1	TTR
3.90328e-134	0.626686	0.788	0.536	7.80657e-131	1	GSTA2
7.85034e-120	0.285468	0.824	0.571	1.57007e-116	1	ALB
4.02692e-112	0.40838	0.717	0.283	8.05383e-109	1	FLNC
7.8409e-105	0.624321	0.755	0.484	1.56818e-101	1	CYP3A4
8.83806e-46	0.252353	0.759	0.543	1.76761e-42	1	UGT2B4
1.95485e-36	0.258781	0.666	0.482	3.9097e-33	1	TSKU
2.48563e-35	0.265405	0.705	0.593	4.97127e-32	1	UGT2B7
7.11963e-32	0.252646	0.644	0.473	1.42393e-28	1	OSGIN1
9.82781e-30	0.250171	0.654	0.484	1.96556e-26	1	TSPAN8
3.20397e-21	0.261164	0.637	0.556	6.40794e-18	1	CYP4A11

## Sheet: Domain2
p_val	avg_log2FC	pct.1	pct.2	p_val_adj	cluster	gene
1.17473e-132	3.20763	0.986	0.534	2.34947e-129	2	RBP4
5.92449e-129	2.14787	0.991	0.513	1.1849e-125	2	ADH4
4.94143e-120	1.19335	0.977	0.505	9.88285e-117	2	MT2A
3.16072e-104	1.97477	0.927	0.478	6.32144e-101	2	MT1E
1.75503e-101	1.36469	0.945	0.553	3.51006e-98	2	ADH1B
2.89877e-95	1.59389	0.95	0.526	5.79755e-92	2	SCD
1.1047e-94	1.98118	0.986	0.368	2.2094e-91	2	IGKC
4.26023e-89	1.48321	0.941	0.494	8.52045e-86	2	SERPINE1
1.62912e-79	1.33864	0.913	0.481	3.25824e-76	2	THBS1
3.41033e-78	0.938524	0.909	0.572	6.82065e-75	2	ITIH4
5.19608e-72	1.12258	0.927	0.569	1.03922e-68	2	ADH1A
6.47539e-71	1.1027	0.909	0.56	1.29508e-67	2	CYP2C9
1.67425e-70	1.92656	0.927	0.391	3.3485e-67	2	IGHA1
1.18726e-69	0.667497	0.922	0.569	2.37451e-66	2	A1BG
2.33505e-69	1.43567	0.918	0.383	4.67009e-66	2	IGHG4
1.64494e-68	1.33871	0.932	0.379	3.28987e-65	2	IGHG3
3.25776e-65	1.20497	0.877	0.52	6.51551e-62	2	PLIN2
1.53006e-64	0.369146	0.941	0.535	3.06012e-61	2	APOA1
1.3448e-63	1.02679	0.886	0.558	2.6896e-60	2	DCXR
1.76959e-62	1.20751	0.799	0.411	3.53918e-59	2	G0S2
3.12939e-62	0.952558	0.9	0.496	6.25878e-59	2	CYP2E1
1.12279e-61	0.593416	0.913	0.557	2.24559e-58	2	HP
1.51735e-61	0.765457	0.945	0.523	3.0347e-58	2	SAA1
6.08462e-58	1.04362	0.877	0.522	1.21692e-54	2	HSD11B1
3.93605e-54	0.356822	0.411	0.187	7.8721e-51	2	SPINT2
1.82044e-53	0.763607	0.872	0.565	3.64089e-50	2	ITIH3
1.21371e-52	0.814059	0.854	0.557	2.42742e-49	2	SLC38A2
1.3205e-50	1.18297	0.767	0.469	2.641e-47	2	CXCL12
6.60235e-49	0.626149	0.872	0.578	1.32047e-45	2	C1R
8.04484e-49	0.736321	0.872	0.543	1.60897e-45	2	CPS1
1.80638e-47	0.90032	0.863	0.509	3.61277e-44	2	TAT
2.32262e-46	0.869741	0.858	0.557	4.64525e-43	2	PCK1
6.48869e-46	0.683216	0.868	0.587	1.29774e-42	2	AZGP1
7.00722e-46	0.908809	0.826	0.592	1.40144e-42	2	ALDH2
1.98462e-45	0.484684	0.858	0.559	3.96923e-42	2	CFB
7.77442e-45	0.36613	0.32	0.238	1.55488e-41	2	AMOTL2
7.82641e-44	0.804428	0.877	0.532	1.56528e-40	2	SAA2
8.81376e-44	0.814897	0.854	0.577	1.76275e-40	2	MT1X
9.36397e-44	0.717357	0.849	0.588	1.87279e-40	2	ITIH1
9.62907e-44	1.11984	0.744	0.453	1.92581e-40	2	MT1G
1.01102e-43	0.849068	0.836	0.51	2.02204e-40	2	C1QA
1.80371e-42	0.676973	0.831	0.534	3.60741e-39	2	KRT18
2.35366e-42	0.644046	0.685	0.331	4.70732e-39	2	JCHAIN
2.8805e-42	0.378932	0.909	0.56	5.761e-39	2	TF
4.51445e-40	0.992836	0.717	0.462	9.0289e-37	2	ATF5
7.24141e-40	0.584704	0.849	0.541	1.44828e-36	2	CD81
1.09067e-39	0.880509	0.726	0.369	2.18133e-36	2	IGLC1
4.66714e-39	0.971547	0.479	0.242	9.33429e-36	2	KRT7
1.32566e-38	0.714706	0.845	0.595	2.65131e-35	2	C9
1.3618e-37	1.2231	0.68	0.328	2.72359e-34	2	H19
1.83565e-37	0.693828	0.863	0.553	3.67131e-34	2	SERPINA11
2.22432e-37	0.587686	0.831	0.565	4.44863e-34	2	SDC4
7.81754e-37	0.872306	0.68	0.44	1.56351e-33	2	CCN1
2.21618e-36	0.363805	0.836	0.574	4.43237e-33	2	SERPING1
2.728e-36	1.26862	0.799	0.384	5.45601e-33	2	IGHG1
3.77751e-36	0.772863	0.817	0.569	7.55503e-33	2	ANGPTL3
4.8979e-36	0.299463	0.858	0.565	9.7958e-33	2	APOC3
9.74328e-35	0.653555	0.863	0.509	1.94866e-31	2	CYP3A4
1.12001e-34	0.515755	0.836	0.594	2.24002e-31	2	PEBP1
1.68434e-33	0.537916	0.799	0.601	3.36867e-30	2	PLG
4.74368e-33	0.398555	0.817	0.472	9.48736e-30	2	RPL13
4.86808e-33	0.720862	0.826	0.577	9.73617e-30	2	ASGR1
6.74798e-33	0.751996	0.735	0.494	1.3496e-29	2	PHLDA1
1.0034e-32	0.762284	0.753	0.515	2.0068e-29	2	LDLR
2.6775e-32	0.669823	0.817	0.548	5.35499e-29	2	ACADVL
7.093e-32	0.292683	0.292	0.276	1.4186e-28	2	FCGR3A
8.41968e-32	0.521987	0.466	0.362	1.68394e-28	2	RND3
3.66099e-31	0.617095	0.808	0.595	7.32198e-28	2	CYP2C8
2.44388e-30	0.592954	0.79	0.54	4.88776e-27	2	KRT8
3.21702e-30	0.496681	0.397	0.235	6.43405e-27	2	GDF15
1.32982e-29	0.683979	0.795	0.527	2.65965e-26	2	MCL1
5.38454e-29	0.618658	0.799	0.561	1.07691e-25	2	PNRC1
6.53643e-29	0.633772	0.763	0.598	1.30729e-25	2	MAT1A
7.08666e-29	0.49725	0.795	0.59	1.41733e-25	2	SERPINF2
3.26633e-28	0.668854	0.589	0.446	6.53267e-25	2	PIM1
3.26721e-28	0.7041	0.781	0.459	6.53442e-25	2	CCN2
3.91838e-28	0.253003	0.557	0.343	7.83676e-25	2	LAMC3
8.17994e-28	0.595242	0.484	0.383	1.63599e-24	2	LOXL4
1.26175e-27	0.455898	0.822	0.587	2.5235e-24	2	APCS
2.07305e-27	0.581705	0.79	0.551	4.1461e-24	2	APOA5
2.83804e-27	0.493764	0.808	0.546	5.67608e-24	2	SAT1
3.37682e-27	0.815059	0.671	0.498	6.75364e-24	2	HSD17B13
1.4748e-26	0.991023	0.685	0.477	2.9496e-23	2	IGFBP3
1.8891e-26	0.368045	0.402	0.339	3.7782e-23	2	RBP1
4.50312e-26	0.30191	0.836	0.584	9.00624e-23	2	HPX
5.84064e-26	0.741888	0.763	0.439	1.16813e-22	2	S100A6
7.29517e-26	0.643805	0.781	0.552	1.45903e-22	2	LEAP2
7.76514e-26	0.341227	0.79	0.551	1.55303e-22	2	NNMT
8.11849e-26	0.529607	0.795	0.538	1.6237e-22	2	CLDN1
3.0186e-25	0.524295	0.457	0.399	6.0372e-22	2	PDK4
9.71521e-25	0.358772	0.795	0.602	1.94304e-21	2	F2
2.66779e-24	0.470203	0.799	0.523	5.33558e-21	2	JUND
2.85719e-24	0.320826	0.329	0.264	5.71438e-21	2	FXYD2
5.70541e-24	0.643001	0.708	0.535	1.14108e-20	2	ACAA1
7.41846e-24	0.537734	0.772	0.454	1.48369e-20	2	C11ORF96
7.42028e-24	0.568225	0.763	0.535	1.48406e-20	2	ZFP36
1.82824e-23	0.50582	0.79	0.553	3.65649e-20	2	PTMS
3.62298e-23	0.786245	0.53	0.327	7.24595e-20	2	IGHM
1.02724e-22	0.634705	0.776	0.58	2.05448e-19	2	AQP9
3.12387e-22	0.643235	0.689	0.485	6.24774e-19	2	CYP2A6
3.43264e-22	0.295427	0.288	0.338	6.86528e-19	2	PANK1
9.4555e-22	0.588132	0.616	0.45	1.8911e-18	2	QSOX1
2.40747e-21	0.592098	0.639	0.469	4.81493e-18	2	TRIB1
4.1386e-21	0.467394	0.758	0.524	8.27721e-18	2	PFN1
5.06113e-21	0.367862	0.767	0.543	1.01223e-17	2	CTSB
5.26362e-21	0.629836	0.717	0.539	1.05272e-17	2	GLUD1
7.96841e-21	0.557044	0.753	0.576	1.59368e-17	2	ID2
1.03383e-20	0.291383	0.306	0.31	2.06765e-17	2	MS4A7
1.31467e-20	0.255466	0.315	0.321	2.62934e-17	2	ADM
1.83485e-20	0.56283	0.744	0.519	3.6697e-17	2	ERRFI1
1.94993e-20	0.397449	0.795	0.52	3.89986e-17	2	HLA-E
2.06886e-20	0.436243	0.416	0.351	4.13773e-17	2	MAP2K3
2.65394e-20	0.525763	0.735	0.422	5.30789e-17	2	COL1A1
3.19966e-20	0.614297	0.644	0.487	6.39933e-17	2	PRG4
1.1804e-19	0.535801	0.425	0.337	2.36081e-16	2	GBP1
1.27773e-19	0.508599	0.479	0.39	2.55547e-16	2	EPHA2
1.47157e-19	0.502594	0.776	0.57	2.94314e-16	2	SORD
3.0511e-19	0.481217	0.534	0.483	6.1022e-16	2	PEMT
3.12068e-19	0.486709	0.644	0.48	6.24136e-16	2	PDLIM1
4.62531e-19	0.484702	0.648	0.347	9.25061e-16	2	IGLC3
9.63329e-19	0.285882	0.361	0.4	1.92666e-15	2	ISG15
1.02643e-18	0.30387	0.274	0.362	2.05287e-15	2	YPEL2
1.17396e-18	0.632158	0.648	0.515	2.34791e-15	2	ACADSB
1.24048e-18	0.371995	0.521	0.435	2.48095e-15	2	NFIL3
2.63502e-18	0.454753	0.726	0.588	5.27003e-15	2	ASGR2
7.68355e-18	0.556969	0.763	0.574	1.53671e-14	2	C8A
9.0649e-18	0.425384	0.772	0.571	1.81298e-14	2	FMO3
1.02909e-17	0.252068	0.37	0.328	2.05818e-14	2	NIBAN2
1.57136e-17	0.612289	0.667	0.499	3.14272e-14	2	JUN
1.90367e-17	0.424942	0.74	0.581	3.80734e-14	2	SCP2
2.01558e-17	0.320146	0.479	0.425	4.03117e-14	2	VCL
2.10539e-17	0.374289	0.763	0.48	4.21078e-14	2	BGN
2.50065e-17	0.452903	0.744	0.485	5.0013e-14	2	DCN
2.78931e-17	0.397268	0.457	0.367	5.57861e-14	2	CCL21
3.23586e-17	0.517698	0.584	0.428	6.47173e-14	2	TNFRSF12A
3.85856e-17	0.425306	0.758	0.487	7.71713e-14	2	HLA-DPA1
7.04256e-17	0.412163	0.758	0.555	1.40851e-13	2	UGP2
8.08206e-17	0.606298	0.648	0.516	1.61641e-13	2	MBL2
8.8649e-17	0.539809	0.744	0.506	1.77298e-13	2	KLF6
1.0254e-16	0.267817	0.388	0.38	2.05079e-13	2	ADAMTSL2
1.07922e-16	0.474395	0.502	0.396	2.15845e-13	2	ID1
1.16169e-16	0.519379	0.662	0.526	2.32338e-13	2	TSC22D1
1.57198e-16	0.372141	0.758	0.55	3.14397e-13	2	GSTO1
2.05927e-16	0.327547	0.717	0.547	4.11854e-13	2	EEF2
3.07172e-16	0.28649	0.333	0.353	6.14345e-13	2	CD163
4.51281e-16	0.394576	0.753	0.514	9.02561e-13	2	HNRNPA1
4.66701e-16	0.26273	0.42	0.39	9.33403e-13	2	YBX3
5.69956e-16	0.296954	0.749	0.583	1.13991e-12	2	FABP1
8.08087e-16	0.380573	0.749	0.572	1.61617e-12	2	CD14
8.22716e-16	0.611261	0.644	0.503	1.64543e-12	2	ALDH6A1
2.07885e-15	0.453427	0.717	0.523	4.1577e-12	2	GLUL
2.39501e-15	0.490299	0.721	0.561	4.79002e-12	2	BHMT
2.43719e-15	0.500489	0.689	0.552	4.87437e-12	2	GADD45B
4.67362e-15	0.578095	0.685	0.412	9.34724e-12	2	AL627171.2
5.43711e-15	0.378479	0.694	0.488	1.08742e-11	2	ANXA5
9.41904e-15	0.309038	0.461	0.388	1.88381e-11	2	GSTP1
1.09375e-14	0.351897	0.712	0.548	2.1875e-11	2	RPS24
1.52669e-14	0.461251	0.566	0.481	3.05337e-11	2	IL4R
1.87838e-14	0.365514	0.735	0.554	3.75676e-11	2	APLP2
2.33995e-14	0.350094	0.475	0.432	4.67989e-11	2	HERPUD1
3.67755e-14	0.419555	0.553	0.46	7.35511e-11	2	NID1
5.0557e-14	0.423603	0.721	0.564	1.01114e-10	2	CES2
5.2189e-14	0.375648	0.721	0.591	1.04378e-10	2	ANG
5.93276e-14	0.385711	0.626	0.49	1.18655e-10	2	H1FX
7.66183e-14	0.506281	0.703	0.505	1.53237e-10	2	TM4SF1
7.94082e-14	0.472963	0.548	0.451	1.58816e-10	2	ATF3
1.1072e-13	0.407807	0.735	0.592	2.21439e-10	2	GSTA1
1.52363e-13	0.364831	0.726	0.524	3.04727e-10	2	NEAT1
1.65007e-13	0.443245	0.553	0.468	3.30015e-10	2	RPRD1B
1.7277e-13	0.432757	0.699	0.532	3.4554e-10	2	DBI
2.31559e-13	0.409171	0.489	0.431	4.63118e-10	2	IER2
2.5896e-13	0.45901	0.612	0.501	5.17921e-10	2	GOT2
3.04766e-13	0.320674	0.457	0.434	6.09532e-10	2	S100A13
3.07232e-13	0.362346	0.466	0.434	6.14464e-10	2	ACSL5
3.1616e-13	0.484426	0.635	0.475	6.32321e-10	2	PXDC1
3.31038e-13	0.510541	0.671	0.503	6.62075e-10	2	CHI3L1
3.36589e-13	0.41059	0.676	0.5	6.73178e-10	2	CCDC71L
3.87791e-13	0.298885	0.708	0.533	7.75582e-10	2	RPL7A
5.03803e-13	0.477364	0.511	0.444	1.00761e-09	2	GLYATL1
5.95447e-13	0.446227	0.47	0.43	1.19089e-09	2	TMEM220
5.99359e-13	0.38787	0.712	0.547	1.19872e-09	2	ALAS1
6.16674e-13	0.336349	0.708	0.572	1.23335e-09	2	TST
7.26605e-13	0.538912	0.603	0.479	1.45321e-09	2	A1CF
1.36807e-12	0.361342	0.621	0.466	2.73614e-09	2	CSRP1
1.59388e-12	0.272235	0.47	0.427	3.18776e-09	2	COTL1
1.80133e-12	0.29195	0.74	0.513	3.60266e-09	2	DUSP1
1.99753e-12	0.306768	0.676	0.439	3.99506e-09	2	TAGLN
2.00653e-12	0.254088	0.443	0.424	4.01307e-09	2	PNPLA2
2.12949e-12	0.428323	0.685	0.529	4.25898e-09	2	F10
2.3729e-12	0.421147	0.662	0.405	4.7458e-09	2	CCL2
2.48722e-12	0.318536	0.74	0.561	4.97445e-09	2	IGFBP1
2.98613e-12	0.39386	0.589	0.472	5.97226e-09	2	LAMB2
3.3041e-12	0.411783	0.689	0.451	6.6082e-09	2	COL3A1
3.60431e-12	0.567047	0.516	0.435	7.20861e-09	2	DHODH
4.11661e-12	0.378026	0.548	0.49	8.23322e-09	2	ACADS
4.24784e-12	0.285341	0.457	0.446	8.49568e-09	2	ANXA11
5.48502e-12	0.292782	0.438	0.425	1.097e-08	2	GGT5
6.2261e-12	0.29898	0.699	0.547	1.24522e-08	2	RPL26
7.29029e-12	0.491314	0.699	0.467	1.45806e-08	2	RASD1
8.16563e-12	0.493747	0.616	0.519	1.63313e-08	2	GADD45G
8.24433e-12	0.384611	0.644	0.532	1.64887e-08	2	NADK2
8.50778e-12	0.426986	0.721	0.537	1.70156e-08	2	ECH1
1.11187e-11	0.459208	0.521	0.41	2.22374e-08	2	LECT2
1.22931e-11	0.362628	0.726	0.554	2.45862e-08	2	GRHPR
1.23424e-11	0.377446	0.388	0.41	2.46848e-08	2	ALDH8A1
1.27825e-11	0.390739	0.689	0.555	2.5565e-08	2	PCK2
1.71448e-11	0.26404	0.703	0.568	3.42896e-08	2	RHOB
2.23134e-11	0.380705	0.475	0.4	4.46269e-08	2	GOLGB1
2.43087e-11	0.311096	0.703	0.544	4.86174e-08	2	IGFBP2
3.18669e-11	0.37652	0.685	0.54	6.37339e-08	2	ABAT
3.43165e-11	0.330133	0.699	0.492	6.8633e-08	2	LITAF
3.56356e-11	0.352085	0.699	0.549	7.12713e-08	2	TGM2
3.76188e-11	0.264896	0.731	0.455	7.52376e-08	2	C7
3.80443e-11	0.317926	0.475	0.457	7.60886e-08	2	HLF
3.88905e-11	0.354288	0.699	0.547	7.77811e-08	2	FCGRT
7.07729e-11	0.395058	0.553	0.498	1.41546e-07	2	STEAP3
7.80964e-11	0.44192	0.699	0.489	1.56193e-07	2	NFKBIA
1.26079e-10	0.355629	0.516	0.441	2.52159e-07	2	CTSS
1.3816e-10	0.372304	0.712	0.526	2.76321e-07	2	ARL6IP1
1.61958e-10	0.332705	0.708	0.57	3.23917e-07	2	SULT2A1
1.76132e-10	0.331839	0.721	0.568	3.52264e-07	2	PROC
1.8702e-10	0.351973	0.708	0.538	3.7404e-07	2	RPS27L
1.8823e-10	0.304956	0.553	0.49	3.76461e-07	2	KLF10
1.98284e-10	0.27147	0.58	0.447	3.96569e-07	2	EMILIN1
2.45506e-10	0.300454	0.712	0.564	4.91012e-07	2	SLC13A5
2.49608e-10	0.354231	0.703	0.574	4.99216e-07	2	F9
3.38486e-10	0.443099	0.594	0.456	6.76973e-07	2	RND1
3.66902e-10	0.296983	0.402	0.431	7.33803e-07	2	HSD17B2
4.36913e-10	0.40783	0.429	0.371	8.73825e-07	2	CIDEB
5.95285e-10	0.309574	0.717	0.547	1.19057e-06	2	SERPINA4
6.02526e-10	0.282596	0.411	0.438	1.20505e-06	2	NCOR1
7.72063e-10	0.348647	0.694	0.583	1.54413e-06	2	SLC39A14
7.93969e-10	0.393883	0.466	0.427	1.58794e-06	2	TSC22D2
1.06082e-09	0.377534	0.662	0.526	2.12164e-06	2	ACOX1
1.09893e-09	0.352402	0.658	0.538	2.19787e-06	2	SLC22A7
1.42441e-09	0.366051	0.475	0.473	2.84881e-06	2	CDHR5
1.42526e-09	0.442654	0.667	0.542	2.85052e-06	2	MTTP
1.44937e-09	0.321701	0.352	0.347	2.89874e-06	2	MAFF
1.47211e-09	0.350656	0.516	0.432	2.94422e-06	2	CRIM1
1.51865e-09	0.392798	0.584	0.468	3.03729e-06	2	PLSCR1
1.82459e-09	0.282068	0.365	0.374	3.64917e-06	2	AKIRIN1
2.41713e-09	0.257835	0.708	0.586	4.83426e-06	2	F12
2.50843e-09	0.356962	0.703	0.566	5.01686e-06	2	ACAA2
2.67429e-09	0.345448	0.571	0.511	5.34857e-06	2	NDRG2
2.72842e-09	0.254362	0.388	0.387	5.45684e-06	2	DPYSL2
2.9724e-09	0.2677	0.393	0.345	5.94479e-06	2	CASP4
3.01995e-09	0.257854	0.484	0.465	6.0399e-06	2	MAP1LC3A
3.1237e-09	0.316992	0.662	0.53	6.24741e-06	2	HGFAC
3.30326e-09	0.259415	0.47	0.416	6.60651e-06	2	MYADM
3.55732e-09	0.360234	0.685	0.551	7.11464e-06	2	SERPINA10
3.82087e-09	0.339473	0.475	0.459	7.64174e-06	2	H2AFJ
4.98437e-09	0.382398	0.68	0.532	9.96874e-06	2	CYP8B1
5.75125e-09	0.420315	0.603	0.516	1.15025e-05	2	C1RL
6.24685e-09	0.288693	0.726	0.584	1.24937e-05	2	C8B
7.09187e-09	0.350798	0.58	0.439	1.41837e-05	2	SRGN
7.76359e-09	0.330451	0.548	0.514	1.55272e-05	2	EPHX2
9.9794e-09	0.339663	0.639	0.52	1.99588e-05	2	GABARAP
1.3224e-08	0.295682	0.689	0.543	2.64481e-05	2	TPI1
1.37586e-08	0.318526	0.543	0.493	2.75173e-05	2	TCIM
1.78504e-08	0.288272	0.53	0.494	3.57007e-05	2	HMGCL
1.87508e-08	0.410971	0.639	0.476	3.75016e-05	2	TXNIP
1.97696e-08	0.286594	0.68	0.587	3.95391e-05	2	CP
2.38935e-08	0.405564	0.694	0.569	4.77869e-05	2	AFM
2.65935e-08	0.303201	0.639	0.444	5.31869e-05	2	COL1A2
2.83071e-08	0.312193	0.566	0.482	5.66141e-05	2	IL1R1
2.89429e-08	0.321531	0.68	0.576	5.78859e-05	2	CAT
3.03651e-08	0.355659	0.539	0.471	6.07302e-05	2	COLEC11
3.06297e-08	0.303182	0.676	0.54	6.12594e-05	2	CREG1
3.18111e-08	0.321163	0.635	0.534	6.36223e-05	2	SLCO2B1
3.28647e-08	0.444372	0.539	0.421	6.57294e-05	2	DDX21
5.3237e-08	0.279124	0.662	0.504	0.000106474	2	ZFP36L2
5.40577e-08	0.42781	0.384	0.241	0.000108115	2	PMEPA1
6.03752e-08	0.303218	0.452	0.48	0.00012075	2	ABCC2
6.34795e-08	0.282626	0.388	0.395	0.000126959	2	GNE
6.55902e-08	0.292712	0.685	0.588	0.00013118	2	METTL7A
7.74127e-08	0.282774	0.662	0.538	0.000154825	2	ZFP36L1
7.97569e-08	0.256043	0.653	0.496	0.000159514	2	MT-ATP8
8.70351e-08	0.278965	0.489	0.487	0.00017407	2	LIPC
8.94222e-08	0.341339	0.653	0.495	0.000178844	2	COMT
9.61104e-08	0.375371	0.676	0.564	0.000192221	2	ADH6
9.83192e-08	0.338274	0.671	0.558	0.000196638	2	EHHADH
1.12313e-07	0.316604	0.603	0.48	0.000224627	2	DUSP6
1.25123e-07	0.335791	0.612	0.502	0.000250245	2	HNRNPDL
1.25337e-07	0.455569	0.475	0.362	0.000250674	2	SLCO1B3
1.30217e-07	0.316621	0.635	0.475	0.000260434	2	EGR1
1.34341e-07	0.293293	0.703	0.567	0.000268682	2	HABP2
1.79374e-07	0.285046	0.676	0.548	0.000358749	2	MPST
2.43636e-07	0.25001	0.658	0.585	0.000487271	2	ACAT1
3.27446e-07	0.274328	0.534	0.462	0.000654892	2	PABPC4
3.84785e-07	0.406626	0.548	0.431	0.000769571	2	MFSD2A
4.38938e-07	0.268965	0.466	0.456	0.000877875	2	CNN2

## Sheet: Domain3
p_val	avg_log2FC	pct.1	pct.2	p_val_adj	cluster	gene
1.64014e-224	1.69784	0.995	0.531	3.28028e-221	3	CPS1
9.62031e-208	0.887396	0.995	0.549	1.92406e-204	3	TF
2.23801e-146	0.651664	0.962	0.584	4.47602e-143	3	KNG1
4.4813e-137	0.787773	0.98	0.564	8.96261e-134	3	HMGCS2
6.15069e-128	0.828512	0.965	0.564	1.23014e-124	3	G6PC
5.45732e-127	0.997429	0.93	0.54	1.09146e-123	3	ASS1
3.79383e-124	0.457852	0.945	0.561	7.58767e-121	3	CLU
3.76757e-120	0.976847	0.91	0.549	7.53513e-117	3	PCK1
1.61059e-119	0.651167	0.942	0.571	3.22119e-116	3	FABP1
5.06326e-111	0.687214	0.927	0.562	1.01265e-107	3	SERPINA6
1.77282e-108	0.547411	0.927	0.562	3.54565e-105	3	A1BG
1.68391e-104	0.697714	0.92	0.496	3.36782e-101	3	SSR4
3.32164e-104	0.879487	0.915	0.501	6.64329e-101	3	TAT
5.1291e-104	0.842503	0.907	0.541	1.02582e-100	3	APOA5
2.20847e-102	0.719457	0.897	0.499	4.41693e-99	3	DEFB1
1.35506e-99	0.735287	0.907	0.536	2.71011e-96	3	SPP2
6.31295e-99	0.549737	0.907	0.571	1.26259e-95	3	C1R
6.98525e-97	0.561378	0.917	0.576	1.39705e-93	3	AGXT
1.5928e-95	0.554157	0.942	0.594	3.1856e-92	3	C4BPA
2.0769e-94	0.694467	0.897	0.489	4.15379e-91	3	CFHR5
2.12884e-93	0.702355	0.877	0.517	4.25768e-90	3	EFNA1
2.9461e-92	0.666257	0.91	0.573	5.8922e-89	3	C8B
2.69777e-88	0.41341	0.915	0.579	5.39553e-85	3	CFH
6.82826e-86	0.665853	0.905	0.563	1.36565e-82	3	F9
1.17169e-84	0.428042	0.937	0.599	2.34338e-81	3	SERPINC1
1.17274e-83	0.79474	0.86	0.516	2.34549e-80	3	HSD11B1
6.848e-82	0.431523	0.905	0.514	1.3696e-78	3	RPL39
1.95063e-79	0.3677	0.875	0.558	3.90127e-76	3	APOC3
4.60062e-79	0.367374	0.92	0.526	9.20124e-76	3	A2M
2.10356e-78	0.610608	0.857	0.486	4.20712e-75	3	TOB1
2.03863e-77	0.741697	0.837	0.42	4.07726e-74	3	CTH
6.14377e-76	0.611474	0.847	0.51	1.22875e-72	3	ADH4
5.38134e-74	0.511089	0.875	0.581	1.07627e-70	3	AZGP1
1.8932e-73	0.690898	0.827	0.417	3.78639e-70	3	MFSD2A
1.49349e-71	0.599339	0.855	0.536	2.98698e-68	3	SLC7A2
8.32864e-71	0.644135	0.867	0.552	1.66573e-67	3	BHMT
2.38747e-70	0.506883	0.89	0.567	4.77494e-67	3	PGRMC1
7.96035e-69	0.341868	0.925	0.59	1.59207e-65	3	GC
3.5464e-68	0.645238	0.835	0.476	7.0928e-65	3	PRG4
7.26961e-65	0.405052	0.927	0.598	1.45392e-61	3	CFHR1
5.29513e-63	0.35247	0.882	0.59	1.05903e-59	3	ALDOB
4.43555e-62	0.348936	0.842	0.567	8.87109e-59	3	AHSG
2.46326e-61	0.570168	0.817	0.549	4.92652e-58	3	SERPINA11
2.74418e-61	0.569845	0.845	0.475	5.48836e-58	3	FXYD1
2.97578e-60	0.337069	0.88	0.591	5.95155e-57	3	HRG
8.47179e-59	0.458236	0.855	0.564	1.69436e-55	3	CD14
2.1779e-57	0.407996	0.86	0.504	4.35579e-54	3	DUSP1
3.42512e-57	0.332072	0.85	0.578	6.85024e-54	3	HPX
2.69402e-53	0.453212	0.845	0.531	5.38804e-50	3	GOT1
1.68693e-51	0.332126	0.84	0.554	3.37386e-48	3	CFB
2.63735e-51	0.583971	0.797	0.488	5.2747e-48	3	HAL
5.15769e-51	0.42102	0.817	0.482	1.03154e-47	3	ADIRF
9.14922e-51	0.469155	0.827	0.556	1.82984e-47	3	CYP2C9
1.34352e-50	0.475161	0.815	0.558	2.68705e-47	3	RNASE4
8.70002e-50	0.476063	0.83	0.563	1.74e-46	3	ZFAND5
1.03728e-48	0.461202	0.799	0.508	2.07456e-45	3	SLPI
3.24571e-48	0.456893	0.832	0.554	6.49142e-45	3	SERPINA7
1.64761e-46	0.464419	0.815	0.525	3.29523e-43	3	SLC10A1
1.44981e-45	0.273	0.892	0.579	2.89962e-42	3	AGT
2.12785e-45	0.361301	0.862	0.587	4.25569e-42	3	CFHR2
1.50961e-44	0.405366	0.817	0.539	3.01922e-41	3	ALAS1
6.23188e-44	0.35052	0.85	0.587	1.24638e-40	3	SERPIND1
8.05379e-44	0.621422	0.764	0.477	1.61076e-40	3	CYP2A6
8.06943e-43	0.259578	0.825	0.569	1.61389e-39	3	SERPING1
9.10165e-43	0.327883	0.822	0.525	1.82033e-39	3	RPL7A
2.22173e-41	0.434302	0.827	0.591	4.44347e-38	3	C9
7.86957e-41	0.406606	0.784	0.488	1.57391e-37	3	H1F0
9.75667e-41	0.514099	0.712	0.4	1.95133e-37	3	LECT2
1.72374e-40	0.369149	0.774	0.468	3.44749e-37	3	EZR
1.76847e-40	0.430018	0.799	0.584	3.53695e-37	3	APCS
3.55767e-40	0.54106	0.779	0.556	7.11535e-37	3	IGFBP1
4.70381e-40	0.34237	0.822	0.562	9.40763e-37	3	ITIH3
8.66681e-40	0.394949	0.815	0.543	1.73336e-36	3	SCARB1
4.9304e-39	0.27229	0.81	0.576	9.86079e-36	3	C1S
4.91552e-38	0.389793	0.807	0.529	9.83105e-35	3	SGK1
1.96456e-37	0.423063	0.797	0.529	3.92912e-34	3	SLC22A7
2.11353e-37	0.330499	0.805	0.504	4.22705e-34	3	GRAMD4
5.59774e-37	0.358205	0.772	0.482	1.11955e-33	3	H1FX
7.86222e-36	0.260517	0.752	0.506	1.57244e-32	3	MT2A
3.11108e-35	0.408606	0.717	0.408	6.22215e-32	3	PDIA5
3.20698e-35	0.409479	0.794	0.556	6.41395e-32	3	HGD
4.56399e-35	0.355268	0.805	0.568	9.12798e-32	3	MST1
6.02913e-35	0.31786	0.805	0.588	1.20583e-31	3	C5
8.39934e-35	0.275336	0.815	0.597	1.67987e-31	3	F2
9.79458e-35	0.419791	0.772	0.575	1.95892e-31	3	MT1X
2.74775e-34	0.381122	0.782	0.538	5.49551e-31	3	CD302
8.92069e-34	0.361542	0.807	0.591	1.78414e-30	3	CYP2C8
5.99599e-33	0.333434	0.817	0.57	1.1992e-29	3	SERPINA5
1.14555e-32	0.290223	0.794	0.517	2.2911e-29	3	NDUFA1
1.52488e-32	0.335793	0.744	0.486	3.04975e-29	3	PIGR
1.82028e-32	0.341471	0.779	0.547	3.64057e-29	3	F5
3.0488e-32	0.277068	0.807	0.586	6.09761e-29	3	SERPINF2
4.70281e-32	0.335231	0.802	0.585	9.40562e-29	3	ACSL1
4.4268e-31	0.400521	0.747	0.492	8.8536e-28	3	PPP1R1A
2.10668e-30	0.347235	0.749	0.485	4.21337e-27	3	SLC25A25
3.0495e-30	0.308594	0.789	0.582	6.099e-27	3	TFR2
1.53516e-29	0.31533	0.769	0.545	3.07032e-26	3	KHK
1.92629e-29	0.329575	0.714	0.503	3.85259e-26	3	SNHG25
4.12734e-29	0.291412	0.739	0.483	8.25468e-26	3	HLA-DPA1
4.1484e-29	0.296773	0.739	0.5	8.29681e-26	3	SSR2
4.24669e-29	0.362205	0.727	0.503	8.49338e-26	3	CREB3L3
1.12559e-28	0.32975	0.747	0.54	2.25118e-25	3	MTHFD1
3.5089e-28	0.272848	0.805	0.577	7.01779e-25	3	ST6GAL1
1.44757e-27	0.270973	0.779	0.58	2.89514e-24	3	SERPINF1
2.35602e-27	0.301087	0.717	0.466	4.71203e-24	3	TSC22D3
3.48755e-25	0.327493	0.762	0.526	6.97509e-22	3	CYP8B1
3.66571e-25	0.295553	0.747	0.532	7.33141e-22	3	FETUB
5.08868e-25	0.269832	0.536	0.331	1.01774e-21	3	CCL19
9.43262e-25	0.394148	0.722	0.428	1.88652e-21	3	AMDHD1
1.83243e-24	0.267062	0.757	0.528	3.66486e-21	3	B4GALT1
2.73992e-24	0.273512	0.772	0.578	5.47984e-21	3	SLC39A14
2.89857e-24	0.313635	0.722	0.485	5.79714e-21	3	MTHFS
7.43285e-24	0.29091	0.667	0.392	1.48657e-20	3	GPLD1
7.9358e-24	0.299332	0.722	0.528	1.58716e-20	3	SLCO2B1
1.08907e-23	0.281362	0.752	0.531	2.17813e-20	3	SLC27A2
1.17465e-23	0.298235	0.759	0.571	2.34929e-20	3	CAT
1.9444e-23	0.310371	0.612	0.402	3.8888e-20	3	ETNK2
2.42389e-23	0.288674	0.754	0.561	4.84779e-20	3	ACAA2
2.6897e-23	0.291122	0.747	0.525	5.3794e-20	3	NDUFB1
8.82593e-23	0.252952	0.514	0.265	1.76519e-19	3	MAD1L1
1.74594e-22	0.268936	0.739	0.528	3.49189e-19	3	TTC39C
1.82887e-22	0.284944	0.739	0.536	3.65774e-19	3	MTTP
1.83245e-22	0.322503	0.682	0.439	3.66489e-19	3	ANO1
2.28088e-22	0.28177	0.724	0.508	4.56175e-19	3	F11R
2.73267e-22	0.320925	0.689	0.358	5.46535e-19	3	BTG2
3.8324e-22	0.270151	0.732	0.522	7.66481e-19	3	COX7A2
9.01976e-22	0.304237	0.747	0.587	1.80395e-18	3	ANG
1.27869e-21	0.309908	0.692	0.351	2.55739e-18	3	RPL22L1
1.71319e-21	0.293558	0.704	0.489	3.42638e-18	3	PPP2R1B
2.46183e-21	0.276149	0.772	0.578	4.92366e-18	3	SLC27A5
5.24327e-21	0.275118	0.722	0.504	1.04865e-17	3	MT1A
9.73289e-21	0.317794	0.712	0.49	1.94658e-17	3	PPARGC1A
1.61623e-20	0.274992	0.734	0.518	3.23245e-17	3	PON3
5.45823e-20	0.323451	0.579	0.343	1.09165e-16	3	NR1I3
5.37905e-19	0.296417	0.687	0.459	1.07581e-15	3	ATF5
9.4395e-19	0.284422	0.704	0.449	1.8879e-15	3	RND1
3.91074e-18	0.299282	0.662	0.438	7.82147e-15	3	EPB41L4B
5.04359e-18	0.270015	0.694	0.472	1.00872e-14	3	ENTPD5
7.67127e-18	0.30103	0.689	0.494	1.53425e-14	3	HSD17B13
1.21759e-17	0.257411	0.699	0.518	2.43518e-14	3	GLYCTK
9.11767e-17	0.252322	0.702	0.498	1.82353e-13	3	ALDH6A1
1.3306e-16	0.255256	0.694	0.49	2.6612e-13	3	STAT1
2.70489e-16	0.276513	0.612	0.426	5.40979e-13	3	CYP2B6
2.81949e-16	0.258962	0.674	0.483	5.63897e-13	3	FH
4.76111e-16	0.27321	0.724	0.553	9.52221e-13	3	SLC38A4
5.16408e-16	0.385058	0.689	0.325	1.03282e-12	3	BEX3
7.02515e-16	0.262356	0.689	0.449	1.40503e-12	3	MIR122HG
7.16245e-16	0.258618	0.692	0.493	1.43249e-12	3	FASN
1.55827e-15	0.291799	0.692	0.418	3.11655e-12	3	TLE3
6.29033e-12	0.264481	0.614	0.264	1.25807e-08	3	CLDN5
5.26911e-11	0.336499	0.571	0.234	1.05382e-07	3	PPP1R3G

## Sheet: Domain4
p_val	avg_log2FC	pct.1	pct.2	p_val_adj	cluster	gene
0	0.606878	0.765	0.35	0	4	CRP
0	0.320924	0.781	0.383	0	4	FGG
0	0.314214	0.762	0.369	0	4	SERPINA3
0	0.292043	0.771	0.365	0	4	SERPINA1
0	0.283289	0.763	0.442	0	4	FGB
9.20388e-280	0.264335	0.753	0.46	1.84078e-276	4	FGA
2.09647e-266	0.321309	0.721	0.431	4.19295e-263	4	HP
8.36415e-230	0.30172	0.739	0.449	1.67283e-226	4	FGL1
2.0569e-212	0.260697	0.703	0.431	4.11381e-209	4	NNMT
9.30706e-212	0.394025	0.689	0.398	1.86141e-208	4	SAA1
4.3764e-205	0.260208	0.719	0.433	8.75281e-202	4	CFB
4.45774e-196	0.287804	0.742	0.483	8.91548e-193	4	ORM2
1.10616e-193	0.444271	0.686	0.415	2.21232e-190	4	SAA2
1.5973e-167	0.281981	0.717	0.479	3.19461e-164	4	CP
9.76807e-148	0.294327	0.723	0.494	1.95361e-144	4	ORM1
5.61998e-135	0.286677	0.684	0.468	1.124e-131	4	LBP
1.24146e-118	0.314518	0.673	0.47	2.48293e-115	4	PLA2G2A

## Sheet: Domain5
p_val	avg_log2FC	pct.1	pct.2	p_val_adj	cluster	gene
0	0.837352	0.975	0.417	0	5	CYP2E1
0	0.826409	0.975	0.431	0	5	CYP3A4
0	0.729052	0.824	0.279	0	5	SLCO1B3
0	0.642429	0.924	0.502	0	5	UGT2B4
0	0.617863	0.966	0.454	0	5	SCD
0	0.427505	0.967	0.486	0	5	ADH1B
0	0.334876	0.904	0.501	0	5	APOA2
6.09736e-283	0.433384	0.927	0.54	1.21947e-279	5	MGST1
1.30366e-254	0.476304	0.926	0.512	2.60732e-251	5	ADH1A
1.03417e-216	0.261648	0.913	0.451	2.06833e-213	5	ADH4
1.75084e-192	0.37414	0.903	0.557	3.50168e-189	5	CFHR1
9.34108e-174	0.284448	0.891	0.548	1.86822e-170	5	SELENOP
4.05789e-173	0.328075	0.882	0.509	8.11578e-170	5	CYP2C9
3.91013e-170	0.422512	0.861	0.54	7.82027e-167	5	UGT2B15
5.8629e-166	0.475529	0.779	0.484	1.17258e-162	5	AKR1C2
1.09882e-165	0.338517	0.881	0.539	2.19764e-162	5	APCS
7.40684e-163	0.405847	0.848	0.521	1.48137e-159	5	SULT2A1
2.48893e-160	0.377383	0.869	0.524	4.97786e-157	5	CAT
1.60572e-156	0.353319	0.838	0.53	3.21144e-153	5	ALDH1A1
1.81523e-147	0.362929	0.852	0.544	3.63045e-144	5	ADH1C
1.12289e-143	0.259261	0.888	0.551	2.24578e-140	5	GC
7.77688e-140	0.409844	0.796	0.502	1.55538e-136	5	HULC
2.32182e-139	0.321743	0.875	0.558	4.64364e-136	5	C4BPA
3.84053e-139	0.366956	0.84	0.526	7.68106e-136	5	FMO3
1.17873e-134	0.351295	0.856	0.512	2.35746e-131	5	GSTA2
1.0109e-130	0.29398	0.858	0.548	2.0218e-127	5	ALDH2
3.69716e-127	0.352544	0.824	0.535	7.39433e-124	5	AOX1
1.70787e-124	0.312669	0.862	0.558	3.41573e-121	5	HSD17B6
1.20697e-123	0.310089	0.776	0.471	2.41394e-120	5	MBL2
9.48268e-123	0.331233	0.844	0.535	1.89654e-119	5	UGT2B10
4.34963e-121	0.341565	0.842	0.536	8.69927e-118	5	AQP9
5.61381e-121	0.318463	0.82	0.539	1.12276e-117	5	PAH
6.03607e-119	0.351999	0.804	0.507	1.20721e-115	5	SLCO1B1
2.18948e-117	0.283762	0.867	0.544	4.37896e-114	5	GSTA1
2.34468e-115	0.295387	0.764	0.465	4.68936e-112	5	FADS2
5.25751e-114	0.265535	0.814	0.476	1.0515e-110	5	HSD11B1
7.96037e-114	0.290415	0.836	0.556	1.59207e-110	5	ORM1
1.55343e-111	0.302678	0.792	0.54	3.10686e-108	5	SOD1
7.19748e-111	0.289578	0.84	0.552	1.4395e-107	5	CFHR2
4.47204e-110	0.270013	0.831	0.556	8.94407e-107	5	PEBP1
4.95559e-110	0.278504	0.8	0.551	9.91117e-107	5	EPHX1
9.99361e-106	0.285257	0.77	0.501	1.99872e-102	5	GLUD1
1.03951e-104	0.294455	0.821	0.528	2.07902e-101	5	ANGPTL3
1.80035e-104	0.285012	0.847	0.562	3.6007e-101	5	UGT2B7
1.63499e-99	0.270017	0.829	0.559	3.26998e-96	5	MAT1A
5.23074e-98	0.324483	0.676	0.275	1.04615e-94	5	PSAT1
6.2365e-98	0.257421	0.813	0.577	1.2473e-94	5	ITIH2
3.75642e-97	0.308061	0.757	0.512	7.51285e-94	5	ALAS1
3.17044e-95	0.299611	0.787	0.531	6.34089e-92	5	BAAT
1.51418e-93	0.288301	0.762	0.53	3.02835e-90	5	SDC2
8.77868e-93	0.302975	0.75	0.521	1.75574e-89	5	AKR1C1
1.29141e-89	0.289085	0.76	0.508	2.58281e-86	5	TDO2
6.36311e-89	0.275859	0.783	0.526	1.27262e-85	5	ADH6
8.39243e-88	0.264646	0.695	0.439	1.67849e-84	5	ABCC2
3.13744e-86	0.282234	0.767	0.517	6.27487e-83	5	ALDH1L1
2.29897e-84	0.267201	0.812	0.551	4.59794e-81	5	SLC2A2
3.72915e-84	0.261183	0.782	0.533	7.4583e-81	5	AFM
2.73634e-83	0.26506	0.785	0.524	5.47267e-80	5	BHMT
6.47715e-82	0.270516	0.745	0.507	1.29543e-78	5	MTTP
1.44824e-78	0.260006	0.755	0.526	2.89648e-75	5	CMBL
3.10072e-77	0.26471	0.776	0.537	6.20145e-74	5	SORD
2.20733e-75	0.264502	0.677	0.351	4.41466e-72	5	AMACR
6.03306e-74	0.256327	0.774	0.551	1.20661e-70	5	ACAT1
5.52925e-72	0.258826	0.739	0.521	1.10585e-68	5	ACSM2B
1.66623e-71	0.250156	0.609	0.323	3.33247e-68	5	OAT
1.11211e-69	0.251948	0.712	0.495	2.22422e-66	5	DPYS
5.19851e-61	0.264716	0.627	0.344	1.0397e-57	5	GPAM

## Sheet: Domain6
p_val	avg_log2FC	pct.1	pct.2	p_val_adj	cluster	gene
0	1.82885	0.935	0.326	0	6	IGHG3
0	1.79546	0.89	0.334	0	6	IGHG1
0	1.59784	0.895	0.344	0	6	IGHA1
0	1.50339	0.914	0.332	0	6	IGHG4
0	1.50187	0.883	0.354	0	6	CCL2
0	1.4153	0.925	0.317	0	6	IGKC
0	1.36306	0.923	0.406	0	6	C11ORF96
0	1.28232	0.932	0.405	0	6	C7
0	1.21717	0.918	0.415	0	6	IGFBP7
1.96811e-301	1.18644	0.906	0.41	3.93622e-298	6	VIM
5.00868e-297	1.89828	0.873	0.382	1.00174e-293	6	MGP
4.80831e-289	1.26031	0.88	0.413	9.61661e-286	6	PTGDS
2.01999e-287	1.46297	0.88	0.366	4.03999e-284	6	AEBP1
9.31371e-285	1.46091	0.882	0.389	1.86274e-281	6	MYL9
2.22718e-264	1.34519	0.874	0.392	4.45436e-261	6	TAGLN
7.7501e-255	1.8981	0.829	0.301	1.55002e-251	6	IGLC2
1.89516e-235	1.2911	0.837	0.382	3.79033e-232	6	EMP1
1.77152e-229	1.25126	0.824	0.335	3.54304e-226	6	ATP1B3
2.28845e-226	1.00751	0.847	0.47	4.5769e-223	6	JUNB
3.42686e-224	1.8176	0.806	0.299	6.85372e-221	6	IGLC3
3.45948e-216	0.811426	0.854	0.446	6.91896e-213	6	THBS1
6.4219e-214	0.871116	0.852	0.446	1.28438e-210	6	TIMP1
8.66522e-212	0.653397	0.852	0.464	1.73304e-208	6	PTMA
2.51064e-211	1.05964	0.816	0.333	5.02129e-208	6	FOSB
1.67695e-204	1.013	0.853	0.448	3.3539e-201	6	DCN
8.03862e-202	1.55948	0.793	0.327	1.60772e-198	6	IGLC1
2.10555e-197	0.778167	0.851	0.479	4.2111e-194	6	DUSP1
2.82507e-193	1.57347	0.785	0.286	5.65013e-190	6	JCHAIN
4.25962e-192	0.449523	0.863	0.434	8.51925e-189	6	RPL13
9.44018e-183	0.876854	0.849	0.461	1.88804e-179	6	MALAT1
3.39917e-182	1.27962	0.794	0.354	6.79835e-179	6	CRISPLD2
6.57033e-171	0.8273	0.81	0.463	1.31407e-167	6	LMNA
1.4411e-170	1.1301	0.789	0.416	2.8822e-167	6	FLNA
3.69567e-165	0.347953	0.818	0.452	7.39135e-162	6	EEF1A1
3.74811e-164	1.26725	0.775	0.332	7.49621e-161	6	ADAMTS4
1.87327e-161	0.693676	0.818	0.463	3.74654e-158	6	HLA-DRA
5.41773e-160	0.482477	0.824	0.479	1.08355e-156	6	RPS27
2.95209e-159	0.565223	0.833	0.457	5.90419e-156	6	TMSB10
4.84451e-159	0.440425	0.784	0.466	9.68901e-156	6	FTH1
2.17754e-157	0.50739	0.808	0.48	4.35509e-154	6	RPL21
3.7241e-153	1.46348	0.753	0.385	7.4482e-150	6	HBA2
1.24e-148	0.831428	0.799	0.449	2.48001e-145	6	BGN
6.86295e-147	0.939187	0.778	0.438	1.37259e-143	6	COL6A2
4.39189e-144	0.757464	0.796	0.437	8.78378e-141	6	CXCL12
5.33877e-144	0.641152	0.79	0.469	1.06775e-140	6	CD74
1.99894e-142	0.255764	0.216	0.181	3.99787e-139	6	CTSK
1.47465e-140	0.888405	0.777	0.401	2.94931e-137	6	SRGN
8.31282e-140	0.698614	0.798	0.477	1.66256e-136	6	AHNAK
4.00716e-137	0.444942	0.785	0.47	8.01433e-134	6	ACTB
1.87792e-131	1.0046	0.758	0.38	3.75583e-128	6	ADAMTS1
4.06174e-130	0.755104	0.775	0.463	8.12347e-127	6	LITAF
4.12711e-130	0.554061	0.804	0.496	8.25423e-127	6	JUND
6.57433e-126	0.475664	0.802	0.476	1.31487e-122	6	ACTG1
4.60836e-124	0.393915	0.786	0.478	9.21672e-121	6	RPL10
5.71366e-123	0.255833	0.209	0.122	1.14273e-119	6	RBMS3
3.59839e-119	0.462097	0.774	0.477	7.19679e-116	6	RPL18A
1.18405e-118	0.735156	0.776	0.406	2.3681e-115	6	S100A6
1.2397e-114	0.533809	0.778	0.478	2.4794e-111	6	TMSB4X
1.43026e-111	0.842668	0.751	0.409	2.86051e-108	6	FOS
5.18953e-110	0.851196	0.75	0.447	1.03791e-106	6	TIMP3
8.22777e-106	0.846609	0.728	0.454	1.64555e-102	6	TIMP2
1.73293e-105	0.426145	0.769	0.484	3.46587e-102	6	RPS3A
4.13308e-105	1.22801	0.695	0.301	8.26615e-102	6	FBLN1
1.15593e-104	0.345688	0.301	0.218	2.31186e-101	6	ANTXR1
3.50083e-103	0.522661	0.404	0.295	7.00166e-100	6	DKK3
1.19983e-101	0.517646	0.445	0.273	2.39966e-98	6	FRZB
1.86856e-101	0.327207	0.763	0.489	3.73713e-98	6	RPL13A
5.15767e-101	0.960839	0.694	0.349	1.03153e-97	6	IGFBP5
3.70539e-100	0.418387	0.76	0.493	7.41078e-97	6	RPL7
3.50463e-99	0.919954	0.709	0.42	7.00927e-96	6	ACTA2
7.29242e-99	0.905043	0.716	0.375	1.45848e-95	6	CAVIN1
1.25659e-98	1.01612	0.707	0.342	2.51318e-95	6	PRELP
2.01017e-98	0.363106	0.754	0.492	4.02034e-95	6	RPLP1
5.32817e-98	0.876472	0.734	0.416	1.06563e-94	6	NR4A1
3.06428e-97	0.776735	0.732	0.454	6.12857e-94	6	SPARC
9.82845e-95	0.387285	0.757	0.496	1.96569e-91	6	RPL36
3.33656e-94	0.374299	0.755	0.495	6.67311e-91	6	RPLP2
1.3561e-93	0.797549	0.603	0.395	2.71221e-90	6	RNASE1
5.52112e-91	0.417165	0.768	0.497	1.10422e-87	6	HLA-E
7.22629e-90	0.66369	0.735	0.486	1.44526e-86	6	SSR4
2.08911e-89	0.830608	0.73	0.439	4.17822e-86	6	CSRP1
3.13462e-89	0.834151	0.694	0.396	6.26924e-86	6	ANXA1
1.11062e-87	0.362901	0.74	0.488	2.22124e-84	6	RPS11
1.65864e-87	0.649637	0.731	0.465	3.31727e-84	6	HLA-DPA1
3.10332e-87	0.913927	0.678	0.347	6.20663e-84	6	FBLN5
9.40343e-85	1.07539	0.637	0.34	1.88069e-81	6	SPARCL1
4.63493e-83	0.767606	0.675	0.432	9.26986e-80	6	LUM
4.75582e-81	0.366495	0.74	0.505	9.51164e-78	6	RPL32
6.91811e-81	0.54655	0.74	0.513	1.38362e-77	6	EIF4A1
8.89217e-81	0.315542	0.287	0.126	1.77843e-77	6	CELF2
9.04602e-81	0.334103	0.331	0.249	1.8092e-77	6	HEYL
1.04629e-78	0.600176	0.435	0.304	2.09257e-75	6	ISLR
1.2272e-78	0.538734	0.428	0.323	2.45441e-75	6	NOTCH3
1.52575e-78	0.798256	0.626	0.403	3.05149e-75	6	CRIP1
8.819e-78	0.399064	0.732	0.509	1.7638e-74	6	RPS5
9.30391e-77	0.351202	0.721	0.487	1.86078e-73	6	RPL28
1.07746e-76	0.765199	0.714	0.485	2.15492e-73	6	GSN
1.77247e-75	0.698687	0.649	0.455	3.54494e-72	6	TSC22D3
2.53604e-75	0.631887	0.708	0.492	5.07207e-72	6	CALD1
1.02125e-74	0.83479	0.657	0.386	2.0425e-71	6	RGS2
4.25171e-71	0.311919	0.301	0.171	8.50341e-68	6	BASP1
8.44565e-71	0.477218	0.724	0.51	1.68913e-67	6	PABPC1
3.05952e-69	0.434388	0.73	0.514	6.11903e-66	6	GPX3
2.75171e-68	0.254189	0.31	0.288	5.50341e-65	6	CAVIN2
1.27495e-67	0.475185	0.433	0.362	2.5499e-64	6	THBS2
3.51915e-67	0.79788	0.679	0.421	7.0383e-64	6	COL1A2
4.42082e-66	0.336032	0.725	0.522	8.84163e-63	6	RPL9
5.40947e-66	0.41646	0.337	0.239	1.08189e-62	6	FCGR2A
8.38846e-66	0.338503	0.714	0.499	1.67769e-62	6	RPS8
2.28804e-65	0.765704	0.692	0.385	4.57608e-62	6	MYADM
6.36949e-65	0.472397	0.307	0.205	1.2739e-61	6	SYNPO2
2.87697e-64	0.266307	0.322	0.21	5.75394e-61	6	GRASP
1.59717e-63	0.419602	0.711	0.51	3.19434e-60	6	RPS3
1.7107e-63	0.749885	0.692	0.453	3.4214e-60	6	MAT2A
1.0752e-62	0.377668	0.716	0.512	2.15041e-59	6	MYL6
2.69055e-62	0.506731	0.711	0.483	5.38111e-59	6	ZFP36L2
4.96014e-62	0.636058	0.684	0.426	9.92029e-59	6	QSOX1
1.10916e-61	0.414383	0.337	0.149	2.21832e-58	6	F3
1.25723e-61	0.368191	0.378	0.337	2.51446e-58	6	PRSS23
6.32205e-61	0.596774	0.699	0.469	1.26441e-57	6	NFKBIA
8.15588e-61	0.317909	0.297	0.282	1.63118e-57	6	FBN1
2.94888e-60	0.655653	0.427	0.376	5.89776e-57	6	CPE
4.14495e-60	0.486611	0.686	0.453	8.2899e-57	6	SOCS3
1.46608e-59	0.302771	0.28	0.28	2.93216e-56	6	ADAMTS2
2.36747e-59	0.655219	0.683	0.438	4.73493e-56	6	MYC
3.31525e-59	0.349803	0.696	0.509	6.6305e-56	6	UBC
8.06971e-59	0.436182	0.71	0.497	1.61394e-55	6	HNRNPA1
1.24964e-58	0.35899	0.396	0.32	2.49929e-55	6	VCAN
1.87097e-58	0.465572	0.368	0.256	3.74195e-55	6	EVA1B
2.92577e-58	0.272765	0.702	0.505	5.85155e-55	6	RPS12
3.05544e-58	0.40356	0.711	0.519	6.11088e-55	6	RPSA
3.62111e-58	0.295421	0.714	0.526	7.24222e-55	6	RPL3
7.22353e-58	0.336961	0.33	0.27	1.44471e-54	6	ITGBL1
1.98782e-57	0.368435	0.726	0.51	3.97564e-54	6	MCL1
2.28319e-57	0.544087	0.696	0.477	4.56639e-54	6	HLA-DRB1
5.0414e-57	0.270278	0.324	0.217	1.00828e-53	6	PLK3
6.31961e-57	0.928388	0.652	0.451	1.26392e-53	6	IER3
7.59947e-57	0.352901	0.716	0.516	1.51989e-53	6	RPL7A
1.08049e-56	0.740117	0.629	0.371	2.16099e-53	6	INMT
1.47103e-56	0.366928	0.707	0.52	2.94206e-53	6	RPL35A
2.65905e-56	0.588329	0.676	0.441	5.31811e-53	6	CCN2
3.23361e-56	0.535095	0.683	0.481	6.46721e-53	6	LGALS1
3.99248e-56	0.416394	0.713	0.517	7.98497e-53	6	H3F3B
6.40165e-56	0.437373	0.714	0.51	1.28033e-52	6	GNAS
2.2379e-55	0.302754	0.702	0.505	4.47581e-52	6	UBA52
6.34674e-55	0.59713	0.543	0.415	1.26935e-51	6	FSTL1
1.15261e-54	0.596454	0.689	0.492	2.30522e-51	6	HSPB1
3.06244e-54	0.328261	0.331	0.323	6.12489e-51	6	JAG1
3.28592e-53	0.375077	0.348	0.163	6.57183e-50	6	ARID5B
4.24717e-53	0.556861	0.704	0.508	8.49434e-50	6	CDKN1A
4.34013e-53	0.765955	0.656	0.358	8.68026e-50	6	CD44
1.09602e-52	0.320308	0.696	0.51	2.19204e-49	6	RPL35
1.31412e-52	0.417645	0.703	0.517	2.62824e-49	6	DDX5
1.34037e-52	0.255572	0.267	0.28	2.68075e-49	6	CLDN5
1.80372e-52	0.378504	0.362	0.189	3.60744e-49	6	BAZ1A
3.78682e-52	0.78434	0.626	0.363	7.57363e-49	6	SELENOM
5.78005e-52	0.31399	0.706	0.523	1.15601e-48	6	RPS6
5.82718e-51	0.411384	0.687	0.512	1.16544e-47	6	CST3
1.08069e-50	1.40517	0.642	0.294	2.16138e-47	6	IGHM
7.96726e-50	0.692067	0.577	0.378	1.59345e-46	6	TUBA1A
5.84674e-49	0.294423	0.696	0.519	1.16935e-45	6	RPL29
6.02866e-49	0.590203	0.558	0.397	1.20573e-45	6	TNS1
1.83903e-48	0.482118	0.458	0.324	3.67807e-45	6	EHD2
2.48844e-48	0.517941	0.68	0.47	4.97687e-45	6	ANXA5
5.57898e-48	0.689023	0.607	0.425	1.1158e-44	6	FSTL3
5.67855e-48	0.282725	0.698	0.518	1.13571e-44	6	RPL27A
5.78281e-48	0.423909	0.361	0.285	1.15656e-44	6	LTBP2
7.99174e-48	0.644977	0.587	0.43	1.59835e-44	6	GPNMB
1.15162e-47	0.772292	0.569	0.354	2.30325e-44	6	COL14A1
3.77224e-47	0.466001	0.43	0.339	7.54447e-44	6	PDGFRB
3.99522e-47	0.944744	0.642	0.245	7.99044e-44	6	IGFBP6
8.47061e-47	0.26992	0.683	0.513	1.69412e-43	6	RPL8
9.82651e-47	0.489284	0.685	0.516	1.9653e-43	6	HSP90AA1
1.33923e-46	0.324831	0.691	0.516	2.67846e-43	6	RPL18
2.64965e-46	0.82691	0.556	0.272	5.29931e-43	6	SOD3
2.71308e-46	0.604333	0.522	0.371	5.42615e-43	6	CCDC3
7.84254e-46	0.737784	0.421	0.287	1.56851e-42	6	CCDC80
1.18892e-45	0.939839	0.637	0.34	2.37783e-42	6	CXCL8
2.33501e-45	0.498696	0.467	0.339	4.67003e-42	6	TGFB1
5.06998e-45	0.406991	0.683	0.493	1.014e-41	6	MYH9
5.62198e-45	0.30515	0.361	0.196	1.1244e-41	6	AC020916.1
5.86337e-45	0.486735	0.667	0.494	1.17267e-41	6	ARHGDIA
7.77732e-45	0.375934	0.685	0.518	1.55546e-41	6	RPS10
8.96385e-45	0.702918	0.532	0.369	1.79277e-41	6	EFEMP1
1.61466e-44	0.611014	0.632	0.474	3.22932e-41	6	CYBA
6.09721e-44	0.324842	0.701	0.521	1.21944e-40	6	ZFP36
1.46071e-43	0.538593	0.46	0.353	2.92143e-40	6	THY1
5.66609e-43	0.585192	0.576	0.435	1.13322e-39	6	EMILIN1
1.12563e-42	0.287598	0.229	0.164	2.25127e-39	6	MUSTN1
2.38263e-42	0.282443	0.694	0.528	4.76526e-39	6	RPS16
2.5521e-42	0.59236	0.625	0.469	5.1042e-39	6	COL6A1
2.81146e-42	0.717181	0.578	0.399	5.62291e-39	6	MYLK
2.51732e-41	0.292987	0.685	0.522	5.03464e-38	6	RPS9
3.97191e-41	0.278895	0.318	0.359	7.94383e-38	6	SERPINH1
5.22143e-41	0.49236	0.638	0.464	1.04429e-37	6	SH3BGRL3
5.57955e-41	0.325191	0.297	0.141	1.11591e-37	6	CCND2
6.785e-41	0.383585	0.363	0.271	1.357e-37	6	LBH
9.81064e-41	0.293326	0.696	0.529	1.96213e-37	6	RPS13
1.71062e-40	0.920214	0.641	0.285	3.42124e-37	6	HSPB6
2.34568e-40	0.645926	0.656	0.496	4.69137e-37	6	MT1A
4.94139e-40	0.287689	0.682	0.525	9.88278e-37	6	RPL4
5.1512e-40	0.315659	0.681	0.528	1.03024e-36	6	EIF1
3.18572e-39	0.297943	0.337	0.234	6.37143e-36	6	IER5
1.05979e-38	0.282861	0.352	0.226	2.11957e-35	6	FYB1
1.16766e-38	0.321583	0.679	0.511	2.33532e-35	6	EEF1G
2.12571e-38	0.663692	0.657	0.458	4.25143e-35	6	EGR1
3.19723e-38	0.318217	0.336	0.202	6.39446e-35	6	TCEAL9
6.08929e-38	0.570088	0.621	0.438	1.21786e-34	6	TPM4
7.18276e-38	0.730007	0.539	0.348	1.43655e-34	6	CCL21
7.54275e-38	0.541668	0.642	0.459	1.50855e-34	6	NAP1L1
8.13722e-38	0.428397	0.674	0.52	1.62744e-34	6	HSP90AB1
1.24951e-37	0.353558	0.348	0.197	2.49901e-34	6	ZEB2
1.71179e-37	0.338856	0.274	0.236	3.42357e-34	6	PDLIM7
2.09947e-37	0.313278	0.673	0.521	4.19893e-34	6	RACK1
2.39315e-37	0.834994	0.478	0.269	4.78629e-34	6	TPM2
2.66224e-37	0.733285	0.601	0.389	5.32448e-34	6	ADGRE5
1.02242e-36	0.532918	0.607	0.429	2.04485e-33	6	LYZ
1.33866e-36	0.572684	0.593	0.405	2.67733e-33	6	GGT5
4.88119e-36	0.320223	0.688	0.528	9.76238e-33	6	RPL23A
8.32551e-36	0.489628	0.647	0.503	1.6651e-32	6	HNRNPU
9.0458e-36	0.339121	0.69	0.497	1.80916e-32	6	C1QA
1.00742e-35	0.285143	0.674	0.523	2.01483e-32	6	RPL6
2.25543e-35	0.278722	0.668	0.512	4.51085e-32	6	RPS15
2.44119e-35	0.377844	0.666	0.508	4.88237e-32	6	TAGLN2
4.12236e-35	0.267432	0.667	0.529	8.24472e-32	6	RPS27A
6.22834e-35	0.525097	0.505	0.329	1.24567e-31	6	LAMC3
1.40965e-34	0.316189	0.247	0.179	2.8193e-31	6	PPP1R14A
1.52672e-34	0.610977	0.431	0.318	3.05344e-31	6	MCAM
1.9366e-34	0.708087	0.626	0.412	3.8732e-31	6	C1QTNF1
2.78128e-34	0.40853	0.651	0.501	5.56256e-31	6	YWHAZ
4.93922e-34	0.45211	0.376	0.185	9.87844e-31	6	GJA1
6.55133e-34	0.357661	0.391	0.337	1.31027e-30	6	ASPN
7.1157e-34	0.814928	0.539	0.29	1.42314e-30	6	MFGE8
8.92881e-34	0.367649	0.362	0.191	1.78576e-30	6	NFATC1
9.63255e-34	0.29377	0.31	0.196	1.92651e-30	6	SLC1A5
1.68503e-33	0.890253	0.628	0.278	3.37007e-30	6	GEM
1.75923e-33	0.266662	0.318	0.301	3.51846e-30	6	RRAS
2.35729e-33	0.613287	0.619	0.362	4.71458e-30	6	GSTP1
2.71294e-33	0.643061	0.581	0.403	5.42588e-30	6	LTBP4
2.71559e-33	0.898573	0.617	0.259	5.43118e-30	6	S100A9
3.66614e-33	0.506498	0.524	0.379	7.33227e-30	6	FXYD5
3.67636e-33	0.720688	0.559	0.344	7.35271e-30	6	CXCR4
3.71973e-32	0.282858	0.275	0.228	7.43945e-29	6	EFEMP2
6.95338e-32	0.273971	0.676	0.518	1.39068e-28	6	RPL12
9.73254e-31	0.382191	0.446	0.356	1.94651e-27	6	LRRC32
1.09789e-30	0.332795	0.469	0.405	2.19578e-27	6	ITGB2
1.28245e-30	0.331137	0.646	0.52	2.56491e-27	6	CD63
1.76744e-30	0.317552	0.665	0.532	3.53488e-27	6	RPS21
2.51987e-30	0.49971	0.588	0.441	5.03974e-27	6	LAPTM5
2.42137e-29	0.439514	0.607	0.463	4.84274e-26	6	HIF1A
2.94338e-29	0.443952	0.407	0.251	5.88677e-26	6	MYH10
5.69383e-29	0.488267	0.6	0.451	1.13877e-25	6	HLA-DPB1
1.18164e-28	0.265641	0.645	0.521	2.36328e-25	6	RPS2
4.0351e-28	0.264163	0.657	0.536	8.07021e-25	6	RPL19
4.47645e-28	0.507011	0.618	0.464	8.95291e-25	6	EZR
4.81228e-28	0.305766	0.237	0.214	9.62456e-25	6	MEGF6
4.91399e-28	0.30358	0.638	0.522	9.82798e-25	6	ATP6V0C
9.18345e-28	0.266113	0.29	0.203	1.83669e-24	6	GYPC
9.99669e-28	0.495643	0.583	0.464	1.99934e-24	6	PPP1CB
2.70248e-27	0.516986	0.614	0.457	5.40496e-24	6	LAMB2
6.92125e-27	0.64293	0.545	0.377	1.38425e-23	6	MXRA7
3.06765e-26	0.411307	0.396	0.267	6.1353e-23	6	TNFAIP3
3.83161e-26	0.449703	0.634	0.502	7.66322e-23	6	NCL
4.22588e-26	0.381663	0.641	0.497	8.45177e-23	6	ANXA2
1.89801e-25	0.608852	0.508	0.322	3.79603e-22	6	TRBC2
2.30637e-25	0.605082	0.491	0.287	4.61275e-22	6	S100A4
2.54377e-25	0.511415	0.451	0.331	5.08755e-22	6	KCTD12
3.21073e-25	0.79006	0.615	0.34	6.42146e-22	6	THBD
3.61085e-25	0.352961	0.332	0.235	7.22171e-22	6	ATP2A3
5.47738e-25	0.413321	0.385	0.164	1.09548e-21	6	MTHFD2
6.66421e-25	0.343335	0.371	0.313	1.33284e-21	6	PTP4A3
7.33536e-25	0.476667	0.626	0.423	1.46707e-21	6	CCN1
1.16007e-24	0.508093	0.413	0.27	2.32014e-21	6	LHFPL6
1.25367e-24	0.399693	0.422	0.246	2.50734e-21	6	FXYD2
1.58928e-24	0.264	0.316	0.183	3.17856e-21	6	STK17B
1.76552e-24	0.334436	0.643	0.517	3.53104e-21	6	CD59
1.88892e-24	0.330253	0.393	0.291	3.77784e-21	6	C5AR1
1.94304e-24	0.470304	0.578	0.441	3.88607e-21	6	CNN2
4.64957e-24	0.425028	0.616	0.51	9.29914e-21	6	TYMP
5.97951e-24	0.409902	0.631	0.487	1.1959e-20	6	NOP53
7.76214e-24	0.375138	0.637	0.524	1.55243e-20	6	OAZ1
8.24459e-24	0.255855	0.639	0.532	1.64892e-20	6	RPL17
1.00426e-23	0.257334	0.656	0.532	2.00852e-20	6	FAU
2.15584e-23	0.39508	0.402	0.202	4.31167e-20	6	NFATC2
3.85277e-23	0.350696	0.632	0.509	7.70554e-20	6	HNRNPH1
4.59013e-23	0.412777	0.395	0.238	9.18025e-20	6	RNF145
7.0573e-23	0.416164	0.618	0.508	1.41146e-19	6	MORF4L1
1.1241e-22	0.353507	0.29	0.159	2.2482e-19	6	ABI3BP
1.38871e-22	0.32044	0.398	0.321	2.77742e-19	6	FABP5
3.29176e-22	0.34771	0.642	0.512	6.58351e-19	6	EPAS1
7.6556e-22	0.531317	0.422	0.288	1.53112e-18	6	ELN
1.45454e-21	0.349679	0.636	0.53	2.90908e-18	6	ZFP36L1
1.88587e-21	0.468955	0.554	0.412	3.77175e-18	6	COTL1
2.56163e-21	0.730374	0.608	0.353	5.12327e-18	6	AKAP12
3.45581e-21	0.389955	0.387	0.338	6.91163e-18	6	PLTP
1.29067e-20	0.653507	0.611	0.365	2.58133e-17	6	YBX3
1.3174e-20	0.421315	0.586	0.504	2.6348e-17	6	TXNDC5
2.47129e-20	0.606129	0.623	0.399	4.94258e-17	6	DDX21
3.27257e-20	0.263508	0.637	0.517	6.54513e-17	6	PFN1
4.07873e-20	0.47602	0.555	0.456	8.15746e-17	6	HSPG2
4.37166e-20	0.434224	0.427	0.244	8.74332e-17	6	PPP1R15A
8.24078e-20	0.306346	0.618	0.514	1.64816e-16	6	CFL1
9.41762e-19	0.337013	0.619	0.512	1.88352e-15	6	RHOA
1.57272e-18	0.269572	0.649	0.522	3.14543e-15	6	PFDN5
1.79265e-18	0.458538	0.601	0.47	3.5853e-15	6	IL1R1
3.06783e-18	0.4133	0.636	0.531	6.13565e-15	6	VEGFA
3.39893e-18	0.370821	0.442	0.344	6.79786e-15	6	JMJD1C
3.57874e-18	0.430484	0.566	0.468	7.15748e-15	6	HLA-DRB5
3.65616e-18	0.437509	0.601	0.488	7.31232e-15	6	TUBA1B
6.01162e-18	0.611008	0.586	0.347	1.20232e-14	6	FGL2
8.09707e-18	0.280627	0.618	0.517	1.61941e-14	6	HSPA8
1.70122e-17	0.431258	0.491	0.434	3.40243e-14	6	HLA-DQB1
2.03272e-17	0.453967	0.596	0.495	4.06543e-14	6	DSTN
2.29529e-17	0.394788	0.274	0.123	4.59059e-14	6	DERL3
2.60721e-17	0.638196	0.465	0.324	5.21442e-14	6	CCL19
2.67692e-17	0.386195	0.372	0.206	5.35385e-14	6	LSP1
3.35979e-17	0.673352	0.549	0.342	6.71958e-14	6	MMP2
3.36509e-17	0.407375	0.539	0.449	6.73018e-14	6	ENG
3.37006e-17	0.291405	0.632	0.532	6.74013e-14	6	VMP1
4.19616e-17	0.492938	0.551	0.42	8.39232e-14	6	CRIM1
7.97411e-17	0.523022	0.592	0.402	1.59482e-13	6	PFKFB3
2.08609e-16	0.689657	0.578	0.351	4.17218e-13	6	TNXB
2.40094e-16	0.266402	0.637	0.553	4.80189e-13	6	NAMPT
2.86424e-16	0.36484	0.271	0.227	5.72848e-13	6	FBLN2
4.31232e-16	0.478921	0.321	0.175	8.62464e-13	6	COX7A1
5.70915e-16	0.410515	0.505	0.427	1.14183e-12	6	CLIC4
1.40351e-15	0.457097	0.364	0.281	2.80701e-12	6	PTGIS
1.46634e-15	0.262628	0.345	0.303	2.93268e-12	6	AKR1B1
2.30826e-15	0.332116	0.412	0.31	4.61652e-12	6	WIPF1
2.65743e-15	0.394331	0.54	0.479	5.31486e-12	6	CRIP2
5.26144e-15	0.408045	0.57	0.487	1.05229e-11	6	FKBP1A
5.26722e-15	0.371387	0.487	0.445	1.05344e-11	6	DDX6
5.34346e-15	0.348307	0.474	0.429	1.06869e-11	6	SCPEP1
4.21209e-14	0.377801	0.565	0.491	8.42417e-11	6	NPC2
5.4347e-14	0.260276	0.345	0.36	1.08694e-10	6	SLC19A2
6.74388e-14	0.258996	0.366	0.31	1.34878e-10	6	SKI
7.27519e-14	0.399333	0.474	0.445	1.45504e-10	6	CRTAP
7.39808e-14	0.698936	0.561	0.349	1.47962e-10	6	BTG2
9.6354e-14	0.392085	0.553	0.481	1.92708e-10	6	ARPC4
1.12069e-13	0.822176	0.393	0.144	2.24138e-10	6	MYH11
1.40173e-13	0.39524	0.565	0.486	2.80347e-10	6	SLC25A6
1.40453e-13	0.290149	0.35	0.306	2.80906e-10	6	ARID4B
1.45208e-13	0.488248	0.588	0.449	2.90416e-10	6	PABPC4
1.61278e-13	0.327328	0.576	0.483	3.22555e-10	6	ZYX
2.00849e-13	0.368764	0.578	0.493	4.01698e-10	6	SF1
2.68458e-13	0.291315	0.371	0.33	5.36916e-10	6	SLC16A3
2.71421e-13	0.297485	0.38	0.277	5.42841e-10	6	TINAGL1
3.0057e-13	0.290246	0.446	0.427	6.01141e-10	6	COL1A1
3.25089e-13	0.364441	0.507	0.446	6.50179e-10	6	TGFBR2
3.41863e-13	0.494029	0.548	0.412	6.83727e-10	6	S100A11
4.33337e-13	0.464014	0.604	0.506	8.66673e-10	6	ICAM1
4.6185e-13	0.256099	0.629	0.497	9.237e-10	6	KLF6
5.60465e-13	0.340272	0.589	0.488	1.12093e-09	6	ACTN4
7.70295e-13	0.423374	0.537	0.435	1.54059e-09	6	MARCKS
8.26592e-13	0.417599	0.605	0.466	1.65318e-09	6	CCNI
8.56847e-13	0.280064	0.37	0.349	1.71369e-09	6	HLA-DMB
1.11489e-12	0.25069	0.275	0.171	2.22978e-09	6	SPOCK2
1.71142e-12	0.509759	0.508	0.396	3.42284e-09	6	CD93
1.82262e-12	0.415103	0.503	0.419	3.64524e-09	6	PEA15
2.15486e-12	0.259194	0.614	0.545	4.30972e-09	6	CEBPB
2.1889e-12	0.347561	0.313	0.164	4.37781e-09	6	SPON1
2.48074e-12	0.548016	0.423	0.261	4.96149e-09	6	MEG3
4.65131e-12	0.281901	0.317	0.241	9.30262e-09	6	MAP7D1
5.03917e-12	0.43898	0.446	0.308	1.00783e-08	6	RBMS1
6.46322e-12	0.379592	0.301	0.18	1.29264e-08	6	NBL1
9.15131e-12	0.305957	0.594	0.514	1.83026e-08	6	GABARAP
1.44337e-11	0.441271	0.474	0.379	2.88675e-08	6	PECAM1
1.80625e-11	0.340557	0.383	0.277	3.61249e-08	6	KMT2E
3.16852e-11	0.459298	0.45	0.278	6.33704e-08	6	DUSP5
3.34112e-11	0.296634	0.434	0.422	6.68223e-08	6	IDS
3.79034e-11	0.582514	0.515	0.325	7.58068e-08	6	TCF4
4.52651e-11	0.587673	0.392	0.19	9.05302e-08	6	PODN
4.67163e-11	0.634711	0.558	0.298	9.34327e-08	6	EMP3
4.95146e-11	0.477368	0.547	0.412	9.90293e-08	6	SBNO2
7.17068e-11	0.42944	0.513	0.443	1.43414e-07	6	COL4A1
7.21099e-11	0.254146	0.327	0.317	1.4422e-07	6	ROCK1
8.68208e-11	0.322322	0.385	0.293	1.73642e-07	6	LCP2
9.7069e-11	0.395033	0.304	0.186	1.94138e-07	6	MRC2
1.16375e-10	0.303268	0.374	0.347	2.32749e-07	6	MYO9B
1.21245e-10	0.25021	0.411	0.462	2.42491e-07	6	PLPP1
1.35475e-10	0.452091	0.448	0.244	2.7095e-07	6	KLF4
1.78599e-10	0.358484	0.496	0.4	3.57199e-07	6	FCER1G
2.01531e-10	0.2624	0.592	0.5	4.03063e-07	6	TM4SF1
2.10537e-10	0.284242	0.422	0.334	4.21073e-07	6	SAMD4A
2.42264e-10	0.347431	0.312	0.188	4.84527e-07	6	ADAMTS9
2.67379e-10	0.310966	0.382	0.341	5.34758e-07	6	EHBP1L1
3.41386e-10	0.284236	0.493	0.46	6.82772e-07	6	TLN1
3.57877e-10	0.684612	0.566	0.274	7.15755e-07	6	SRPX
6.89475e-10	0.547291	0.544	0.369	1.37895e-06	6	KLF2
9.86968e-10	0.446489	0.453	0.432	1.97394e-06	6	PCOLCE
1.01691e-09	0.265543	0.608	0.526	2.03382e-06	6	ITGB1
1.3559e-09	0.360322	0.559	0.462	2.71179e-06	6	COLEC11
1.38267e-09	0.380102	0.513	0.483	2.76534e-06	6	ITGB5
1.4757e-09	0.381075	0.535	0.491	2.95139e-06	6	PLEC
1.67741e-09	0.258218	0.257	0.157	3.35482e-06	6	HCST
1.89483e-09	0.518576	0.565	0.362	3.78966e-06	6	IFI16
2.00484e-09	0.445594	0.325	0.337	4.00968e-06	6	FLNC
2.15956e-09	0.369818	0.425	0.314	4.31911e-06	6	RGCC
2.57921e-09	0.271819	0.368	0.323	5.15841e-06	6	ADA2
3.38937e-09	0.282367	0.595	0.515	6.77873e-06	6	BTG1
3.41627e-09	0.336529	0.493	0.459	6.83254e-06	6	SEPTIN7
3.9773e-09	0.280114	0.333	0.291	7.9546e-06	6	WWTR1
4.57208e-09	0.317805	0.577	0.5	9.14415e-06	6	CALM1
5.09627e-09	0.382878	0.538	0.478	1.01925e-05	6	RHOC
7.53897e-09	0.268833	0.584	0.523	1.50779e-05	6	TNFRSF1A
7.96097e-09	0.299978	0.346	0.319	1.59219e-05	6	PKM
8.52725e-09	0.363976	0.46	0.394	1.70545e-05	6	PBXIP1
1.02032e-08	0.518887	0.559	0.412	2.04064e-05	6	PALM2-AKAP2
1.13869e-08	0.290746	0.576	0.512	2.27738e-05	6	CNN3
1.25824e-08	0.329417	0.428	0.426	2.51649e-05	6	ATP2B4
1.38175e-08	0.287345	0.476	0.427	2.76349e-05	6	IER2
1.623e-08	0.386512	0.587	0.487	3.246e-05	6	MIDN
1.96299e-08	0.270922	0.607	0.532	3.92597e-05	6	SGK1
3.25089e-08	0.62872	0.551	0.481	6.50179e-05	6	DNAJB1
3.26137e-08	0.310932	0.461	0.427	6.52274e-05	6	HLA-DMA
3.44838e-08	0.287202	0.57	0.501	6.89676e-05	6	TPM3
3.93806e-08	0.308583	0.55	0.488	7.87612e-05	6	YWHAB
4.49226e-08	0.421097	0.38	0.218	8.98452e-05	6	SMIM3
5.86013e-08	0.275027	0.314	0.315	0.000117203	6	COL6A3
5.94921e-08	0.437714	0.431	0.324	0.000118984	6	FHL1
6.67501e-08	0.382159	0.55	0.477	0.0001335	6	MAPKAPK2
7.01001e-08	0.292942	0.581	0.513	0.0001402	6	BST2
8.57706e-08	0.330071	0.468	0.422	0.000171541	6	TYROBP
1.79643e-07	0.479443	0.512	0.361	0.000359286	6	ETS1
2.50293e-07	0.269466	0.52	0.477	0.000500586	6	ARF6
4.30399e-07	0.258494	0.563	0.497	0.000860797	6	HNRNPDL
4.59171e-07	0.457017	0.53	0.414	0.000918342	6	VCL

## Sheet: Domain7
p_val	avg_log2FC	pct.1	pct.2	p_val_adj	cluster	gene
7.57669e-98	2.2293	0.879	0.41	1.51534e-94	7	HBA2
8.48212e-88	0.40007	0.111	0.343	1.69642e-84	7	H19
9.99561e-78	0.678582	0.85	0.478	1.99912e-74	7	MT-CO2
2.00097e-76	0.315899	0.159	0.43	4.00194e-73	7	LCAT
3.41758e-75	0.350299	0.803	0.192	6.83516e-72	7	KLRB1
9.67076e-75	0.496348	0.124	0.293	1.93415e-71	7	IGFBP6
1.10705e-74	0.401726	0.927	0.364	2.21411e-71	7	IGKC
7.79249e-74	0.258101	0.608	0.189	1.5585e-70	7	NCK2
3.44317e-73	0.714131	0.178	0.426	6.88634e-70	7	AL627171.2
3.49544e-73	0.250812	0.755	0.19	6.99088e-70	7	MMRN2
7.03154e-73	0.284712	0.64	0.167	1.40631e-69	7	SPOCK2
2.57432e-72	0.264058	0.634	0.178	5.14863e-69	7	CDC42EP3
4.06505e-71	0.268132	0.086	0.396	8.13009e-68	7	IL1RAP
1.03681e-69	0.390589	0.564	0.189	2.07362e-66	7	ADAMTS9
1.53431e-69	0.285715	0.344	0.165	3.06862e-66	7	MUSTN1
2.41078e-69	0.349386	0.376	0.151	4.82157e-66	7	CCND2
4.24805e-69	0.317823	0.513	0.197	8.49611e-66	7	ADGRA2
7.78772e-69	0.258592	0.478	0.163	1.55754e-65	7	STK17A
1.46244e-68	0.268934	0.758	0.192	2.92488e-65	7	CORO1A
5.41757e-68	0.39145	0.691	0.181	1.08351e-64	7	STK17B
7.4539e-68	0.26728	0.825	0.21	1.49078e-64	7	GJA4
1.52287e-67	0.275685	0.172	0.556	3.04574e-64	7	ABAT
3.36708e-66	0.348864	0.124	0.446	6.73416e-63	7	GK
5.70579e-66	0.568324	0.822	0.477	1.14116e-62	7	MT-CO3
8.42518e-66	0.282203	0.14	0.477	1.68504e-62	7	GLYAT
1.10124e-64	0.273276	0.732	0.191	2.20247e-61	7	CD52
2.41088e-64	0.308993	0.678	0.206	4.82176e-61	7	NES
5.18438e-64	0.356134	0.255	0.165	1.03688e-60	7	HCST
2.93729e-63	0.688574	0.86	0.376	5.87457e-60	7	IGHG3
1.39938e-62	0.422362	0.076	0.216	2.79877e-59	7	PODN
1.38209e-60	0.31409	0.516	0.224	2.76419e-57	7	EFEMP2
3.72653e-60	0.349424	0.182	0.541	7.45306e-57	7	TSC22D1
7.16566e-60	0.404314	0.357	0.201	1.43313e-56	7	MAPK3
1.45961e-59	0.308753	0.105	0.408	2.91922e-56	7	HMOX1
1.96023e-59	0.31728	0.742	0.229	3.92046e-56	7	ATP2A3
2.49631e-59	0.297022	0.201	0.149	4.99263e-56	7	SECTM1
1.60085e-58	0.340503	0.194	0.459	3.2017e-55	7	NR4A1
4.04274e-58	0.2916	0.538	0.22	8.08549e-55	7	C15ORF39
6.98993e-58	0.335764	0.255	0.146	1.39799e-54	7	HIC1
9.57197e-58	0.329524	0.105	0.369	1.91439e-54	7	YPEL2
1.03195e-57	0.454326	0.242	0.23	2.0639e-54	7	VSIR
5.63915e-57	0.7231	0.822	0.389	1.12783e-53	7	IGHA1
2.12394e-56	0.310871	0.191	0.547	4.24787e-53	7	SLCO2B1
7.77434e-55	0.26241	0.468	0.216	1.55487e-51	7	LST1
8.28847e-55	0.296554	0.363	0.161	1.65769e-51	7	PTPRE
3.35651e-54	0.339224	0.185	0.168	6.71301e-51	7	HK1
3.67652e-54	0.539248	0.204	0.378	7.35305e-51	7	CXCL8
7.42208e-54	0.269806	0.204	0.541	1.48442e-50	7	BHLHE40
3.85804e-53	0.300042	0.178	0.565	7.71608e-50	7	TMEM59
4.38298e-53	0.281478	0.525	0.181	8.76596e-50	7	SPINT2
3.91168e-52	0.460979	0.299	0.237	7.82337e-49	7	TMEM173
6.63858e-52	0.328386	0.131	0.48	1.32772e-48	7	ARRDC3
6.915e-51	0.305767	0.586	0.195	1.383e-47	7	RGS1
8.46209e-51	0.332446	0.15	0.483	1.69242e-47	7	CDHR5
8.89045e-51	0.341639	0.172	0.558	1.77809e-47	7	SELENBP1
1.55331e-50	0.317912	0.229	0.498	3.10661e-47	7	FXYD1
2.01842e-50	0.294664	0.197	0.564	4.03685e-47	7	UQCRB
4.4381e-50	0.329914	0.194	0.568	8.8762e-47	7	PRDX1
2.40479e-49	0.318323	0.102	0.441	4.80958e-46	7	HSD17B2
2.97071e-49	0.358994	0.755	0.242	5.94142e-46	7	IL7R
5.71186e-49	0.287449	0.105	0.438	1.14237e-45	7	CREM
9.31874e-49	0.262135	0.153	0.54	1.86375e-45	7	APOL1
1.13876e-48	0.306799	0.42	0.251	2.27752e-45	7	CCND3
2.04572e-48	0.261411	0.131	0.552	4.09143e-45	7	MYL12B
2.1964e-48	0.427636	0.201	0.563	4.3928e-45	7	SQSTM1
5.08204e-48	0.251371	0.226	0.556	1.01641e-44	7	KRT8
7.98906e-48	0.358192	0.223	0.549	1.59781e-44	7	ACAA1
8.06497e-48	0.299156	0.446	0.179	1.61299e-44	7	MTHFD2
9.16559e-48	0.279097	0.178	0.566	1.83312e-44	7	HSPD1
2.22824e-47	0.269201	0.188	0.568	4.45647e-44	7	MYO1B
4.19217e-47	0.299556	0.124	0.525	8.38434e-44	7	NDRG2
1.88729e-46	0.448198	0.188	0.544	3.77458e-43	7	F10
2.09213e-46	0.399075	0.831	0.323	4.18425e-43	7	CCL19
2.21555e-46	0.340602	0.185	0.569	4.4311e-43	7	ATP5MC3
2.67262e-46	0.410991	0.818	0.381	5.34523e-43	7	IGHG4
5.94848e-46	0.302281	0.143	0.549	1.1897e-42	7	TTC39C
7.07446e-46	0.302721	0.207	0.566	1.41489e-42	7	PPIB
7.40956e-46	0.512116	0.226	0.558	1.48191e-42	7	CANX
7.90084e-46	0.322291	0.487	0.252	1.58017e-42	7	CD2BP2
9.52529e-46	0.387609	0.194	0.509	1.90506e-42	7	PHLDA1
1.16958e-45	0.250827	0.159	0.559	2.33916e-42	7	ATP5MD
1.35222e-45	0.373953	0.239	0.189	2.70444e-42	7	COX7A1
1.80904e-45	0.387557	0.172	0.548	3.61808e-42	7	OAZ1
3.20785e-45	0.295748	0.21	0.562	6.4157e-42	7	SERPINA4
3.89583e-45	0.265541	0.194	0.568	7.79165e-42	7	TTC38
4.97944e-45	0.361579	0.124	0.542	9.95888e-42	7	GSTK1
5.79902e-45	0.311517	0.197	0.561	1.1598e-41	7	RRBP1
1.21702e-44	0.262464	0.188	0.205	2.43404e-41	7	ELK3
1.32157e-44	0.421041	0.207	0.562	2.64315e-41	7	COX5B
1.35708e-44	0.286966	0.127	0.54	2.71417e-41	7	CALM2
2.58944e-44	0.363545	0.312	0.202	5.17888e-41	7	SMTN
4.2442e-44	0.277351	0.146	0.553	8.4884e-41	7	PCBP1
4.24661e-44	0.344077	0.197	0.555	8.49322e-41	7	H3F3A
4.96134e-44	0.34646	0.239	0.484	9.92267e-41	7	CXCL12
6.25222e-44	0.276027	0.245	0.24	1.25044e-40	7	PDLIM7
7.44399e-44	0.282518	0.363	0.265	1.4888e-40	7	EVA1B
7.6986e-44	0.268224	0.226	0.572	1.53972e-40	7	NDUFA4
1.05653e-43	0.336844	0.124	0.185	2.11305e-40	7	LAMA4
1.17872e-43	0.288302	0.175	0.556	2.35743e-40	7	IL6ST
1.39512e-43	0.429265	0.809	0.281	2.79023e-40	7	ARL2
2.34651e-43	0.294237	0.401	0.218	4.69302e-40	7	LSP1
2.70108e-43	0.25725	0.258	0.485	5.40216e-40	7	SOCS3
4.87746e-43	0.316646	0.226	0.565	9.75493e-40	7	SCARB1
9.82119e-43	0.433083	0.146	0.545	1.96424e-39	7	BRI3
4.16266e-42	0.415811	0.207	0.559	8.32532e-39	7	IGFBP2
5.64114e-42	0.263171	0.115	0.549	1.12823e-38	7	TOMM7
7.01839e-42	0.48461	0.22	0.427	1.40368e-38	7	ADAMTS1
7.82442e-42	0.366214	0.226	0.557	1.56488e-38	7	CHCHD2
7.92651e-42	0.309779	0.287	0.265	1.5853e-38	7	CSF1R
8.41304e-42	0.599475	0.248	0.384	1.68261e-38	7	ADAMTS4
1.22971e-41	0.281427	0.51	0.215	2.45942e-38	7	GPR183
1.29037e-41	0.25963	0.217	0.575	2.58074e-38	7	COX6A1
2.02774e-41	0.439467	0.188	0.566	4.05549e-38	7	LGALS3BP
2.14861e-41	0.274538	0.232	0.567	4.29722e-38	7	ALDH1L1
2.53913e-41	0.255717	0.248	0.569	5.07827e-38	7	STOM
3.24456e-41	0.45785	0.764	0.491	6.48912e-38	7	MT-CYB
3.38332e-41	0.26101	0.162	0.556	6.76663e-38	7	TM9SF2
8.81444e-41	0.27641	0.236	0.57	1.76289e-37	7	APOM
1.0313e-40	0.395177	0.306	0.243	2.0626e-37	7	FMOD
1.42546e-40	0.27462	0.15	0.559	2.85092e-37	7	NDUFV2
1.90765e-40	0.417485	0.204	0.548	3.8153e-37	7	HNRNPK
2.65316e-40	0.616048	0.134	0.546	5.30631e-37	7	UQCRC1
5.74134e-40	0.448545	0.236	0.56	1.14827e-36	7	RPL22
1.15949e-39	0.376894	0.182	0.546	2.31898e-36	7	ITGB1
1.63901e-39	0.368827	0.153	0.528	3.27801e-36	7	NCL
1.78039e-39	0.383107	0.847	0.331	3.56077e-36	7	LAMC3
2.36656e-39	0.418436	0.525	0.27	4.73311e-36	7	CLDN5
2.39007e-39	0.339393	0.261	0.248	4.78015e-36	7	SLC44A2
2.5159e-39	0.311957	0.146	0.542	5.0318e-36	7	SPTBN1
2.54429e-39	0.381968	0.185	0.394	5.08858e-36	7	ATP1B3
3.30776e-39	0.40267	0.248	0.524	6.61552e-36	7	CALD1
3.38994e-39	0.381792	0.232	0.568	6.77987e-36	7	CHCHD10
4.1823e-39	0.77339	0.761	0.356	8.3646e-36	7	CCL21
4.83552e-39	0.462169	0.14	0.542	9.67104e-36	7	SKP1
5.23043e-39	0.392265	0.197	0.563	1.04609e-35	7	TFPI
1.10171e-38	0.547732	0.803	0.323	2.20341e-35	7	EHD2
1.10962e-38	0.29453	0.809	0.314	2.21923e-35	7	FABP5
1.65546e-38	0.325429	0.315	0.257	3.31093e-35	7	MXRA8
2.50159e-38	0.438061	0.232	0.554	5.00318e-35	7	RPS7
4.17542e-38	0.410394	0.239	0.57	8.35084e-35	7	ATP5ME
6.24773e-38	0.407644	0.194	0.549	1.24955e-34	7	NUCB1
8.47106e-38	0.471553	0.191	0.554	1.69421e-34	7	EEF1B2
9.61726e-38	0.309816	0.258	0.579	1.92345e-34	7	ATP5F1B
1.0969e-37	0.383321	0.226	0.559	2.1938e-34	7	TMEM205
1.10987e-37	0.542595	0.277	0.479	2.21975e-34	7	IER3
1.31491e-37	0.353167	0.197	0.192	2.62982e-34	7	NBL1
1.33986e-37	0.327352	0.245	0.546	2.67972e-34	7	DDX5
2.66732e-37	0.454622	0.124	0.537	5.33464e-34	7	PGK1
2.82136e-37	0.42556	0.134	0.544	5.64271e-34	7	OST4
2.94725e-37	0.297361	0.115	0.541	5.89449e-34	7	UBL5
3.16055e-37	0.584546	0.264	0.502	6.32109e-34	7	NFKBIA
8.96427e-37	0.36927	0.178	0.554	1.79285e-33	7	GJB1
9.48783e-37	0.29484	0.156	0.278	1.89757e-33	7	DDAH2
1.05215e-36	0.489512	0.15	0.541	2.1043e-33	7	GPI
1.3571e-36	0.490165	0.736	0.494	2.7142e-33	7	MT-ND3
1.96014e-36	0.530461	0.255	0.555	3.92029e-33	7	PPIA
2.10788e-36	0.629204	0.229	0.556	4.21575e-33	7	PCBP2
2.23605e-36	0.511623	0.204	0.553	4.4721e-33	7	TAPBP
2.8317e-36	0.399847	0.213	0.221	5.6634e-33	7	RAMP3
3.5374e-36	0.287163	0.564	0.294	7.0748e-33	7	MPEG1
7.4831e-36	0.344774	0.131	0.543	1.49662e-32	7	TRAM1
7.53474e-36	0.330116	0.153	0.541	1.50695e-32	7	CYP2D6
9.00653e-36	0.44154	0.226	0.562	1.80131e-32	7	ETFB
9.78757e-36	0.358322	0.14	0.543	1.95751e-32	7	AKR1C2
1.25674e-35	0.379674	0.274	0.578	2.51347e-32	7	HINT1
1.81425e-35	0.253241	0.274	0.594	3.6285e-32	7	C8G
2.99167e-35	0.336022	0.217	0.562	5.98335e-32	7	DHRS3
4.6577e-35	0.335076	0.061	0.217	9.31541e-32	7	MYO1F
4.70129e-35	0.309592	0.086	0.393	9.40258e-32	7	ANKRD12
8.70677e-35	0.39207	0.226	0.563	1.74135e-31	7	PGLYRP2
1.19885e-34	0.561295	0.229	0.565	2.3977e-31	7	GSTO1
1.50777e-34	0.463004	0.156	0.533	3.01555e-31	7	BST2
1.62753e-34	0.332286	0.127	0.534	3.25507e-31	7	LTBP3
2.7044e-34	0.27121	0.532	0.275	5.40881e-31	7	CBX6
3.39883e-34	0.3759	0.188	0.556	6.79766e-31	7	MLXIPL
3.45503e-34	0.288046	0.188	0.534	6.91006e-31	7	HMGB1
3.51652e-34	0.494526	0.185	0.541	7.03304e-31	7	TRIR
4.14173e-34	0.373138	0.099	0.471	8.28346e-31	7	S100A16
4.38824e-34	0.317977	0.268	0.567	8.77648e-31	7	ANGPTL4
4.64472e-34	0.845307	0.717	0.472	9.28943e-31	7	RPL13
4.68288e-34	0.453329	0.277	0.558	9.36576e-31	7	IL32
5.53702e-34	0.413634	0.274	0.54	1.1074e-30	7	GNAS
6.7363e-34	0.336446	0.261	0.572	1.34726e-30	7	POR
6.90672e-34	0.254788	0.102	0.54	1.38134e-30	7	SCCPDH
8.33411e-34	0.260443	0.513	0.298	1.66682e-30	7	VCAM1
8.35885e-34	0.251063	0.516	0.292	1.67177e-30	7	PMP22
9.38055e-34	0.369154	0.153	0.532	1.87611e-30	7	SLPI
1.1179e-33	0.455524	0.736	0.314	2.2358e-30	7	ADA2
1.13204e-33	0.276818	0.277	0.574	2.26409e-30	7	UQCR11
1.34646e-33	0.38649	0.166	0.541	2.69292e-30	7	TNFRSF1A
1.55651e-33	0.288716	0.261	0.261	3.11301e-30	7	ABL2
1.64669e-33	0.458896	0.611	0.311	3.29338e-30	7	WIPF1
2.03169e-33	0.616801	0.153	0.32	4.06339e-30	7	SLC2A3
2.4321e-33	0.393752	0.146	0.549	4.8642e-30	7	LGALS4
2.72712e-33	0.478449	0.178	0.534	5.45425e-30	7	HNRNPH1
3.0457e-33	0.442206	0.137	0.528	6.09141e-30	7	HMGN2
3.30602e-33	0.319088	0.086	0.355	6.61205e-30	7	MAFF
4.05607e-33	0.599735	0.178	0.54	8.11215e-30	7	NDUFB7
4.36244e-33	0.319092	0.131	0.539	8.72488e-30	7	REEP5
4.39131e-33	0.375311	0.14	0.475	8.78262e-30	7	MYC
4.41821e-33	0.367798	0.15	0.529	8.83641e-30	7	CTSZ
5.40387e-33	0.409421	0.159	0.543	1.08077e-29	7	HNRNPC
6.37204e-33	0.66912	0.701	0.33	1.27441e-29	7	TRBC2
6.73434e-33	0.34901	0.146	0.517	1.34687e-29	7	DSTN
9.20607e-33	0.42947	0.599	0.297	1.84121e-29	7	HCLS1
1.0126e-32	0.359788	0.143	0.535	2.02519e-29	7	CYB5R3
1.78558e-32	0.464297	0.742	0.495	3.57117e-29	7	MT-ND1
1.81696e-32	0.762293	0.242	0.537	3.63391e-29	7	HSPA8
2.12153e-32	0.395495	0.318	0.284	4.24305e-29	7	LHFPL6
2.82274e-32	0.635723	0.239	0.54	5.64548e-29	7	CD59
9.95592e-32	0.426165	0.424	0.305	1.99118e-28	7	IQGAP1
1.41411e-31	0.561319	0.217	0.488	2.82822e-28	7	EGR1
1.43654e-31	0.264581	0.118	0.544	2.87307e-28	7	COX7A2
1.91675e-31	0.361287	0.131	0.531	3.8335e-28	7	IFI6
3.37899e-31	0.460909	0.287	0.555	6.75798e-28	7	NACA
3.82091e-31	0.777414	0.255	0.452	7.64182e-28	7	FOS
3.91799e-31	0.467928	0.366	0.227	7.83597e-28	7	FBLN2
4.62349e-31	0.43528	0.178	0.524	9.24698e-28	7	ARHGDIA
4.84729e-31	0.598099	0.283	0.548	9.69458e-28	7	RPSA
6.43616e-31	0.257633	0.092	0.532	1.28723e-27	7	PSMA7
6.61931e-31	0.547818	0.271	0.538	1.32386e-27	7	CDKN1A
6.69464e-31	0.495092	0.252	0.551	1.33893e-27	7	RPL5
7.77145e-31	0.3722	0.166	0.218	1.55429e-27	7	MEGF6
8.87893e-31	0.316766	0.484	0.297	1.77579e-27	7	LCP2
9.68163e-31	0.630144	0.236	0.557	1.93633e-27	7	TPI1
1.21138e-30	0.583988	0.258	0.548	2.42275e-27	7	RPL10A
1.34375e-30	0.430813	0.255	0.56	2.68751e-27	7	FCGRT
1.64151e-30	0.254887	0.178	0.3	3.28303e-27	7	TRIM56
1.81749e-30	0.627282	0.169	0.531	3.63498e-27	7	IFI27
1.85748e-30	0.420828	0.439	0.301	3.71495e-27	7	CLSTN1
1.86401e-30	0.335674	0.137	0.539	3.72802e-27	7	ATP1A1
2.92915e-30	0.336064	0.5	0.318	5.8583e-27	7	FXYD6
3.10929e-30	0.250262	0.439	0.303	6.21858e-27	7	AKR1B1
3.73485e-30	0.523953	0.258	0.539	7.46969e-27	7	PFN1
6.7903e-30	0.629761	0.274	0.553	1.35806e-26	7	RPL14
7.95022e-30	0.279513	0.121	0.249	1.59004e-26	7	IER5
1.0817e-29	0.522098	0.143	0.541	2.1634e-26	7	PRDX5
1.14649e-29	0.46263	0.287	0.561	2.29298e-26	7	RPS20
1.28726e-29	0.365037	0.143	0.505	2.57451e-26	7	ANXA6
1.32368e-29	0.429557	0.732	0.486	2.64735e-26	7	MT-CO1
1.38517e-29	0.391742	0.134	0.535	2.77033e-26	7	NDUFV1
1.54605e-29	0.456122	0.207	0.563	3.09211e-26	7	MPST
1.66386e-29	0.460647	0.121	0.531	3.32772e-26	7	CTSH
1.81211e-29	0.356306	0.159	0.311	3.62422e-26	7	SEC14L1
1.88349e-29	0.472206	0.726	0.321	3.76697e-26	7	NOTCH3
2.03939e-29	0.417033	0.15	0.53	4.07879e-26	7	DAZAP2
2.97181e-29	0.632757	0.213	0.544	5.94362e-26	7	NDUFA13
3.48922e-29	0.564943	0.277	0.554	6.97843e-26	7	LY6E
4.40254e-29	0.504385	0.443	0.244	8.80508e-26	7	CCL5
4.60723e-29	0.409645	0.261	0.267	9.21447e-26	7	CKB
5.40396e-29	0.321413	0.137	0.533	1.08079e-25	7	SRRM2
7.87555e-29	0.472286	0.137	0.539	1.57511e-25	7	SDF4
1.10764e-28	0.344072	0.137	0.53	2.21528e-25	7	CSDE1
1.10991e-28	0.579999	0.229	0.529	2.21981e-25	7	HNRNPA1
1.29747e-28	0.819732	0.15	0.269	2.59494e-25	7	FXYD2
1.30247e-28	1.1659	0.729	0.345	2.60495e-25	7	IGLC2
1.48017e-28	0.350587	0.086	0.262	2.96034e-25	7	PLAT
1.61848e-28	0.618582	0.166	0.533	3.23697e-25	7	TYMP
2.22573e-28	0.436762	0.589	0.332	4.45146e-25	7	SH3BGRL
2.37986e-28	0.286696	0.099	0.524	4.75973e-25	7	CYCS
2.38201e-28	0.340565	0.736	0.502	4.76402e-25	7	MT-ATP6
3.14271e-28	0.482374	0.264	0.562	6.28542e-25	7	TGM2
3.91065e-28	0.601691	0.682	0.355	7.8213e-25	7	LRRC32
4.1086e-28	0.683205	0.573	0.336	8.2172e-25	7	KCTD12
4.65427e-28	0.404807	0.108	0.528	9.30854e-25	7	TPP1
5.20022e-28	0.433164	0.363	0.31	1.04004e-24	7	PLXND1
8.15217e-28	0.326654	0.487	0.299	1.63043e-24	7	SOX4
8.65832e-28	0.345405	0.083	0.529	1.73166e-24	7	ARL6IP4
1.21984e-27	0.466818	0.15	0.53	2.43968e-24	7	RER1
1.53868e-27	0.290211	0.175	0.178	3.07735e-24	7	AGRN
1.7932e-27	0.396113	0.166	0.539	3.5864e-24	7	RPL36AL
1.81761e-27	0.558116	0.207	0.548	3.63523e-24	7	SLC38A3
1.87781e-27	0.416834	0.137	0.531	3.75563e-24	7	FDPS
2.27428e-27	0.303713	0.076	0.286	4.54856e-24	7	TOB2
2.72939e-27	0.268653	0.092	0.526	5.45878e-24	7	NDUFA10
3.25953e-27	0.26194	0.306	0.573	6.51906e-24	7	FTCD
4.30645e-27	0.642601	0.124	0.517	8.61289e-24	7	HNRNPDL
6.40558e-27	0.601076	0.217	0.545	1.28112e-23	7	ZNHIT1
6.82919e-27	0.662551	0.182	0.543	1.36584e-23	7	COX8A
7.49257e-27	0.363618	0.121	0.538	1.49851e-23	7	COX5A
7.6955e-27	0.313136	0.408	0.309	1.5391e-23	7	TAX1BP3
7.77172e-27	0.437623	0.127	0.542	1.55434e-23	7	PSMB4
9.89497e-27	0.586837	0.153	0.533	1.97899e-23	7	EIF4G2
1.0462e-26	0.658256	0.248	0.516	2.09239e-23	7	ZFP36L2
1.50331e-26	0.30235	0.51	0.319	3.00662e-23	7	AIF1
2.62177e-26	0.375054	0.299	0.573	5.24354e-23	7	GPX2
2.63259e-26	0.27374	0.102	0.284	5.26517e-23	7	LTBP1
3.56515e-26	0.541575	0.182	0.479	7.1303e-23	7	CSRP1
4.28546e-26	0.343541	0.707	0.491	8.57091e-23	7	MT-ND4
4.89757e-26	0.326896	0.111	0.51	9.79513e-23	7	MIDN
7.26582e-26	0.411887	0.169	0.531	1.45316e-22	7	CNN3
1.16665e-25	0.534267	0.261	0.572	2.3333e-22	7	REEP6
1.17441e-25	0.385465	0.306	0.55	2.34882e-22	7	VMP1
1.40178e-25	0.28191	0.646	0.343	2.80356e-22	7	TGFB1
1.62488e-25	0.458787	0.312	0.562	3.24977e-22	7	ACADVL
2.09109e-25	0.4093	0.096	0.321	4.18218e-22	7	SELENON
2.10225e-25	0.379867	0.121	0.496	4.20449e-22	7	PDLIM1
2.62297e-25	0.757572	0.201	0.528	5.24595e-22	7	YWHAZ
2.99252e-25	0.333954	0.487	0.317	5.98504e-22	7	PKM
3.80533e-25	0.301473	0.096	0.529	7.61065e-22	7	ATP6V0E1
4.93334e-25	0.661724	0.204	0.536	9.86668e-22	7	EPAS1
5.38498e-25	0.422298	0.162	0.53	1.077e-21	7	MYL12A
5.975e-25	0.698081	0.245	0.522	1.195e-21	7	HSPB1
6.83453e-25	0.37524	0.312	0.574	1.36691e-21	7	RPS26
8.1401e-25	0.315616	0.115	0.495	1.62802e-21	7	DUSP6
9.53897e-25	0.596593	0.306	0.309	1.90779e-21	7	S100A4
9.80897e-25	0.366851	0.108	0.531	1.96179e-21	7	HNRNPA3
1.21271e-24	0.375106	0.306	0.548	2.42542e-21	7	KRT18
1.25718e-24	0.600399	0.156	0.424	2.51437e-21	7	RGS2
1.27441e-24	0.511769	0.143	0.525	2.54881e-21	7	TXNDC5
1.54286e-24	0.784454	0.178	0.542	3.08572e-21	7	EDF1
1.67625e-24	0.616125	0.287	0.552	3.35251e-21	7	RPS4X
1.90817e-24	0.534896	0.143	0.538	3.81635e-21	7	ATOX1
3.32445e-24	0.325874	0.245	0.304	6.6489e-21	7	LMCD1
3.48616e-24	0.590049	0.315	0.56	6.97232e-21	7	RPS23
3.9699e-24	0.617089	0.287	0.554	7.9398e-21	7	RPS15A
6.10098e-24	0.619413	0.143	0.534	1.2202e-20	7	CD151
6.62685e-24	0.525864	0.185	0.538	1.32537e-20	7	ATP6V0B
9.55776e-24	0.394069	0.318	0.558	1.91155e-20	7	RPS25
9.9462e-24	0.728357	0.287	0.542	1.98924e-20	7	EEF1D
1.54823e-23	0.290881	0.172	0.529	3.09646e-20	7	NPM1
1.62706e-23	0.81928	0.185	0.539	3.25413e-20	7	CUTA
1.89515e-23	0.568366	0.28	0.535	3.79029e-20	7	GLUL
2.00817e-23	0.507287	0.178	0.538	4.01633e-20	7	FUOM
2.97491e-23	0.259826	0.108	0.511	5.94982e-20	7	COMT
5.38722e-23	0.672677	0.287	0.525	1.07744e-19	7	C1QA
6.19331e-23	0.429794	0.516	0.331	1.23866e-19	7	ARHGDIB
6.20456e-23	0.541524	0.166	0.537	1.24091e-19	7	EIF4B
6.72419e-23	0.25789	0.468	0.324	1.34484e-19	7	HCFC1R1
7.19791e-23	0.344659	0.051	0.191	1.43958e-19	7	PPP1R14A
8.48381e-23	0.396348	0.653	0.349	1.69676e-19	7	ADAM15
9.21788e-23	0.707177	0.178	0.539	1.84358e-19	7	GRN
1.1257e-22	0.433358	0.223	0.313	2.25141e-19	7	NEDD9
1.19521e-22	0.552145	0.169	0.533	2.39042e-19	7	CD99
1.34857e-22	0.507561	0.162	0.526	2.69714e-19	7	ATF4
1.42768e-22	0.388826	0.331	0.554	2.85537e-19	7	ITM2B
1.4735e-22	0.536698	0.611	0.359	2.947e-19	7	CXCR4
2.06534e-22	0.67989	0.303	0.561	4.13068e-19	7	GPX4
2.82962e-22	0.445288	0.299	0.575	5.65924e-19	7	STARD10
2.83862e-22	0.353987	0.111	0.537	5.67725e-19	7	ATP5MF
2.96829e-22	0.301286	0.121	0.524	5.93658e-19	7	PC
2.99195e-22	0.761428	0.223	0.543	5.9839e-19	7	ATP5F1D
3.93226e-22	0.398464	0.089	0.502	7.86451e-19	7	SELENOO
4.46108e-22	0.768845	0.188	0.536	8.92215e-19	7	GUK1
5.6013e-22	0.345502	0.127	0.53	1.12026e-18	7	SNX3
5.79448e-22	0.496954	0.14	0.532	1.1589e-18	7	GRINA
8.39737e-22	0.613157	0.331	0.54	1.67947e-18	7	CD63
9.04048e-22	0.510528	0.197	0.534	1.8081e-18	7	GABARAP
1.12702e-21	0.271405	0.242	0.259	2.25404e-18	7	ARL4C
1.85729e-21	0.329842	0.666	0.516	3.71457e-18	7	FTL
2.86802e-21	0.526922	0.271	0.517	5.73604e-18	7	GSN
3.53826e-21	0.596223	0.586	0.293	7.07653e-18	7	PLVAP
4.24679e-21	0.307964	0.446	0.323	8.49358e-18	7	PTPRC
4.48507e-21	0.619394	0.306	0.559	8.97014e-18	7	RPL38
8.05793e-21	0.296406	0.127	0.526	1.61159e-17	7	BZW1
8.32947e-21	0.267346	0.35	0.578	1.66589e-17	7	ASL
9.28263e-21	0.391698	0.115	0.307	1.85653e-17	7	CCDC80
1.20549e-20	0.879231	0.271	0.492	2.41099e-17	7	HSPA1A
1.95368e-20	0.299424	0.354	0.504	3.90736e-17	7	MT-ATP8
2.04041e-20	0.594384	0.312	0.555	4.08082e-17	7	RPL24
2.12087e-20	0.432622	0.28	0.333	4.24174e-17	7	SPRY1
3.37157e-20	0.320302	0.14	0.52	6.74315e-17	7	CALM1
3.49255e-20	0.485444	0.153	0.53	6.9851e-17	7	PPDPF
3.61305e-20	0.89029	0.255	0.538	7.22609e-17	7	ENO1
4.09571e-20	0.353894	0.108	0.523	8.19142e-17	7	PIGT
4.90277e-20	0.343586	0.35	0.54	9.80553e-17	7	HSP90AA1
4.93323e-20	0.767143	0.223	0.535	9.86647e-17	7	TAGLN2
6.83999e-20	0.531506	0.143	0.523	1.368e-16	7	TECR
7.12856e-20	0.999854	0.678	0.505	1.42571e-16	7	RPL10
8.55213e-20	0.899415	0.248	0.535	1.71043e-16	7	CFL1
8.83422e-20	0.37811	0.121	0.523	1.76684e-16	7	SUMO2
9.14764e-20	0.819135	0.71	0.418	1.82953e-16	7	CRIP1
1.08006e-19	0.52603	0.322	0.558	2.16012e-16	7	RPL26
1.12705e-19	0.440848	0.131	0.524	2.25411e-16	7	SNHG25
1.15398e-19	0.625016	0.153	0.535	2.30796e-16	7	SRP14
1.16649e-19	0.887199	0.694	0.383	2.33298e-16	7	IGHG1
1.16822e-19	0.754846	0.223	0.546	2.33645e-16	7	PFDN5
1.51707e-19	0.460962	0.143	0.536	3.03413e-16	7	MZT2B
1.51763e-19	0.926518	0.669	0.409	3.03526e-16	7	RNASE1
1.58721e-19	0.615383	0.204	0.534	3.17442e-16	7	BTG1
2.98971e-19	0.374513	0.713	0.353	5.97942e-16	7	THY1
3.20943e-19	0.485644	0.131	0.523	6.41887e-16	7	CDC42
3.67217e-19	0.349126	0.105	0.529	7.34433e-16	7	EIF4G1
5.17883e-19	0.56619	0.115	0.325	1.03577e-15	7	ISLR
6.26387e-19	0.276453	0.366	0.354	1.25277e-15	7	INTS11
6.71875e-19	0.432832	0.338	0.584	1.34375e-15	7	UQCRQ
6.85835e-19	0.780465	0.293	0.297	1.37167e-15	7	VWF
7.35716e-19	0.320984	0.118	0.172	1.47143e-15	7	MYH11
7.65037e-19	0.293383	0.596	0.341	1.53007e-15	7	PDGFRB
9.01313e-19	0.868743	0.188	0.523	1.80263e-15	7	ANXA2
1.04549e-18	0.661884	0.153	0.523	2.09099e-15	7	RNASEK
1.05138e-18	0.531085	0.115	0.529	2.10276e-15	7	BTF3
1.2076e-18	0.314012	0.096	0.519	2.4152e-15	7	RAB5IF
1.31316e-18	0.48502	0.35	0.539	2.62632e-15	7	MCL1
1.46749e-18	0.257539	0.347	0.584	2.93499e-15	7	DDT
1.58943e-18	0.551389	0.127	0.526	3.17885e-15	7	TUBB
2.11377e-18	0.317048	0.08	0.206	4.22755e-15	7	ABL1
2.70134e-18	0.329694	0.108	0.354	5.40269e-15	7	PRRC2A
3.06687e-18	0.470169	0.35	0.576	6.13374e-15	7	CALR
3.84029e-18	0.502242	0.134	0.53	7.68058e-15	7	KRTCAP2
4.16944e-18	0.498317	0.14	0.52	8.33888e-15	7	EIF5A
4.7708e-18	0.503816	0.328	0.545	9.5416e-15	7	H3F3B
5.51208e-18	0.666425	0.318	0.543	1.10242e-14	7	RPS10
5.87619e-18	0.400657	0.197	0.355	1.17524e-14	7	MYO9B
5.88348e-18	0.253231	0.357	0.597	1.1767e-14	7	C2
6.45644e-18	0.840768	0.159	0.35	1.29129e-14	7	FBLN1
9.52398e-18	0.56642	0.153	0.525	1.9048e-14	7	CIRBP
1.17397e-17	0.444363	0.143	0.533	2.34795e-14	7	SUB1
1.1956e-17	0.580554	0.134	0.514	2.3912e-14	7	SF1
1.26863e-17	0.513102	0.357	0.559	2.53726e-14	7	ATP5F1E
1.63264e-17	0.473069	0.643	0.326	3.26528e-14	7	FLNC
2.0873e-17	0.292779	0.048	0.26	4.1746e-14	7	FES
2.09568e-17	0.285402	0.258	0.31	4.19136e-14	7	CHMP3
4.75449e-17	0.848438	0.156	0.293	9.50898e-14	7	TINAGL1
4.78242e-17	0.273726	0.083	0.517	9.56484e-14	7	NUPR1
5.25827e-17	0.432755	0.15	0.504	1.05165e-13	7	ANXA5
7.28842e-17	0.40648	0.127	0.511	1.45768e-13	7	C1QB
8.23281e-17	0.350892	0.605	0.392	1.64656e-13	7	TUBA1A
8.90457e-17	0.425269	0.111	0.518	1.78091e-13	7	SPON2
9.32786e-17	0.682252	0.226	0.505	1.86557e-13	7	LITAF
9.98834e-17	0.811552	0.207	0.539	1.99767e-13	7	ELOB
1.58484e-16	0.734508	0.357	0.543	3.16967e-13	7	RACK1
1.79208e-16	0.690372	0.35	0.546	3.58416e-13	7	RPL6
1.86e-16	0.464489	0.111	0.515	3.72e-13	7	RBM39
1.92329e-16	0.739934	0.293	0.547	3.84658e-13	7	RPL36A
2.4107e-16	0.517399	0.124	0.52	4.82139e-13	7	SERINC2
2.4941e-16	0.661193	0.303	0.517	4.9882e-13	7	TM4SF1
2.53047e-16	0.264621	0.366	0.585	5.06094e-13	7	SDC1
2.8677e-16	0.283995	0.067	0.276	5.7354e-13	7	LIFR
3.55691e-16	0.52514	0.522	0.383	7.11383e-13	7	CCDC3
3.82366e-16	0.35698	0.29	0.348	7.64733e-13	7	RHOG
4.22148e-16	0.775577	0.354	0.386	8.44295e-13	7	FOSB
4.94999e-16	0.656028	0.656	0.494	9.89999e-13	7	FTH1
5.83208e-16	0.693593	0.252	0.532	1.16642e-12	7	RHOA
6.63235e-16	0.486655	0.14	0.537	1.32647e-12	7	NME2
7.84245e-16	0.450986	0.121	0.525	1.56849e-12	7	ATP5MC2
8.32663e-16	0.6298	0.643	0.404	1.66533e-12	7	ITGB2
8.67379e-16	0.720532	0.344	0.551	1.73476e-12	7	RPL23A
1.42474e-15	0.408215	0.121	0.506	2.84949e-12	7	ANXA4
1.42708e-15	0.272508	0.439	0.362	2.85417e-12	7	ARFRP1
1.49956e-15	0.601196	0.268	0.507	2.99912e-12	7	LMNA
1.60879e-15	0.289894	0.067	0.511	3.21757e-12	7	DSP
1.71458e-15	0.552807	0.564	0.389	3.42916e-12	7	FXYD5
2.13803e-15	0.886681	0.159	0.525	4.27605e-12	7	TLE5
2.33207e-15	0.875161	0.312	0.518	4.66415e-12	7	AHNAK
2.59906e-15	0.476774	0.159	0.489	5.19811e-12	7	MAT2A
2.91921e-15	0.68257	0.659	0.515	5.83843e-12	7	RPLP1
3.62605e-15	0.413789	0.169	0.489	7.2521e-12	7	TIMP3
4.34038e-15	0.325302	0.363	0.583	8.68076e-12	7	CD14
4.45385e-15	0.605507	0.363	0.553	8.90771e-12	7	RPS13
4.76121e-15	0.338981	0.506	0.322	9.52242e-12	7	VCAN
7.17415e-15	0.768888	0.357	0.541	1.43483e-11	7	RPL12
7.69613e-15	0.559941	0.341	0.552	1.53923e-11	7	DEPP1
9.45597e-15	0.4803	0.277	0.36	1.89119e-11	7	LCP1
1.08434e-14	0.451656	0.36	0.558	2.16869e-11	7	RPS24
1.66421e-14	0.366595	0.121	0.521	3.32843e-11	7	AP2S1
1.71003e-14	0.89004	0.659	0.368	3.42006e-11	7	IGLC1
2.46799e-14	0.29544	0.051	0.35	4.93598e-11	7	GLS
2.59788e-14	0.589825	0.354	0.563	5.19577e-11	7	IFITM2
3.51167e-14	0.332089	0.089	0.51	7.02333e-11	7	OPTN
3.5864e-14	0.468918	0.102	0.5	7.1728e-11	7	SFPQ
3.61279e-14	0.386691	0.188	0.215	7.22557e-11	7	AC020916.1
6.19244e-14	0.406395	0.108	0.523	1.23849e-10	7	SSR2
6.24433e-14	0.317791	0.096	0.509	1.24887e-10	7	SDCBP
6.4562e-14	0.404721	0.14	0.495	1.29124e-10	7	IL1R1
6.7227e-14	0.336883	0.108	0.306	1.34454e-10	7	HES4
6.84306e-14	0.398308	0.271	0.359	1.36861e-10	7	EHD1
7.36531e-14	0.272794	0.092	0.494	1.47306e-10	7	CHID1
7.94869e-14	0.282502	0.115	0.483	1.58974e-10	7	NFIA
8.45698e-14	0.527294	0.127	0.513	1.6914e-10	7	SNHG29
9.20538e-14	0.317458	0.061	0.37	1.84108e-10	7	POLR2A
1.06732e-13	0.471711	0.159	0.504	2.13463e-10	7	H1FX
1.07634e-13	0.342944	0.108	0.497	2.15268e-10	7	DYNLL2
1.14201e-13	0.293358	0.105	0.324	2.28401e-10	7	MARCKSL1
1.2791e-13	0.314486	0.487	0.372	2.5582e-10	7	SRM
1.54679e-13	0.480288	0.108	0.517	3.09358e-10	7	CISD3
2.04135e-13	0.57766	0.153	0.485	4.08271e-10	7	LAMB2
2.0895e-13	0.696545	0.357	0.553	4.179e-10	7	RPL27
2.33367e-13	0.706257	0.169	0.507	4.66735e-10	7	ADIRF
3.17508e-13	0.293241	0.146	0.522	6.35016e-10	7	PSME1
3.58435e-13	0.320051	0.111	0.492	7.1687e-10	7	EZR
3.8898e-13	0.622731	0.36	0.548	7.77961e-10	7	RPL23
3.90439e-13	0.303429	0.656	0.506	7.80877e-10	7	MT-ND2
3.98764e-13	0.286369	0.134	0.187	7.97528e-10	7	BASP1
4.80183e-13	0.743231	0.162	0.494	9.60366e-10	7	TIMP2
5.34228e-13	0.616995	0.369	0.546	1.06846e-09	7	RPL35A
6.89655e-13	0.276072	0.064	0.515	1.37931e-09	7	DAD1
7.39346e-13	0.354011	0.124	0.506	1.47869e-09	7	PFKL
7.89974e-13	0.254314	0.188	0.379	1.57995e-09	7	RNF40
8.79073e-13	0.471985	0.242	0.362	1.75815e-09	7	CAV1
8.9121e-13	0.612624	0.376	0.549	1.78242e-09	7	RPS27A
1.03409e-12	1.08808	0.637	0.508	2.06817e-09	7	RPL28
1.09492e-12	0.568121	0.433	0.388	2.18983e-09	7	PECAM1
1.13535e-12	0.754324	0.376	0.555	2.2707e-09	7	RPL19
1.38889e-12	0.621667	0.497	0.405	2.77778e-09	7	CD93
1.78027e-12	0.304034	0.083	0.523	3.56055e-09	7	CYC1
2.05157e-12	0.290848	0.315	0.369	4.10314e-09	7	NOSIP
2.1798e-12	0.525444	0.096	0.354	4.3596e-09	7	PIEZO1
2.4334e-12	0.387317	0.468	0.385	4.8668e-09	7	HLA-DQA1
2.8136e-12	0.406147	0.096	0.514	5.6272e-09	7	SELENOF
2.84543e-12	0.381954	0.382	0.564	5.69086e-09	7	PTMS
3.12301e-12	0.854074	0.232	0.543	6.24602e-09	7	POLR2L
3.20866e-12	0.852747	0.627	0.515	6.41733e-09	7	RPL13A
3.52546e-12	0.406507	0.35	0.388	7.05093e-09	7	DPYSL2
3.98549e-12	0.267074	0.404	0.376	7.97098e-09	7	ETS1
5.83442e-12	0.935599	0.258	0.522	1.16688e-08	7	MYH9
7.70821e-12	0.674869	0.162	0.511	1.54164e-08	7	TUBA1B
8.22594e-12	0.525381	0.389	0.551	1.64519e-08	7	RPL34
8.5359e-12	0.601667	0.385	0.548	1.70718e-08	7	RPS6
8.55519e-12	0.525477	0.389	0.556	1.71104e-08	7	EEF2
9.52665e-12	0.368985	0.092	0.497	1.90533e-08	7	POLD4
9.99641e-12	0.424444	0.395	0.534	1.99928e-08	7	JUND
1.00684e-11	0.358036	0.089	0.516	2.01368e-08	7	TNIP1
1.00996e-11	0.58379	0.197	0.512	2.01992e-08	7	NOP53
1.20606e-11	0.585547	0.389	0.549	2.41212e-08	7	EIF1
2.05561e-11	0.476804	0.239	0.507	4.11121e-08	7	ACTN4
2.10752e-11	0.310804	0.099	0.503	4.21504e-08	7	HNRNPD
2.23617e-11	0.825687	0.373	0.536	4.47233e-08	7	RPS3
2.6338e-11	0.366285	0.299	0.384	5.2676e-08	7	RALY
2.65202e-11	0.315379	0.146	0.524	5.30404e-08	7	GPAA1
2.74762e-11	0.896848	0.29	0.333	5.49525e-08	7	IGHM
3.51852e-11	0.749666	0.344	0.518	7.03704e-08	7	SSR4
3.92942e-11	0.497779	0.153	0.492	7.85884e-08	7	CCNI
6.31382e-11	0.706987	0.385	0.551	1.26276e-07	7	RPS16
8.41286e-11	0.336218	0.395	0.573	1.68257e-07	7	SLC13A5
8.42871e-11	0.481139	0.232	0.522	1.68574e-07	7	BSG
8.43778e-11	0.512968	0.127	0.442	1.68756e-07	7	TNFRSF12A
8.48099e-11	0.278253	0.054	0.283	1.6962e-07	7	KLHL21
9.21741e-11	0.450542	0.162	0.489	1.84348e-07	7	NAP1L1
9.42623e-11	0.263171	0.102	0.244	1.88525e-07	7	FYB1
1.13884e-10	0.645905	0.156	0.464	2.27768e-07	7	QSOX1
1.17717e-10	0.733155	0.385	0.544	2.35435e-07	7	RPL15
1.62656e-10	0.315044	0.086	0.5	3.25311e-07	7	TPM1
1.6352e-10	0.839859	0.366	0.54	3.2704e-07	7	ATP6V0C
1.73257e-10	0.314913	0.08	0.31	3.46514e-07	7	SOD3
1.77384e-10	0.375992	0.092	0.512	3.54768e-07	7	STAT1
1.79697e-10	1.36395	0.303	0.297	3.59393e-07	7	S100A9
2.0782e-10	0.556172	0.395	0.549	4.15641e-07	7	RPL17
2.71911e-10	0.592057	0.401	0.411	5.43821e-07	7	CCL2
2.72018e-10	0.437141	0.146	0.477	5.44035e-07	7	CCN2
3.07661e-10	0.890393	0.357	0.535	6.15322e-07	7	EEF1G
4.11357e-10	0.282333	0.28	0.331	8.22713e-07	7	TUBB6
5.01813e-10	0.465767	0.274	0.386	1.00363e-06	7	CCDC85B
6.63991e-10	0.270921	0.137	0.523	1.32798e-06	7	EIF3K
6.83145e-10	0.485914	0.108	0.49	1.36629e-06	7	HIF1A
6.98443e-10	0.392114	0.277	0.265	1.39689e-06	7	KLF4
7.32386e-10	0.681946	0.191	0.408	1.46477e-06	7	CRISPLD2
8.12698e-10	0.586284	0.124	0.501	1.6254e-06	7	ARPC4
8.43727e-10	0.656513	0.627	0.526	1.68745e-06	7	CTSD
1.36035e-09	0.497507	0.111	0.507	2.7207e-06	7	SLC25A6
1.55808e-09	0.637653	0.134	0.513	3.11617e-06	7	VAPA
1.90225e-09	0.595994	0.395	0.551	3.8045e-06	7	RPS21
2.27244e-09	0.628568	0.401	0.509	4.54489e-06	7	PTMA
2.66096e-09	0.718879	0.398	0.552	5.32192e-06	7	RPL31
3.28966e-09	0.507905	0.115	0.502	6.57932e-06	7	MTCH1
3.40492e-09	0.496126	0.65	0.512	6.80984e-06	7	MT-ND5
4.05367e-09	0.32422	0.041	0.205	8.10733e-06	7	MTRNR2L12
4.29763e-09	0.574303	0.153	0.512	8.59527e-06	7	ACTR2
4.3356e-09	0.420549	0.408	0.583	8.6712e-06	7	LRG1
5.46679e-09	0.280967	0.099	0.371	1.09336e-05	7	MAP3K20
5.78887e-09	0.426991	0.14	0.322	1.15777e-05	7	MFGE8
6.00602e-09	0.324222	0.096	0.394	1.2012e-05	7	EMD
7.00708e-09	0.390739	0.217	0.508	1.40142e-05	7	NPC2
7.71372e-09	0.30159	0.115	0.386	1.54274e-05	7	FAT1
7.92994e-09	0.286467	0.201	0.396	1.58599e-05	7	KIAA0930
8.36313e-09	0.588436	0.191	0.505	1.67263e-05	7	YWHAB
9.11671e-09	1.0672	0.627	0.344	1.82334e-05	7	IGLC3
1.0164e-08	0.304484	0.086	0.505	2.03281e-05	7	WDR1
1.30531e-08	0.400755	0.108	0.511	2.61062e-05	7	TMEM219
1.48245e-08	0.350347	0.092	0.351	2.9649e-05	7	SAMD4A
1.63041e-08	0.383691	0.373	0.407	3.26083e-05	7	WARS
1.77592e-08	0.439612	0.159	0.51	3.55184e-05	7	DYNLL1
1.80493e-08	0.650255	0.404	0.471	3.60985e-05	7	IGFBP7
1.98843e-08	0.322175	0.076	0.512	3.97685e-05	7	TMEM258
2.24431e-08	0.5688	0.245	0.311	4.48862e-05	7	MFAP4
2.33941e-08	0.282157	0.567	0.436	4.67882e-05	7	HLA-DQB1
2.68934e-08	0.549491	0.143	0.332	5.37868e-05	7	EMP3
3.10236e-08	0.462147	0.124	0.497	6.20472e-05	7	SPSB1
4.21638e-08	0.498917	0.347	0.389	8.43277e-05	7	KLF2
4.26736e-08	0.930432	0.226	0.483	8.53472e-05	7	COL6A2
4.36561e-08	0.817901	0.194	0.514	8.73122e-05	7	CAPNS1
4.38361e-08	0.828863	0.236	0.492	8.76723e-05	7	SPARC
4.44162e-08	0.708781	0.146	0.512	8.88324e-05	7	NPW
4.78373e-08	0.369212	0.099	0.496	9.56746e-05	7	CDC42EP1
4.82811e-08	0.334638	0.092	0.253	9.65622e-05	7	KRT7
5.10813e-08	0.412027	0.624	0.528	0.000102163	7	RPL41
5.69029e-08	0.310026	0.08	0.504	0.000113806	7	HMGN1
6.22079e-08	1.15352	0.315	0.509	0.000124416	7	LGALS1
6.63912e-08	0.371967	0.115	0.484	0.000132782	7	RASD1
6.74256e-08	0.72863	0.373	0.413	0.000134851	7	GNG11
6.83599e-08	0.38334	0.089	0.503	0.00013672	7	ARPC5
6.87154e-08	0.255264	0.089	0.497	0.000137431	7	EID1
6.95336e-08	0.527053	0.118	0.47	0.000139067	7	H2AFJ
7.18105e-08	0.670848	0.404	0.559	0.000143621	7	RPS17
8.43879e-08	0.428512	0.083	0.504	0.000168776	7	GAS5
9.23192e-08	0.638317	0.414	0.552	0.000184638	7	MIF
1.00723e-07	0.6629	0.22	0.397	0.000201446	7	SELENOM
1.04655e-07	0.488379	0.137	0.372	0.00020931	7	MMP2
1.22559e-07	0.740125	0.398	0.542	0.000245117	7	RPL7A
1.23362e-07	0.388366	0.089	0.501	0.000246723	7	TRAPPC5
1.69649e-07	0.549219	0.424	0.493	0.000339299	7	DCN
3.22564e-07	0.586754	0.134	0.517	0.000645129	7	FBXW5
3.39975e-07	0.388699	0.07	0.491	0.00067995	7	PTP4A2
4.1076e-07	0.79119	0.411	0.561	0.00082152	7	SERF2
4.1409e-07	0.258058	0.111	0.509	0.00082818	7	SET
4.16118e-07	0.298272	0.602	0.487	0.000832237	7	EEF1A1

## Sheet: Domain8
p_val	avg_log2FC	pct.1	pct.2	p_val_adj	cluster	gene
1.5727e-104	1.25619	0.872	0.445	3.1454e-101	8	VIM
3.74656e-84	0.803451	0.846	0.494	7.49313e-81	8	TMSB4X
6.29952e-84	0.799187	0.855	0.48	1.2599e-80	8	TMSB10
1.4408e-79	0.918533	0.837	0.452	2.88159e-76	8	IGFBP7
9.77735e-76	0.581537	0.818	0.465	1.95547e-72	8	RPL13
1.20747e-69	0.41685	0.809	0.476	2.41495e-66	8	EEF1A1
1.47348e-63	2.72046	0.741	0.366	2.94697e-60	8	IGKC
4.50056e-59	0.574865	0.809	0.531	9.00112e-56	8	RPS6
1.17741e-57	0.526278	0.779	0.504	2.35482e-54	8	RPS27
2.43694e-55	0.807592	0.788	0.469	4.87389e-52	8	SPARC
9.07047e-55	0.54966	0.774	0.51	1.81409e-51	8	RPS8
2.01868e-54	0.567651	0.783	0.541	4.03735e-51	8	RPS24
1.05734e-53	0.457082	0.774	0.519	2.11468e-50	8	RPL39
1.57347e-52	0.432547	0.758	0.508	3.14695e-49	8	RPL13A
2.28158e-52	0.808372	0.772	0.478	4.56315e-49	8	DCN
3.83749e-51	0.701746	0.769	0.488	7.67498e-48	8	HLA-DRA
4.45519e-51	0.899252	0.751	0.428	8.91039e-48	8	SRGN
5.20183e-51	0.704932	0.762	0.42	1.04037e-47	8	MGP
6.93616e-49	0.97099	0.748	0.435	1.38723e-45	8	COL1A2
3.1314e-48	0.400047	0.779	0.508	6.2628e-45	8	RPLP1
4.88095e-48	2.5495	0.706	0.38	9.76189e-45	8	IGHG4
1.05892e-47	0.481448	0.776	0.544	2.11783e-44	8	RPS29
2.88615e-47	0.444539	0.762	0.513	5.7723e-44	8	RPL36
1.42854e-46	1.00989	0.746	0.453	2.85707e-43	8	CCN2
4.1992e-46	0.883524	0.746	0.432	8.39841e-43	8	S100A6
1.92978e-45	0.359579	0.744	0.506	3.85956e-42	8	B2M
2.32312e-45	0.541837	0.765	0.54	4.64624e-42	8	RPS25
3.95588e-45	0.42037	0.762	0.5	7.91177e-42	8	RPL28
1.57536e-44	0.25569	0.294	0.186	3.15072e-41	8	COX7A1
8.4169e-44	0.442607	0.748	0.503	1.68338e-40	8	RPS3A
1.19418e-43	1.05852	0.704	0.416	2.38836e-40	8	COL1A1
2.28768e-43	0.514255	0.783	0.526	4.57536e-40	8	RPL7A
4.60445e-43	0.908683	0.723	0.431	9.20891e-40	8	TAGLN
3.01834e-42	0.331106	0.755	0.521	6.03667e-39	8	RPL41
1.51576e-40	2.49117	0.678	0.378	3.03153e-37	8	IGHG3
2.5508e-40	0.39499	0.755	0.504	5.1016e-37	8	RPL21
2.96075e-40	0.761774	0.723	0.469	5.92149e-37	8	TXNIP
1.28788e-39	0.476316	0.751	0.521	2.57575e-36	8	RPS3
5.10465e-39	0.434638	0.753	0.525	1.02093e-35	8	RPL12
7.86204e-39	0.296202	0.753	0.526	1.57241e-35	8	TPT1
1.21042e-38	0.921005	0.73	0.439	2.42083e-35	8	ACTA2
2.84486e-38	0.373433	0.734	0.514	5.68972e-35	8	RPLP2
2.91275e-38	0.350906	0.249	0.168	5.82549e-35	8	MUSTN1
5.83823e-38	0.512925	0.748	0.529	1.16765e-34	8	RPL36A
1.45135e-36	0.414075	0.76	0.532	2.9027e-33	8	RPL23
1.77798e-35	0.343851	0.741	0.5	3.55597e-32	8	RPL10
4.04056e-35	0.426184	0.732	0.537	8.08111e-32	8	RPL34
5.04678e-35	0.46576	0.73	0.501	1.00936e-31	8	ACTG1
5.05116e-35	0.746062	0.571	0.331	1.01023e-31	8	PRSS23
7.22566e-35	0.405939	0.732	0.535	1.44513e-31	8	RPL17
1.153e-34	0.710048	0.72	0.429	2.30601e-31	8	MYL9
1.64764e-34	0.688217	0.723	0.476	3.29528e-31	8	BGN
1.91664e-34	0.621288	0.713	0.468	3.83328e-31	8	NAP1L1
1.93483e-34	0.658758	0.702	0.437	3.86967e-31	8	LYZ
7.77476e-34	0.400252	0.739	0.535	1.55495e-30	8	RPS19
2.38708e-33	0.349048	0.741	0.525	4.77416e-30	8	RPS2
4.77249e-33	0.325987	0.737	0.517	9.54497e-30	8	RPS12
5.12263e-33	0.435039	0.741	0.534	1.02453e-29	8	RPS27A
3.99465e-32	0.296433	0.697	0.479	7.98929e-29	8	MT-CO3
4.53973e-32	0.655089	0.723	0.498	9.07946e-29	8	ZFP36L2
5.70589e-32	0.328495	0.737	0.535	1.14118e-28	8	RPL37
7.55284e-32	0.646001	0.718	0.468	1.51057e-28	8	TIMP3
1.04826e-31	0.695166	0.734	0.479	2.09653e-28	8	THBS1
1.68061e-31	0.730838	0.704	0.484	3.36121e-28	8	HLA-DPA1
1.80372e-31	0.451199	0.709	0.504	3.60744e-28	8	MYH9
3.19463e-31	0.376518	0.725	0.535	6.38927e-28	8	RPL9
4.83867e-31	0.381969	0.746	0.535	9.67735e-28	8	RPL23A
6.04721e-31	0.381001	0.331	0.276	1.20944e-27	8	LTBP1
9.43875e-31	0.374842	0.72	0.499	1.88775e-27	8	RPL18A
1.52519e-30	0.502869	0.706	0.543	3.05038e-27	8	RPL26
1.78884e-30	0.370191	0.734	0.53	3.57768e-27	8	RPL15
4.69406e-30	0.352167	0.326	0.241	9.38811e-27	8	ATP2A3
6.63436e-30	0.38165	0.737	0.531	1.32687e-26	8	RPL35A
1.01602e-29	0.310267	0.718	0.494	2.03203e-26	8	ACTB
1.15337e-29	0.340844	0.697	0.522	2.30674e-26	8	RPL32
6.58777e-29	0.657746	0.548	0.373	1.31755e-25	8	PRELP
7.53082e-29	0.363858	0.72	0.54	1.50616e-25	8	RPL31
1.01752e-28	0.437823	0.716	0.54	2.03505e-25	8	CD81
3.2493e-28	0.498714	0.716	0.483	6.4986e-25	8	GNAI2
3.78861e-28	0.316442	0.692	0.507	7.57721e-25	8	RPS11
4.69341e-28	0.446948	0.713	0.523	9.38682e-25	8	GNAS
5.4112e-28	0.822405	0.604	0.438	1.08224e-24	8	CCN1
6.52635e-28	0.73775	0.688	0.447	1.30527e-24	8	LUM
1.21108e-27	0.38853	0.709	0.534	2.42217e-24	8	RPL5
2.08111e-27	0.3692	0.723	0.537	4.16222e-24	8	RPS15A
2.08866e-27	2.1837	0.636	0.344	4.17732e-24	8	IGLC2
3.04734e-27	0.367276	0.706	0.539	6.09468e-24	8	RPS21
5.48188e-27	0.588558	0.676	0.44	1.09638e-23	8	COL4A1
6.7327e-27	0.438288	0.692	0.53	1.34654e-23	8	PSAP
1.88193e-26	0.493958	0.347	0.205	3.76386e-23	8	KLRB1
3.28765e-26	0.747273	0.664	0.447	6.5753e-23	8	COL3A1
1.77611e-25	0.332373	0.702	0.53	3.55222e-22	8	RPL27A
5.71153e-25	0.749223	0.65	0.285	1.14231e-21	8	CCDC80
1.07477e-24	0.325052	0.329	0.241	2.14954e-21	8	FMOD
1.176e-24	0.699992	0.676	0.445	2.35201e-21	8	FLNA
1.21086e-24	0.885966	0.655	0.497	2.42171e-21	8	SERPINE1
1.84572e-24	0.402363	0.709	0.542	3.69143e-21	8	RPL22
5.17455e-24	0.326928	0.702	0.536	1.03491e-20	8	RPS18
1.46486e-23	0.296198	0.732	0.546	2.92971e-20	8	RPS17
1.65773e-23	0.359793	0.699	0.522	3.31546e-20	8	EEF1G
5.21466e-23	0.315689	0.697	0.532	1.04293e-19	8	RPS9
5.34593e-23	0.735186	0.62	0.315	1.06919e-19	8	VCAN
5.67328e-23	0.568919	0.653	0.423	1.13466e-19	8	COL4A2
1.02219e-22	0.42609	0.713	0.511	2.04437e-19	8	HNRNPA1
1.45101e-22	0.312111	0.695	0.544	2.90202e-19	8	RPL38
1.4846e-22	0.7263	0.636	0.375	2.9692e-19	8	EFEMP1
1.58052e-22	0.28633	0.697	0.53	3.16103e-19	8	RPS14
1.84355e-22	0.312612	0.688	0.533	3.6871e-19	8	RPL11
2.07204e-22	0.354549	0.422	0.386	4.14408e-19	8	CCDC3
2.31025e-22	0.348946	0.713	0.536	4.6205e-19	8	RPS4X
2.72555e-22	0.41256	0.683	0.519	5.45111e-19	8	HLA-E
3.79165e-22	0.365712	0.669	0.481	7.5833e-19	8	TIMP1
4.66998e-22	0.480985	0.513	0.389	9.33996e-19	8	FXYD5
6.46168e-22	0.281443	0.713	0.544	1.29234e-18	8	RPLP0
6.81011e-22	0.301674	0.709	0.502	1.36202e-18	8	MT-ND2
8.80216e-22	0.463212	0.42	0.339	1.76043e-18	8	PLTP
1.28579e-21	0.404532	0.667	0.495	2.57158e-18	8	LGALS1
1.75141e-21	1.13574	0.613	0.361	3.50283e-18	8	SPARCL1
1.85849e-21	0.443846	0.478	0.404	3.71698e-18	8	SELENOW
2.54241e-21	0.86551	0.538	0.246	5.08483e-18	8	IL7R
2.60255e-21	0.270999	0.695	0.534	5.20511e-18	8	RPL4
2.85894e-21	0.33139	0.676	0.541	5.71789e-18	8	RPL27
2.96776e-21	0.296894	0.704	0.539	5.93553e-18	8	RPS13
3.35834e-21	0.262965	0.273	0.189	6.71667e-18	8	NBL1
3.6522e-21	0.278944	0.727	0.537	7.30441e-18	8	FAU
5.62949e-21	0.659859	0.66	0.41	1.1259e-17	8	AEBP1
9.99996e-21	0.272001	0.695	0.519	1.99999e-17	8	UBA52
1.04661e-20	0.550841	0.545	0.413	2.09323e-17	8	MYLK
1.09628e-20	0.302692	0.692	0.539	2.19256e-17	8	RPS16
1.22082e-20	0.316522	0.699	0.526	2.44163e-17	8	MYL6
1.47492e-20	0.571586	0.618	0.439	2.94985e-17	8	GPNMB
1.9165e-20	0.354529	0.678	0.541	3.833e-17	8	ITM2B
2.23754e-20	0.295712	0.692	0.532	4.47508e-17	8	RPL6
2.55031e-20	0.544683	0.69	0.451	5.10062e-17	8	C11ORF96
5.87419e-20	0.29583	0.333	0.341	1.17484e-16	8	ZCCHC24
5.97353e-20	0.290073	0.706	0.532	1.19471e-16	8	RPSA
7.51785e-20	0.5127	0.681	0.473	1.50357e-16	8	SH3BGRL3
1.16335e-19	0.610798	0.664	0.448	2.3267e-16	8	TPM4
1.39696e-19	0.36537	0.678	0.528	2.79391e-16	8	RPL18
1.67308e-19	0.662966	0.513	0.36	3.34616e-16	8	CXCR4
2.49482e-19	0.473815	0.678	0.51	4.98964e-16	8	C1QA
4.57034e-19	0.284696	0.69	0.521	9.14067e-16	8	RPS15
4.8841e-19	0.350563	0.359	0.318	9.76819e-16	8	MS4A6A
4.98184e-19	1.5739	0.62	0.383	9.96367e-16	8	IGHG1
6.19703e-19	0.34156	0.357	0.305	1.23941e-15	8	AKR1B1
3.30469e-18	0.28182	0.298	0.338	6.60939e-15	8	TMEM47
3.88772e-18	0.811383	0.569	0.333	7.77543e-15	8	KCTD12
3.89249e-18	0.268435	0.667	0.499	7.78497e-15	8	PTMA
6.96332e-18	0.526485	0.615	0.42	1.39266e-14	8	ANXA1
1.52025e-17	0.2953	0.655	0.533	3.0405e-14	8	RPL10A
2.39263e-17	0.388667	0.664	0.493	4.78526e-14	8	HLA-DRB1
2.43453e-17	0.393817	0.667	0.529	4.86906e-14	8	ITGB1
5.03865e-17	0.342133	0.438	0.396	1.00773e-13	8	PPP1R18
5.8132e-17	0.305986	0.692	0.56	1.16264e-13	8	RPS26
6.67925e-17	1.43312	0.538	0.33	1.33585e-13	8	JCHAIN
9.48383e-17	0.399386	0.501	0.423	1.89677e-13	8	VCL
1.14159e-16	0.307324	0.685	0.522	2.28319e-13	8	PFN1
1.16048e-16	0.638052	0.639	0.459	2.32096e-13	8	HLA-DPB1
1.72078e-16	0.319743	0.669	0.538	3.44156e-13	8	RPS7
2.14776e-16	1.04655	0.48	0.363	4.29551e-13	8	CCL21
4.84414e-16	0.507122	0.534	0.439	9.68828e-13	8	CTSS
8.08556e-16	0.424868	0.422	0.301	1.61711e-12	8	DKK3
8.66608e-16	0.288389	0.671	0.53	1.73322e-12	8	RPS10
1.50845e-15	0.478806	0.639	0.421	3.0169e-12	8	EMP1
1.79021e-15	0.446753	0.45	0.285	3.58042e-12	8	FRZB
2.38523e-15	0.565003	0.604	0.421	4.77046e-12	8	FSTL1
2.51848e-15	0.30567	0.669	0.504	5.03695e-12	8	AHNAK
2.64124e-15	0.558611	0.594	0.426	5.28249e-12	8	CRIM1
2.71619e-15	0.462156	0.378	0.34	5.43238e-12	8	TRBC2
3.12744e-15	0.288633	0.65	0.497	6.25488e-12	8	CD74
3.78488e-15	0.305985	0.674	0.53	7.56975e-12	8	OAZ1
3.83418e-15	0.479095	0.471	0.378	7.66835e-12	8	FBLN5
5.45956e-15	0.410867	0.657	0.501	1.09191e-11	8	CALM1
5.66185e-15	0.390294	0.669	0.513	1.13237e-11	8	MORF4L1
7.25171e-15	0.33445	0.352	0.335	1.45034e-11	8	FHL1
9.97318e-15	0.321374	0.42	0.371	1.99464e-11	8	FGL2
1.25487e-14	0.504607	0.648	0.504	2.50973e-11	8	TM4SF1
1.7586e-14	0.323751	0.422	0.35	3.5172e-11	8	TGFB1
2.07368e-14	0.265023	0.671	0.547	4.14736e-11	8	RPS23
2.93035e-14	0.426238	0.65	0.479	5.86071e-11	8	TPM1
5.3854e-14	0.612165	0.627	0.418	1.07708e-10	8	CRIP1
5.45477e-14	0.438117	0.392	0.324	1.09095e-10	8	PTPRC
1.10074e-13	0.301925	0.685	0.526	2.20148e-10	8	MCL1
1.23377e-13	0.674382	0.585	0.381	2.46755e-10	8	PECAM1
1.27834e-13	0.440012	0.641	0.486	2.55668e-10	8	ANXA5
1.30962e-13	0.439195	0.592	0.47	2.61923e-10	8	CXCL12
2.72036e-13	0.513817	0.606	0.45	5.44073e-10	8	LAPTM5
3.45559e-13	0.423301	0.476	0.409	6.91118e-10	8	ITGB2
3.6537e-13	0.258954	0.648	0.52	7.3074e-10	8	CFL1
3.76319e-13	0.44244	0.497	0.386	7.52639e-10	8	YBX3
4.00069e-13	0.325522	0.629	0.51	8.00137e-10	8	CALD1
4.08658e-13	0.265029	0.662	0.527	8.17316e-10	8	PABPC1
4.59739e-13	0.377684	0.646	0.507	9.19478e-10	8	SSR4
5.49304e-13	0.377883	0.653	0.507	1.09861e-09	8	YBX1
6.65467e-13	0.377057	0.664	0.502	1.33093e-09	8	GSN
1.04382e-12	0.560036	0.508	0.308	2.08763e-09	8	MFGE8
1.18323e-12	0.567009	0.622	0.438	2.36647e-09	8	MARCKS
1.25504e-12	0.383866	0.65	0.492	2.51008e-09	8	NPC2
1.4167e-12	2.09081	0.615	0.393	2.83339e-09	8	IGHA1
1.62952e-12	0.488575	0.555	0.411	3.25904e-09	8	RNASE1
2.61901e-12	0.310003	0.664	0.518	5.23802e-09	8	EIF4B
2.7966e-12	0.270352	0.648	0.54	5.5932e-09	8	RPL14
3.33613e-12	0.66885	0.508	0.293	6.67226e-09	8	SOD3
3.77041e-12	0.281387	0.648	0.487	7.54081e-09	8	SLC25A6
4.42189e-12	0.514282	0.613	0.403	8.84379e-09	8	CAVIN1
5.07511e-12	0.36492	0.632	0.496	1.01502e-08	8	NOP53
6.88632e-12	0.28043	0.226	0.197	1.37726e-08	8	TRBC1
8.14866e-12	0.284862	0.298	0.203	1.62973e-08	8	ADGRA2
1.77496e-11	0.332174	0.429	0.398	3.54993e-08	8	INMT
1.86061e-11	0.273451	0.639	0.549	3.72122e-08	8	RPS20
2.29171e-11	0.418503	0.627	0.469	4.58342e-08	8	TSC22D3
2.48917e-11	0.327768	0.492	0.433	4.97834e-08	8	CLIC4
2.54025e-11	0.767946	0.534	0.415	5.0805e-08	8	ADAMTS1
2.9731e-11	0.713902	0.38	0.161	5.94621e-08	8	MYH11
3.75087e-11	0.30573	0.653	0.475	7.50175e-08	8	TIMP2
3.7971e-11	0.278719	0.65	0.512	7.5942e-08	8	DUSP1
3.88573e-11	0.258099	0.333	0.304	7.77147e-08	8	CLSTN1
4.02344e-11	0.281108	0.646	0.538	8.04688e-08	8	EEF1B2
4.03339e-11	0.288148	0.646	0.533	8.06678e-08	8	H3F3B
4.58744e-11	0.358331	0.657	0.54	9.17488e-08	8	DEPP1
4.81329e-11	0.540863	0.534	0.406	9.62658e-08	8	GNG11
5.48779e-11	0.506049	0.627	0.454	1.09756e-07	8	C7
6.01009e-11	0.708257	0.469	0.324	1.20202e-07	8	MCAM
6.62933e-11	0.255751	0.41	0.415	1.32587e-07	8	IFNGR2
7.23484e-11	0.42086	0.611	0.501	1.44697e-07	8	DSTN
8.22287e-11	0.294818	0.445	0.424	1.64457e-07	8	GGT5
1.16319e-10	0.554217	0.562	0.435	2.32638e-07	8	HLA-DQB1
1.20881e-10	0.344882	0.324	0.18	2.41762e-07	8	MAP1B
2.17888e-10	0.372329	0.445	0.413	4.35777e-07	8	TNS1
2.18308e-10	0.376656	0.396	0.317	4.36617e-07	8	WIPF1
3.08127e-10	0.46584	0.524	0.449	6.16254e-07	8	TGFBR2
4.31623e-10	0.25002	0.324	0.304	8.63245e-07	8	VCAM1
5.48723e-10	0.300142	0.277	0.172	1.09745e-06	8	SWAP70
7.16075e-10	0.443491	0.429	0.336	1.43215e-06	8	SH3BGRL
8.02462e-10	0.333152	0.625	0.479	1.60492e-06	8	CRIP2
8.27594e-10	0.399975	0.613	0.468	1.65519e-06	8	COL6A2
9.12267e-10	0.818958	0.55	0.479	1.82453e-06	8	IGFBP3
1.02688e-09	0.49758	0.503	0.359	2.05376e-06	8	LRRC32
1.12669e-09	0.637692	0.536	0.362	2.25337e-06	8	THBS2
1.13469e-09	0.375814	0.594	0.464	2.26937e-06	8	CSRP1
1.14585e-09	0.31435	0.618	0.522	2.29171e-06	8	EPAS1
1.22896e-09	0.568224	0.55	0.412	2.45792e-06	8	AL627171.2
1.24495e-09	0.425913	0.636	0.474	2.4899e-06	8	CCNI
1.34493e-09	0.264565	0.632	0.532	2.68985e-06	8	HNRNPK
1.75486e-09	0.548501	0.49	0.301	3.50971e-06	8	S100A4
2.03884e-09	0.282379	0.422	0.423	4.07768e-06	8	STAB1
2.43796e-09	0.275173	0.639	0.518	4.87593e-06	8	GABARAP
3.40555e-09	0.328387	0.441	0.433	6.8111e-06	8	HERPUD1
4.22254e-09	0.489942	0.599	0.461	8.44507e-06	8	HSPG2
4.41829e-09	0.413883	0.599	0.494	8.83658e-06	8	C1QB
6.15309e-09	0.414745	0.515	0.384	1.23062e-05	8	GSTP1
6.86297e-09	0.310801	0.403	0.34	1.37259e-05	8	ASPN
7.01422e-09	0.292518	0.629	0.522	1.40284e-05	8	CALM2
8.45765e-09	0.255642	0.319	0.354	1.69153e-05	8	CD163
9.2295e-09	0.390822	0.606	0.48	1.8459e-05	8	COL6A1
9.28957e-09	0.287234	0.634	0.488	1.85791e-05	8	YWHAB
1.02386e-08	0.279266	0.627	0.513	2.04772e-05	8	MYL12A
1.07721e-08	0.25989	0.606	0.481	2.15442e-05	8	ARPC1B
1.22174e-08	0.292501	0.622	0.517	2.44347e-05	8	CD99
1.4883e-08	0.260015	0.399	0.402	2.97659e-05	8	PBXIP1
1.5373e-08	0.303404	0.361	0.245	3.0746e-05	8	CCL5
1.61106e-08	0.442694	0.597	0.469	3.22213e-05	8	MSN
1.81339e-08	0.354147	0.632	0.493	3.62677e-05	8	ACTN4
2.29674e-08	0.261757	0.632	0.494	4.59348e-05	8	TUBA1B
2.80405e-08	0.261994	0.289	0.228	5.60811e-05	8	PAM
3.00721e-08	0.368371	0.483	0.425	6.01442e-05	8	COTL1
3.1048e-08	0.424063	0.42	0.373	6.2096e-05	8	TNXB
3.13988e-08	0.287877	0.464	0.426	6.27975e-05	8	PALM2-AKAP2
3.27171e-08	0.305882	0.615	0.487	6.54342e-05	8	ZYX
4.66799e-08	0.33609	0.378	0.33	9.33598e-05	8	CNOT6L
7.04972e-08	0.334422	0.378	0.295	0.000140994	8	COL5A2
7.60519e-08	0.467943	0.478	0.382	0.000152104	8	IGFBP5
8.68984e-08	0.444285	0.385	0.22	0.000173797	8	ANTXR1
9.96558e-08	0.34388	0.315	0.275	0.000199312	8	MAFB
1.01323e-07	0.292247	0.417	0.383	0.000202646	8	IFI16
1.25382e-07	0.514042	0.522	0.37	0.000250763	8	COL14A1
1.47138e-07	0.262858	0.625	0.523	0.000294276	8	GRN
3.46117e-07	0.420553	0.564	0.355	0.000692234	8	THY1
3.66215e-07	0.375878	0.375	0.277	0.000732429	8	LBH
3.94276e-07	0.30952	0.517	0.472	0.000788553	8	LAMB2
4.2713e-07	0.312417	0.541	0.477	0.00085426	8	PTTG1IP

## Sheet: Domain9
p_val	avg_log2FC	pct.1	pct.2	p_val_adj	cluster	gene
9.09322e-70	1.93452	0.985	0.487	1.81864e-66	9	ANXA4
9.82087e-65	2.61191	0.947	0.408	1.96417e-61	9	SPP1
4.16147e-63	2.14796	0.931	0.256	8.32293e-60	9	FXYD2
5.26745e-62	2.02756	0.954	0.38	1.05349e-58	9	CD24
5.35546e-62	1.9924	0.947	0.238	1.07109e-58	9	KRT7
8.25269e-60	1.54905	0.977	0.539	1.65054e-56	9	KRT8
1.4107e-55	0.955976	0.977	0.504	2.82141e-52	9	ACTG1
1.8617e-52	1.50653	0.939	0.439	3.7234e-49	9	S100A6
1.29331e-50	1.30347	0.885	0.298	2.58662e-47	9	SLC12A2
3.15418e-49	1.18011	0.954	0.535	6.30835e-46	9	KRT18
6.20009e-42	1.39093	0.878	0.235	1.24002e-38	9	PMEPA1
7.38152e-42	1.14877	0.893	0.556	1.4763e-38	9	TM4SF4
9.48122e-42	1.2093	0.87	0.368	1.89624e-38	9	AQP1
3.36269e-39	0.949196	0.893	0.426	6.72538e-36	9	TNFRSF12A
7.77159e-39	1.05718	0.901	0.507	1.55432e-35	9	ANXA2
1.53445e-37	1.16099	0.87	0.383	3.06891e-34	9	GSTP1
1.91424e-36	1.12867	0.87	0.524	3.82848e-33	9	ELF3
2.78421e-35	1.07439	0.847	0.494	5.56843e-32	9	S100A10
1.73468e-32	1.07585	0.847	0.51	3.46936e-29	9	DEFB1
2.07419e-32	0.365336	0.924	0.485	4.14837e-29	9	EEF1A1
1.94285e-28	0.646276	0.855	0.526	3.88571e-25	9	CD59
2.28749e-28	1.49352	0.809	0.476	4.57497e-25	9	EZR
3.64617e-28	0.67764	0.847	0.492	7.29233e-25	9	TMSB10
6.28879e-28	0.78214	0.87	0.42	1.25776e-24	9	S100A11
2.23959e-27	0.995601	0.817	0.506	4.47917e-24	9	TM4SF1
2.41806e-27	0.620704	0.878	0.45	4.83611e-24	9	FLNA
3.98357e-27	0.744185	0.855	0.493	7.96714e-24	9	MIDN
1.63617e-26	0.657242	0.832	0.423	3.27234e-23	9	TACC1
4.64105e-25	0.845478	0.779	0.417	9.2821e-22	9	PFKFB3
1.0027e-24	0.645057	0.863	0.508	2.00541e-21	9	GTF2I
3.5187e-24	1.34483	0.809	0.444	7.0374e-21	9	LYZ
2.74114e-23	1.76468	0.786	0.366	5.48229e-20	9	CXCL8
4.39243e-23	0.601196	0.832	0.488	8.78485e-20	9	ANXA5
4.63891e-23	0.519255	0.84	0.501	9.27782e-20	9	DSTN
5.73561e-23	0.697285	0.794	0.441	1.14712e-19	9	FOS
7.52592e-23	0.393332	0.855	0.512	1.50518e-19	9	RPS27
1.83735e-22	0.33602	0.878	0.499	3.6747e-19	9	ACTB
2.52415e-22	0.605566	0.832	0.513	5.04831e-19	9	YWHAZ
4.77224e-22	0.772365	0.84	0.485	9.54448e-19	9	TUBB4B
5.26721e-22	0.633873	0.817	0.441	1.05344e-18	9	ANXA11
8.51358e-22	0.331215	0.863	0.542	1.70272e-18	9	RPL3
1.38723e-21	0.419641	0.863	0.529	2.77445e-18	9	MYL6
3.54335e-21	0.554773	0.817	0.468	7.0867e-18	9	IER3
6.53805e-21	0.743654	0.802	0.496	1.30761e-17	9	LMNA
1.46682e-20	0.574905	0.786	0.373	2.93365e-17	9	CLDN3
1.87266e-20	0.618984	0.824	0.539	3.74532e-17	9	VMP1
2.28271e-20	0.61424	0.794	0.523	4.56543e-17	9	CALM2
4.63564e-20	0.59317	0.824	0.522	9.27128e-17	9	ATP1A1
8.23934e-20	0.564835	0.74	0.376	1.64787e-16	9	PRELP
1.20663e-19	0.50698	0.84	0.533	2.41326e-16	9	DDX5
1.25787e-19	0.498619	0.809	0.526	2.51574e-16	9	UBC
1.26722e-19	0.459975	0.817	0.509	2.53443e-16	9	MYH9
1.59636e-19	0.796719	0.809	0.533	3.19272e-16	9	LGALS4
2.32764e-19	0.5429	0.809	0.478	4.65528e-16	9	CDC42EP1
4.64351e-19	0.635301	0.802	0.507	9.28702e-16	9	JUNB
5.82232e-19	0.525079	0.832	0.521	1.16446e-15	9	TAGLN2
7.25325e-19	0.479939	0.817	0.458	1.45065e-15	9	VIM
1.22926e-18	0.796268	0.763	0.454	2.45851e-15	9	LUM
2.80865e-18	0.751357	0.771	0.475	5.6173e-15	9	EGR1
2.87408e-18	0.376027	0.832	0.501	5.74816e-15	9	PTMA
4.82461e-18	0.449813	0.832	0.534	9.64922e-15	9	H3F3B
1.40059e-17	0.424072	0.824	0.529	2.80119e-14	9	MCL1
1.77142e-17	0.291032	0.802	0.476	3.54284e-14	9	RPL13
2.01734e-17	0.461565	0.817	0.496	4.03468e-14	9	SNHG29
4.11159e-17	0.556678	0.786	0.476	8.22319e-14	9	TSPO
6.91687e-17	1.71692	0.733	0.493	1.38337e-13	9	PIGR
9.33244e-17	0.567167	0.794	0.481	1.86649e-13	9	CRIP2
1.16995e-16	0.484799	0.763	0.453	2.33991e-13	9	TPM4
1.6086e-16	0.739221	0.641	0.234	3.21719e-13	9	LAD1
1.64749e-16	0.686195	0.725	0.397	3.29499e-13	9	CRISPLD2
2.30182e-16	0.437192	0.794	0.506	4.60363e-13	9	TMSB4X
3.97073e-16	0.516294	0.771	0.43	7.94146e-13	9	MGP
4.29247e-16	0.339423	0.802	0.51	8.58493e-13	9	RPS3A
4.89462e-16	0.839272	0.695	0.185	9.78924e-13	9	SPINT2
6.02965e-16	0.504433	0.786	0.48	1.20593e-12	9	PDLIM1
1.10829e-15	0.393328	0.802	0.53	2.21658e-12	9	HSP90AA1
1.40791e-15	0.482554	0.786	0.464	2.81582e-12	9	IGFBP7
9.65182e-15	0.347295	0.779	0.536	1.93036e-11	9	RPSA
9.77044e-15	0.539937	0.733	0.428	1.95409e-11	9	CLIC1
1.0034e-14	0.435049	0.763	0.489	2.0068e-11	9	ZYX
1.0282e-14	0.536586	0.771	0.457	2.0564e-11	9	C7
1.67694e-14	0.533687	0.71	0.307	3.35388e-11	9	TAX1BP3
1.72429e-14	0.312929	0.802	0.54	3.44857e-11	9	RPS27A
1.78759e-14	0.437586	0.779	0.407	3.57518e-11	9	CAVIN1
2.40654e-14	0.342538	0.794	0.535	4.81308e-11	9	RPL10A
2.50222e-14	0.533355	0.763	0.446	5.00444e-11	9	NR4A1
2.59103e-14	0.457591	0.786	0.49	5.18206e-11	9	TCIM
4.83527e-14	0.562239	0.733	0.388	9.67054e-11	9	EPHA2
5.10961e-14	0.569925	0.664	0.316	1.02192e-10	9	TRIM47
5.52376e-14	0.508946	0.748	0.394	1.10475e-10	9	TUBA1A
5.65378e-14	0.430469	0.748	0.474	1.13076e-10	9	HIF1A
6.32486e-14	0.462583	0.748	0.536	1.26497e-10	9	MYL12B
6.39416e-14	0.564146	0.763	0.468	1.27883e-10	9	CAV2
6.61595e-14	0.475888	0.771	0.495	1.32319e-10	9	ACTN4
7.07242e-14	0.328817	0.786	0.505	1.41448e-10	9	RPL18A
7.99863e-14	0.369666	0.809	0.482	1.59973e-10	9	BGN
9.93862e-14	0.411547	0.725	0.417	1.98772e-10	9	AEBP1
1.00727e-13	0.308741	0.832	0.535	2.01454e-10	9	RPL15
1.18908e-13	0.424627	0.794	0.505	2.37815e-10	9	GSN
1.49856e-13	0.680222	0.733	0.304	2.99712e-10	9	NEDD9
1.52965e-13	0.410901	0.779	0.515	3.05931e-10	9	DAZAP2
1.56467e-13	0.383242	0.786	0.517	3.12933e-10	9	EIF4G2
1.62225e-13	0.537885	0.695	0.394	3.2445e-10	9	ID1
2.46137e-13	0.332089	0.779	0.522	4.92273e-10	9	CFL1
2.54533e-13	0.483755	0.779	0.507	5.09066e-10	9	KLF6
2.86229e-13	0.471278	0.756	0.518	5.72459e-10	9	LDLR
3.50556e-13	0.403615	0.718	0.386	7.01111e-10	9	YBX3
3.53226e-13	0.318778	0.74	0.438	7.06451e-10	9	MYL9
3.86512e-13	0.733792	0.702	0.366	7.73025e-10	9	ITPKC
4.76988e-13	0.25415	0.794	0.54	9.53977e-10	9	RPL9
5.18833e-13	0.652999	0.603	0.249	1.03767e-09	9	PHLDA2
5.66985e-13	0.802596	0.748	0.517	1.13397e-09	9	SLPI
7.98189e-13	0.309973	0.802	0.539	1.59638e-09	9	RPS6
1.21311e-12	0.408716	0.771	0.526	2.42622e-09	9	JUND
1.3949e-12	0.584811	0.702	0.376	2.78979e-09	9	DDIT4
1.5219e-12	0.357741	0.771	0.526	3.0438e-09	9	SKP1
1.94521e-12	0.466535	0.771	0.499	3.89042e-09	9	MALAT1
2.29478e-12	0.41788	0.74	0.452	4.58956e-09	9	INF2
2.30653e-12	0.622815	0.702	0.3	4.61306e-09	9	SOX4
2.47902e-12	0.317487	0.771	0.508	4.95804e-09	9	AHNAK
2.61388e-12	0.533055	0.71	0.425	5.22776e-09	9	COL1A1
2.98956e-12	0.529447	0.756	0.453	5.97912e-09	9	TNFAIP2
4.61761e-12	0.26274	0.779	0.523	9.23523e-09	9	RPS12
5.65881e-12	0.449228	0.733	0.473	1.13176e-08	9	PPP1CB
6.46752e-12	0.454035	0.718	0.458	1.2935e-08	9	C11ORF96
7.15708e-12	0.309786	0.786	0.534	1.43142e-08	9	EIF4A1
7.44068e-12	0.303747	0.74	0.45	1.48814e-08	9	QSOX1
8.08849e-12	0.856803	0.687	0.341	1.6177e-08	9	SGMS2
8.47397e-12	0.267735	0.802	0.536	1.69479e-08	9	RPL6
1.40076e-11	0.493993	0.702	0.407	2.80153e-08	9	CCL2
1.65153e-11	0.417026	0.718	0.383	3.30305e-08	9	ATP1B3
1.75882e-11	0.318992	0.763	0.499	3.51764e-08	9	NOP53
1.8464e-11	0.265908	0.763	0.53	3.69279e-08	9	CD63
1.97067e-11	0.347768	0.733	0.533	3.94134e-08	9	HSP90AB1
2.44908e-11	0.286475	0.71	0.485	4.89815e-08	9	MT-CO3
2.45167e-11	0.525405	0.725	0.445	4.90334e-08	9	COL1A2
2.48986e-11	0.387481	0.763	0.492	4.97971e-08	9	SET
3.10929e-11	0.496815	0.702	0.5	6.21858e-08	9	JUN
3.18016e-11	0.53868	0.733	0.46	6.36032e-08	9	PTGDS
3.547e-11	0.38667	0.74	0.51	7.09399e-08	9	ARHGDIA
3.64518e-11	0.539061	0.725	0.444	7.29036e-08	9	TUBA1C
4.08827e-11	0.462534	0.733	0.365	8.17654e-08	9	LGALS3
4.21783e-11	0.387331	0.718	0.501	8.43566e-08	9	CAPNS1
5.08388e-11	0.611556	0.687	0.477	1.01678e-07	9	TSPAN3
5.92175e-11	0.308543	0.779	0.541	1.18435e-07	9	RPL17
6.91567e-11	0.53491	0.725	0.43	1.38313e-07	9	HMGA1
9.01136e-11	0.342483	0.779	0.509	1.80227e-07	9	TLE5
1.11434e-10	0.322474	0.763	0.515	2.22868e-07	9	HNRNPU
1.23997e-10	0.376651	0.718	0.488	2.47994e-07	9	DCN
1.41905e-10	0.713934	0.679	0.233	2.8381e-07	9	SLC4A4
1.51613e-10	0.443649	0.718	0.324	3.03227e-07	9	NIBAN2
1.61444e-10	0.4644	0.702	0.441	3.22888e-07	9	FSTL3
2.52923e-10	0.595184	0.641	0.339	5.05847e-07	9	FBLN1
3.19995e-10	0.657844	0.702	0.29	6.3999e-07	9	WWTR1
3.29999e-10	0.481902	0.687	0.325	6.59999e-07	9	MCAM
4.15575e-10	0.380754	0.718	0.386	8.3115e-07	9	SELENOM
4.41525e-10	0.29884	0.733	0.501	8.8305e-07	9	HNRNPDL
4.59758e-10	0.382361	0.733	0.515	9.19515e-07	9	MYL12A
4.8072e-10	0.306875	0.55	0.33	9.61439e-07	9	NR2F2
5.11034e-10	0.341597	0.748	0.529	1.02207e-06	9	GNAS
5.54807e-10	0.414232	0.763	0.446	1.10961e-06	9	BCL2L1
5.63413e-10	0.271851	0.74	0.526	1.12683e-06	9	EEF1G
6.39116e-10	0.496861	0.725	0.53	1.27823e-06	9	ATP1B1
6.405e-10	0.335905	0.748	0.465	1.281e-06	9	YWHAH
6.5399e-10	0.453389	0.687	0.455	1.30798e-06	9	CAPN2
6.69596e-10	0.307166	0.733	0.48	1.33919e-06	9	TIMP2
6.89074e-10	0.392247	0.649	0.318	1.37815e-06	9	PKM
7.90096e-10	0.335133	0.74	0.487	1.58019e-06	9	HMGN1
8.53688e-10	0.417916	0.702	0.429	1.70738e-06	9	IER2
9.27309e-10	0.38065	0.687	0.414	1.85462e-06	9	MYADM
1.01715e-09	0.416086	0.71	0.532	2.03429e-06	9	ITGB1
1.03752e-09	0.422183	0.687	0.297	2.07504e-06	9	SOD3
1.43125e-09	0.428266	0.504	0.173	2.8625e-06	9	AGRN
1.72579e-09	0.374725	0.687	0.423	3.45158e-06	9	VCL
1.78094e-09	0.474307	0.695	0.342	3.56188e-06	9	MAFF
2.55244e-09	0.317101	0.74	0.51	5.10488e-06	9	CIRBP
2.93967e-09	0.492031	0.71	0.456	5.87934e-06	9	S100A16
3.10832e-09	0.557832	0.679	0.542	6.21665e-06	9	CLDN1
3.33573e-09	0.305053	0.771	0.528	6.67146e-06	9	APP
4.12411e-09	0.492987	0.718	0.411	8.24822e-06	9	IFNGR2
4.43677e-09	0.27695	0.748	0.537	8.87353e-06	9	RPS9
4.8615e-09	0.368353	0.679	0.492	9.72301e-06	9	NFKBIA
5.50926e-09	0.336744	0.725	0.527	1.10185e-05	9	SPTBN1
6.77823e-09	0.510566	0.656	0.282	1.35565e-05	9	IGFBP6
7.56591e-09	0.297539	0.771	0.541	1.51318e-05	9	LAMP2
7.87768e-09	0.351135	0.702	0.468	1.57554e-05	9	PLSCR1
7.90531e-09	0.286887	0.74	0.517	1.58106e-05	9	HNRNPA1
8.61324e-09	0.408935	0.702	0.472	1.72265e-05	9	ITGAV
9.54926e-09	0.397987	0.718	0.491	1.90985e-05	9	SEPTIN9
9.92198e-09	0.430005	0.664	0.492	1.9844e-05	9	MT-CO1
1.0061e-08	0.347814	0.718	0.449	2.0122e-05	9	TGFBR2
1.25992e-08	0.402374	0.725	0.484	2.51983e-05	9	TPM1
1.33366e-08	0.412602	0.664	0.493	2.66732e-05	9	PLEC
1.35932e-08	0.401941	0.679	0.383	2.71865e-05	9	DPYSL2
1.41954e-08	0.410067	0.573	0.303	2.83909e-05	9	DKK3
1.57552e-08	0.366697	0.702	0.478	3.15104e-05	9	CCNI
1.64383e-08	0.341174	0.71	0.481	3.28765e-05	9	RHOC
2.13082e-08	0.484059	0.542	0.231	4.26164e-05	9	CLDN7
2.22477e-08	0.417077	0.626	0.305	4.44954e-05	9	MFAP4
2.37433e-08	0.290075	0.672	0.441	4.74867e-05	9	TAGLN
2.43703e-08	0.354455	0.656	0.325	4.87406e-05	9	TUBB6
2.62367e-08	0.316203	0.748	0.478	5.24733e-05	9	VAMP8
2.7474e-08	0.274155	0.779	0.54	5.49481e-05	9	H3F3A
3.61961e-08	0.250865	0.718	0.507	7.23922e-05	9	CDC42
4.17191e-08	0.483664	0.695	0.479	8.34382e-05	9	CYSTM1
4.50739e-08	0.311178	0.672	0.431	9.01479e-05	9	CRIM1
5.38003e-08	0.258409	0.664	0.497	0.000107601	9	MT-CYB
5.65961e-08	0.558081	0.626	0.4	0.000113192	9	IGHA1
5.81928e-08	0.266549	0.695	0.542	0.000116386	9	EIF1
5.88948e-08	0.321376	0.664	0.381	0.00011779	9	FOSB
6.37002e-08	0.258757	0.702	0.476	0.0001274	9	NAP1L1
6.54453e-08	0.274534	0.725	0.483	0.000130891	9	ITGB5
6.99404e-08	0.33465	0.74	0.516	0.000139881	9	CNN3
7.34432e-08	0.32718	0.695	0.488	0.000146886	9	GAS5
8.48119e-08	0.259609	0.687	0.48	0.000169624	9	SH3BGRL3
8.80007e-08	0.305126	0.725	0.507	0.000176001	9	SUMO2
9.39387e-08	0.336395	0.71	0.515	0.000187877	9	PPDPF
9.79936e-08	0.309792	0.733	0.475	0.000195987	9	MAT2A
1.14544e-07	0.288819	0.695	0.512	0.000229087	9	ATF4
1.18224e-07	0.254813	0.718	0.474	0.000236448	9	SOCS3
1.19964e-07	0.258448	0.725	0.505	0.000239928	9	ZFP36L2
1.28869e-07	0.395521	0.679	0.476	0.000257737	9	TIMP3
1.34738e-07	0.254782	0.695	0.491	0.000269476	9	SLC25A6
1.38434e-07	0.273892	0.748	0.534	0.000276869	9	HNRNPK
1.5519e-07	0.251503	0.725	0.517	0.000310379	9	MORF4L1
1.57083e-07	0.300778	0.718	0.499	0.000314166	9	SF1
1.66497e-07	0.291967	0.664	0.481	0.000332993	9	SPARC
1.91196e-07	0.250559	0.702	0.521	0.000382392	9	GABARAP
1.91677e-07	0.409193	0.649	0.427	0.000383353	9	EMP1
1.93125e-07	0.315777	0.649	0.453	0.000386249	9	NRP1
1.96479e-07	0.360217	0.626	0.35	0.000392958	9	SERTAD1
1.9816e-07	0.270176	0.679	0.527	0.000396321	9	CDKN1A
1.99789e-07	0.619394	0.626	0.354	0.000399578	9	IGLC2
2.07056e-07	0.414228	0.702	0.317	0.000414111	9	LDHB
2.32768e-07	0.332434	0.664	0.485	0.000465536	9	SFPQ
2.34009e-07	0.310972	0.672	0.52	0.000468018	9	CD151
2.44778e-07	0.277868	0.542	0.321	0.000489556	9	JAG1
2.60947e-07	0.30448	0.687	0.538	0.000521894	9	ZFP36
3.14641e-07	0.40034	0.611	0.418	0.000629283	9	ADAMTS1
4.69087e-07	0.403408	0.573	0.271	0.000938174	9	MMP14
