# Supplementary material for: Probabilistic embedding, clustering, and alignment for integrating spatial transcriptomics data with PRECAST
Source: Nat Commun. 2023 Jan 18;14:296. doi: 10.1038/s41467-023-35947-w (PMC9849443; doi:10.1038/s41467-023-35947-w)
Supplement: Supplementary file 4 — Supplementary Data 1-8 [file 41467_2023_35947_MOESM4_ESM.zip › Supplementary Data/Dataset2_genelist_pseudotime_association_brain12.xlsx]

## Sheet: Dataset2_genelist_pseudotime_as
gene	pearson_corr	t.statistic	p_val	adjp_val
MARCKSL1	-0.25705	-58.0799	0	0
NCDN	0.198807	44.2946	0	0
TMSB10	0.212089	47.3889	0	0
LMO4	0.247571	55.7954	0	0
MOBP	-0.463878	-114.336	0	0
CCK	0.269262	61.0494	0	0
CLDND1	-0.35758	-83.6073	0	0
TF	-0.417277	-100.26	0	0
ATP1B1	0.177834	39.4601	0	0
PAQR6	-0.297987	-68.1637	0	0
UCHL1	0.257587	58.2098	0	0
HOPX	0.177291	39.3355	0	0
SPP1	-0.387649	-91.8254	0	0
RGS4	0.247775	55.8443	0	0
MAP1B	0.19071	42.4212	0	0
PPP3CA	0.210668	47.0564	0	0
ENC1	0.303168	69.4677	0	0
CSRP1	-0.227918	-51.1123	0	0
CHN1	0.292598	66.8145	0	0
VSNL1	0.30622	70.239	0	0
GPM6A	0.21559	48.209	0	0
TUBB2A	0.280684	63.8559	0	0
SYN2	0.188344	41.8754	0	0
EEF1A1	-0.187336	-41.643	0	0
NDUFA4	0.248211	55.9491	0	0
PLP1	-0.405614	-96.8967	0	0
NEFM	0.220296	49.3143	0	0
NEFL	0.288458	65.7825	0	0
MDH1	0.260196	58.8419	0	0
STMN2	0.262817	59.4784	0	0
OLFM1	0.310041	71.2079	0	0
FTH1	-0.312912	-71.9385	0	0
ATP1A1	0.217489	48.6546	0	0
CRYAB	-0.367956	-86.4071	0	0
NRGN	0.325709	75.2222	0	0
SNCG	0.21764	48.6899	0	0
GAP43	0.247826	55.8566	0	0
EFHD1	-0.282982	-64.424	0	0
TUBA1B	0.201748	44.9776	0	0
TUBA4A	0.18678	41.5151	0	0
APOD	-0.247974	-55.8922	0	0
CPLX1	0.196915	43.8561	0	0
TAGLN3	0.224285	50.2542	0	0
SYT1	0.27527	62.5222	0	0
NA1	-0.305056	-69.9445	0	0
BASP1	0.269346	61.07	0	0
MAP2	0.175056	38.8239	0	0
CAMK2A	0.188878	41.9984	0	0
SERPINI1	0.223026	49.9573	0	0
SNCB	0.261403	59.1347	0	0
DCLK1	0.199886	44.5451	0	0
EIF4A2	0.196298	43.7133	0	0
NDRG4	0.238397	53.6008	0	0
RNASE1	-0.321722	-74.1943	0	0
RTN3	0.190058	42.2707	0	0
RTN1	0.282575	64.3233	0	0
CNP	-0.373358	-87.8795	0	0
SCD	-0.29445	-67.2773	0	0
GFAP	-0.425697	-102.726	0	0
SEPTIN4	-0.286801	-65.3706	0	0
YWHAG	0.248323	55.976	0	0
ARPP19	0.179163	39.7646	0	0
GABRA1	0.219888	49.2182	0	0
ENO2	0.217858	48.7413	0	0
SNAP25	0.34125	79.2723	0	0
BCAS1	-0.340912	-79.1835	0	0
SELENOP	-0.31307	-71.9788	0	0
QKI	-0.26028	-58.8624	0	0
SCN1B	0.185411	41.1999	0	0
MAG	-0.42023	-101.121	0	0
PPP1R14A	-0.386474	-91.4979	0	0
PTGDS	-0.287119	-65.4498	0	0
SNRPN	0.204541	45.6273	0	0
FTL	-0.214859	-48.0375	0	0
SLC17A7	0.236677	53.1909	0	0
HPCA	0.19574	43.584	0	0
ANXA6	0.177319	39.3419	0	0
PCP4	0.208749	46.6082	0	0
EDIL3	-0.23938	-53.835	0	0
CALM1	0.199271	44.4023	0	0
COX1	0.406977	97.2869	0	0
COX2	0.318699	73.418	0	0
ATP6	0.220507	49.3638	0	0
COX3	0.374887	88.2981	0	0
SYP	0.230992	51.8402	0	0
CYTB	0.240445	54.0893	0	0
MBP	-0.415533	-99.7538	0	0
CHGA	0.196765	43.8213	0	0
GPM6B	-0.186599	-41.4732	0	0
NAPB	0.20966	46.821	0	0
S100B	-0.327723	-75.743	0	0
YWHAH	0.286646	65.3323	0	0
TTC9B	0.174881	38.7839	0	0
PREPL	0.186221	41.3863	0	0
MOAP1	0.204951	45.7226	0	0
NSF	0.231689	52.0057	0	0
GSN	-0.245909	-55.3966	0	0
NRN1	0.191278	42.5521	0	0
DNM1	0.23969	53.9091	0	0
LAMP2	-0.285835	-65.131	0	0
NGEF	0.17751	39.3857	0	0
CD9	-0.212375	-47.4556	0	0
MEF2C	0.207723	46.3688	0	0
TSPAN7	0.225156	50.4597	0	0
SYT4	0.178815	39.6849	0	0
PGAM1	0.177691	39.4271	0	0
ATP2B1	0.175026	38.817	0	0
SYN1	0.203553	45.3973	0	0
TSC22D4	-0.224167	-50.2262	0	0
PRKAR1B	0.220172	49.2852	0	0
STXBP1	0.236553	53.1614	0	0
TSPYL1	0.214034	47.8442	0	0
CLSTN1	0.208067	46.449	0	0
ATP6V1B2	0.186287	41.4014	0	0
MLLT11	0.189372	42.1124	0	0
PMP22	-0.319359	-73.5871	0	0
THY1	0.239187	53.7889	0	0
KLC1	0.190718	42.4229	0	0
PHYHIP	0.189952	42.2463	0	0
CTXN1	0.176474	39.1485	0	0
PFN2	0.177969	39.491	0	0
YWHAB	0.180554	40.0837	0	0
IDS	0.170708	37.8302	0	2.75e-305
PLAAT3	-0.249806	-56.3325	0	0
BEX1	0.236143	53.0639	0	0
PLEKHB1	-0.264096	-59.7894	0	0
EEF1A2	0.256031	57.8334	0	0
GNG3	0.222201	49.7628	0	0
TSC22D1	0.200238	44.6268	0	0
CABP1	0.228164	51.1705	0	0
HIPK2	-0.214647	-47.9877	0	0
YWHAZ	0.182511	40.533	0	0
NDRG1	-0.245836	-55.379	0	0
NCALD	0.176187	39.0827	0	0
FBXL16	0.20212	45.0641	0	0
NDFIP1	0.189441	42.1283	0	0
INA	0.181444	40.2881	0	0
GOT1	0.185077	41.123	0	0
TPPP3	-0.236723	-53.2019	0	0
NELL2	0.199603	44.4794	0	0
ATP5MD	0.176067	39.0553	0	0
BEX5	0.196436	43.745	0	0
SV2A	0.192228	42.7716	0	0
CALY	0.19753	43.9986	0	0
TPI1	0.178581	39.6312	0	0
NAP1L2	0.179448	39.8299	0	0
SLC44A1	-0.258763	-58.4945	0	0
HSPA8	0.212271	47.4315	0	0
GPRC5B	-0.260979	-59.0319	0	0
CRYM	0.178614	39.6388	0	0
ATP5F1B	0.192385	42.808	0	0
TMEM59L	0.208793	46.6184	0	0
CALM3	0.247365	55.7459	0	0
RAB6B	0.199633	44.4864	0	0
ACOT7	0.170696	37.8274	0	3.04e-305
GABRB2	0.18545	41.2089	0	0
GNAS	0.196778	43.8244	0	0
PI4KA	0.208565	46.5654	0	0
LHPP	-0.258774	-58.4973	0	0
ABCA2	-0.221951	-49.704	0	0
PNMA2	0.186434	41.4353	0	0
ARHGDIG	0.175111	38.8365	0	0
NPTN	0.215248	48.1287	0	0
SHTN1	-0.181871	-40.386	0	0
PKM	0.18222	40.4663	0	0
ATP1A3	0.220639	49.395	0	0
GHITM	0.178795	39.6802	0	0
CHGB	0.181303	40.2556	0	0
RAB3A	0.239893	53.9575	0	0
PAK1	0.179877	39.9283	0	0
PTPRN	0.184516	40.9939	0	0
GRIN1	0.209687	46.8273	0	0
GABBR2	0.189482	42.1378	0	0
NUDT4	0.177032	39.2762	0	0
ATP2B2	0.209314	46.7402	0	0
NPTXR	0.195708	43.5765	0	0
STMN3	0.192553	42.8468	0	0
AMER2	-0.199274	-44.4032	0	0
OLIG1	-0.224914	-50.4025	0	0
ATP5F1A	0.170996	37.896	0	2.44e-306
SUN2	-0.229555	-51.4999	0	0
CBR1	-0.200164	-44.6097	0	0
ATP6V1G2	0.187927	41.7791	0	0
SLC12A5	0.184629	41.0198	0	0
PREX1	-0.206034	-45.9749	0	0
RBFOX1	0.180673	40.111	0	0
TMEM130	0.177288	39.3349	0	0
SIRT2	-0.176492	-39.1525	0	0
RUNDC3A	0.170878	37.869	0	6.61e-306
GABRD	0.170219	37.7186	8.27e-307	1.65e-303
KRT8	-0.169857	-37.636	1.7e-305	3.4e-302
CAP2	0.169746	37.6107	4.29e-305	8.58e-302
AP2M1	0.169201	37.4863	4.02e-303	8.03e-300
SLC22A17	0.168574	37.3433	7.28e-301	1.46e-297
FBXW7	0.16856	37.3403	8.14e-301	1.63e-297
NCS1	0.168521	37.3314	1.12e-300	2.25e-297
SULT4A1	0.168401	37.304	3.03e-300	6.07e-297
SPTAN1	0.168208	37.2599	1.5e-299	3e-296
SNCA	0.168167	37.2507	2.1e-299	4.2e-296
C9ORF16	0.167993	37.2109	8.87e-299	1.77e-295
ATP5MC3	0.167958	37.203	1.18e-298	2.36e-295
B4GAT1	0.167636	37.1297	1.67e-297	3.33e-294
SEZ6L2	0.167574	37.1154	2.79e-297	5.58e-294
CEND1	0.167422	37.0809	9.69e-297	1.94e-293
HEPACAM	-0.167221	-37.0351	5.05e-296	1.01e-292
SPARC	-0.167117	-37.0113	1.19e-295	2.38e-292
FXYD7	0.166605	36.8947	7.88e-294	1.58e-290
PTMA	-0.166285	-36.8219	1.07e-292	2.14e-289
SV2B	0.16616	36.7934	2.98e-292	5.96e-289
TOLLIP	0.165775	36.7058	6.84e-291	1.37e-287
LINGO1	0.165607	36.6676	2.67e-290	5.35e-287
KIF3C	0.165074	36.5461	2.03e-288	4.05e-285
PCSK1N	0.165009	36.5313	3.43e-288	6.86e-285
CREG2	0.164988	36.5267	4.05e-288	8.09e-285
SYNGR3	0.164895	36.5055	8.59e-288	1.72e-284
GABRG2	0.16483	36.4907	1.45e-287	2.91e-284
BEX2	0.164566	36.4305	1.23e-286	2.46e-283
PIN1	0.1645	36.4156	2.09e-286	4.17e-283
PACSIN1	0.16436	36.3837	6.48e-286	1.3e-282
FEZ1	-0.164148	-36.3354	3.58e-285	7.17e-282
RAB3C	0.163759	36.2469	8.18e-284	1.64e-280
S100A11	-0.163507	-36.1897	6.14e-283	1.23e-279
C11ORF87	0.16329	36.1402	3.51e-282	7.02e-279
FXYD6	0.163175	36.1141	8.81e-282	1.76e-278
FMNL2	-0.162856	-36.0417	1.12e-280	2.24e-277
SH3GL2	0.16277	36.022	2.24e-280	4.47e-277
VAMP2	0.16229	35.9129	1.02e-278	2.05e-275
NAP1L5	0.162125	35.8755	3.79e-278	7.58e-275
NRXN1	0.162106	35.8712	4.41e-278	8.82e-275
C1QTNF4	0.161786	35.7985	5.58e-277	1.12e-273
LDHB	0.161317	35.6918	2.3e-275	4.6e-272
STX1B	0.160825	35.5802	1.11e-273	2.22e-270
HSP90AB1	0.16054	35.5155	1.04e-272	2.09e-269
NEFH	0.160497	35.5055	1.47e-272	2.94e-269
GUCY1B1	0.160158	35.4286	2.1e-271	4.21e-268
UQCRH	0.159709	35.3267	7.08e-270	1.42e-266
CPLX2	0.159497	35.2785	3.72e-269	7.45e-266
PPP3CB	0.15946	35.2703	4.95e-269	9.89e-266
SNAP91	0.159224	35.2167	3.12e-268	6.24e-265
WSB2	0.159125	35.1942	6.75e-268	1.35e-264
PPP3R1	0.158969	35.1587	2.28e-267	4.56e-264
PFKP	0.158724	35.1033	1.53e-266	3.05e-263
BMERB1	0.158719	35.1021	1.59e-266	3.18e-263
PLCB1	0.158545	35.0626	6.14e-266	1.23e-262
PGK1	0.157593	34.8468	9.66e-263	1.93e-259
DDR1	-0.15722	-34.7621	1.71e-261	3.43e-258
SLC30A3	0.157207	34.7591	1.9e-261	3.8e-258
VDAC1	0.157091	34.7329	4.61e-261	9.23e-258
SLC39A10	0.156879	34.6848	2.35e-260	4.71e-257
PPP2R1A	0.15665	34.633	1.36e-259	2.72e-256
BSN	0.156555	34.6114	2.83e-259	5.65e-256
NAP1L3	0.156222	34.5358	3.62e-258	7.24e-255
ELAVL4	0.156058	34.4989	1.26e-257	2.52e-254
ARF3	0.155963	34.4772	2.61e-257	5.21e-254
BEX3	0.155959	34.4763	2.68e-257	5.37e-254
SLC48A1	-0.155506	-34.3738	8.44e-256	1.69e-252
RNF130	-0.155256	-34.317	5.67e-255	1.13e-251
MICAL2	0.155211	34.307	7.93e-255	1.59e-251
RPS27	-0.155003	-34.2598	3.86e-254	7.71e-251
CLTC	0.154617	34.1725	7.13e-253	1.43e-249
MAPK10	0.154536	34.154	1.32e-252	2.64e-249
CYFIP2	0.154466	34.1381	2.25e-252	4.49e-249
OXR1	0.154449	34.1343	2.55e-252	5.1e-249
FAM3C	0.154345	34.1108	5.58e-252	1.12e-248
STX1A	0.154097	34.0546	3.63e-251	7.25e-248
CADM3	0.153891	34.008	1.71e-250	3.42e-247
NRCAM	0.153879	34.0054	1.86e-250	3.73e-247
MYO5A	0.15386	34.001	2.16e-250	4.31e-247
CFL2	-0.153588	-33.9394	1.66e-249	3.33e-246
CELF4	0.153458	33.9099	4.43e-249	8.86e-246
PCMT1	0.153407	33.8985	6.47e-249	1.29e-245
GRIN2A	0.153348	33.885	1.01e-248	2.02e-245
MEG3	0.152756	33.7513	8.4e-247	1.68e-243
B2M	-0.152621	-33.7207	2.3e-246	4.6e-243
CKB	0.152484	33.6896	6.42e-246	1.28e-242
SLC25A4	0.152023	33.5854	1.97e-244	3.95e-241
CDK5R1	0.151911	33.5601	4.53e-244	9.06e-241
CHL1	0.151625	33.4955	3.77e-243	7.54e-240
PDP1	0.151528	33.4735	7.74e-243	1.55e-239
SCN2A	0.151488	33.4643	1.05e-242	2.09e-239
LY6H	0.151294	33.4205	4.38e-242	8.76e-239
KCNC2	0.151265	33.414	5.41e-242	1.08e-238
ATP5IF1	0.151046	33.3644	2.74e-241	5.48e-238
VSTM2L	0.15101	33.3563	3.57e-241	7.13e-238
SYNGR1	0.150914	33.3347	7.21e-241	1.44e-237
APLP2	0.150828	33.3152	1.36e-240	2.72e-237
DIRAS1	0.15071	33.2886	3.24e-240	6.47e-237
SEPTIN3	0.150481	33.2367	1.75e-239	3.5e-236
PTP4A2	-0.150453	-33.2304	2.15e-239	4.3e-236
ALDOA	0.15041	33.2208	2.94e-239	5.88e-236
CLSTN3	0.150121	33.1555	2.45e-238	4.89e-235
HSPH1	0.149841	33.0921	1.91e-237	3.83e-234
NREP	0.149533	33.0226	1.81e-236	3.62e-233
NORAD	0.148969	32.8953	1.1e-234	2.2e-231
ATP6V1H	0.148908	32.8814	1.72e-234	3.44e-231
SCAMP5	0.14889	32.8773	1.96e-234	3.93e-231
MPPED1	0.148471	32.7828	4.08e-233	8.17e-230
REEP2	0.148304	32.745	1.37e-232	2.74e-229
SPARCL1	0.148048	32.6872	8.75e-232	1.75e-228
EPHB6	0.148029	32.683	1e-231	2e-228
SPOCK3	-0.14777	-32.6244	6.5e-231	1.3e-227
MAPK8IP2	0.147756	32.6214	7.16e-231	1.43e-227
KLHDC3	0.147496	32.5627	4.67e-230	9.34e-227
INPP5F	0.147486	32.5604	5.02e-230	1e-226
UBE2QL1	0.147391	32.539	9.94e-230	1.99e-226
GLS	0.146888	32.4255	3.68e-228	7.35e-225
FGF12	0.146868	32.4209	4.25e-228	8.51e-225
FKBP1A	0.146745	32.3931	1.03e-227	2.05e-224
HPRT1	0.146656	32.3732	1.93e-227	3.86e-224
RPL30	-0.146452	-32.3272	8.3e-227	1.66e-223
KCNA2	0.146331	32.2997	1.98e-226	3.95e-223
PKP4	-0.1459	-32.2026	4.26e-225	8.51e-222
SLC6A17	0.145641	32.1443	2.67e-224	5.35e-221
HK1	0.145632	32.1422	2.86e-224	5.72e-221
NAPA	0.145417	32.0937	1.32e-223	2.63e-220
TRIM37	0.145302	32.0678	2.96e-223	5.92e-220
KCNAB2	0.145232	32.052	4.87e-223	9.73e-220
NSG1	0.145065	32.0143	1.59e-222	3.18e-219
PINK1	0.144964	31.9916	3.24e-222	6.48e-219
G3BP2	0.14489	31.9749	5.46e-222	1.09e-218
TSPYL4	0.144848	31.9654	7.36e-222	1.47e-218
RTN4R	0.144609	31.9114	3.99e-221	7.97e-218
GRINA	0.14456	31.9006	5.61e-221	1.12e-217
ATP5MPL	0.144538	31.8956	6.53e-221	1.31e-217
SCG2	0.144537	31.8953	6.6e-221	1.32e-217
LGALS3BP	-0.14438	-31.86	1.99e-220	3.98e-217
EPHA4	0.144261	31.8331	4.62e-220	9.23e-217
CYCS	0.144237	31.8277	5.45e-220	1.09e-216
MORF4L1	0.143861	31.7429	7.65e-219	1.53e-215
ATP5MF	0.143818	31.7333	1.03e-218	2.06e-215
NCKAP1	0.143601	31.6845	4.71e-218	9.43e-215
ELMOD1	0.143566	31.6765	6.04e-218	1.21e-214
CAMKK2	0.143553	31.6736	6.61e-218	1.32e-214
FAM131A	0.143414	31.6424	1.74e-217	3.48e-214
CD74	-0.14338	-31.6347	2.21e-217	4.42e-214
ARL6IP1	0.143346	31.6269	2.81e-217	5.62e-214
RHBDD2	0.142973	31.5429	3.79e-216	7.58e-213
CALM2	0.142607	31.4606	4.82e-215	9.63e-212
COX7B	0.142517	31.4403	9.02e-215	1.8e-211
LZTS3	0.14225	31.3802	5.73e-214	1.15e-210
PNMA8A	0.142126	31.3522	1.36e-213	2.72e-210
RPH3A	0.141907	31.303	6.16e-213	1.23e-209
NDUFB1	0.141835	31.2866	1.02e-212	2.04e-209
COX5A	0.141644	31.2437	3.8e-212	7.6e-209
RNF11	0.141424	31.1942	1.73e-211	3.46e-208
MTCH1	0.141396	31.188	2.09e-211	4.19e-208
MID1IP1	-0.141058	-31.1119	2.14e-210	4.28e-207
COX7A1	0.141046	31.1091	2.33e-210	4.66e-207
CPE	0.140884	31.0728	7.06e-210	1.41e-206
ITFG1	0.140849	31.0648	9e-210	1.8e-206
ITPR1	0.140839	31.0626	9.62e-210	1.92e-206
KALRN	0.140822	31.0586	1.09e-209	2.17e-206
KCNIP4	0.140814	31.0568	1.15e-209	2.3e-206
CRMP1	0.14077	31.047	1.55e-209	3.09e-206
PNMA8B	0.140609	31.0108	4.66e-209	9.31e-206
WASF1	0.140603	31.0093	4.87e-209	9.75e-206
NRSN1	0.140578	31.0037	5.78e-209	1.16e-205
COX7C	0.140504	30.9872	9.55e-209	1.91e-205
TCEAL2	0.14042	30.9682	1.7e-208	3.41e-205
PRDX5	0.140314	30.9445	3.49e-208	6.99e-205
DIRAS2	0.139997	30.8732	3.04e-207	6.08e-204
CDK5R2	0.139905	30.8524	5.71e-207	1.14e-203
CYP46A1	0.139721	30.811	2e-206	3.99e-203
RIMS3	0.13966	30.7972	3.03e-206	6.06e-203
PRKCE	0.139581	30.7795	5.18e-206	1.04e-202
CACNG3	0.139425	30.7445	1.49e-205	2.98e-202
BTBD8	0.139344	30.7262	2.59e-205	5.18e-202
ISCU	0.139281	30.712	3.97e-205	7.94e-202
PNMA1	0.139162	30.6853	8.87e-205	1.77e-201
TMOD2	0.138577	30.5537	4.63e-203	9.27e-200
RPL10	-0.138515	-30.54	7e-203	1.4e-199
USP11	0.138217	30.473	5.21e-202	1.04e-198
PGM2L1	0.138019	30.4285	1.97e-201	3.94e-198
ATP6V0A1	0.137897	30.4009	4.49e-201	8.99e-198
MAPRE3	0.137605	30.3354	3.17e-200	6.34e-197
PARM1	0.137514	30.315	5.82e-200	1.16e-196
PRDX2	0.137418	30.2934	1.11e-199	2.21e-196
PHACTR1	0.136979	30.1947	2.08e-198	4.15e-195
AATK	-0.136931	-30.1839	2.86e-198	5.71e-195
SYT5	0.136926	30.1829	2.95e-198	5.9e-195
ARPP21	0.136752	30.1437	9.41e-198	1.88e-194
ATL1	0.136739	30.1407	1.03e-197	2.06e-194
CDK14	0.136495	30.0859	5.21e-197	1.04e-193
PSD	0.136279	30.0375	2.17e-196	4.35e-193
SCN1A	0.136273	30.0362	2.26e-196	4.52e-193
HINT1	0.136245	30.0299	2.72e-196	5.44e-193
LDHA	0.136204	30.0207	3.56e-196	7.13e-193
SCG3	0.136052	29.9865	9.78e-196	1.96e-192
KCNV1	0.135977	29.9696	1.61e-195	3.22e-192
TUBB	0.135917	29.9561	2.39e-195	4.79e-192
UNC13A	0.135705	29.9087	9.66e-195	1.93e-191
MFSD4A	0.135628	29.8913	1.61e-194	3.22e-191
CYRIA	0.135399	29.8399	7.27e-194	1.45e-190
LDB2	0.135383	29.8364	8.06e-194	1.61e-190
SLC1A2	0.135126	29.7786	4.38e-193	8.75e-190
CNTN1	0.134869	29.7209	2.37e-192	4.74e-189
PFKM	0.134863	29.7195	2.47e-192	4.94e-189
OAZ1	0.134553	29.65	1.87e-191	3.75e-188
SELENOH	0.134499	29.6378	2.68e-191	5.35e-188
NA2	0.13446	29.629	3.46e-191	6.91e-188
NDUFA5	0.134415	29.6191	4.61e-191	9.22e-188
MAP2K1	0.134382	29.6116	5.73e-191	1.15e-187
ATP6V1E1	0.134259	29.584	1.28e-190	2.56e-187
SPOCK2	0.134189	29.5683	2.02e-190	4.04e-187
KIAA1549L	0.1341	29.5484	3.6e-190	7.21e-187
COX8A	0.134064	29.5403	4.56e-190	9.12e-187
SYNJ1	0.133962	29.5175	8.85e-190	1.77e-186
DGKZ	0.133877	29.4983	1.54e-189	3.09e-186
MAP1A	0.133723	29.4636	4.22e-189	8.43e-186
SLC25A3	0.133501	29.414	1.77e-188	3.55e-185
GLRB	0.133422	29.3963	2.96e-188	5.92e-185
KRT18	-0.133115	-29.3274	2.16e-187	4.33e-184
AQP4	-0.133039	-29.3104	3.53e-187	7.07e-184
ATCAY	0.132896	29.2782	8.92e-187	1.78e-183
TESPA1	0.132868	29.272	1.07e-186	2.14e-183
MYCBP2	0.132848	29.2676	1.21e-186	2.42e-183
ZBTB18	0.132816	29.2603	1.49e-186	2.99e-183
NRSN2	0.132751	29.2457	2.27e-186	4.55e-183
KIF5A	0.13253	29.1962	9.45e-186	1.89e-182
COX7A2	0.132367	29.1597	2.69e-185	5.39e-182
GRIA2	0.132156	29.1122	1.05e-184	2.1e-181
NLRP1	0.13187	29.0481	6.57e-184	1.31e-180
PHGDH	-0.131782	-29.0284	1.15e-183	2.31e-180
PCDH7	0.131705	29.0111	1.89e-183	3.78e-180
NDRG3	0.131563	28.9794	4.67e-183	9.35e-180
MYT1L	0.131561	28.979	4.72e-183	9.44e-180
UQCRFS1	0.131428	28.9491	1.11e-182	2.21e-179
SYT13	0.131379	28.938	1.52e-182	3.04e-179
SNN	0.131041	28.8623	1.31e-181	2.62e-178
CNTNAP2	0.130977	28.848	1.96e-181	3.92e-178
ZEB2	-0.130951	-28.8422	2.31e-181	4.63e-178
ADCY1	0.130912	28.8335	2.96e-181	5.92e-178
CADPS	0.130893	28.8292	3.35e-181	6.69e-178
SPRYD3	0.130864	28.8227	4.03e-181	8.05e-178
RBFOX3	0.130598	28.7631	2.18e-180	4.35e-177
CISD1	0.130482	28.7371	4.54e-180	9.07e-177
PIK3R1	0.130422	28.7236	6.65e-180	1.33e-176
KCNJ10	-0.130254	-28.6859	1.93e-179	3.86e-176
VPS35	0.130246	28.6843	2.02e-179	4.04e-176
PTPRN2	0.129998	28.6287	9.68e-179	1.94e-175
REEP5	0.129984	28.6254	1.06e-178	2.12e-175
ANK2	0.129928	28.6129	1.51e-178	3.03e-175
PJA2	0.129918	28.6107	1.61e-178	3.22e-175
NDUFS5	0.129774	28.5785	3.98e-178	7.95e-175
NEUROD2	0.129727	28.5679	5.37e-178	1.07e-174
DPP6	0.129678	28.5571	7.28e-178	1.46e-174
EHD3	0.12962	28.544	1.05e-177	2.1e-174
HLF	0.129618	28.5436	1.06e-177	2.12e-174
KIF3A	0.129603	28.5402	1.17e-177	2.34e-174
TMEM160	0.129558	28.5302	1.55e-177	3.09e-174
CHRM1	0.129419	28.499	3.72e-177	7.44e-174
NDUFAB1	0.12941	28.497	3.93e-177	7.87e-174
NAT8L	0.129379	28.4901	4.76e-177	9.53e-174
PVALB	0.129236	28.458	1.17e-176	2.35e-173
ANKRD40	-0.129162	-28.4415	1.86e-176	3.72e-173
BIN1	-0.128882	-28.3786	1.08e-175	2.16e-172
ATRNL1	0.128793	28.3588	1.88e-175	3.76e-172
SYT7	0.1287	28.338	3.37e-175	6.73e-172
MAGED1	0.128667	28.3305	4.14e-175	8.29e-172
UGP2	0.128585	28.3123	6.88e-175	1.38e-171
GNAO1	0.12855	28.3045	8.56e-175	1.71e-171
UQCR10	0.128474	28.2874	1.38e-174	2.76e-171
GALNT17	0.128408	28.2726	2.08e-174	4.16e-171
ND3	0.128322	28.2534	3.55e-174	7.1e-171
CDKN2D	0.128275	28.2428	4.77e-174	9.54e-171
ABR	0.128135	28.2114	1.14e-173	2.28e-170
CNKSR2	0.128131	28.2106	1.17e-173	2.33e-170
NEGR1	0.127951	28.1703	3.57e-173	7.14e-170
ATP6V1C1	0.127635	28.0997	2.53e-172	5.06e-169
FRRS1L	0.127539	28.078	4.6e-172	9.2e-169
FAIM2	0.127531	28.0762	4.83e-172	9.67e-169
TUBB4B	0.127416	28.0505	9.84e-172	1.97e-168
CA11	0.127236	28.0103	2.99e-171	5.98e-168
ATP6V0D1	0.127142	27.9893	5.33e-171	1.07e-167
BEX4	0.127056	27.9701	9.05e-171	1.81e-167
DSTN	0.126755	27.9026	5.8e-170	1.16e-166
SLC25A22	0.126735	27.8981	6.56e-170	1.31e-166
RAB6A	0.126722	27.8952	7.11e-170	1.42e-166
CCDC85B	0.126604	27.869	1.46e-169	2.92e-166
NRXN3	0.126449	27.8342	3.8e-169	7.59e-166
ATP5F1D	0.12641	27.8254	4.82e-169	9.65e-166
NELL1	0.126311	27.8033	8.85e-169	1.77e-165
LONRF2	0.126279	27.7961	1.08e-168	2.16e-165
AK5	0.126249	27.7894	1.3e-168	2.59e-165
GNB1	0.126147	27.7667	2.41e-168	4.83e-165
LPCAT4	0.126105	27.7572	3.13e-168	6.26e-165
KIAA0513	0.125942	27.7207	8.47e-168	1.69e-164
ALDOC	0.125909	27.7135	1.03e-167	2.06e-164
TMX4	0.125895	27.7104	1.12e-167	2.25e-164
COX6C	0.125656	27.6568	4.85e-167	9.69e-164
PIP5K1C	0.125637	27.6527	5.42e-167	1.08e-163
BNIP3	0.125548	27.6328	9.32e-167	1.86e-163
PACS2	-0.125499	-27.6218	1.26e-166	2.52e-163
AMPH	0.125368	27.5925	2.79e-166	5.59e-163
NUAK1	0.125319	27.5815	3.76e-166	7.52e-163
RPL28	-0.125086	-27.5295	1.55e-165	3.09e-162
MALAT1	-0.125016	-27.5137	2.37e-165	4.75e-162
SYBU	0.124847	27.476	6.6e-165	1.32e-161
ATP13A2	0.124833	27.4728	7.18e-165	1.44e-161
RGCC	-0.124804	-27.4664	8.55e-165	1.71e-161
ADGRB2	0.124717	27.447	1.45e-164	2.89e-161
MRTFB	0.124628	27.4269	2.49e-164	4.98e-161
PAQR8	-0.124545	-27.4084	4.1e-164	8.2e-161
TGFBR3L	0.12438	27.3716	1.11e-163	2.22e-160
RTL8C	0.12433	27.3605	1.5e-163	2.99e-160
ADD2	0.124107	27.3106	5.74e-163	1.15e-159
HMGCS1	0.123921	27.269	1.76e-162	3.51e-159
PEG3	0.123804	27.2427	3.56e-162	7.12e-159
SATB1	0.123801	27.2422	3.61e-162	7.22e-159
KIFAP3	0.123632	27.2045	9.95e-162	1.99e-158
DDN	0.123525	27.1805	1.89e-161	3.78e-158
MAPK9	0.123386	27.1494	4.35e-161	8.7e-158
SLC4A10	0.123384	27.1489	4.41e-161	8.82e-158
PTMS	0.123297	27.1295	7.41e-161	1.48e-157
RASGRF1	0.123211	27.1102	1.24e-160	2.48e-157
CAMKV	0.123192	27.1061	1.38e-160	2.77e-157
MAPK1	0.123129	27.092	2.02e-160	4.04e-157
SCRT1	0.12309	27.0833	2.55e-160	5.09e-157
COX5B	0.122978	27.0583	4.96e-160	9.92e-157
CDK5	0.122964	27.0552	5.39e-160	1.08e-156
HCN1	0.122925	27.0465	6.8e-160	1.36e-156
C1ORF115	0.122673	26.9901	3.06e-159	6.12e-156
APLP1	-0.122637	-26.982	3.79e-159	7.58e-156
RPL13	-0.122568	-26.9666	5.71e-159	1.14e-155
L1CAM	0.122554	26.9635	6.2e-159	1.24e-155
ATP6AP2	0.12249	26.9493	9.06e-159	1.81e-155
SARAF	0.122471	26.9451	1.01e-158	2.02e-155
RAPGEF5	-0.122409	-26.9311	1.47e-158	2.93e-155
PRRT1	0.122405	26.9303	1.5e-158	3e-155
CTNNA2	0.122385	26.9257	1.69e-158	3.39e-155
HSPA12A	0.122327	26.9129	2.38e-158	4.76e-155
NNAT	0.122196	26.8835	5.19e-158	1.04e-154
ARF5	0.122079	26.8574	1.04e-157	2.07e-154
SCN8A	0.121888	26.8147	3.21e-157	6.42e-154
GABRB3	0.121826	26.801	4.62e-157	9.24e-154
RNF187	0.121696	26.772	9.93e-157	1.99e-153
RAN	0.121688	26.7702	1.04e-156	2.08e-153
LMO3	0.12149	26.7259	3.35e-156	6.71e-153
CLIP3	0.121319	26.6878	9.15e-156	1.83e-152
KLC2	0.121197	26.6605	1.88e-155	3.76e-152
ST8SIA3	0.121009	26.6187	5.64e-155	1.13e-151
CHD5	0.120988	26.6138	6.4e-155	1.28e-151
TMEM151B	0.120979	26.6118	6.76e-155	1.35e-151
TLE5	0.120881	26.5899	1.2e-154	2.4e-151
NECAP1	0.120782	26.5679	2.14e-154	4.27e-151
YJEFN3	0.120754	26.5616	2.52e-154	5.04e-151
NMNAT2	0.120722	26.5546	3.03e-154	6.06e-151
SCN3B	0.120692	26.5478	3.61e-154	7.23e-151
NLK	0.120598	26.5267	6.28e-154	1.26e-150
PHF24	0.120455	26.4948	1.45e-153	2.89e-150
CAMKK1	0.120173	26.4319	7.48e-153	1.5e-149
CNIH2	0.120064	26.4076	1.41e-152	2.82e-149
WNK1	-0.120002	-26.3938	2.02e-152	4.04e-149
GPRASP1	0.119809	26.3507	6.21e-152	1.24e-148
DYNC1I1	0.119712	26.3292	1.09e-151	2.17e-148
PRKAR1A	0.119528	26.2881	3.16e-151	6.32e-148
SLC2A13	0.119486	26.2786	4.04e-151	8.08e-148
PPP2R2C	0.119468	26.2747	4.47e-151	8.93e-148
SIRPA	0.119436	26.2676	5.38e-151	1.08e-147
SST	0.119423	26.2646	5.8e-151	1.16e-147
BAALC	0.119364	26.2514	8.17e-151	1.63e-147
MAP7D2	0.119271	26.2307	1.4e-150	2.8e-147
NEDD8	0.119092	26.1908	3.92e-150	7.84e-147
RAB1A	0.119082	26.1885	4.17e-150	8.33e-147
EPDR1	0.118924	26.1532	1.04e-149	2.07e-146
PCSK2	0.118763	26.1175	2.61e-149	5.21e-146
GAD1	0.118747	26.1138	2.87e-149	5.73e-146
GNB5	0.118654	26.0929	4.9e-149	9.81e-146
PCLO	0.118641	26.0902	5.26e-149	1.05e-145
PAFAH1B1	0.118599	26.0807	6.72e-149	1.34e-145
TSPAN13	0.118576	26.0756	7.67e-149	1.53e-145
MTLN	0.118548	26.0694	8.99e-149	1.8e-145
IPCEF1	0.118512	26.0614	1.11e-148	2.21e-145
RNF208	0.118438	26.0448	1.69e-148	3.39e-145
TCEAL6	0.118419	26.0406	1.88e-148	3.77e-145
MTPN	0.118285	26.0108	4.06e-148	8.12e-145
AP2S1	0.118248	26.0026	5.01e-148	1e-144
CKMT1A	0.117878	25.9201	4.15e-147	8.31e-144
ENSA	0.117872	25.9186	4.32e-147	8.64e-144
PRNP	0.117708	25.882	1.1e-146	2.2e-143
IQSEC1	0.117615	25.8614	1.86e-146	3.73e-143
NDUFA1	0.117267	25.7837	1.35e-145	2.7e-142
PTK2B	0.117214	25.772	1.82e-145	3.64e-142
SVOP	0.117071	25.74	4.11e-145	8.21e-142
CNTNAP1	0.116917	25.7057	9.83e-145	1.97e-141
MLF2	0.116908	25.7037	1.03e-144	2.07e-141
SYNPR	0.116894	25.7006	1.12e-144	2.24e-141
COX6A1	0.116882	25.698	1.19e-144	2.39e-141
ACSL6	0.116867	25.6945	1.3e-144	2.61e-141
ITPKA	0.116836	25.6876	1.55e-144	3.11e-141
AAK1	0.116819	25.6839	1.71e-144	3.42e-141
MGST3	0.116524	25.6182	9.02e-144	1.8e-140
SEPTIN8	-0.116452	-25.6021	1.36e-143	2.71e-140
MAL2	0.116367	25.5832	2.19e-143	4.37e-140
ATP6V1F	0.116282	25.5643	3.53e-143	7.06e-140
KIAA0930	-0.11627	-25.5615	3.79e-143	7.57e-140
SNU13	0.11622	25.5505	5e-143	1e-139
ADAM23	0.116178	25.5411	6.34e-143	1.27e-139
PPP2CA	0.116177	25.5409	6.37e-143	1.27e-139
ATP6V1D	0.11608	25.5191	1.1e-142	2.21e-139
DCAF6	0.116	25.5012	1.73e-142	3.46e-139
DYNLRB1	0.115964	25.4933	2.11e-142	4.22e-139
SPTBN2	0.115916	25.4826	2.77e-142	5.53e-139
VSTM2A	0.115895	25.4779	3.12e-142	6.23e-139
SSX2IP	0.115858	25.4696	3.84e-142	7.67e-139
H3-3B	-0.115797	-25.4562	5.38e-142	1.08e-138
NDUFA12	0.11566	25.4256	1.16e-141	2.32e-138
DBNDD1	0.115465	25.3821	3.46e-141	6.93e-138
CCDC136	0.115403	25.3683	4.89e-141	9.78e-138
RHEB	0.11536	25.3588	6.21e-141	1.24e-137
ASNS	0.11527	25.3386	1.03e-140	2.06e-137
JPH3	0.115188	25.3204	1.62e-140	3.25e-137
DCTN1	0.114858	25.2469	1.02e-139	2.03e-136
R3HDM1	0.114709	25.2137	2.33e-139	4.66e-136
ELAVL2	0.114696	25.2109	2.5e-139	5e-136
ATP5PO	0.114514	25.1702	6.88e-139	1.38e-135
RPL37	-0.114472	-25.1609	8.68e-139	1.74e-135
VAMP1	0.11447	25.1605	8.78e-139	1.76e-135
RPS8	-0.114437	-25.1531	1.05e-138	2.11e-135
CELF5	0.114431	25.1518	1.09e-138	2.18e-135
CELF2	0.114338	25.1311	1.82e-138	3.64e-135
COX4I1	0.114326	25.1283	1.95e-138	3.9e-135
PPFIA2	0.114313	25.1255	2.09e-138	4.18e-135
TPRG1L	0.114297	25.1221	2.28e-138	4.55e-135
NENF	-0.114261	-25.114	2.78e-138	5.56e-135
ATP5PD	0.114223	25.1056	3.43e-138	6.86e-135
SUB1	0.114046	25.066	9.15e-138	1.83e-134
HAPLN4	0.113931	25.0406	1.72e-137	3.44e-134
PGP	0.113889	25.031	2.18e-137	4.35e-134
SSBP3	0.113679	24.9844	6.89e-137	1.38e-133
KCNB1	0.113511	24.9469	1.74e-136	3.48e-133
NCEH1	0.11344	24.9312	2.56e-136	5.12e-133
NDUFA8	0.113325	24.9055	4.83e-136	9.65e-133
FBXO9	0.113289	24.8976	5.86e-136	1.17e-132
PPIA	0.113221	24.8824	8.52e-136	1.7e-132
YPEL3	0.113198	24.8772	9.67e-136	1.93e-132
BAIAP2	0.113164	24.8697	1.16e-135	2.33e-132
COX6B1	0.113067	24.8481	1.98e-135	3.96e-132
OCIAD1	0.113043	24.8427	2.26e-135	4.52e-132
RETREG2	0.113018	24.8372	2.58e-135	5.17e-132
LMTK2	0.112954	24.8229	3.67e-135	7.35e-132
RNH1	-0.112759	-24.7795	1.07e-134	2.13e-131
UBE2V2	0.11269	24.7642	1.55e-134	3.1e-131
SARS1	0.112685	24.7632	1.59e-134	3.18e-131
GPR162	0.112685	24.763	1.6e-134	3.19e-131
NA4	0.112644	24.754	1.99e-134	3.98e-131
REEP1	0.112637	24.7524	2.07e-134	4.14e-131
VDAC2	0.112604	24.7451	2.47e-134	4.95e-131
CCNI	0.11256	24.7353	3.15e-134	6.3e-131
MADD	0.112497	24.7212	4.44e-134	8.87e-131
AP1S1	0.112438	24.7081	6.12e-134	1.22e-130
CTNNA1	-0.112412	-24.7023	7.04e-134	1.41e-130
PRKCG	0.112331	24.6843	1.09e-133	2.19e-130
EGFL7	0.112164	24.6471	2.71e-133	5.42e-130
DOC2A	0.112143	24.6424	3.04e-133	6.08e-130
ATP6V0B	0.112077	24.6278	4.34e-133	8.67e-130
MDH2	0.112075	24.6274	4.38e-133	8.76e-130
PLK2	0.11205	24.6218	5.03e-133	1.01e-129
SEZ6L	0.111948	24.599	8.75e-133	1.75e-129
KCNF1	0.111904	24.5892	1.11e-132	2.22e-129
HOMER1	0.111808	24.568	1.86e-132	3.72e-129
SEPTIN2	-0.111793	-24.5646	2.02e-132	4.04e-129
CLEC2L	0.11177	24.5595	2.29e-132	4.57e-129
ATP5F1C	0.111761	24.5574	2.4e-132	4.81e-129
ATP5PF	0.111689	24.5415	3.53e-132	7.07e-129
CBX6	0.111681	24.5397	3.7e-132	7.4e-129
ARF1	0.11159	24.5195	6.03e-132	1.21e-128
RPL13A	-0.111584	-24.518	6.25e-132	1.25e-128
CDIP1	0.11149	24.4973	1.03e-131	2.07e-128
GPX4	0.111469	24.4924	1.16e-131	2.33e-128
PSAT1	-0.111468	-24.4923	1.17e-131	2.33e-128
ADGRB1	0.11131	24.4571	2.74e-131	5.47e-128
UBE2M	0.111202	24.433	4.89e-131	9.79e-128
LY6E	0.111167	24.4253	5.91e-131	1.18e-127
CCND2	0.111142	24.4197	6.75e-131	1.35e-127
PRRT2	0.111115	24.4136	7.82e-131	1.56e-127
TBR1	0.111083	24.4066	9.26e-131	1.85e-127
MTURN	-0.110921	-24.3705	2.22e-130	4.43e-127
PAM	0.110914	24.3691	2.29e-130	4.58e-127
USP22	0.110896	24.3651	2.52e-130	5.04e-127
RCAN2	0.110719	24.3256	6.53e-130	1.31e-126
NA3	0.1107	24.3215	7.21e-130	1.44e-126
PDE2A	0.110641	24.3084	9.89e-130	1.98e-126
RPL41	-0.1106	-24.2992	1.23e-129	2.47e-126
KCNC1	0.11049	24.2747	2.22e-129	4.44e-126
HMGCR	0.110441	24.2637	2.89e-129	5.78e-126
DDX24	0.11037	24.248	4.22e-129	8.44e-126
DYNC1I2	-0.110291	-24.2305	6.41e-129	1.28e-125
PIANP	0.11028	24.2279	6.83e-129	1.37e-125
PTPN5	0.110075	24.1823	2.03e-128	4.07e-125
SECISBP2L	-0.110006	-24.1671	2.93e-128	5.85e-125
NDUFC2	0.109886	24.1404	5.55e-128	1.11e-124
CTBP1	0.109754	24.111	1.12e-127	2.24e-124
ADGRL1	0.109676	24.0937	1.69e-127	3.38e-124
B4GALNT1	0.109612	24.0795	2.37e-127	4.73e-124
DYNLL2	0.10945	24.0434	5.6e-127	1.12e-123
GDI1	0.109392	24.0306	7.59e-127	1.52e-123
MAP2K4	0.109379	24.0275	8.17e-127	1.63e-123
CAMK2G	0.109373	24.0264	8.4e-127	1.68e-123
AKAP12	0.109344	24.0198	9.82e-127	1.96e-123
MAP1LC3A	0.109314	24.0132	1.15e-126	2.3e-123
NPTX2	0.109279	24.0054	1.38e-126	2.76e-123
DLG4	0.109227	23.9938	1.82e-126	3.64e-123
MBOAT7	0.109066	23.958	4.25e-126	8.51e-123
UQCRC2	0.109049	23.9542	4.66e-126	9.32e-123
GOLGA7	-0.108969	-23.9366	7.07e-126	1.41e-122
NBEA	0.108895	23.92	1.05e-125	2.1e-122
VDAC3	0.108739	23.8854	2.38e-125	4.75e-122
RPL19	-0.108689	-23.8741	3.1e-125	6.2e-122
CX3CL1	0.108663	23.8685	3.54e-125	7.09e-122
FNDC4	0.108549	23.8432	6.44e-125	1.29e-121
APBA2	0.10828	23.7834	2.64e-124	5.27e-121
CRACDL	0.108263	23.7795	2.89e-124	5.78e-121
MAST1	0.108262	23.7794	2.9e-124	5.8e-121
JPH4	0.10813	23.75	5.79e-124	1.16e-120
SLC9A6	0.108039	23.7298	9.3e-124	1.86e-120
PITPNA	0.107924	23.7042	1.7e-123	3.4e-120
RTN4	0.107871	23.6925	2.23e-123	4.47e-120
OPCML	0.107809	23.6787	3.09e-123	6.17e-120
LYSMD2	0.107794	23.6754	3.34e-123	6.67e-120
RPL37A	-0.107747	-23.665	4.26e-123	8.52e-120
OTUB1	0.107726	23.6602	4.76e-123	9.51e-120
ATP5MG	0.107703	23.6551	5.37e-123	1.07e-119
KHDRBS3	0.10759	23.63	9.66e-123	1.93e-119
ZFAND5	0.107588	23.6295	9.78e-123	1.96e-119
ARPC5L	0.107571	23.6257	1.07e-122	2.13e-119
CLTB	0.107557	23.6226	1.15e-122	2.3e-119
ABHD8	0.107494	23.6087	1.59e-122	3.18e-119
BCL11A	0.10745	23.599	1.99e-122	3.99e-119
KIF21A	0.107362	23.5794	3.15e-122	6.3e-119
TXNIP	-0.10735	-23.5767	3.36e-122	6.71e-119
NDUFA3	0.107316	23.5691	4e-122	8.01e-119
CA10	0.107291	23.5637	4.55e-122	9.1e-119
SNX3	0.107274	23.5599	4.97e-122	9.94e-119
SYNE1	0.107246	23.5535	5.77e-122	1.15e-118
SLC8A2	0.107117	23.5248	1.13e-121	2.25e-118
YARS1	0.107072	23.515	1.42e-121	2.83e-118
GRIA4	0.106929	23.4831	2.97e-121	5.94e-118
DDX1	0.106921	23.4814	3.09e-121	6.18e-118
EEF1D	-0.106773	-23.4485	6.64e-121	1.33e-117
TUBA1A	-0.106759	-23.4453	7.15e-121	1.43e-117
SERP2	0.106685	23.4288	1.05e-120	2.1e-117
SERPINF1	0.10662	23.4145	1.46e-120	2.92e-117
OLA1	0.106497	23.3872	2.75e-120	5.51e-117
RPL32	-0.106483	-23.3841	2.96e-120	5.91e-117
CAPZA2	0.106482	23.3839	2.97e-120	5.95e-117
OXCT1	0.106431	23.3725	3.87e-120	7.74e-117
KCNK1	0.106429	23.3721	3.91e-120	7.82e-117
SGTB	0.106425	23.3711	3.99e-120	7.98e-117
IFITM3	-0.106346	-23.3537	5.98e-120	1.2e-116
JPT1	0.106238	23.3297	1.04e-119	2.08e-116
CNRIP1	0.105947	23.2651	4.62e-119	9.25e-116
NDUFC1	0.105929	23.261	5.08e-119	1.02e-115
LYNX1	0.105907	23.2562	5.68e-119	1.14e-115
SUCLA2	0.105847	23.2427	7.74e-119	1.55e-115
PSD3	0.105834	23.2398	8.27e-119	1.65e-115
CAMK1D	0.105762	23.2239	1.19e-118	2.39e-115
CSRNP3	0.105705	23.2113	1.6e-118	3.19e-115
TSPYL2	0.105508	23.1675	4.36e-118	8.73e-115
NEAT1	-0.105443	-23.1531	6.07e-118	1.21e-114
RFK	0.105428	23.1498	6.54e-118	1.31e-114
SMARCA2	0.105345	23.1314	9.97e-118	1.99e-114
EVL	0.105332	23.1284	1.07e-117	2.14e-114
RPS15	-0.105311	-23.1238	1.19e-117	2.38e-114
NEUROD6	0.105306	23.1227	1.22e-117	2.44e-114
UBE2N	0.105189	23.0967	2.21e-117	4.42e-114
RGS7	0.10512	23.0813	3.14e-117	6.28e-114
EGR3	0.105092	23.0752	3.61e-117	7.23e-114
CCDC184	0.10499	23.0525	6.07e-117	1.21e-113
NDUFB4	0.104787	23.0074	1.7e-116	3.4e-113
ETS2	0.104723	22.9932	2.35e-116	4.7e-113
SPTBN1	0.10465	22.9771	3.39e-116	6.78e-113
CACNB1	0.104326	22.9051	1.74e-115	3.49e-112
ITM2C	0.104325	22.905	1.75e-115	3.49e-112
ATP5MC1	0.104293	22.8978	2.05e-115	4.11e-112
LAMP1	-0.104218	-22.8812	2.99e-115	5.99e-112
SLC8A1	0.104191	22.8751	3.44e-115	6.88e-112
NBL1	0.104162	22.8686	3.98e-115	7.97e-112
PLEKHB2	0.104157	22.8675	4.08e-115	8.17e-112
TMEM14A	0.104035	22.8406	7.51e-115	1.5e-111
NDUFB8	0.1038	22.7883	2.45e-114	4.9e-111
SOD1	0.103715	22.7696	3.74e-114	7.48e-111
FKBP8	0.103697	22.7654	4.11e-114	8.22e-111
GRIN2B	0.103561	22.7352	8.12e-114	1.62e-110
RAP1GAP	0.103519	22.726	9.99e-114	2e-110
ZYG11B	0.103388	22.6969	1.92e-113	3.85e-110
SREBF1	-0.103293	-22.6759	3.09e-113	6.17e-110
CBLN4	0.103278	22.6726	3.32e-113	6.64e-110
NDEL1	0.103275	22.6719	3.37e-113	6.74e-110
FBXO44	0.103261	22.6688	3.62e-113	7.23e-110
CAMK4	0.103143	22.6425	6.53e-113	1.31e-109
CTSB	0.103064	22.6251	9.66e-113	1.93e-109
AASDHPPT	0.103022	22.6157	1.19e-112	2.39e-109
TIMM17A	0.103012	22.6136	1.25e-112	2.5e-109
RAB15	0.102991	22.6089	1.39e-112	2.78e-109
SMAP2	0.102759	22.5574	4.39e-112	8.79e-109
PNCK	0.102632	22.5292	8.25e-112	1.65e-108
SCN2B	0.102618	22.5261	8.86e-112	1.77e-108
DYNLT3	0.102601	22.5223	9.63e-112	1.93e-108
LRATD1	0.102308	22.4573	4.1e-111	8.2e-108
FHL1	0.102259	22.4464	5.23e-111	1.05e-107
PPP1R7	0.102136	22.4192	9.57e-111	1.91e-107
SYT16	0.102121	22.4158	1.03e-110	2.06e-107
RPS19	-0.102121	-22.4158	1.03e-110	2.06e-107
GRIA3	0.102056	22.4014	1.42e-110	2.85e-107
PCDH8	0.102054	22.4009	1.44e-110	2.88e-107
STMN1	0.101969	22.3822	2.18e-110	4.35e-107
KCNJ3	0.101896	22.366	3.12e-110	6.25e-107
ABI2	0.101796	22.3437	5.12e-110	1.02e-106
GPRASP2	0.101795	22.3436	5.13e-110	1.03e-106
RTN4RL2	0.101696	22.3215	8.36e-110	1.67e-106
C2ORF80	0.101657	22.313	1.01e-109	2.02e-106
UQCRC1	0.101643	22.3098	1.08e-109	2.17e-106
GFOD1	0.101641	22.3094	1.09e-109	2.19e-106
SNRNP25	0.101489	22.2756	2.31e-109	4.61e-106
SATB2	0.101391	22.254	3.72e-109	7.44e-106
COPRS	0.101355	22.2459	4.44e-109	8.89e-106
LOC730098	0.101333	22.2411	4.95e-109	9.89e-106
IPO13	-0.101289	-22.2313	6.14e-109	1.23e-105
GALNT8	0.101205	22.2128	9.23e-109	1.85e-105
WDR47	0.101077	22.1844	1.72e-108	3.45e-105
GDA	0.101009	22.1692	2.41e-108	4.82e-105
PLPPR4	0.100894	22.1437	4.22e-108	8.44e-105
CCND1	-0.100839	-22.1316	5.5e-108	1.1e-104
CCDC92	0.100812	22.1255	6.3e-108	1.26e-104
BTBD10	0.100764	22.1148	7.95e-108	1.59e-104
DUSP3	0.100736	22.1086	9.11e-108	1.82e-104
ACTR3B	0.100719	22.105	9.87e-108	1.97e-104
CACNA1A	0.100571	22.0721	2.03e-107	4.06e-104
SLC25A6	0.100562	22.0701	2.12e-107	4.23e-104
CHST1	0.100517	22.0601	2.64e-107	5.28e-104
PAK3	0.100419	22.0385	4.23e-107	8.46e-104
DOCK3	0.100378	22.0294	5.16e-107	1.03e-103
CAMK2N2	0.100307	22.0137	7.27e-107	1.45e-103
UNC5A	0.100274	22.0062	8.57e-107	1.71e-103
THRB	0.100082	21.9637	2.16e-106	4.33e-103
CBLN2	0.100032	21.9527	2.75e-106	5.5e-103
QDPR	-0.174001	-38.5826	1.03753785626662e-320	2.07507571253324e-317
SNX10	0.17182	38.0842	1.17768583079006e-312	0
DMTN	0.172364	38.2084	1.18430476678563e-314	2.36860953357125e-311
VGF	0.172354	38.2061	1.2882740006066e-314	2.57654800121321e-311
RPLP1	-0.174238	-38.6368	1.36362118252184e-321	2.72724236504368e-318
CAMK2B	0.171524	38.0166	1.43290448856443e-311	2.87e-308
PRKCB	0.173951	38.5713	1.58792698573377e-320	3.17585397146753e-317
ND1	0.172037	38.1337	1.8886981048555e-313	3.777396209711e-310
GABARAPL1	0.174736	38.7507	1.97626258336499e-323	3.95252516672997e-320
ATP6V1A	0.173378	38.4402	2.12477871650486e-318	4.24955743300973e-315
ATP2A2	0.171193	37.9409	2.33878684298058e-310	4.68e-307
DKK3	0.17415	38.6166	2.90510599754653e-321	5.81021199509306e-318
ND4	0.171438	37.9969	2.96325420445078e-311	5.93e-308
SCG5	0.174371	38.6671	4.34777768340297e-322	8.69555536680594e-319
RPS12	-0.174626	-38.7256	4.94065645841247e-323	9.88131291682493e-320
CHCHD10	0.173003	38.3545	5.18432172989103e-317	1.03686434597821e-313
NSG2	0.171911	38.105	5.45796707728697e-313	0
GPI	0.171066	37.912	6.78728855566778e-310	1.36e-306
FABP3	0.172405	38.2179	8.32618663311655e-315	1.66523732662331e-311
PLD3	0.171308	37.9672	8.86840097848242e-311	1.77e-307
DLGAP1	0.172937	38.3393	9.13548327543849e-317	1.8270966550877e-313
