# Supplementary material for: Probabilistic embedding, clustering, and alignment for integrating spatial transcriptomics data with PRECAST
Source: Nat Commun. 2023 Jan 18;14:296. doi: 10.1038/s41467-023-35947-w (PMC9849443; doi:10.1038/s41467-023-35947-w)
Supplement: Supplementary file 4 — Supplementary Data 1-8 [file 41467_2023_35947_MOESM4_ESM.zip › Supplementary Data/Dataset3_Conditional_SVGs_brain12.xlsx]

## Sheet: Brain1
Ensembl	combined_pvalue	adjusted_pvalue	symbol
ENSG00000187608	2.22045e-16	4.12719e-14	ISG15
ENSG00000162545	8.59003e-08	9.30496e-06	CAMK2N1
ENSG00000142937	2.22045e-16	4.12719e-14	RPS8
ENSG00000142676	2.22045e-16	4.12719e-14	RPL11
ENSG00000163191	2.22045e-16	4.12719e-14	S100A11
ENSG00000185499	2.22045e-16	4.12719e-14	MUC1
ENSG00000020129	2.62918e-06	0.000238916	NCDN
ENSG00000115756	1.19988e-05	0.000976425	HPCAL1
ENSG00000034510	8.88178e-16	1.11752e-13	TMSB10
ENSG00000211592	2.22045e-16	4.12719e-14	IGKC
ENSG00000177954	1.49623e-06	0.000141465	RPS27
ENSG00000115461	2.22045e-16	4.12719e-14	IGFBP5
ENSG00000115414	8.88178e-16	1.11752e-13	FN1
ENSG00000168314	2.22045e-16	4.12719e-14	MOBP
ENSG00000187094	4.44089e-16	6.6035e-14	CCK
ENSG00000091513	2.22045e-16	4.12719e-14	TF
ENSG00000189171	9.35839e-06	0.000789035	S100A13
ENSG00000143153	4.44089e-16	6.6035e-14	ATP1B1
ENSG00000269028	4.44089e-16	6.6035e-14	MTRNR2L2
ENSG00000154277	8.88178e-16	1.11752e-13	UCHL1
ENSG00000152583	2.22045e-16	4.12719e-14	SPARCL1
ENSG00000118785	8.35725e-08	9.11316e-06	SPP1
ENSG00000145335	0.000132255	0.00877402	SNCA
ENSG00000117152	8.88178e-16	1.11752e-13	RGS4
ENSG00000163041	2.22045e-16	4.12719e-14	H3-3A
ENSG00000131711	2.22045e-16	4.12719e-14	MAP1B
ENSG00000171617	4.44089e-16	6.6035e-14	ENC1
ENSG00000128656	8.88178e-16	1.11752e-13	CHN1
ENSG00000163032	8.88178e-16	1.11752e-13	VSNL1
ENSG00000145824	4.44089e-16	6.6035e-14	CXCL14
ENSG00000019582	2.22045e-16	4.12719e-14	CD74
ENSG00000135744	1.42581e-06	0.00013559	AGT
ENSG00000113140	2.22045e-16	4.12719e-14	SPARC
ENSG00000135821	2.22045e-16	4.12719e-14	GLUL
ENSG00000137267	8.88178e-16	1.11752e-13	TUBB2A
ENSG00000206503	2.22045e-16	4.12719e-14	HLA-A
ENSG00000234745	2.22045e-16	4.12719e-14	HLA-B
ENSG00000156508	2.22045e-16	4.12719e-14	EEF1A1
ENSG00000143933	1.54893e-08	1.82269e-06	CALM2
ENSG00000143947	8.88178e-16	1.11752e-13	RPS27A
ENSG00000189043	4.37932e-05	0.00316953	NDUFA4
ENSG00000164692	2.22045e-16	4.12719e-14	COL1A2
ENSG00000160862	2.22045e-16	4.12719e-14	AZGP1
ENSG00000112306	2.22045e-16	4.12719e-14	RPS12
ENSG00000106541	2.22045e-16	4.12719e-14	AGR2
ENSG00000123560	2.22045e-16	4.12719e-14	PLP1
ENSG00000104722	2.0547e-08	2.40058e-06	NEFM
ENSG00000277586	4.44089e-16	6.6035e-14	NEFL
ENSG00000014641	1.01066e-05	0.000847752	MDH1
ENSG00000104435	7.42103e-06	0.000628932	STMN2
ENSG00000164919	2.22045e-16	4.12719e-14	COX6C
ENSG00000144713	4.44089e-16	6.6035e-14	RPL32
ENSG00000165023	9.44261e-08	1.01612e-05	DIRAS2
ENSG00000147403	2.22045e-16	4.12719e-14	RPL10
ENSG00000162244	1.10553e-07	1.18188e-05	RPL29
ENSG00000130558	5.32497e-08	5.92511e-06	OLFM1
ENSG00000182600	3.81799e-07	3.85493e-05	SNORC
ENSG00000170323	2.22045e-16	4.12719e-14	FABP4
ENSG00000244734	2.22045e-16	4.12719e-14	HBB
ENSG00000173432	2.22045e-16	4.12719e-14	SAA1
ENSG00000167996	2.22045e-16	4.12719e-14	FTH1
ENSG00000251562	2.22045e-16	4.12719e-14	MALAT1
ENSG00000109846	2.22045e-16	4.12719e-14	CRYAB
ENSG00000204525	4.44089e-16	6.6035e-14	HLA-C
ENSG00000154146	2.22045e-16	4.12719e-14	NRGN
ENSG00000142089	2.22045e-16	4.12719e-14	IFITM3
ENSG00000026025	2.40736e-08	2.773e-06	VIM
ENSG00000117984	2.22045e-16	4.12719e-14	CTSD
ENSG00000124935	2.22045e-16	4.12719e-14	SCGB1D2
ENSG00000173267	8.33928e-05	0.00573123	SNCG
ENSG00000148671	2.22045e-16	4.12719e-14	ADIRF
ENSG00000138207	0.000125313	0.00843502	RBP4
ENSG00000231500	2.22045e-16	4.12719e-14	RPS18
ENSG00000246705	2.22045e-16	4.12719e-14	H2AJ
ENSG00000111341	1.11022e-16	4.12719e-14	MGP
ENSG00000245532	2.22045e-16	4.12719e-14	NEAT1
ENSG00000123416	2.22045e-16	4.12719e-14	TUBA1B
ENSG00000167552	3.82234e-05	0.00279112	TUBA1A
ENSG00000170421	2.22045e-16	4.12719e-14	KRT8
ENSG00000111057	2.22045e-16	4.12719e-14	KRT18
ENSG00000189058	4.9862e-05	0.00356148	APOD
ENSG00000109475	5.45475e-05	0.00386242	RPL34
ENSG00000229117	2.22045e-16	4.12719e-14	RPL41
ENSG00000205542	2.22045e-16	4.12719e-14	TMSB4X
ENSG00000120885	2.22045e-16	4.12719e-14	CLU
ENSG00000067715	4.99993e-08	5.60155e-06	SYT1
ENSG00000109472	4.44089e-16	6.6035e-14	CPE
ENSG00000176788	6.32804e-06	0.000541917	BASP1
ENSG00000165949	2.22045e-16	4.12719e-14	IFI27
ENSG00000080824	2.22045e-16	4.12719e-14	HSP90AA1
ENSG00000211895	2.22045e-16	4.12719e-14	IGHA1
ENSG00000166710	2.22045e-16	4.12719e-14	B2M
ENSG00000110484	2.22045e-16	4.12719e-14	SCGB2A2
ENSG00000188536	2.22045e-16	4.12719e-14	HBA2
ENSG00000206172	2.22045e-16	4.12719e-14	HBA1
ENSG00000163536	1.50768e-07	1.58081e-05	SERPINI1
ENSG00000164587	8.88178e-16	1.11752e-13	RPS14
ENSG00000176046	2.22045e-16	4.12719e-14	NUPR1
ENSG00000074317	1.34522e-08	1.60609e-06	SNCB
ENSG00000156976	4.86276e-07	4.87968e-05	EIF4A2
ENSG00000120251	8.88178e-16	1.11752e-13	GRIA2
ENSG00000186468	1.4631e-07	1.54397e-05	RPS23
ENSG00000138326	4.44089e-16	6.6035e-14	RPS24
ENSG00000133318	3.52985e-07	3.58614e-05	RTN3
ENSG00000139970	8.88178e-16	1.11752e-13	RTN1
ENSG00000171345	2.22045e-16	4.12719e-14	KRT19
ENSG00000173786	4.44089e-16	6.6035e-14	CNP
ENSG00000131095	2.22045e-16	4.12719e-14	GFAP
ENSG00000108821	2.22045e-16	4.12719e-14	COL1A1
ENSG00000108387	1.57903e-06	0.000147587	SEPTIN4
ENSG00000133112	4.44089e-16	6.6035e-14	TPT1
ENSG00000170027	6.83676e-08	7.50518e-06	YWHAG
ENSG00000128989	7.48872e-09	9.20985e-07	ARPP19
ENSG00000174444	4.44089e-16	6.6035e-14	RPL4
ENSG00000156482	2.22045e-16	4.12719e-14	RPL30
ENSG00000137818	2.22045e-16	4.12719e-14	RPLP1
ENSG00000132639	2.22045e-16	4.12719e-14	SNAP25
ENSG00000101439	2.22045e-16	4.12719e-14	CST3
ENSG00000118432	6.16875e-07	6.15248e-05	CNR1
ENSG00000250722	1.79208e-05	0.00139584	SELENOP
ENSG00000137154	8.88178e-16	1.11752e-13	RPS6
ENSG00000105695	1.1757e-05	0.000966364	MAG
ENSG00000167641	1.63217e-07	1.70044e-05	PPP1R14A
ENSG00000107317	1.3072e-07	1.38841e-05	PTGDS
ENSG00000197958	4.76761e-08	5.37811e-06	RPL12
ENSG00000111640	2.22045e-16	4.12719e-14	GAPDH
ENSG00000096384	5.8635e-06	0.000504777	HSP90AB1
ENSG00000122585	4.44089e-16	6.6035e-14	NPY
ENSG00000087086	4.44089e-16	6.6035e-14	FTL
ENSG00000104888	8.88178e-16	1.11752e-13	SLC17A7
ENSG00000211677	2.22045e-16	4.12719e-14	IGLC2
ENSG00000100219	2.22045e-16	4.12719e-14	XBP1
ENSG00000087250	2.22045e-16	4.12719e-14	MT3
ENSG00000125148	4.44089e-16	6.6035e-14	MT2A
ENSG00000183036	8.88178e-16	1.11752e-13	PCP4
ENSG00000173660	1.9805e-06	0.000181992	UQCRH
ENSG00000160180	2.22045e-16	4.12719e-14	TFF3
ENSG00000141424	2.22045e-16	4.12719e-14	SLC39A6
ENSG00000160182	2.22045e-16	4.12719e-14	TFF1
ENSG00000198668	2.91607e-06	0.000261061	CALM1
ENSG00000198888	2.22045e-16	4.12719e-14	ND1
ENSG00000198763	2.22045e-16	4.12719e-14	ND2
ENSG00000198804	2.22045e-16	4.12719e-14	COX1
ENSG00000198712	2.22045e-16	4.12719e-14	COX2
ENSG00000198899	2.22045e-16	4.12719e-14	ATP6
ENSG00000145425	2.22045e-16	4.12719e-14	RPS3A
ENSG00000198938	2.22045e-16	4.12719e-14	COX3
ENSG00000198840	2.22045e-16	4.12719e-14	ND3
ENSG00000130203	2.22045e-16	4.12719e-14	APOE
ENSG00000198886	2.22045e-16	4.12719e-14	ND4
ENSG00000102003	1.23063e-05	0.000996489	SYP
ENSG00000198786	6.31131e-08	6.97516e-06	ND5
ENSG00000198727	2.22045e-16	4.12719e-14	CYTB
ENSG00000197971	2.22045e-16	4.12719e-14	MBP
ENSG00000088832	4.03009e-05	0.00292974	FKBP1A
ENSG00000134419	2.22045e-16	4.12719e-14	RPS15A
ENSG00000160307	8.88178e-16	1.11752e-13	S100B
ENSG00000128245	4.44089e-16	6.6035e-14	YWHAH
ENSG00000164434	5.85388e-06	0.000504777	FABP7
ENSG00000115268	1.40465e-08	1.66489e-06	RPS15
ENSG00000167526	1.26467e-08	1.52101e-06	RPL13
ENSG00000100097	0.000120307	0.0081315	LGALS1
ENSG00000110092	0.000132495	0.00877402	CCND1
ENSG00000108298	4.44089e-16	6.6035e-14	RPL19
ENSG00000008394	3.13902e-08	3.59049e-06	MGST1
ENSG00000198034	4.44089e-16	6.6035e-14	RPS4X
ENSG00000214548	2.22045e-16	4.12719e-14	MEG3
ENSG00000140988	3.79565e-05	0.00278405	RPS2
ENSG00000036530	3.43677e-05	0.0025552	CYP46A1
ENSG00000010278	2.51247e-07	2.58464e-05	CD9
ENSG00000130208	2.22045e-16	4.12719e-14	APOC1
ENSG00000161016	6.82598e-09	8.45839e-07	RPL8
ENSG00000184009	2.01974e-05	0.0015657	ACTG1
ENSG00000156298	3.62863e-05	0.00268563	TSPAN7
ENSG00000154027	5.4191e-05	0.00385386	AK5
ENSG00000070961	2.05421e-05	0.00158491	ATP2B1
ENSG00000105372	0.000118771	0.00806099	RPS19
ENSG00000101443	2.22045e-16	4.12719e-14	WFDC2
ENSG00000149273	2.74791e-07	2.80918e-05	RPS3
ENSG00000171603	5.20179e-06	0.000452576	CLSTN1
ENSG00000104833	3.79297e-05	0.00278405	TUBB4A
ENSG00000100362	2.68769e-06	0.000242883	PVALB
ENSG00000105290	0.000128631	0.00858769	APLP1
ENSG00000139190	1.14124e-08	1.38274e-06	VAMP1
ENSG00000110436	2.22045e-16	4.12719e-14	SLC1A2
ENSG00000154096	4.44089e-16	6.6035e-14	THY1
ENSG00000140264	1.03322e-06	0.000100595	SERF2
ENSG00000116251	8.88178e-16	1.11752e-13	RPL22
ENSG00000171885	2.22045e-16	4.12719e-14	AQP4
ENSG00000182899	8.88178e-16	1.11752e-13	RPL35A
ENSG00000142541	1.77553e-06	0.00016501	RPL13A
ENSG00000101210	6.00997e-05	0.00421903	EEF1A2
ENSG00000092841	1.5724e-06	0.000147587	MYL6
ENSG00000188846	8.88178e-16	1.11752e-13	RPL14
ENSG00000110700	4.59689e-05	0.00331234	RPS13
ENSG00000198755	9.60923e-07	9.41172e-05	RPL10A
ENSG00000105894	4.16724e-06	0.000366822	PTN
ENSG00000050165	1.14277e-06	0.000109953	DKK3
ENSG00000157005	2.92077e-06	0.000261061	SST
ENSG00000136156	1.304e-06	0.000124732	ITM2B
ENSG00000109971	6.36605e-07	6.31078e-05	HSPA8
ENSG00000196126	2.10588e-08	2.44293e-06	HLA-DRB1
ENSG00000089157	4.44089e-16	6.6035e-14	RPLP0
ENSG00000123119	1.18725e-05	0.000970976	NECAB1
ENSG00000122026	0.000135208	0.00891757	RPL21
ENSG00000103316	2.31928e-05	0.00178103	CRYM
ENSG00000105696	4.17131e-06	0.000366822	TMEM59L
ENSG00000160014	1.34535e-05	0.00107344	CALM3
ENSG00000101335	2.22045e-16	4.12719e-14	MYL9
ENSG00000087460	1.08133e-06	0.000104657	GNAS
ENSG00000133142	1.1258e-05	0.000930021	TCEAL4
ENSG00000177697	4.78754e-06	0.000418762	CD151
ENSG00000101489	3.19211e-08	3.62587e-06	CELF4
ENSG00000118181	1.86453e-06	0.000172303	RPS25
ENSG00000166963	4.44089e-16	6.6035e-14	MAP1A
ENSG00000058404	1.98204e-07	2.05188e-05	CAMK2B
ENSG00000103260	1.02914e-05	0.000858849	METRN
ENSG00000108679	5.76209e-09	7.19458e-07	LGALS3BP
ENSG00000105649	9.02061e-05	0.00617355	RAB3A
ENSG00000161970	3.77104e-06	0.000335228	RPL26
ENSG00000079215	7.00017e-06	0.000596354	SLC1A3
ENSG00000109062	3.36973e-05	0.0025168	SLC9A3R1
ENSG00000129244	3.29145e-05	0.00248099	ATP1B2
ENSG00000170315	1.64028e-05	0.00128989	UBB
ENSG00000114391	1.24162e-05	0.00100044	RPL24
ENSG00000130303	1.33676e-05	0.00107182	BST2
ENSG00000072310	2.00364e-06	0.000183089	SREBF1
ENSG00000148303	1.67337e-05	0.00130961	RPL7A
ENSG00000089009	8.88178e-16	1.11752e-13	RPL6
ENSG00000171863	3.36443e-05	0.0025168	RPS7
ENSG00000125462	8.2788e-07	8.15748e-05	MIR9-1HG
ENSG00000075624	1.04632e-08	1.27719e-06	ACTB
ENSG00000124172	7.72842e-05	0.00533383	ATP5F1E
ENSG00000125144	8.88178e-16	1.11752e-13	MT1G
ENSG00000185787	5.9648e-05	0.00420537	MORF4L1
ENSG00000152661	2.22045e-16	4.12719e-14	GJA1
ENSG00000182220	2.78268e-05	0.00211701	ATP6AP2
ENSG00000196405	4.70416e-05	0.00337477	EVL
ENSG00000087258	0.000111286	0.00758447	GNAO1
ENSG00000156467	0.000125963	0.00844401	UQCRB
ENSG00000131981	1.08216e-05	0.00089851	LGALS3
ENSG00000069275	2.93016e-05	0.00221888	NUCKS1
ENSG00000018625	6.54258e-05	0.00455384	ATP1A2
ENSG00000084444	6.91692e-05	0.00479399	FAM234B
ENSG00000135535	6.49209e-05	0.00453801	CD164
ENSG00000107372	2.45092e-05	0.00187332	ZFAND5
ENSG00000132341	1.53152e-05	0.00121018	RAN
ENSG00000143774	1.37372e-05	0.00109075	GUK1

## Sheet: Brain2
Ensembl	combined_pvalue	adjusted_pvalue	symbol
ENSG00000187608	4.44089e-16	7.41209e-14	ISG15
ENSG00000162545	8.69431e-05	0.00650178	CAMK2N1
ENSG00000117632	9.20428e-07	0.000101042	STMN1
ENSG00000142937	4.44089e-16	7.41209e-14	RPS8
ENSG00000142676	2.3587e-07	2.83681e-05	RPL11
ENSG00000163191	2.22045e-16	4.65631e-14	S100A11
ENSG00000185499	2.22045e-16	4.65631e-14	MUC1
ENSG00000115756	4.44089e-16	7.41209e-14	HPCAL1
ENSG00000197747	1.23864e-06	0.000132419	S100A10
ENSG00000034510	4.44089e-16	7.41209e-14	TMSB10
ENSG00000211592	2.22045e-16	4.65631e-14	IGKC
ENSG00000115461	2.22045e-16	4.65631e-14	IGFBP5
ENSG00000135919	1.06825e-07	1.36508e-05	SERPINE2
ENSG00000115414	8.88178e-16	1.34516e-13	FN1
ENSG00000168314	2.22045e-16	4.65631e-14	MOBP
ENSG00000187094	8.88178e-16	1.34516e-13	CCK
ENSG00000080822	3.66039e-07	4.30734e-05	CLDND1
ENSG00000091513	2.22045e-16	4.65631e-14	TF
ENSG00000143153	4.44089e-16	7.41209e-14	ATP1B1
ENSG00000269028	2.22045e-16	4.65631e-14	MTRNR2L2
ENSG00000171476	2.41143e-06	0.00024807	HOPX
ENSG00000115310	6.40252e-07	7.22237e-05	RTN4
ENSG00000152583	1.60222e-07	1.98539e-05	SPARCL1
ENSG00000118785	9.09331e-09	1.35215e-06	SPP1
ENSG00000163041	2.22045e-16	4.65631e-14	H3-3A
ENSG00000131711	2.22045e-16	4.65631e-14	MAP1B
ENSG00000138814	5.12599e-05	0.00397367	PPP3CA
ENSG00000171617	2.22045e-16	4.65631e-14	ENC1
ENSG00000128656	8.53327e-08	1.10775e-05	CHN1
ENSG00000163032	4.44089e-16	7.41209e-14	VSNL1
ENSG00000150625	1.26904e-08	1.85334e-06	GPM6A
ENSG00000145824	2.22045e-16	4.65631e-14	CXCL14
ENSG00000019582	2.22045e-16	4.65631e-14	CD74
ENSG00000113140	1.69402e-07	2.08336e-05	SPARC
ENSG00000135821	2.22045e-16	4.65631e-14	GLUL
ENSG00000137267	5.09496e-06	0.000490217	TUBB2A
ENSG00000206503	2.22045e-16	4.65631e-14	HLA-A
ENSG00000234745	2.22045e-16	4.65631e-14	HLA-B
ENSG00000156508	1.15826e-08	1.70679e-06	EEF1A1
ENSG00000143933	1.34862e-05	0.00119886	CALM2
ENSG00000143947	8.70522e-05	0.00650178	RPS27A
ENSG00000189043	2.86598e-07	3.39696e-05	NDUFA4
ENSG00000164692	2.22045e-16	4.65631e-14	COL1A2
ENSG00000160862	2.22045e-16	4.65631e-14	AZGP1
ENSG00000112306	1.9664e-08	2.79686e-06	RPS12
ENSG00000106541	2.22045e-16	4.65631e-14	AGR2
ENSG00000123560	2.22045e-16	4.65631e-14	PLP1
ENSG00000104722	2.64485e-08	3.60509e-06	NEFM
ENSG00000277586	4.44089e-16	7.41209e-14	NEFL
ENSG00000164919	2.22045e-16	4.65631e-14	COX6C
ENSG00000144713	6.82999e-06	0.000642048	RPL32
ENSG00000165023	3.04403e-05	0.0024407	DIRAS2
ENSG00000147403	4.44089e-16	7.41209e-14	RPL10
ENSG00000182600	1.72662e-08	2.47736e-06	SNORC
ENSG00000170323	2.22045e-16	4.65631e-14	FABP4
ENSG00000244734	2.22045e-16	4.65631e-14	HBB
ENSG00000173432	1.11022e-16	4.65631e-14	SAA1
ENSG00000167996	2.22045e-16	4.65631e-14	FTH1
ENSG00000251562	2.22045e-16	4.65631e-14	MALAT1
ENSG00000109846	2.22045e-16	4.65631e-14	CRYAB
ENSG00000204525	2.22045e-16	4.65631e-14	HLA-C
ENSG00000154146	2.22045e-16	4.65631e-14	NRGN
ENSG00000142089	2.22045e-16	4.65631e-14	IFITM3
ENSG00000026025	4.44089e-16	7.41209e-14	VIM
ENSG00000117984	2.22045e-16	4.65631e-14	CTSD
ENSG00000124935	2.22045e-16	4.65631e-14	SCGB1D2
ENSG00000173267	1.2933e-06	0.000137365	SNCG
ENSG00000255823	4.44089e-16	7.41209e-14	MTRNR2L8
ENSG00000148671	2.22045e-16	4.65631e-14	ADIRF
ENSG00000138207	4.20466e-07	4.87763e-05	RBP4
ENSG00000231500	2.22045e-16	4.65631e-14	RPS18
ENSG00000246705	2.22045e-16	4.65631e-14	H2AJ
ENSG00000111341	1.11022e-16	4.65631e-14	MGP
ENSG00000245532	2.22045e-16	4.65631e-14	NEAT1
ENSG00000123416	2.22045e-16	4.65631e-14	TUBA1B
ENSG00000170421	2.22045e-16	4.65631e-14	KRT8
ENSG00000111057	2.22045e-16	4.65631e-14	KRT18
ENSG00000189058	6.39695e-05	0.00491236	APOD
ENSG00000109475	8.16977e-07	9.09053e-05	RPL34
ENSG00000229117	2.22045e-16	4.65631e-14	RPL41
ENSG00000205542	2.06085e-08	2.90594e-06	TMSB4X
ENSG00000120885	2.22045e-16	4.65631e-14	CLU
ENSG00000067715	5.92442e-07	6.72946e-05	SYT1
ENSG00000165949	2.22045e-16	4.65631e-14	IFI27
ENSG00000080824	2.24514e-08	3.13873e-06	HSP90AA1
ENSG00000211895	2.22045e-16	4.65631e-14	IGHA1
ENSG00000166710	2.22045e-16	4.65631e-14	B2M
ENSG00000110484	2.22045e-16	4.65631e-14	SCGB2A2
ENSG00000188536	2.22045e-16	4.65631e-14	HBA2
ENSG00000070808	4.30627e-08	5.72655e-06	CAMK2A
ENSG00000206172	2.22045e-16	4.65631e-14	HBA1
ENSG00000164587	8.34465e-06	0.000775519	RPS14
ENSG00000176046	2.22045e-16	4.65631e-14	NUPR1
ENSG00000074317	1.483e-07	1.86593e-05	SNCB
ENSG00000120251	7.48913e-09	1.12383e-06	GRIA2
ENSG00000186468	3.14426e-08	4.2504e-06	RPS23
ENSG00000138326	2.22045e-16	4.65631e-14	RPS24
ENSG00000129538	1.86407e-05	0.0015798	RNASE1
ENSG00000139970	0.000119166	0.00862464	RTN1
ENSG00000171345	2.22045e-16	4.65631e-14	KRT19
ENSG00000173786	2.22045e-16	4.65631e-14	CNP
ENSG00000131095	2.22045e-16	4.65631e-14	GFAP
ENSG00000108821	2.22045e-16	4.65631e-14	COL1A1
ENSG00000108387	2.77999e-05	0.00223998	SEPTIN4
ENSG00000133112	2.44608e-08	3.39067e-06	TPT1
ENSG00000170027	2.47404e-05	0.00203353	YWHAG
ENSG00000180354	2.6163e-06	0.000267463	MTURN
ENSG00000174444	5.55258e-07	6.3512e-05	RPL4
ENSG00000156482	8.88178e-16	1.34516e-13	RPL30
ENSG00000137818	2.22045e-16	4.65631e-14	RPLP1
ENSG00000132639	4.44089e-16	7.41209e-14	SNAP25
ENSG00000101439	2.22045e-16	4.65631e-14	CST3
ENSG00000118432	8.88178e-16	1.34516e-13	CNR1
ENSG00000064787	0.000118835	0.00862464	BCAS1
ENSG00000137154	0.00012447	0.00889046	RPS6
ENSG00000105695	4.44089e-16	7.41209e-14	MAG
ENSG00000118816	1.92666e-05	0.00160785	CCNI
ENSG00000167641	4.11022e-07	4.80213e-05	PPP1R14A
ENSG00000107317	2.22045e-16	4.65631e-14	PTGDS
ENSG00000197958	1.90445e-05	0.00159747	RPL12
ENSG00000111640	4.44089e-16	7.41209e-14	GAPDH
ENSG00000096384	4.96227e-06	0.000480275	HSP90AB1
ENSG00000122585	8.88178e-16	1.34516e-13	NPY
ENSG00000087086	4.44089e-16	7.41209e-14	FTL
ENSG00000145592	8.80271e-07	9.72862e-05	RPL37
ENSG00000211677	2.22045e-16	4.65631e-14	IGLC2
ENSG00000100219	2.22045e-16	4.65631e-14	XBP1
ENSG00000100285	1.9028e-05	0.00159747	NEFH
ENSG00000087250	2.22045e-16	4.65631e-14	MT3
ENSG00000125148	1.24766e-05	0.0011275	MT2A
ENSG00000183036	8.88178e-16	1.34516e-13	PCP4
ENSG00000160180	2.22045e-16	4.65631e-14	TFF3
ENSG00000141424	2.22045e-16	4.65631e-14	SLC39A6
ENSG00000160182	2.22045e-16	4.65631e-14	TFF1
ENSG00000198888	2.22045e-16	4.65631e-14	ND1
ENSG00000198763	2.22045e-16	4.65631e-14	ND2
ENSG00000198804	2.22045e-16	4.65631e-14	COX1
ENSG00000198712	2.22045e-16	4.65631e-14	COX2
ENSG00000128564	3.34053e-05	0.00265244	VGF
ENSG00000228253	6.07085e-06	0.000577321	ATP8
ENSG00000198899	2.22045e-16	4.65631e-14	ATP6
ENSG00000145425	1.29784e-08	1.87862e-06	RPS3A
ENSG00000198938	2.22045e-16	4.65631e-14	COX3
ENSG00000198840	2.22045e-16	4.65631e-14	ND3
ENSG00000130203	2.22045e-16	4.65631e-14	APOE
ENSG00000212907	4.44089e-16	7.41209e-14	ND4L
ENSG00000198886	2.22045e-16	4.65631e-14	ND4
ENSG00000198786	2.22045e-16	4.65631e-14	ND5
ENSG00000198727	2.22045e-16	4.65631e-14	CYTB
ENSG00000197971	2.22045e-16	4.65631e-14	MBP
ENSG00000088832	1.65605e-05	0.00142566	FKBP1A
ENSG00000134419	2.22045e-16	4.65631e-14	RPS15A
ENSG00000160307	8.73567e-08	1.12509e-05	S100B
ENSG00000128245	2.54312e-05	0.00207986	YWHAH
ENSG00000164434	1.73534e-06	0.000181952	FABP7
ENSG00000167526	8.88178e-16	1.34516e-13	RPL13
ENSG00000107130	4.44089e-16	7.41209e-14	NCS1
ENSG00000110092	2.18506e-06	0.000226205	CCND1
ENSG00000108298	8.88178e-16	1.34516e-13	RPL19
ENSG00000198034	1.22629e-06	0.000131961	RPS4X
ENSG00000214548	4.44089e-16	7.41209e-14	MEG3
ENSG00000130208	2.64285e-08	3.60509e-06	APOC1
ENSG00000081189	8.14244e-05	0.0061375	MEF2C
ENSG00000161016	0.000123314	0.0088642	RPL8
ENSG00000171314	1.83092e-05	0.00156795	PGAM1
ENSG00000105372	1.01165e-06	0.000109584	RPS19
ENSG00000101443	2.22045e-16	4.65631e-14	WFDC2
ENSG00000149273	6.45015e-08	8.44027e-06	RPS3
ENSG00000104833	4.66126e-05	0.00364162	TUBB4A
ENSG00000105290	3.80171e-06	0.000372357	APLP1
ENSG00000171858	1.39007e-05	0.00122756	RPS21
ENSG00000110436	2.22045e-16	4.65631e-14	SLC1A2
ENSG00000154096	4.61551e-07	5.31653e-05	THY1
ENSG00000116251	7.89597e-05	0.00597928	RPL22
ENSG00000171885	2.18023e-07	2.6613e-05	AQP4
ENSG00000178531	3.14254e-06	0.000311526	CTXN1
ENSG00000010404	1.55326e-06	0.000163911	IDS
ENSG00000170889	8.4367e-06	0.000779643	RPS9
ENSG00000142541	1.98804e-05	0.00165065	RPL13A
ENSG00000101210	1.45872e-05	0.00126914	EEF1A2
ENSG00000198918	3.91356e-06	0.00038103	RPL39
ENSG00000092841	3.19476e-08	4.28327e-06	MYL6
ENSG00000102804	1.44013e-05	0.00125967	TSC22D1
ENSG00000188846	8.88178e-16	1.34516e-13	RPL14
ENSG00000157782	6.2492e-06	0.000590847	CABP1
ENSG00000136156	2.22045e-16	4.65631e-14	ITM2B
ENSG00000109971	4.44089e-16	7.41209e-14	HSPA8
ENSG00000149806	0.000106454	0.00780828	FAU
ENSG00000169032	1.10795e-07	1.40484e-05	MAP2K1
ENSG00000122406	0.0001317	0.009366	RPL5
ENSG00000133872	7.62293e-07	8.54015e-05	SARAF
ENSG00000160014	7.84738e-05	0.00597012	CALM3
ENSG00000213741	2.34117e-05	0.00193404	RPS29
ENSG00000101335	2.88263e-06	0.000291052	MYL9
ENSG00000172247	5.24716e-05	0.00404842	C1QTNF4
ENSG00000171867	3.56973e-06	0.000351742	PRNP
ENSG00000177697	5.68266e-06	0.000543566	CD151
ENSG00000118181	4.67538e-05	0.00364162	RPS25
ENSG00000156642	0.000133431	0.00944805	NPTN
ENSG00000166963	4.44089e-16	7.41209e-14	MAP1A
ENSG00000105409	2.6155e-05	0.00212241	ATP1A3
ENSG00000108679	8.88178e-16	1.34516e-13	LGALS3BP
ENSG00000137726	0.000100753	0.00742337	FXYD6
ENSG00000109062	1.85987e-06	0.000193767	SLC9A3R1
ENSG00000170315	3.43833e-05	0.0027169	UBB
ENSG00000170906	0.000111464	0.00813921	NDUFA3
ENSG00000215845	5.89032e-08	7.76988e-06	TSTD1
ENSG00000166681	1.27915e-05	0.00114332	BEX3
ENSG00000105640	9.65516e-05	0.0071785	RPL18A
ENSG00000007516	9.98594e-05	0.00739083	BAIAP3
ENSG00000148303	1.54391e-07	1.92773e-05	RPL7A
ENSG00000171863	2.94344e-06	0.000295368	RPS7
ENSG00000111716	0.00012356	0.0088642	LDHB
ENSG00000088986	1.39591e-05	0.00122756	DYNLL1
ENSG00000099365	4.39418e-05	0.0034555	STX1B
ENSG00000124172	1.84447e-05	0.00157133	ATP5F1E
ENSG00000152661	9.62928e-06	0.000879908	GJA1
ENSG00000185630	3.03968e-06	0.000303166	PBX1
ENSG00000134590	8.64658e-06	0.000794549	RTL8C
ENSG00000260032	2.47298e-07	2.95254e-05	NORAD
ENSG00000127540	2.6211e-05	0.00212241	UQCR11
ENSG00000177666	7.09183e-06	0.000662853	PNPLA2
ENSG00000176454	1.1157e-05	0.00101385	LPCAT4
ENSG00000150991	2.33322e-07	2.82696e-05	UBC
ENSG00000018625	1.56672e-05	0.0013559	ATP1A2
ENSG00000141027	9.99354e-07	0.000108974	NCOR1
ENSG00000104763	4.44089e-16	7.41209e-14	ASAH1
ENSG00000109436	1.25568e-05	0.0011285	TBC1D9
ENSG00000119013	7.83577e-05	0.00597012	NDUFB3
ENSG00000150593	2.72149e-06	0.000276488	PDCD4
ENSG00000168958	3.07751e-05	0.00245551	MFF

## Sheet: Brain3
Ensembl	combined_pvalue	adjusted_pvalue	symbol
ENSG00000187608	2.22045e-16	3.272e-14	ISG15
ENSG00000142634	8.88178e-16	9.5577e-14	EFHD2
ENSG00000162545	2.22045e-16	3.272e-14	CAMK2N1
ENSG00000117632	8.88178e-16	9.5577e-14	STMN1
ENSG00000142937	2.22045e-16	3.272e-14	RPS8
ENSG00000142676	7.32285e-07	5.75855e-05	RPL11
ENSG00000163191	2.22045e-16	3.272e-14	S100A11
ENSG00000185499	2.22045e-16	3.272e-14	MUC1
ENSG00000115756	2.22045e-16	3.272e-14	HPCAL1
ENSG00000197747	5.14557e-06	0.000355126	S100A10
ENSG00000034510	2.22045e-16	3.272e-14	TMSB10
ENSG00000211592	2.22045e-16	3.272e-14	IGKC
ENSG00000143013	8.88178e-16	9.5577e-14	LMO4
ENSG00000177954	2.2316e-05	0.00138264	RPS27
ENSG00000115461	2.22045e-16	3.272e-14	IGFBP5
ENSG00000135919	4.44089e-16	5.34107e-14	SERPINE2
ENSG00000115414	2.22045e-16	3.272e-14	FN1
ENSG00000168314	2.22045e-16	3.272e-14	MOBP
ENSG00000187094	7.1833e-09	7.38965e-07	CCK
ENSG00000080822	2.22045e-16	3.272e-14	CLDND1
ENSG00000162734	6.31958e-07	4.99361e-05	PEA15
ENSG00000091513	2.22045e-16	3.272e-14	TF
ENSG00000189171	8.88178e-16	9.5577e-14	S100A13
ENSG00000143153	2.22045e-16	3.272e-14	ATP1B1
ENSG00000269028	2.22045e-16	3.272e-14	MTRNR2L2
ENSG00000151552	2.12226e-07	1.78934e-05	QDPR
ENSG00000154277	2.22045e-16	3.272e-14	UCHL1
ENSG00000171476	2.22045e-16	3.272e-14	HOPX
ENSG00000115310	0.000143065	0.00747626	RTN4
ENSG00000152583	4.44089e-16	5.34107e-14	SPARCL1
ENSG00000118785	2.22045e-16	3.272e-14	SPP1
ENSG00000145335	5.79485e-05	0.00329114	SNCA
ENSG00000117152	9.20486e-08	8.00859e-06	RGS4
ENSG00000163041	2.22045e-16	3.272e-14	H3-3A
ENSG00000131711	2.22045e-16	3.272e-14	MAP1B
ENSG00000138814	3.26725e-08	3.0193e-06	PPP3CA
ENSG00000171617	2.22045e-16	3.272e-14	ENC1
ENSG00000128656	4.44089e-16	5.34107e-14	CHN1
ENSG00000163032	4.44089e-16	5.34107e-14	VSNL1
ENSG00000150625	0.00017314	0.00879506	GPM6A
ENSG00000145824	2.22045e-16	3.272e-14	CXCL14
ENSG00000019582	2.22045e-16	3.272e-14	CD74
ENSG00000135744	0.000139148	0.00729492	AGT
ENSG00000113140	2.22045e-16	3.272e-14	SPARC
ENSG00000135821	2.22045e-16	3.272e-14	GLUL
ENSG00000137267	2.22045e-16	3.272e-14	TUBB2A
ENSG00000157152	2.50004e-07	2.05191e-05	SYN2
ENSG00000206503	2.22045e-16	3.272e-14	HLA-A
ENSG00000234745	2.22045e-16	3.272e-14	HLA-B
ENSG00000156508	2.22045e-16	3.272e-14	EEF1A1
ENSG00000143933	4.58105e-06	0.000318855	CALM2
ENSG00000143947	1.36845e-05	0.000877777	RPS27A
ENSG00000189043	4.44089e-16	5.34107e-14	NDUFA4
ENSG00000164692	2.22045e-16	3.272e-14	COL1A2
ENSG00000155368	5.97848e-06	0.000402421	DBI
ENSG00000160862	2.22045e-16	3.272e-14	AZGP1
ENSG00000112306	2.22045e-16	3.272e-14	RPS12
ENSG00000106541	2.22045e-16	3.272e-14	AGR2
ENSG00000123560	2.22045e-16	3.272e-14	PLP1
ENSG00000104722	1.21793e-08	1.1929e-06	NEFM
ENSG00000277586	4.44089e-16	5.34107e-14	NEFL
ENSG00000014641	1.44395e-06	0.00010687	MDH1
ENSG00000104435	8.88178e-16	9.5577e-14	STMN2
ENSG00000164919	2.22045e-16	3.272e-14	COX6C
ENSG00000155886	3.47699e-08	3.19507e-06	SLC24A2
ENSG00000165023	1.61559e-08	1.57296e-06	DIRAS2
ENSG00000147403	2.22045e-16	3.272e-14	RPL10
ENSG00000162244	1.15168e-08	1.13481e-06	RPL29
ENSG00000130558	1.01531e-06	7.83354e-05	OLFM1
ENSG00000182600	1.88442e-08	1.81311e-06	SNORC
ENSG00000170323	2.22045e-16	3.272e-14	FABP4
ENSG00000244734	1.11022e-16	3.272e-14	HBB
ENSG00000173432	1.11022e-16	3.272e-14	SAA1
ENSG00000167996	2.22045e-16	3.272e-14	FTH1
ENSG00000265972	1.86717e-07	1.58243e-05	TXNIP
ENSG00000251562	2.22045e-16	3.272e-14	MALAT1
ENSG00000188643	4.44089e-16	5.34107e-14	S100A16
ENSG00000109846	2.22045e-16	3.272e-14	CRYAB
ENSG00000204525	4.44089e-16	5.34107e-14	HLA-C
ENSG00000154146	2.22045e-16	3.272e-14	NRGN
ENSG00000142089	2.22045e-16	3.272e-14	IFITM3
ENSG00000026025	2.22045e-16	3.272e-14	VIM
ENSG00000117984	2.22045e-16	3.272e-14	CTSD
ENSG00000124935	1.11022e-16	3.272e-14	SCGB1D2
ENSG00000173267	5.22768e-05	0.00300028	SNCG
ENSG00000255823	9.55038e-08	8.23044e-06	MTRNR2L8
ENSG00000148671	2.22045e-16	3.272e-14	ADIRF
ENSG00000172020	9.13417e-07	7.08081e-05	GAP43
ENSG00000138207	4.18545e-09	4.41679e-07	RBP4
ENSG00000231500	4.44089e-16	5.34107e-14	RPS18
ENSG00000246705	2.22045e-16	3.272e-14	H2AJ
ENSG00000111341	1.11022e-16	3.272e-14	MGP
ENSG00000245532	2.22045e-16	3.272e-14	NEAT1
ENSG00000123416	2.22045e-16	3.272e-14	TUBA1B
ENSG00000167552	2.22045e-16	3.272e-14	TUBA1A
ENSG00000170421	2.22045e-16	3.272e-14	KRT8
ENSG00000111057	2.22045e-16	3.272e-14	KRT18
ENSG00000109475	7.75446e-06	0.000513513	RPL34
ENSG00000229117	2.22045e-16	3.272e-14	RPL41
ENSG00000205542	2.22045e-16	3.272e-14	TMSB4X
ENSG00000120885	2.22045e-16	3.272e-14	CLU
ENSG00000067715	3.76283e-09	4.02272e-07	SYT1
ENSG00000136099	1.78453e-06	0.000129155	PCDH8
ENSG00000109472	9.56049e-08	8.23044e-06	CPE
ENSG00000176788	0.000107046	0.00577861	BASP1
ENSG00000165949	2.22045e-16	3.272e-14	IFI27
ENSG00000102109	2.22045e-16	3.272e-14	PCSK1N
ENSG00000080824	3.98519e-09	4.23277e-07	HSP90AA1
ENSG00000211895	2.22045e-16	3.272e-14	IGHA1
ENSG00000166710	2.22045e-16	3.272e-14	B2M
ENSG00000196230	8.31143e-06	0.000545975	TUBB
ENSG00000110484	1.11022e-16	3.272e-14	SCGB2A2
ENSG00000188536	2.22045e-16	3.272e-14	HBA2
ENSG00000206172	2.22045e-16	3.272e-14	HBA1
ENSG00000163536	8.88178e-16	9.5577e-14	SERPINI1
ENSG00000164587	8.88178e-16	9.5577e-14	RPS14
ENSG00000176046	2.22045e-16	3.272e-14	NUPR1
ENSG00000074317	5.41207e-08	4.91799e-06	SNCB
ENSG00000133083	0.000154457	0.00791979	DCLK1
ENSG00000156976	0.000151846	0.00781042	EIF4A2
ENSG00000186468	2.35253e-05	0.00145206	RPS23
ENSG00000092964	2.75537e-05	0.00168797	DPYSL2
ENSG00000138326	1.03846e-06	7.93728e-05	RPS24
ENSG00000129538	2.14331e-07	1.79782e-05	RNASE1
ENSG00000133318	3.98886e-08	3.64496e-06	RTN3
ENSG00000139970	4.44089e-16	5.34107e-14	RTN1
ENSG00000171345	2.22045e-16	3.272e-14	KRT19
ENSG00000173786	2.22045e-16	3.272e-14	CNP
ENSG00000099194	2.61939e-08	2.44827e-06	SCD
ENSG00000166165	2.22045e-16	3.272e-14	CKB
ENSG00000131095	2.22045e-16	3.272e-14	GFAP
ENSG00000108821	2.22045e-16	3.272e-14	COL1A1
ENSG00000108387	4.44089e-16	5.34107e-14	SEPTIN4
ENSG00000170027	4.11667e-07	3.31701e-05	YWHAG
ENSG00000180354	4.44089e-16	5.34107e-14	MTURN
ENSG00000128989	8.4159e-05	0.0046349	ARPP19
ENSG00000174444	1.10169e-07	9.38541e-06	RPL4
ENSG00000137818	2.22045e-16	3.272e-14	RPLP1
ENSG00000111674	0.000176946	0.0089329	ENO2
ENSG00000132639	2.22045e-16	3.272e-14	SNAP25
ENSG00000101439	2.22045e-16	3.272e-14	CST3
ENSG00000211445	4.44089e-16	5.34107e-14	GPX3
ENSG00000064787	8.88178e-16	9.5577e-14	BCAS1
ENSG00000137154	2.22045e-16	3.272e-14	RPS6
ENSG00000112531	8.50207e-06	0.000554048	QKI
ENSG00000105711	0.000115823	0.00619111	SCN1B
ENSG00000105695	2.22045e-16	3.272e-14	MAG
ENSG00000167641	4.44089e-16	5.34107e-14	PPP1R14A
ENSG00000107317	2.22045e-16	3.272e-14	PTGDS
ENSG00000197958	3.1609e-07	2.55951e-05	RPL12
ENSG00000111640	8.16051e-05	0.00454461	GAPDH
ENSG00000171368	2.90818e-05	0.00177494	TPPP
ENSG00000096384	2.22045e-16	3.272e-14	HSP90AB1
ENSG00000122585	4.44089e-16	5.34107e-14	NPY
ENSG00000087086	2.22045e-16	3.272e-14	FTL
ENSG00000104888	5.77423e-09	5.97769e-07	SLC17A7
ENSG00000211677	2.22045e-16	3.272e-14	IGLC2
ENSG00000100219	2.22045e-16	3.272e-14	XBP1
ENSG00000100285	4.44089e-16	5.34107e-14	NEFH
ENSG00000087250	2.22045e-16	3.272e-14	MT3
ENSG00000125148	7.81228e-06	0.000515255	MT2A
ENSG00000183036	2.22045e-16	3.272e-14	PCP4
ENSG00000160180	2.22045e-16	3.272e-14	TFF3
ENSG00000164176	1.5105e-05	0.000957628	EDIL3
ENSG00000141424	2.22045e-16	3.272e-14	SLC39A6
ENSG00000160182	2.22045e-16	3.272e-14	TFF1
ENSG00000198668	1.68312e-06	0.000122357	CALM1
ENSG00000198888	2.22045e-16	3.272e-14	ND1
ENSG00000198763	2.22045e-16	3.272e-14	ND2
ENSG00000198804	2.22045e-16	3.272e-14	COX1
ENSG00000198712	2.22045e-16	3.272e-14	COX2
ENSG00000228253	2.22045e-16	3.272e-14	ATP8
ENSG00000198899	2.22045e-16	3.272e-14	ATP6
ENSG00000145425	7.62332e-07	5.96615e-05	RPS3A
ENSG00000198938	2.22045e-16	3.272e-14	COX3
ENSG00000198840	2.22045e-16	3.272e-14	ND3
ENSG00000130203	2.22045e-16	3.272e-14	APOE
ENSG00000212907	2.22045e-16	3.272e-14	ND4L
ENSG00000198886	2.22045e-16	3.272e-14	ND4
ENSG00000135447	3.14943e-05	0.00188867	PPP1R1A
ENSG00000198786	2.22045e-16	3.272e-14	ND5
ENSG00000198727	2.22045e-16	3.272e-14	CYTB
ENSG00000197971	2.22045e-16	3.272e-14	MBP
ENSG00000100604	4.08426e-06	0.0002892	CHGA
ENSG00000134419	4.44089e-16	5.34107e-14	RPS15A
ENSG00000046653	4.51734e-05	0.00262018	GPM6B
ENSG00000172428	1.4238e-06	0.000105858	COPS9
ENSG00000125814	3.381e-05	0.0020037	NAPB
ENSG00000160307	4.44089e-16	5.34107e-14	S100B
ENSG00000128245	2.22045e-16	3.272e-14	YWHAH
ENSG00000164434	9.22685e-09	9.25897e-07	FABP7
ENSG00000115268	2.22045e-16	3.272e-14	RPS15
ENSG00000167526	2.22045e-16	3.272e-14	RPL13
ENSG00000135426	0.000120683	0.00640902	TESPA1
ENSG00000107130	4.44089e-16	5.34107e-14	NCS1
ENSG00000110092	2.22045e-16	3.272e-14	CCND1
ENSG00000108298	8.88178e-16	9.5577e-14	RPL19
ENSG00000008394	2.22045e-16	3.272e-14	MGST1
ENSG00000198034	2.40579e-07	1.99321e-05	RPS4X
ENSG00000106211	2.60899e-08	2.44827e-06	HSPB1
ENSG00000161203	1.61997e-05	0.00102307	AP2M1
ENSG00000214548	8.88178e-16	9.5577e-14	MEG3
ENSG00000106976	9.38525e-06	0.000609175	DNM1
ENSG00000204580	0.000146801	0.00764708	DDR1
ENSG00000140988	8.88178e-16	9.5577e-14	RPS2
ENSG00000010278	5.49128e-08	4.9343e-06	CD9
ENSG00000130208	4.44089e-16	5.34107e-14	APOC1
ENSG00000161016	4.59541e-07	3.66663e-05	RPL8
ENSG00000184009	9.8176e-09	9.79171e-07	ACTG1
ENSG00000070961	7.87976e-05	0.00441394	ATP2B1
ENSG00000105372	8.88178e-16	9.5577e-14	RPS19
ENSG00000101443	2.22045e-16	3.272e-14	WFDC2
ENSG00000149273	2.92264e-05	0.00177713	RPS3
ENSG00000188191	2.15474e-05	0.00134009	PRKAR1B
ENSG00000136854	4.15918e-07	3.33483e-05	STXBP1
ENSG00000189241	7.5217e-09	7.6894e-07	TSPYL1
ENSG00000171858	6.51348e-05	0.00368648	RPS21
ENSG00000139190	0.000122553	0.00648729	VAMP1
ENSG00000108107	4.44089e-16	5.34107e-14	RPL28
ENSG00000110436	2.22045e-16	3.272e-14	SLC1A2
ENSG00000243449	4.34023e-05	0.0025264	C4ORF48
ENSG00000154096	2.50894e-07	2.05191e-05	THY1
ENSG00000140264	2.22045e-16	3.272e-14	SERF2
ENSG00000171885	4.44089e-16	5.34107e-14	AQP4
ENSG00000168490	9.09128e-05	0.00497337	PHYHIP
ENSG00000164600	0.000132241	0.0069551	NEUROD6
ENSG00000178531	7.36834e-06	0.000489927	CTXN1
ENSG00000010404	7.50342e-08	6.59847e-06	IDS
ENSG00000176485	4.36441e-06	0.000305075	PLAAT3
ENSG00000170889	0.00010958	0.00589597	RPS9
ENSG00000142541	5.52052e-08	4.9343e-06	RPL13A
ENSG00000101210	4.44089e-16	5.34107e-14	EEF1A2
ENSG00000172995	5.10565e-05	0.00294056	ARPP21
ENSG00000092841	2.4128e-07	1.99321e-05	MYL6
ENSG00000102804	1.45142e-06	0.000106939	TSC22D1
ENSG00000188846	5.42263e-05	0.00310128	RPL14
ENSG00000141753	2.91722e-06	0.000208368	IGFBP4
ENSG00000120049	3.56431e-05	0.00209714	KCNIP2
ENSG00000164924	6.3091e-08	5.6085e-06	YWHAZ
ENSG00000105894	8.51562e-09	8.65142e-07	PTN
ENSG00000127585	1.74892e-05	0.00109604	FBXL16
ENSG00000158710	5.68401e-06	0.000387383	TAGLN2
ENSG00000131507	4.35029e-06	0.000305075	NDFIP1
ENSG00000173915	2.03687e-06	0.000146769	ATP5MK
ENSG00000233927	2.4967e-08	2.36057e-06	RPS28
ENSG00000149806	8.36978e-05	0.00462508	FAU
ENSG00000142192	8.9348e-05	0.00490417	APP
ENSG00000196126	6.76562e-08	5.98181e-06	HLA-DRB1
ENSG00000103316	0.000119761	0.00638079	CRYM
ENSG00000105696	2.32436e-06	0.000166749	TMEM59L
ENSG00000160014	2.69552e-08	2.50511e-06	CALM3
ENSG00000063177	1.69667e-05	0.00106739	RPL18
ENSG00000165795	8.88178e-16	9.5577e-14	NDRG2
ENSG00000125534	8.37264e-07	6.52138e-05	PPDPF
ENSG00000145864	8.47944e-08	7.4169e-06	GABRB2
ENSG00000087460	5.85673e-06	0.000395855	GNAS
ENSG00000131143	5.7026e-09	5.94114e-07	COX4I1
ENSG00000133142	8.88178e-16	9.5577e-14	TCEAL4
ENSG00000171867	4.744e-06	0.000328798	PRNP
ENSG00000177697	8.4496e-06	0.000552831	CD151
ENSG00000174021	0.000175644	0.0088946	GNG5
ENSG00000204592	0.000147754	0.007648	HLA-E
ENSG00000166963	4.44089e-16	5.34107e-14	MAP1A
ENSG00000067225	3.15226e-05	0.00188867	PKM
ENSG00000058404	1.944e-08	1.8595e-06	CAMK2B
ENSG00000221823	5.58925e-06	0.000384126	PPP3R1
ENSG00000183648	1.2267e-06	9.16201e-05	NDUFB1
ENSG00000103260	4.44089e-16	5.34107e-14	METRN
ENSG00000108679	5.5059e-08	4.9343e-06	LGALS3BP
ENSG00000105649	2.81811e-07	2.29329e-05	RAB3A
ENSG00000079215	1.02893e-08	1.01999e-06	SLC1A3
ENSG00000109062	2.22045e-16	3.272e-14	SLC9A3R1
ENSG00000099308	1.42538e-05	0.000910724	MAST3
ENSG00000109956	1.63636e-06	0.000120025	B3GAT1
ENSG00000176340	1.07314e-06	8.16424e-05	COX8A
ENSG00000129244	1.8205e-08	1.76198e-06	ATP1B2
ENSG00000116661	0.000104366	0.00565941	FBXO2
ENSG00000170906	9.54447e-05	0.00520388	NDUFA3
ENSG00000108518	1.03038e-06	7.91251e-05	PFN1
ENSG00000197728	0.000127768	0.00674153	RPS26
ENSG00000266964	2.98616e-05	0.00180903	FXYD1
ENSG00000100316	8.88178e-16	9.5577e-14	RPL3
ENSG00000240972	6.56372e-06	0.000440004	MIF
ENSG00000130303	4.76616e-05	0.00275473	BST2
ENSG00000215845	8.74021e-09	8.82477e-07	TSTD1
ENSG00000161281	5.77531e-05	0.00329114	COX7A1
ENSG00000105640	5.85096e-06	0.000395855	RPL18A
ENSG00000173598	1.00328e-07	8.59186e-06	NUDT4
ENSG00000105701	1.64473e-06	0.0001201	FKBP8
ENSG00000166347	5.33096e-09	5.58956e-07	CYB5A
ENSG00000157103	4.2245e-06	0.000297841	SLC6A1
ENSG00000132329	1.23632e-05	0.000799294	RAMP1
ENSG00000125462	1.18728e-06	8.90829e-05	MIR9-1HG
ENSG00000182809	4.25511e-05	0.00248571	CRIP2
ENSG00000075624	2.22045e-16	3.272e-14	ACTB
ENSG00000142534	5.64566e-06	0.000386379	RPS11
ENSG00000125144	2.19306e-07	1.83017e-05	MT1G
ENSG00000152661	2.22045e-16	3.272e-14	GJA1
ENSG00000104964	8.16859e-05	0.00454461	TLE5
ENSG00000173812	3.13468e-05	0.00188867	EIF1
ENSG00000198695	1.4464e-05	0.000920558	ND6
ENSG00000102226	1.35602e-05	0.000873231	USP11
ENSG00000175866	3.17542e-05	0.0018956	BAIAP2
ENSG00000260032	8.88178e-16	9.5577e-14	NORAD
ENSG00000008735	3.32134e-06	0.000236201	MAPK8IP2
ENSG00000065154	3.52327e-05	0.00208047	OAT
ENSG00000122733	0.000148494	0.00766209	PHF24
ENSG00000074800	0.000164284	0.00837116	ENO1
ENSG00000205364	3.26918e-05	0.00194448	MT1M
ENSG00000197746	8.35306e-05	0.00462508	PSAP
ENSG00000140416	7.27099e-05	0.00408693	TPM1
ENSG00000214530	6.99068e-06	0.000466713	STARD10
ENSG00000106537	5.05704e-07	4.01537e-05	TSPAN13
ENSG00000018625	2.27279e-08	2.16137e-06	ATP1A2
ENSG00000204843	0.000111942	0.00600329	DCTN1
ENSG00000168913	6.74722e-05	0.0038056	ENHO
ENSG00000104763	1.17728e-06	8.87394e-05	ASAH1
ENSG00000198417	0.000147727	0.007648	MT1F
ENSG00000109436	3.66034e-05	0.00214592	TBC1D9
ENSG00000165802	1.17143e-06	8.87074e-05	NSMF
ENSG00000115306	0.000104492	0.00565941	SPTBN1
ENSG00000107518	0.00015906	0.00813032	ATRNL1
ENSG00000203667	2.41802e-05	0.00148687	COX20
ENSG00000120738	1.8857e-05	0.00117725	EGR1
ENSG00000244405	0.000188968	0.00951046	ETV5

## Sheet: Brain4
Ensembl	combined_pvalue	adjusted_pvalue	symbol
ENSG00000187608	2.22045e-16	3.49224e-14	ISG15
ENSG00000162545	4.44089e-16	6.05321e-14	CAMK2N1
ENSG00000117632	1.75719e-06	0.000147394	STMN1
ENSG00000142937	2.22045e-16	3.49224e-14	RPS8
ENSG00000142676	1.93696e-07	1.89715e-05	RPL11
ENSG00000163191	2.22045e-16	3.49224e-14	S100A11
ENSG00000185499	2.22045e-16	3.49224e-14	MUC1
ENSG00000115756	2.22045e-16	3.49224e-14	HPCAL1
ENSG00000197747	8.88178e-16	1.03769e-13	S100A10
ENSG00000034510	2.22045e-16	3.49224e-14	TMSB10
ENSG00000211592	2.22045e-16	3.49224e-14	IGKC
ENSG00000143013	9.96379e-09	1.13969e-06	LMO4
ENSG00000177954	8.88178e-16	1.03769e-13	RPS27
ENSG00000115461	2.22045e-16	3.49224e-14	IGFBP5
ENSG00000135919	2.36289e-06	0.000192285	SERPINE2
ENSG00000115414	2.22045e-16	3.49224e-14	FN1
ENSG00000168314	2.22045e-16	3.49224e-14	MOBP
ENSG00000187094	2.07283e-05	0.00152724	CCK
ENSG00000080822	2.22045e-16	3.49224e-14	CLDND1
ENSG00000091513	2.22045e-16	3.49224e-14	TF
ENSG00000189171	4.14903e-06	0.000323165	S100A13
ENSG00000143153	2.22045e-16	3.49224e-14	ATP1B1
ENSG00000269028	2.22045e-16	3.49224e-14	MTRNR2L2
ENSG00000151552	2.4951e-07	2.37277e-05	QDPR
ENSG00000154277	1.80237e-08	2.03316e-06	UCHL1
ENSG00000171476	2.41499e-08	2.70558e-06	HOPX
ENSG00000115310	4.07056e-05	0.00286988	RTN4
ENSG00000152583	8.88178e-16	1.03769e-13	SPARCL1
ENSG00000118785	2.22045e-16	3.49224e-14	SPP1
ENSG00000145335	2.23762e-05	0.00164126	SNCA
ENSG00000163041	2.22045e-16	3.49224e-14	H3-3A
ENSG00000131711	2.22045e-16	3.49224e-14	MAP1B
ENSG00000171617	2.22045e-16	3.49224e-14	ENC1
ENSG00000128656	4.44089e-16	6.05321e-14	CHN1
ENSG00000163032	3.22073e-08	3.53561e-06	VSNL1
ENSG00000145824	2.22045e-16	3.49224e-14	CXCL14
ENSG00000019582	2.22045e-16	3.49224e-14	CD74
ENSG00000135744	2.22045e-16	3.49224e-14	AGT
ENSG00000113140	2.22045e-16	3.49224e-14	SPARC
ENSG00000135821	2.22045e-16	3.49224e-14	GLUL
ENSG00000137267	4.44089e-16	6.05321e-14	TUBB2A
ENSG00000206503	2.22045e-16	3.49224e-14	HLA-A
ENSG00000234745	2.22045e-16	3.49224e-14	HLA-B
ENSG00000156508	4.44089e-16	6.05321e-14	EEF1A1
ENSG00000143933	2.03725e-06	0.000166614	CALM2
ENSG00000143947	5.6196e-07	5.05045e-05	RPS27A
ENSG00000189043	4.44089e-16	6.05321e-14	NDUFA4
ENSG00000164692	2.22045e-16	3.49224e-14	COL1A2
ENSG00000160862	2.22045e-16	3.49224e-14	AZGP1
ENSG00000112306	2.22045e-16	3.49224e-14	RPS12
ENSG00000106541	2.22045e-16	3.49224e-14	AGR2
ENSG00000123560	2.22045e-16	3.49224e-14	PLP1
ENSG00000187730	2.78256e-05	0.00203185	GABRD
ENSG00000104722	8.88178e-16	1.03769e-13	NEFM
ENSG00000277586	2.22045e-16	3.49224e-14	NEFL
ENSG00000014641	5.26175e-05	0.00363121	MDH1
ENSG00000164919	2.22045e-16	3.49224e-14	COX6C
ENSG00000155886	3.0067e-06	0.000242265	SLC24A2
ENSG00000165023	1.23919e-05	0.000929773	DIRAS2
ENSG00000147403	2.22045e-16	3.49224e-14	RPL10
ENSG00000162244	7.22077e-07	6.3499e-05	RPL29
ENSG00000130558	4.44089e-16	6.05321e-14	OLFM1
ENSG00000182600	2.22045e-16	3.49224e-14	SNORC
ENSG00000170323	2.22045e-16	3.49224e-14	FABP4
ENSG00000244734	2.22045e-16	3.49224e-14	HBB
ENSG00000173432	2.22045e-16	3.49224e-14	SAA1
ENSG00000167996	2.22045e-16	3.49224e-14	FTH1
ENSG00000251562	2.22045e-16	3.49224e-14	MALAT1
ENSG00000188643	8.88178e-16	1.03769e-13	S100A16
ENSG00000109846	2.22045e-16	3.49224e-14	CRYAB
ENSG00000204525	4.44089e-16	6.05321e-14	HLA-C
ENSG00000154146	2.22045e-16	3.49224e-14	NRGN
ENSG00000142089	2.22045e-16	3.49224e-14	IFITM3
ENSG00000026025	2.22045e-16	3.49224e-14	VIM
ENSG00000117984	2.22045e-16	3.49224e-14	CTSD
ENSG00000124935	2.22045e-16	3.49224e-14	SCGB1D2
ENSG00000255823	1.21421e-07	1.22011e-05	MTRNR2L8
ENSG00000148671	2.22045e-16	3.49224e-14	ADIRF
ENSG00000172020	8.88178e-16	1.03769e-13	GAP43
ENSG00000138207	6.84946e-05	0.00461048	RBP4
ENSG00000231500	2.22045e-16	3.49224e-14	RPS18
ENSG00000246705	2.22045e-16	3.49224e-14	H2AJ
ENSG00000111341	1.11022e-16	3.49224e-14	MGP
ENSG00000245532	2.22045e-16	3.49224e-14	NEAT1
ENSG00000123416	2.22045e-16	3.49224e-14	TUBA1B
ENSG00000167552	2.22045e-16	3.49224e-14	TUBA1A
ENSG00000127824	2.91609e-06	0.000236127	TUBA4A
ENSG00000170421	2.22045e-16	3.49224e-14	KRT8
ENSG00000111057	2.22045e-16	3.49224e-14	KRT18
ENSG00000189058	1.9652e-06	0.000161529	APOD
ENSG00000229117	4.44089e-16	6.05321e-14	RPL41
ENSG00000205542	2.22045e-16	3.49224e-14	TMSB4X
ENSG00000120885	2.22045e-16	3.49224e-14	CLU
ENSG00000067715	1.4306e-07	1.42682e-05	SYT1
ENSG00000168309	1.47449e-06	0.000124318	FAM107A
ENSG00000165949	2.22045e-16	3.49224e-14	IFI27
ENSG00000102109	3.20321e-06	0.000254536	PCSK1N
ENSG00000080824	2.22045e-16	3.49224e-14	HSP90AA1
ENSG00000211895	2.22045e-16	3.49224e-14	IGHA1
ENSG00000078018	4.11584e-05	0.00288934	MAP2
ENSG00000166710	2.22045e-16	3.49224e-14	B2M
ENSG00000110484	2.22045e-16	3.49224e-14	SCGB2A2
ENSG00000188536	2.22045e-16	3.49224e-14	HBA2
ENSG00000206172	2.22045e-16	3.49224e-14	HBA1
ENSG00000164587	8.88178e-16	1.03769e-13	RPS14
ENSG00000176046	2.22045e-16	3.49224e-14	NUPR1
ENSG00000074317	8.88178e-16	1.03769e-13	SNCB
ENSG00000186468	1.52322e-07	1.50999e-05	RPS23
ENSG00000092964	8.88038e-07	7.76759e-05	DPYSL2
ENSG00000138326	2.22045e-16	3.49224e-14	RPS24
ENSG00000129538	5.92656e-07	5.29723e-05	RNASE1
ENSG00000133318	4.44089e-16	6.05321e-14	RTN3
ENSG00000139970	1.21588e-07	1.22011e-05	RTN1
ENSG00000171345	2.22045e-16	3.49224e-14	KRT19
ENSG00000173786	2.22045e-16	3.49224e-14	CNP
ENSG00000099194	1.03437e-06	8.85811e-05	SCD
ENSG00000166165	2.22045e-16	3.49224e-14	CKB
ENSG00000131095	2.22045e-16	3.49224e-14	GFAP
ENSG00000108821	2.22045e-16	3.49224e-14	COL1A1
ENSG00000108387	1.16859e-07	1.18722e-05	SEPTIN4
ENSG00000133112	4.08189e-08	4.39253e-06	TPT1
ENSG00000170027	8.88178e-16	1.03769e-13	YWHAG
ENSG00000180354	1.80731e-06	0.000150059	MTURN
ENSG00000128989	2.08595e-07	2.0189e-05	ARPP19
ENSG00000156482	5.67658e-08	5.95195e-06	RPL30
ENSG00000137818	2.22045e-16	3.49224e-14	RPLP1
ENSG00000132639	2.22045e-16	3.49224e-14	SNAP25
ENSG00000101439	2.22045e-16	3.49224e-14	CST3
ENSG00000118432	8.88178e-16	1.03769e-13	CNR1
ENSG00000064787	8.88178e-16	1.03769e-13	BCAS1
ENSG00000196262	1.88905e-06	0.000156054	PPIA
ENSG00000137154	3.85297e-08	4.17364e-06	RPS6
ENSG00000112531	8.9365e-06	0.00068949	QKI
ENSG00000105695	2.22045e-16	3.49224e-14	MAG
ENSG00000167641	2.22045e-16	3.49224e-14	PPP1R14A
ENSG00000107317	2.22045e-16	3.49224e-14	PTGDS
ENSG00000197958	3.68583e-08	4.01921e-06	RPL12
ENSG00000096384	4.23415e-09	4.91184e-07	HSP90AB1
ENSG00000122585	4.42601e-07	4.09012e-05	NPY
ENSG00000087086	2.22045e-16	3.49224e-14	FTL
ENSG00000104888	8.88178e-16	1.03769e-13	SLC17A7
ENSG00000211677	2.22045e-16	3.49224e-14	IGLC2
ENSG00000100219	2.22045e-16	3.49224e-14	XBP1
ENSG00000087250	2.22045e-16	3.49224e-14	MT3
ENSG00000125148	0.000120008	0.00772809	MT2A
ENSG00000183036	4.44089e-16	6.05321e-14	PCP4
ENSG00000160180	2.22045e-16	3.49224e-14	TFF3
ENSG00000141424	2.22045e-16	3.49224e-14	SLC39A6
ENSG00000160182	2.22045e-16	3.49224e-14	TFF1
ENSG00000198888	2.22045e-16	3.49224e-14	ND1
ENSG00000198763	2.22045e-16	3.49224e-14	ND2
ENSG00000198804	2.22045e-16	3.49224e-14	COX1
ENSG00000198712	2.22045e-16	3.49224e-14	COX2
ENSG00000228253	2.22045e-16	3.49224e-14	ATP8
ENSG00000198899	2.22045e-16	3.49224e-14	ATP6
ENSG00000198938	2.22045e-16	3.49224e-14	COX3
ENSG00000198840	2.22045e-16	3.49224e-14	ND3
ENSG00000130203	2.22045e-16	3.49224e-14	APOE
ENSG00000212907	2.22045e-16	3.49224e-14	ND4L
ENSG00000198886	2.22045e-16	3.49224e-14	ND4
ENSG00000102003	5.28362e-05	0.00363121	SYP
ENSG00000198786	2.22045e-16	3.49224e-14	ND5
ENSG00000198727	2.22045e-16	3.49224e-14	CYTB
ENSG00000197971	2.22045e-16	3.49224e-14	MBP
ENSG00000134419	6.14451e-07	5.46218e-05	RPS15A
ENSG00000046653	5.9668e-05	0.00405512	GPM6B
ENSG00000160307	4.44089e-16	6.05321e-14	S100B
ENSG00000128245	2.22045e-16	3.49224e-14	YWHAH
ENSG00000164434	8.88178e-16	1.03769e-13	FABP7
ENSG00000115268	2.22045e-16	3.49224e-14	RPS15
ENSG00000167526	2.22045e-16	3.49224e-14	RPL13
ENSG00000110092	5.21333e-08	5.50149e-06	CCND1
ENSG00000108298	4.44089e-16	6.05321e-14	RPL19
ENSG00000106211	4.85783e-05	0.0033812	HSPB1
ENSG00000214548	6.12486e-08	6.34068e-06	MEG3
ENSG00000106976	4.70716e-09	5.4221e-07	DNM1
ENSG00000140988	7.91217e-08	8.08858e-06	RPS2
ENSG00000010278	6.9711e-08	7.17135e-06	CD9
ENSG00000130208	1.48624e-08	1.6882e-06	APOC1
ENSG00000161016	8.88178e-16	1.03769e-13	RPL8
ENSG00000184009	2.6046e-07	2.46259e-05	ACTG1
ENSG00000154027	7.18024e-07	6.3484e-05	AK5
ENSG00000105372	8.88178e-16	1.03769e-13	RPS19
ENSG00000101443	2.22045e-16	3.49224e-14	WFDC2
ENSG00000149273	6.71467e-05	0.00453843	RPS3
ENSG00000104833	9.53419e-07	8.25123e-05	TUBB4A
ENSG00000105290	2.65467e-08	2.95386e-06	APLP1
ENSG00000108107	1.06561e-06	9.07803e-05	RPL28
ENSG00000110436	2.22045e-16	3.49224e-14	SLC1A2
ENSG00000109099	0.000154039	0.00958014	PMP22
ENSG00000154096	4.14307e-05	0.00289603	THY1
ENSG00000140264	8.88178e-16	1.03769e-13	SERF2
ENSG00000171885	2.22045e-16	3.49224e-14	AQP4
ENSG00000178531	7.3381e-05	0.00489907	CTXN1
ENSG00000188674	5.97481e-05	0.00405512	C2ORF80
ENSG00000166913	0.000122183	0.00780741	YWHAB
ENSG00000154229	9.97359e-05	0.00652541	PRKCA
ENSG00000170889	3.31449e-05	0.00239886	RPS9
ENSG00000182899	1.19456e-05	0.000900418	RPL35A
ENSG00000142541	5.05312e-08	5.36705e-06	RPL13A
ENSG00000101210	2.74681e-08	3.03574e-06	EEF1A2
ENSG00000092841	2.83578e-07	2.66575e-05	MYL6
ENSG00000188846	3.41457e-06	0.000268516	RPL14
ENSG00000110700	0.000116152	0.00750939	RPS13
ENSG00000157782	2.41085e-07	2.30729e-05	CABP1
ENSG00000141753	6.00101e-08	6.25203e-06	IGFBP4
ENSG00000164924	1.00359e-06	8.63975e-05	YWHAZ
ENSG00000158710	8.99994e-07	7.8303e-05	TAGLN2
ENSG00000179915	0.000114127	0.0074077	NRXN1
ENSG00000147604	1.58757e-05	0.00118034	RPL7
ENSG00000130643	0.000122631	0.00780741	CALY
ENSG00000070214	0.000147093	0.00918303	SLC44A1
ENSG00000136156	2.22045e-16	3.49224e-14	ITM2B
ENSG00000142192	3.6684e-05	0.00264331	APP
ENSG00000139220	8.88178e-16	1.03769e-13	PPFIA2
ENSG00000196126	3.17057e-06	0.000254217	HLA-DRB1
ENSG00000160014	1.94568e-05	0.00144005	CALM3
ENSG00000063177	8.88178e-16	1.03769e-13	RPL18
ENSG00000125534	5.35969e-07	4.8976e-05	PPDPF
ENSG00000148700	4.04711e-05	0.0028657	ADD3
ENSG00000087460	8.1669e-05	0.00543024	GNAS
ENSG00000171867	0.00013478	0.00844662	PRNP
ENSG00000177697	1.93463e-07	1.89715e-05	CD151
ENSG00000242173	4.8457e-06	0.000375639	ARHGDIG
ENSG00000166963	8.88178e-16	1.03769e-13	MAP1A
ENSG00000103260	3.43946e-07	3.1965e-05	METRN
ENSG00000105649	2.41213e-07	2.30729e-05	RAB3A
ENSG00000161970	3.83669e-05	0.00275245	RPL26
ENSG00000079215	3.22746e-07	3.01661e-05	SLC1A3
ENSG00000129244	3.20568e-06	0.000254536	ATP1B2
ENSG00000169715	3.27934e-06	0.000259127	MT1E
ENSG00000197728	3.94125e-05	0.00281511	RPS26
ENSG00000240972	4.44089e-16	6.05321e-14	MIF
ENSG00000171766	4.93918e-07	4.5387e-05	GATM
ENSG00000166313	1.05958e-05	0.000809872	APBB1
ENSG00000215845	8.88178e-16	1.03769e-13	TSTD1
ENSG00000105701	0.000129992	0.00820945	FKBP8
ENSG00000155980	3.96184e-05	0.00281751	KIF5A
ENSG00000083845	3.68977e-06	0.000288768	RPS5
ENSG00000166347	9.3662e-05	0.00620245	CYB5A
ENSG00000157103	4.69607e-08	5.02041e-06	SLC6A1
ENSG00000121653	0.000105059	0.00684629	MAPK8IP1
ENSG00000075624	4.44089e-16	6.05321e-14	ACTB
ENSG00000125144	4.44089e-16	6.05321e-14	MT1G
ENSG00000152661	4.44089e-16	6.05321e-14	GJA1
ENSG00000185630	5.46563e-07	4.94894e-05	PBX1
ENSG00000173812	4.97698e-05	0.00344945	EIF1
ENSG00000105223	1.18728e-05	0.000899076	PLD3
ENSG00000174437	1.78917e-06	0.000149311	ATP2A2
ENSG00000196405	1.11009e-05	0.000844535	EVL
ENSG00000008735	5.40765e-05	0.0037009	MAPK8IP2
ENSG00000132535	9.50252e-06	0.000729719	DLG4
ENSG00000128683	1.25743e-06	0.000106567	GAD1
ENSG00000109390	3.22198e-05	0.00234227	NDUFC1
ENSG00000205581	0.000131852	0.00829487	HMGN1
ENSG00000143156	2.07207e-07	2.0174e-05	NME7
ENSG00000141522	0.000128804	0.00816592	ARHGDIA
ENSG00000162407	7.24961e-05	0.00485984	PLPP3
ENSG00000115128	9.7961e-05	0.00643503	SF3B6
ENSG00000179604	0.000122671	0.00780741	CDC42EP4
ENSG00000099864	1.5725e-05	0.00117447	PALM
ENSG00000120738	5.47639e-07	4.94894e-05	EGR1
ENSG00000169045	9.70803e-05	0.00640289	HNRNPH1

## Sheet: Brain5
Ensembl	combined_pvalue	adjusted_pvalue	symbol
ENSG00000187608	2.22045e-16	3.52614e-14	ISG15
ENSG00000142634	1.44623e-06	9.79883e-05	EFHD2
ENSG00000162545	4.44089e-16	5.38063e-14	CAMK2N1
ENSG00000117632	4.44089e-16	5.38063e-14	STMN1
ENSG00000142937	8.08142e-09	8.0601e-07	RPS8
ENSG00000142676	8.88178e-16	9.13692e-14	RPL11
ENSG00000163191	2.22045e-16	3.52614e-14	S100A11
ENSG00000185499	2.22045e-16	3.52614e-14	MUC1
ENSG00000175130	8.88178e-16	9.13692e-14	MARCKSL1
ENSG00000020129	1.50989e-06	0.000101253	NCDN
ENSG00000115756	2.22045e-16	3.52614e-14	HPCAL1
ENSG00000197747	8.96025e-06	0.00049237	S100A10
ENSG00000034510	2.22045e-16	3.52614e-14	TMSB10
ENSG00000211592	1.11022e-16	3.52614e-14	IGKC
ENSG00000143013	1.15812e-06	7.92599e-05	LMO4
ENSG00000177954	2.67905e-05	0.00129967	RPS27
ENSG00000115461	2.22045e-16	3.52614e-14	IGFBP5
ENSG00000115414	2.22045e-16	3.52614e-14	FN1
ENSG00000168314	1.35119e-07	1.06768e-05	MOBP
ENSG00000187094	2.22045e-16	3.52614e-14	CCK
ENSG00000080822	2.22045e-16	3.52614e-14	CLDND1
ENSG00000162734	2.76299e-07	2.05425e-05	PEA15
ENSG00000091513	2.22045e-16	3.52614e-14	TF
ENSG00000143153	4.44089e-16	5.38063e-14	ATP1B1
ENSG00000269028	2.22045e-16	3.52614e-14	MTRNR2L2
ENSG00000151552	8.88178e-16	9.13692e-14	QDPR
ENSG00000154277	2.22045e-16	3.52614e-14	UCHL1
ENSG00000171476	1.36249e-08	1.29569e-06	HOPX
ENSG00000115310	2.22045e-16	3.52614e-14	RTN4
ENSG00000152583	4.12428e-08	3.49532e-06	SPARCL1
ENSG00000118785	2.22045e-16	3.52614e-14	SPP1
ENSG00000145335	8.88178e-16	9.13692e-14	SNCA
ENSG00000117152	4.44089e-16	5.38063e-14	RGS4
ENSG00000163041	2.52085e-08	2.25316e-06	H3-3A
ENSG00000131711	2.22045e-16	3.52614e-14	MAP1B
ENSG00000138814	2.22045e-16	3.52614e-14	PPP3CA
ENSG00000171617	2.22045e-16	3.52614e-14	ENC1
ENSG00000159176	8.88178e-16	9.13692e-14	CSRP1
ENSG00000128656	2.22045e-16	3.52614e-14	CHN1
ENSG00000163032	2.22045e-16	3.52614e-14	VSNL1
ENSG00000150625	4.44089e-16	5.38063e-14	GPM6A
ENSG00000019582	2.22045e-16	3.52614e-14	CD74
ENSG00000113140	4.44089e-16	5.38063e-14	SPARC
ENSG00000135821	2.22045e-16	3.52614e-14	GLUL
ENSG00000137267	2.22045e-16	3.52614e-14	TUBB2A
ENSG00000157152	4.44089e-16	5.38063e-14	SYN2
ENSG00000206503	2.22045e-16	3.52614e-14	HLA-A
ENSG00000234745	2.22045e-16	3.52614e-14	HLA-B
ENSG00000156508	1.62434e-09	1.65025e-07	EEF1A1
ENSG00000143933	3.18777e-08	2.72992e-06	CALM2
ENSG00000143947	1.95354e-10	1.9971e-08	RPS27A
ENSG00000189043	1.01135e-07	8.14898e-06	NDUFA4
ENSG00000164692	2.22045e-16	3.52614e-14	COL1A2
ENSG00000160862	2.22045e-16	3.52614e-14	AZGP1
ENSG00000112306	2.22045e-16	3.52614e-14	RPS12
ENSG00000106541	2.22045e-16	3.52614e-14	AGR2
ENSG00000123560	2.22045e-16	3.52614e-14	PLP1
ENSG00000104722	8.88178e-16	9.13692e-14	NEFM
ENSG00000277586	2.30211e-08	2.08039e-06	NEFL
ENSG00000014641	2.34548e-06	0.000148125	MDH1
ENSG00000164919	2.22045e-16	3.52614e-14	COX6C
ENSG00000144713	1.05003e-05	0.000563119	RPL32
ENSG00000155886	8.63766e-05	0.00360418	SLC24A2
ENSG00000165023	4.44089e-16	5.38063e-14	DIRAS2
ENSG00000147403	8.88178e-16	9.13692e-14	RPL10
ENSG00000162244	2.73368e-05	0.00131668	RPL29
ENSG00000130558	2.09749e-07	1.61071e-05	OLFM1
ENSG00000170323	1.11022e-16	3.52614e-14	FABP4
ENSG00000244734	2.22045e-16	3.52614e-14	HBB
ENSG00000173432	1.11022e-16	3.52614e-14	SAA1
ENSG00000167996	2.22045e-16	3.52614e-14	FTH1
ENSG00000163399	2.23176e-05	0.00111484	ATP1A1
ENSG00000152377	0.000161663	0.00631093	SPOCK1
ENSG00000265972	1.44975e-06	9.79883e-05	TXNIP
ENSG00000187514	8.88178e-16	9.13692e-14	PTMA
ENSG00000251562	2.22045e-16	3.52614e-14	MALAT1
ENSG00000109846	2.22045e-16	3.52614e-14	CRYAB
ENSG00000204525	2.22045e-16	3.52614e-14	HLA-C
ENSG00000154146	2.22045e-16	3.52614e-14	NRGN
ENSG00000142089	2.22045e-16	3.52614e-14	IFITM3
ENSG00000026025	4.44089e-16	5.38063e-14	VIM
ENSG00000117984	2.22045e-16	3.52614e-14	CTSD
ENSG00000124935	2.22045e-16	3.52614e-14	SCGB1D2
ENSG00000173267	4.44089e-16	5.38063e-14	SNCG
ENSG00000255823	2.22045e-16	3.52614e-14	MTRNR2L8
ENSG00000148671	2.22045e-16	3.52614e-14	ADIRF
ENSG00000172020	4.44089e-16	5.38063e-14	GAP43
ENSG00000138207	1.22434e-07	9.73553e-06	RBP4
ENSG00000115468	1.08914e-06	7.58077e-05	EFHD1
ENSG00000231500	5.04689e-06	0.000293775	RPS18
ENSG00000246705	2.22045e-16	3.52614e-14	H2AJ
ENSG00000111341	2.22045e-16	3.52614e-14	MGP
ENSG00000245532	2.22045e-16	3.52614e-14	NEAT1
ENSG00000123416	4.44089e-16	5.38063e-14	TUBA1B
ENSG00000167552	8.88178e-16	9.13692e-14	TUBA1A
ENSG00000127824	2.22045e-16	3.52614e-14	TUBA4A
ENSG00000170421	2.22045e-16	3.52614e-14	KRT8
ENSG00000111057	2.22045e-16	3.52614e-14	KRT18
ENSG00000189058	8.88178e-16	9.13692e-14	APOD
ENSG00000109475	1.10556e-07	8.86437e-06	RPL34
ENSG00000229117	4.44089e-16	5.38063e-14	RPL41
ENSG00000205542	2.4329e-07	1.84233e-05	TMSB4X
ENSG00000144834	1.21066e-05	0.000640853	TAGLN3
ENSG00000120885	1.08661e-08	1.0515e-06	CLU
ENSG00000067715	4.44089e-16	5.38063e-14	SYT1
ENSG00000237949	8.88178e-16	9.13692e-14	#N/A
ENSG00000176788	3.75939e-05	0.00174709	BASP1
ENSG00000165949	2.22045e-16	3.52614e-14	IFI27
ENSG00000080824	2.22045e-16	3.52614e-14	HSP90AA1
ENSG00000211895	2.22045e-16	3.52614e-14	IGHA1
ENSG00000166710	2.22045e-16	3.52614e-14	B2M
ENSG00000196230	9.34866e-07	6.61963e-05	TUBB
ENSG00000110484	2.22045e-16	3.52614e-14	SCGB2A2
ENSG00000188536	2.22045e-16	3.52614e-14	HBA2
ENSG00000070808	2.61892e-07	1.965e-05	CAMK2A
ENSG00000206172	2.22045e-16	3.52614e-14	HBA1
ENSG00000163536	2.22045e-16	3.52614e-14	SERPINI1
ENSG00000067057	4.39364e-05	0.00199074	PFKP
ENSG00000176046	2.22045e-16	3.52614e-14	NUPR1
ENSG00000074317	4.71954e-07	3.43094e-05	SNCB
ENSG00000133083	4.5372e-06	0.00026792	DCLK1
ENSG00000156976	3.92605e-06	0.000235229	EIF4A2
ENSG00000120251	8.67127e-07	6.16668e-05	GRIA2
ENSG00000186468	0.000223801	0.00845551	RPS23
ENSG00000092964	3.99252e-05	0.00182926	DPYSL2
ENSG00000138326	3.84204e-05	0.00177023	RPS24
ENSG00000129538	2.22045e-16	3.52614e-14	RNASE1
ENSG00000133318	8.88178e-16	9.13692e-14	RTN3
ENSG00000139970	2.22045e-16	3.52614e-14	RTN1
ENSG00000171345	2.22045e-16	3.52614e-14	KRT19
ENSG00000173786	2.22045e-16	3.52614e-14	CNP
ENSG00000099194	9.32658e-09	9.2456e-07	SCD
ENSG00000166165	7.90349e-05	0.0033578	CKB
ENSG00000131095	2.22045e-16	3.52614e-14	GFAP
ENSG00000108821	2.22045e-16	3.52614e-14	COL1A1
ENSG00000137825	2.54415e-06	0.000157629	ITPKA
ENSG00000108387	1.85092e-06	0.000120617	SEPTIN4
ENSG00000133112	2.41037e-08	2.16625e-06	TPT1
ENSG00000170027	8.88178e-16	9.13692e-14	YWHAG
ENSG00000128989	2.22045e-16	3.52614e-14	ARPP19
ENSG00000022355	4.65012e-07	3.39557e-05	GABRA1
ENSG00000174444	4.44089e-16	5.38063e-14	RPL4
ENSG00000156482	4.44089e-16	5.38063e-14	RPL30
ENSG00000137818	8.88178e-16	9.13692e-14	RPLP1
ENSG00000111674	1.68228e-05	0.000859892	ENO2
ENSG00000132639	2.22045e-16	3.52614e-14	SNAP25
ENSG00000101439	2.22045e-16	3.52614e-14	CST3
ENSG00000250722	3.98832e-08	3.3977e-06	SELENOP
ENSG00000196262	1.44007e-05	0.000750153	PPIA
ENSG00000112531	2.82671e-06	0.000173819	QKI
ENSG00000105711	1.73229e-06	0.000113793	SCN1B
ENSG00000105695	2.22045e-16	3.52614e-14	MAG
ENSG00000118816	3.14709e-07	2.31874e-05	CCNI
ENSG00000167641	4.44089e-16	5.38063e-14	PPP1R14A
ENSG00000107317	2.22045e-16	3.52614e-14	PTGDS
ENSG00000197958	2.22045e-16	3.52614e-14	RPL12
ENSG00000111640	6.19993e-06	0.00035212	GAPDH
ENSG00000128739	6.89586e-07	4.9255e-05	SNRPN
ENSG00000096384	4.41753e-06	0.00026275	HSP90AB1
ENSG00000122585	2.22045e-16	3.52614e-14	NPY
ENSG00000087086	2.22045e-16	3.52614e-14	FTL
ENSG00000104888	4.44089e-16	5.38063e-14	SLC17A7
ENSG00000121905	9.83407e-08	7.96304e-06	HPCA
ENSG00000145592	3.2939e-06	0.000201036	RPL37
ENSG00000211677	1.11022e-16	3.52614e-14	IGLC2
ENSG00000100219	2.22045e-16	3.52614e-14	XBP1
ENSG00000100285	4.29006e-08	3.59854e-06	NEFH
ENSG00000087250	2.22045e-16	3.52614e-14	MT3
ENSG00000197043	0.000120707	0.00487501	ANXA6
ENSG00000125148	4.49064e-06	0.000266131	MT2A
ENSG00000183036	4.44089e-16	5.38063e-14	PCP4
ENSG00000160180	2.22045e-16	3.52614e-14	TFF3
ENSG00000164176	4.26684e-08	3.59751e-06	EDIL3
ENSG00000141424	2.22045e-16	3.52614e-14	SLC39A6
ENSG00000160182	2.22045e-16	3.52614e-14	TFF1
ENSG00000198668	4.44089e-16	5.38063e-14	CALM1
ENSG00000198888	2.22045e-16	3.52614e-14	ND1
ENSG00000198763	1.11022e-16	3.52614e-14	ND2
ENSG00000198804	1.11022e-16	3.52614e-14	COX1
ENSG00000198712	1.11022e-16	3.52614e-14	COX2
ENSG00000228253	2.22045e-16	3.52614e-14	ATP8
ENSG00000198899	2.22045e-16	3.52614e-14	ATP6
ENSG00000198938	1.11022e-16	3.52614e-14	COX3
ENSG00000198840	2.22045e-16	3.52614e-14	ND3
ENSG00000130203	4.44089e-16	5.38063e-14	APOE
ENSG00000212907	2.22045e-16	3.52614e-14	ND4L
ENSG00000198886	2.22045e-16	3.52614e-14	ND4
ENSG00000215218	2.40288e-05	0.00118741	UBE2QL1
ENSG00000102003	4.44089e-16	5.38063e-14	SYP
ENSG00000135447	2.28239e-08	2.07403e-06	PPP1R1A
ENSG00000198786	2.22045e-16	3.52614e-14	ND5
ENSG00000198727	2.22045e-16	3.52614e-14	CYTB
ENSG00000197971	2.22045e-16	3.52614e-14	MBP
ENSG00000088832	2.22045e-16	3.52614e-14	FKBP1A
ENSG00000134419	1.42578e-08	1.34029e-06	RPS15A
ENSG00000046653	7.00594e-06	0.000392447	GPM6B
ENSG00000125814	3.81746e-05	0.00176387	NAPB
ENSG00000160307	2.22045e-16	3.52614e-14	S100B
ENSG00000128245	4.44089e-16	5.38063e-14	YWHAH
ENSG00000115268	2.26947e-06	0.00014388	RPS15
ENSG00000138078	1.65784e-05	0.000850058	PREPL
ENSG00000165943	2.76513e-08	2.43164e-06	MOAP1
ENSG00000135426	8.04917e-05	0.00339325	TESPA1
ENSG00000121769	2.02168e-06	0.000129679	FABP3
ENSG00000110092	8.88178e-16	9.13692e-14	CCND1
ENSG00000108298	9.9661e-06	0.000541571	RPL19
ENSG00000008394	2.84892e-08	2.49192e-06	MGST1
ENSG00000198034	4.94111e-06	0.000288644	RPS4X
ENSG00000106211	8.91637e-05	0.00371101	HSPB1
ENSG00000214548	2.22045e-16	3.52614e-14	MEG3
ENSG00000106976	2.22045e-16	3.52614e-14	DNM1
ENSG00000204580	2.89047e-05	0.00138242	DDR1
ENSG00000005893	8.88178e-16	9.13692e-14	LAMP2
ENSG00000140988	0.000127427	0.00507127	RPS2
ENSG00000066248	2.49377e-05	0.00122492	NGEF
ENSG00000175874	2.25012e-08	2.06767e-06	CREG2
ENSG00000010278	6.75819e-07	4.84833e-05	CD9
ENSG00000130208	8.88178e-16	9.13692e-14	APOC1
ENSG00000184009	6.27742e-05	0.0027308	ACTG1
ENSG00000156298	1.22611e-07	9.73553e-06	TSPAN7
ENSG00000145920	8.88178e-16	9.13692e-14	CPLX2
ENSG00000154027	1.40889e-07	1.10793e-05	AK5
ENSG00000070961	2.22045e-16	3.52614e-14	ATP2B1
ENSG00000105372	8.5097e-05	0.00355987	RPS19
ENSG00000101443	2.22045e-16	3.52614e-14	WFDC2
ENSG00000008056	6.03465e-06	0.000343927	SYN1
ENSG00000188191	9.58362e-06	0.000522523	PRKAR1B
ENSG00000136854	5.11539e-06	0.000296706	STXBP1
ENSG00000189241	8.67524e-08	7.13058e-06	TSPYL1
ENSG00000171603	8.88178e-16	9.13692e-14	CLSTN1
ENSG00000104833	2.68903e-08	2.3775e-06	TUBB4A
ENSG00000147416	2.73114e-07	2.03985e-05	ATP6V1B2
ENSG00000100362	4.44089e-16	5.38063e-14	PVALB
ENSG00000105290	9.34805e-08	7.60715e-06	APLP1
ENSG00000213190	4.84771e-05	0.00217837	MLLT11
ENSG00000108107	0.000121509	0.00489531	RPL28
ENSG00000110436	1.25291e-08	1.19845e-06	SLC1A2
ENSG00000109099	9.41024e-09	9.27233e-07	PMP22
ENSG00000122545	0.000130361	0.00517544	SEPTIN7
ENSG00000243449	9.75903e-07	6.85089e-05	C4ORF48
ENSG00000154096	8.88178e-16	9.13692e-14	THY1
ENSG00000126214	2.76029e-06	0.000170375	KLC1
ENSG00000140264	9.09266e-06	0.000497412	SERF2
ENSG00000116251	0.000133335	0.00525524	RPL22
ENSG00000171885	2.01149e-05	0.00101547	AQP4
ENSG00000168490	1.55714e-07	1.21284e-05	PHYHIP
ENSG00000164600	7.38226e-05	0.00316099	NEUROD6
ENSG00000178531	2.95312e-08	2.54826e-06	CTXN1
ENSG00000169567	1.10603e-06	7.66568e-05	HINT1
ENSG00000070087	2.06905e-05	0.00103813	PFN2
ENSG00000166913	8.88178e-16	9.13692e-14	YWHAB
ENSG00000176485	8.97039e-06	0.00049237	PLAAT3
ENSG00000115194	2.23558e-05	0.00111484	SLC30A3
ENSG00000182899	9.33281e-05	0.00386198	RPL35A
ENSG00000133169	4.44089e-16	5.38063e-14	BEX1
ENSG00000164830	2.35339e-05	0.00116648	OXR1
ENSG00000101210	4.44089e-16	5.38063e-14	EEF1A2
ENSG00000092841	2.48346e-05	0.00122353	MYL6
ENSG00000102804	0.000190012	0.00724553	TSC22D1
ENSG00000116675	5.03426e-05	0.00224984	DNAJC6
ENSG00000141753	2.22045e-16	3.52614e-14	IGFBP4
ENSG00000104419	2.23726e-06	0.00014239	NDRG1
ENSG00000131507	2.95572e-05	0.0014095	NDFIP1
ENSG00000050165	2.22045e-16	3.52614e-14	DKK3
ENSG00000184613	3.55486e-06	0.000216156	NELL2
ENSG00000002586	0.000152188	0.00595527	CD99
ENSG00000157005	1.55441e-05	0.000804593	SST
ENSG00000233927	9.2544e-08	7.56859e-06	RPS28
ENSG00000070214	4.59412e-06	0.000270305	SLC44A1
ENSG00000136156	1.00858e-06	7.05004e-05	ITM2B
ENSG00000109971	1.22482e-05	0.000646262	HSPA8
ENSG00000149806	2.68567e-05	0.00129967	FAU
ENSG00000100095	2.40655e-06	0.000150508	SEZ6L
ENSG00000167191	2.09881e-06	0.0001341	GPRC5B
ENSG00000142192	2.96006e-08	2.54826e-06	APP
ENSG00000144339	1.43735e-05	0.000750153	TMEFF2
ENSG00000196126	3.90974e-05	0.00179637	HLA-DRB1
ENSG00000123119	1.84112e-05	0.000938155	NECAB1
ENSG00000169032	4.44089e-16	5.38063e-14	MAP2K1
ENSG00000176956	4.44089e-16	5.38063e-14	LY6H
ENSG00000117450	1.90959e-06	0.000123947	PRDX1
ENSG00000185518	1.7149e-06	0.000113105	SV2B
ENSG00000169851	3.75977e-05	0.00174709	PCDH7
ENSG00000103316	1.39286e-05	0.00073021	CRYM
ENSG00000116133	5.69843e-06	0.000328196	DHCR24
ENSG00000169020	7.97159e-06	0.000443501	ATP5ME
ENSG00000186469	6.89507e-06	0.000388422	GNG2
ENSG00000133872	3.74943e-06	0.000226304	SARAF
ENSG00000105696	3.84704e-06	0.000231342	TMEM59L
ENSG00000160014	7.81129e-09	7.83848e-07	CALM3
ENSG00000125534	1.16201e-05	0.000619111	PPDPF
ENSG00000152932	0.000253784	0.00939158	RAB3C
ENSG00000172247	3.6072e-07	2.64583e-05	C1QTNF4
ENSG00000109670	0.000124059	0.00494928	FBXW7
ENSG00000087460	1.02304e-05	0.000554091	GNAS
ENSG00000241973	1.88488e-07	1.46116e-05	PI4KA
ENSG00000107331	1.2568e-05	0.000661004	ABCA2
ENSG00000240694	2.05686e-07	1.58696e-05	PNMA2
ENSG00000171867	1.01576e-08	9.94879e-07	PRNP
ENSG00000177697	2.41081e-06	0.000150508	CD151
ENSG00000137941	6.61322e-05	0.00286925	TTLL7
ENSG00000106123	8.88178e-16	9.13692e-14	EPHB6
ENSG00000113327	5.81888e-05	0.00255854	GABRG2
ENSG00000101489	6.0948e-05	0.00265843	CELF4
ENSG00000242173	3.37885e-05	0.00158813	ARHGDIG
ENSG00000168028	0.000187639	0.00718772	RPSA
ENSG00000113269	1.9906e-05	0.00101117	RNF130
ENSG00000156642	1.09286e-08	1.0515e-06	NPTN
ENSG00000221823	6.91035e-06	0.000388422	PPP3R1
ENSG00000183648	2.26743e-08	2.07194e-06	NDUFB1
ENSG00000108679	2.31327e-07	1.76811e-05	LGALS3BP
ENSG00000188229	3.40156e-05	0.00159422	TUBB4B
ENSG00000137726	4.26579e-05	0.00193818	FXYD6
ENSG00000136237	1.7989e-06	0.000117697	RAPGEF5
ENSG00000165678	7.68631e-05	0.00328258	GHITM
ENSG00000089199	0.000274026	0.00991632	CHGB
ENSG00000161970	5.26283e-05	0.00233287	RPL26
ENSG00000166006	0.000192203	0.00731121	KCNC2
ENSG00000149269	2.99351e-07	2.21557e-05	PAK1
ENSG00000137409	8.88178e-16	9.13692e-14	MTCH1
ENSG00000165443	0.000172131	0.00667179	PHYHIPL
ENSG00000099308	8.88178e-16	9.13692e-14	MAST3
ENSG00000166033	2.68489e-05	0.00129967	HTRA1
ENSG00000176340	9.64286e-05	0.00396296	COX8A
ENSG00000129244	4.81084e-06	0.000282042	ATP1B2
ENSG00000170315	6.88481e-08	5.7164e-06	UBB
ENSG00000135916	5.98547e-05	0.00261772	ITM2C
ENSG00000149557	7.19782e-05	0.0030901	FEZ1
ENSG00000107758	9.76309e-05	0.00400231	PPP3CB
ENSG00000132475	1.13427e-05	0.000606305	H3-3B
ENSG00000111897	2.33237e-05	0.00115957	SERINC1
ENSG00000170906	2.06546e-08	1.91956e-06	NDUFA3
ENSG00000108518	0.000187474	0.00718772	PFN1
ENSG00000197728	7.94177e-05	0.00336532	RPS26
ENSG00000196950	3.20663e-05	0.0015159	SLC39A10
ENSG00000240972	1.76059e-08	1.64558e-06	MIF
ENSG00000147533	2.38604e-06	0.000150107	GOLGA7
ENSG00000166681	1.53762e-06	0.000102655	BEX3
ENSG00000161281	0.000184077	0.00708445	COX7A1
ENSG00000126583	5.14096e-05	0.00229126	PRKCG
ENSG00000115419	0.000171094	0.00664737	GLS
ENSG00000135643	1.03272e-05	0.000555655	KCNMB4
ENSG00000155980	1.12418e-06	7.72601e-05	KIF5A
ENSG00000221890	1.96461e-06	0.000127014	NPTXR
ENSG00000149925	2.22045e-16	3.52614e-14	ALDOA
ENSG00000007516	5.23777e-05	0.00232807	BAIAP3
ENSG00000177807	1.49102e-05	0.000774229	KCNJ10
ENSG00000197457	1.58726e-06	0.000105538	STMN3
ENSG00000187122	0.000122647	0.00491691	SLIT1
ENSG00000163682	5.44187e-07	3.9212e-05	RPL9
ENSG00000165566	3.15018e-05	0.00149353	AMER2
ENSG00000171246	1.43113e-06	9.75359e-05	NPTX1
ENSG00000166780	4.44089e-16	5.38063e-14	BMERB1
ENSG00000078902	0.000227985	0.00859237	TOLLIP
ENSG00000157103	2.82726e-05	0.00135615	SLC6A1
ENSG00000105568	1.07041e-08	1.04216e-06	PPP2R1A
ENSG00000198961	3.66974e-05	0.001715	PJA2
ENSG00000111716	1.61483e-06	0.000106937	LDHB
ENSG00000184221	2.24839e-08	2.06767e-06	OLIG1
ENSG00000166922	3.06682e-05	0.00145823	SCG5
ENSG00000133134	9.56674e-07	6.74486e-05	BEX2
ENSG00000100242	1.40843e-08	1.33164e-06	SUN2
ENSG00000159228	1.11347e-06	7.68471e-05	CBR1
ENSG00000088986	4.44089e-16	5.38063e-14	DYNLL1
ENSG00000075624	2.22045e-16	3.52614e-14	ACTB
ENSG00000165410	1.60609e-05	0.000828718	CFL2
ENSG00000213760	2.00729e-06	0.000129262	ATP6V1G2
ENSG00000112186	0.000237165	0.00887699	CAP2
ENSG00000124172	2.51832e-05	0.00123328	ATP5F1E
ENSG00000124126	2.46372e-07	1.85707e-05	PREX1
ENSG00000152661	0.000120427	0.00487501	GJA1
ENSG00000158560	8.2021e-06	0.000454778	DYNC1I1
ENSG00000171951	1.03166e-05	0.000555655	SCG2
ENSG00000084234	2.73691e-05	0.00131668	APLP2
ENSG00000105220	4.44089e-16	5.38063e-14	GPI
ENSG00000135472	0.000118679	0.00481687	FAIM2
ENSG00000220205	4.05854e-05	0.00185432	VAMP2
ENSG00000138757	3.67354e-06	0.000222545	G3BP2
ENSG00000102226	2.39278e-07	1.82037e-05	USP11
ENSG00000182013	0.000231515	0.0086854	PNMA8A
ENSG00000198513	2.53289e-05	0.00123671	ATL1
ENSG00000165434	5.94423e-05	0.00260665	PGM2L1
ENSG00000120694	4.78981e-07	3.46662e-05	HSPH1
ENSG00000260032	7.96724e-08	6.58172e-06	NORAD
ENSG00000113387	2.42903e-06	0.000151068	SUB1
ENSG00000126861	5.43178e-05	0.00240125	OMG
ENSG00000177666	0.000132424	0.00523196	PNPLA2
ENSG00000159720	4.03049e-06	0.000240604	ATP6V0D1
ENSG00000130175	0.000248994	0.00923521	PRKCSH
ENSG00000149091	0.000262071	0.00956837	DGKZ
ENSG00000185624	0.000110869	0.00451107	P4HB
ENSG00000163630	4.44089e-16	5.38063e-14	SYNPR
ENSG00000184076	8.43999e-06	0.000466387	UQCR10
ENSG00000053438	7.02376e-05	0.00303129	NNAT
ENSG00000101460	2.94835e-08	2.54826e-06	MAP1LC3A
ENSG00000136531	0.000243252	0.00908405	SCN2A
ENSG00000100030	0.000181533	0.0070196	MAPK1
ENSG00000138650	4.2182e-05	0.00192189	PCDH10
ENSG00000178980	7.35772e-09	7.4289e-07	SELENOW
ENSG00000108309	2.04869e-05	0.00103108	RUNDC3A
ENSG00000175602	7.19738e-05	0.0030901	CCDC85B
ENSG00000105402	7.64043e-06	0.000426527	NAPA
ENSG00000108654	0.000248708	0.00923521	DDX5
ENSG00000108946	5.89019e-06	0.000336868	PRKAR1A
ENSG00000149970	0.000145084	0.0056909	CNKSR2
ENSG00000074800	3.26524e-06	0.000200033	ENO1
ENSG00000058668	6.63098e-06	0.000375298	ATP2B4
ENSG00000128512	0.000123744	0.00494876	DOCK4
ENSG00000197746	4.96061e-08	4.13977e-06	PSAP
ENSG00000112972	0.000261773	0.00956837	HMGCS1
ENSG00000143156	9.34993e-05	0.00386198	NME7
ENSG00000232112	5.45218e-06	0.000315123	TMA7
ENSG00000132718	2.22045e-16	3.52614e-14	SYT11
ENSG00000116983	0.000265737	0.0096806	HPCAL4
ENSG00000168159	0.000230732	0.00867592	RNF187
ENSG00000149927	4.80767e-05	0.00216633	DOC2A
ENSG00000124772	2.65782e-08	2.36268e-06	CPNE5
ENSG00000090238	4.93126e-05	0.00220984	YPEL3
ENSG00000091592	5.53744e-05	0.00244136	NLRP1
ENSG00000075618	0.000131186	0.0051956	FSCN1
ENSG00000183011	0.000121844	0.00489673	NAA38
ENSG00000143878	1.62382e-05	0.000835233	RHOB
ENSG00000145730	0.000190034	0.00724553	PAM
ENSG00000105270	8.48092e-05	0.00355693	CLIP3
ENSG00000151366	5.80085e-06	0.000332923	NDUFC2
ENSG00000104763	0.000271999	0.00986479	ASAH1
ENSG00000160932	0.00010437	0.00426789	LY6E
ENSG00000135750	1.51043e-06	0.000101253	KCNK1
ENSG00000065518	0.000261064	0.00956837	NDUFB4
ENSG00000113558	1.17504e-05	0.000624022	SKP1
ENSG00000107372	0.000257436	0.00950524	ZFAND5
ENSG00000129559	0.000210973	0.00800658	NEDD8
ENSG00000163463	0.000106849	0.00435834	KRTCAP2
ENSG00000034713	9.53191e-05	0.00392723	GABARAPL2
ENSG00000125971	3.77492e-05	0.00174916	DYNLRB1
ENSG00000089220	4.5858e-05	0.00207206	PEBP1
ENSG00000134313	8.45369e-05	0.00355462	KIDINS220
ENSG00000079459	0.000270482	0.00983155	FDFT1
ENSG00000140319	0.000223837	0.00845551	SRP14
ENSG00000171914	9.00672e-05	0.0037391	TLN2
ENSG00000184897	0.000245528	0.00914815	H1-10
ENSG00000143727	7.97018e-05	0.00336863	ACP1
ENSG00000068912	7.75813e-05	0.00330463	ERLEC1
ENSG00000120738	6.65161e-05	0.00287827	EGR1
ENSG00000103363	3.34496e-05	0.00157673	ELOB
ENSG00000168036	1.50836e-07	1.18047e-05	CTNNB1
ENSG00000115944	0.000164119	0.00639153	COX7A2L
ENSG00000063660	1.99876e-05	0.00101217	GPC1
ENSG00000155093	0.000141491	0.00556331	PTPRN2
ENSG00000073578	0.00026097	0.00956837	SDHA
ENSG00000166974	0.000259972	0.00956837	MAPRE2
ENSG00000105993	0.000183823	0.00708445	DNAJB6

## Sheet: Brain6
Ensembl	combined_pvalue	adjusted_pvalue	symbol
ENSG00000187608	2.14568e-06	0.00014325	ISG15
ENSG00000162545	3.13492e-05	0.00159742	CAMK2N1
ENSG00000117632	4.44089e-16	5.42078e-14	STMN1
ENSG00000142937	2.22045e-16	3.99113e-14	RPS8
ENSG00000142676	2.22045e-16	3.99113e-14	RPL11
ENSG00000163191	2.22045e-16	3.99113e-14	S100A11
ENSG00000185499	2.22045e-16	3.99113e-14	MUC1
ENSG00000175130	4.44089e-16	5.42078e-14	MARCKSL1
ENSG00000020129	6.46452e-06	0.000399013	NCDN
ENSG00000115756	7.20295e-06	0.000434748	HPCAL1
ENSG00000197747	6.8263e-06	0.000418187	S100A10
ENSG00000034510	4.44089e-16	5.42078e-14	TMSB10
ENSG00000211592	1.11022e-16	3.99113e-14	IGKC
ENSG00000177954	5.06098e-07	3.72888e-05	RPS27
ENSG00000115461	2.22045e-16	3.99113e-14	IGFBP5
ENSG00000115414	4.44089e-16	5.42078e-14	FN1
ENSG00000168314	4.44089e-16	5.42078e-14	MOBP
ENSG00000187094	2.22045e-16	3.99113e-14	CCK
ENSG00000080822	2.22045e-16	3.99113e-14	CLDND1
ENSG00000162734	1.01042e-08	9.9561e-07	PEA15
ENSG00000091513	2.22045e-16	3.99113e-14	TF
ENSG00000189171	1.3942e-05	0.000773035	S100A13
ENSG00000143153	4.44089e-16	5.42078e-14	ATP1B1
ENSG00000269028	8.88178e-16	9.13692e-14	MTRNR2L2
ENSG00000151552	2.22045e-16	3.99113e-14	QDPR
ENSG00000154277	4.44089e-16	5.42078e-14	UCHL1
ENSG00000171476	5.63226e-08	4.97975e-06	HOPX
ENSG00000115310	2.22045e-16	3.99113e-14	RTN4
ENSG00000152583	3.7195e-06	0.000242386	SPARCL1
ENSG00000118785	2.22045e-16	3.99113e-14	SPP1
ENSG00000145335	2.22045e-16	3.99113e-14	SNCA
ENSG00000117152	8.59527e-08	7.28449e-06	RGS4
ENSG00000163041	2.22045e-16	3.99113e-14	H3-3A
ENSG00000136535	1.54979e-05	0.000844984	TBR1
ENSG00000131711	2.22045e-16	3.99113e-14	MAP1B
ENSG00000138814	4.24817e-07	3.17288e-05	PPP3CA
ENSG00000171617	2.22045e-16	3.99113e-14	ENC1
ENSG00000159176	3.47052e-07	2.66509e-05	CSRP1
ENSG00000128656	4.44089e-16	5.42078e-14	CHN1
ENSG00000163032	2.22045e-16	3.99113e-14	VSNL1
ENSG00000150625	4.44089e-16	5.42078e-14	GPM6A
ENSG00000145824	1.21472e-05	0.000682776	CXCL14
ENSG00000019582	2.22045e-16	3.99113e-14	CD74
ENSG00000113140	1.52254e-08	1.46493e-06	SPARC
ENSG00000135821	3.49396e-07	2.67055e-05	GLUL
ENSG00000137267	2.22045e-16	3.99113e-14	TUBB2A
ENSG00000157152	4.44089e-16	5.42078e-14	SYN2
ENSG00000206503	2.22045e-16	3.99113e-14	HLA-A
ENSG00000234745	2.22045e-16	3.99113e-14	HLA-B
ENSG00000156508	2.22045e-16	3.99113e-14	EEF1A1
ENSG00000143933	4.44089e-16	5.42078e-14	CALM2
ENSG00000143947	8.88178e-16	9.13692e-14	RPS27A
ENSG00000189043	3.71547e-05	0.00185283	NDUFA4
ENSG00000164692	2.22045e-16	3.99113e-14	COL1A2
ENSG00000155368	1.14871e-08	1.1251e-06	DBI
ENSG00000160862	2.22045e-16	3.99113e-14	AZGP1
ENSG00000112306	4.44089e-16	5.42078e-14	RPS12
ENSG00000106541	2.22045e-16	3.99113e-14	AGR2
ENSG00000123560	2.22045e-16	3.99113e-14	PLP1
ENSG00000104722	4.44089e-16	5.42078e-14	NEFM
ENSG00000277586	4.44089e-16	5.42078e-14	NEFL
ENSG00000014641	1.79542e-05	0.000962862	MDH1
ENSG00000104435	4.44089e-16	5.42078e-14	STMN2
ENSG00000164919	2.22045e-16	3.99113e-14	COX6C
ENSG00000144713	1.77749e-07	1.4537e-05	RPL32
ENSG00000155886	8.88178e-16	9.13692e-14	SLC24A2
ENSG00000165023	8.88178e-16	9.13692e-14	DIRAS2
ENSG00000147403	8.88178e-16	9.13692e-14	RPL10
ENSG00000130558	2.22045e-16	3.99113e-14	OLFM1
ENSG00000170323	1.11022e-16	3.99113e-14	FABP4
ENSG00000244734	2.22045e-16	3.99113e-14	HBB
ENSG00000173432	1.11022e-16	3.99113e-14	SAA1
ENSG00000167996	2.22045e-16	3.99113e-14	FTH1
ENSG00000163399	5.01479e-05	0.00244853	ATP1A1
ENSG00000265972	1.24174e-05	0.000695574	TXNIP
ENSG00000187514	3.75086e-07	2.84036e-05	PTMA
ENSG00000251562	1.11022e-16	3.99113e-14	MALAT1
ENSG00000188643	6.22817e-05	0.0029192	S100A16
ENSG00000109846	2.22045e-16	3.99113e-14	CRYAB
ENSG00000204525	6.43142e-08	5.59559e-06	HLA-C
ENSG00000154146	2.22045e-16	3.99113e-14	NRGN
ENSG00000142089	5.14191e-07	3.77152e-05	IFITM3
ENSG00000026025	3.04509e-06	0.000201651	VIM
ENSG00000117984	4.44089e-16	5.42078e-14	CTSD
ENSG00000124935	2.22045e-16	3.99113e-14	SCGB1D2
ENSG00000173267	8.88178e-16	9.13692e-14	SNCG
ENSG00000255823	2.22045e-16	3.99113e-14	MTRNR2L8
ENSG00000148671	3.01883e-08	2.78973e-06	ADIRF
ENSG00000172020	8.88178e-16	9.13692e-14	GAP43
ENSG00000138207	2.56864e-07	2.02969e-05	RBP4
ENSG00000115468	6.87665e-08	5.9513e-06	EFHD1
ENSG00000231500	0.000120584	0.00534516	RPS18
ENSG00000246705	2.22045e-16	3.99113e-14	H2AJ
ENSG00000111341	2.22045e-16	3.99113e-14	MGP
ENSG00000245532	2.22045e-16	3.99113e-14	NEAT1
ENSG00000123416	2.22045e-16	3.99113e-14	TUBA1B
ENSG00000167552	2.22045e-16	3.99113e-14	TUBA1A
ENSG00000127824	2.40896e-07	1.91275e-05	TUBA4A
ENSG00000170421	2.22045e-16	3.99113e-14	KRT8
ENSG00000111057	2.22045e-16	3.99113e-14	KRT18
ENSG00000189058	4.44089e-16	5.42078e-14	APOD
ENSG00000109475	2.22045e-16	3.99113e-14	RPL34
ENSG00000229117	2.22045e-16	3.99113e-14	RPL41
ENSG00000205542	4.44089e-16	5.42078e-14	TMSB4X
ENSG00000144834	0.000178547	0.00752694	TAGLN3
ENSG00000067715	4.44089e-16	5.42078e-14	SYT1
ENSG00000237949	4.44089e-16	5.42078e-14	#N/A
ENSG00000165949	2.22045e-16	3.99113e-14	IFI27
ENSG00000080824	4.44089e-16	5.42078e-14	HSP90AA1
ENSG00000211895	2.22045e-16	3.99113e-14	IGHA1
ENSG00000166710	2.22045e-16	3.99113e-14	B2M
ENSG00000196230	6.09733e-05	0.00289079	TUBB
ENSG00000110484	1.11022e-16	3.99113e-14	SCGB2A2
ENSG00000188536	4.44089e-16	5.42078e-14	HBA2
ENSG00000070808	7.6005e-05	0.00351185	CAMK2A
ENSG00000206172	8.88178e-16	9.13692e-14	HBA1
ENSG00000163536	0.00018211	0.00763775	SERPINI1
ENSG00000164587	4.43582e-05	0.00219201	RPS14
ENSG00000067057	2.91758e-05	0.00149599	PFKP
ENSG00000176046	2.22045e-16	3.99113e-14	NUPR1
ENSG00000074317	1.66449e-05	0.000901513	SNCB
ENSG00000156976	6.00892e-07	4.3108e-05	EIF4A2
ENSG00000120251	1.42077e-06	9.72352e-05	GRIA2
ENSG00000186468	4.33553e-08	3.89644e-06	RPS23
ENSG00000103034	4.44089e-16	5.42078e-14	NDRG4
ENSG00000138326	2.22045e-16	3.99113e-14	RPS24
ENSG00000129538	4.44089e-16	5.42078e-14	RNASE1
ENSG00000113319	6.94995e-06	0.000422597	RASGRF2
ENSG00000133318	2.22045e-16	3.99113e-14	RTN3
ENSG00000139970	2.22045e-16	3.99113e-14	RTN1
ENSG00000171345	2.22045e-16	3.99113e-14	KRT19
ENSG00000173786	2.22045e-16	3.99113e-14	CNP
ENSG00000099194	2.22045e-16	3.99113e-14	SCD
ENSG00000166165	1.04664e-05	0.00060069	CKB
ENSG00000131095	2.22045e-16	3.99113e-14	GFAP
ENSG00000108821	2.22045e-16	3.99113e-14	COL1A1
ENSG00000108387	7.72079e-06	0.00046429	SEPTIN4
ENSG00000170027	8.88178e-16	9.13692e-14	YWHAG
ENSG00000169116	3.15675e-05	0.00160355	PARM1
ENSG00000128989	2.22045e-16	3.99113e-14	ARPP19
ENSG00000174444	4.44089e-16	5.42078e-14	RPL4
ENSG00000156482	2.22045e-16	3.99113e-14	RPL30
ENSG00000137818	1.54857e-07	1.27927e-05	RPLP1
ENSG00000197756	1.15383e-07	9.629e-06	RPL37A
ENSG00000132639	2.22045e-16	3.99113e-14	SNAP25
ENSG00000101439	2.22045e-16	3.99113e-14	CST3
ENSG00000250722	2.22045e-16	3.99113e-14	SELENOP
ENSG00000196262	1.88085e-08	1.78863e-06	PPIA
ENSG00000137154	2.23225e-05	0.00118163	RPS6
ENSG00000112531	3.60487e-09	3.66235e-07	QKI
ENSG00000117691	0.000142818	0.00619637	NENF
ENSG00000105711	0.000210269	0.00870713	SCN1B
ENSG00000105695	2.22045e-16	3.99113e-14	MAG
ENSG00000118816	5.097e-05	0.0024739	CCNI
ENSG00000167641	2.22045e-16	3.99113e-14	PPP1R14A
ENSG00000107317	2.22045e-16	3.99113e-14	PTGDS
ENSG00000197958	8.88178e-16	9.13692e-14	RPL12
ENSG00000111640	2.68363e-06	0.000178437	GAPDH
ENSG00000096384	3.96515e-08	3.58325e-06	HSP90AB1
ENSG00000122585	2.22045e-16	3.99113e-14	NPY
ENSG00000087086	2.22045e-16	3.99113e-14	FTL
ENSG00000104888	4.44089e-16	5.42078e-14	SLC17A7
ENSG00000145592	8.88178e-16	9.13692e-14	RPL37
ENSG00000211677	2.22045e-16	3.99113e-14	IGLC2
ENSG00000100219	2.22045e-16	3.99113e-14	XBP1
ENSG00000100285	1.8904e-07	1.53835e-05	NEFH
ENSG00000087250	2.22045e-16	3.99113e-14	MT3
ENSG00000197043	0.000138312	0.00603288	ANXA6
ENSG00000125148	5.91182e-08	5.19882e-06	MT2A
ENSG00000183036	4.44089e-16	5.42078e-14	PCP4
ENSG00000160180	2.22045e-16	3.99113e-14	TFF3
ENSG00000164176	8.88178e-16	9.13692e-14	EDIL3
ENSG00000141424	4.44089e-16	5.42078e-14	SLC39A6
ENSG00000160182	2.22045e-16	3.99113e-14	TFF1
ENSG00000198668	4.44089e-16	5.42078e-14	CALM1
ENSG00000198888	2.22045e-16	3.99113e-14	ND1
ENSG00000198763	1.11022e-16	3.99113e-14	ND2
ENSG00000157827	5.60132e-05	0.00267112	FMNL2
ENSG00000198804	1.11022e-16	3.99113e-14	COX1
ENSG00000198712	1.11022e-16	3.99113e-14	COX2
ENSG00000128564	6.98036e-08	6.00926e-06	VGF
ENSG00000228253	2.22045e-16	3.99113e-14	ATP8
ENSG00000198899	2.22045e-16	3.99113e-14	ATP6
ENSG00000145425	2.21629e-08	2.09545e-06	RPS3A
ENSG00000198938	1.11022e-16	3.99113e-14	COX3
ENSG00000198840	2.22045e-16	3.99113e-14	ND3
ENSG00000130203	4.44089e-16	5.42078e-14	APOE
ENSG00000212907	5.72083e-06	0.000355795	ND4L
ENSG00000198886	2.22045e-16	3.99113e-14	ND4
ENSG00000102003	8.88178e-16	9.13692e-14	SYP
ENSG00000135447	1.66568e-06	0.000112583	PPP1R1A
ENSG00000198786	2.22045e-16	3.99113e-14	ND5
ENSG00000198727	2.22045e-16	3.99113e-14	CYTB
ENSG00000197971	2.22045e-16	3.99113e-14	MBP
ENSG00000100604	3.0778e-05	0.00157321	CHGA
ENSG00000088832	7.95289e-08	6.77517e-06	FKBP1A
ENSG00000134419	2.32464e-07	1.8639e-05	RPS15A
ENSG00000046653	2.34594e-08	2.20528e-06	GPM6B
ENSG00000172428	3.58289e-05	0.00179768	COPS9
ENSG00000160307	2.88008e-07	2.254e-05	S100B
ENSG00000128245	8.88178e-16	9.13692e-14	YWHAH
ENSG00000115268	9.93169e-06	0.000580179	RPS15
ENSG00000167526	4.44089e-16	5.42078e-14	RPL13
ENSG00000174521	5.57258e-05	0.00266518	TTC9B
ENSG00000138078	9.623e-05	0.00437225	PREPL
ENSG00000135426	0.000146761	0.00631717	TESPA1
ENSG00000073969	2.0394e-05	0.00109013	NSF
ENSG00000110092	3.55038e-07	2.70105e-05	CCND1
ENSG00000108298	9.60384e-09	9.5785e-07	RPL19
ENSG00000148180	5.62116e-06	0.000352275	GSN
ENSG00000124785	1.78793e-05	0.000961994	NRN1
ENSG00000214548	2.22045e-16	3.99113e-14	MEG3
ENSG00000106976	8.88178e-16	9.13692e-14	DNM1
ENSG00000005893	4.44089e-16	5.42078e-14	LAMP2
ENSG00000140988	9.78476e-06	0.000577721	RPS2
ENSG00000175874	4.92247e-06	0.000309675	CREG2
ENSG00000010278	7.85164e-05	0.00361767	CD9
ENSG00000130208	1.43964e-05	0.000795536	APOC1
ENSG00000161016	0.000237926	0.00980277	RPL8
ENSG00000156298	6.914e-06	0.000421979	TSPAN7
ENSG00000132872	2.89437e-05	0.00149345	SYT4
ENSG00000171314	2.91418e-05	0.00149599	PGAM1
ENSG00000154027	8.88178e-16	9.13692e-14	AK5
ENSG00000070961	5.96255e-07	4.29638e-05	ATP2B1
ENSG00000105372	4.96745e-07	3.67653e-05	RPS19
ENSG00000101443	5.41814e-08	4.81648e-06	WFDC2
ENSG00000149273	8.1312e-05	0.00373595	RPS3
ENSG00000166925	4.39946e-05	0.00218063	TSC22D4
ENSG00000188191	8.9539e-07	6.25883e-05	PRKAR1B
ENSG00000136854	1.03536e-05	0.000598415	STXBP1
ENSG00000189241	9.56633e-05	0.00435861	TSPYL1
ENSG00000171603	3.46875e-05	0.00175115	CLSTN1
ENSG00000104833	5.80995e-07	4.22363e-05	TUBB4A
ENSG00000100362	8.88178e-16	9.13692e-14	PVALB
ENSG00000105290	5.65933e-07	4.13251e-05	APLP1
ENSG00000171858	2.31027e-07	1.8615e-05	RPS21
ENSG00000116106	1.02693e-05	0.000596899	EPHA4
ENSG00000110436	4.44089e-16	5.42078e-14	SLC1A2
ENSG00000109099	3.92322e-07	2.94604e-05	PMP22
ENSG00000243449	6.73887e-06	0.000414383	C4ORF48
ENSG00000114573	5.70113e-06	0.000355795	ATP6V1A
ENSG00000154096	4.44089e-16	5.42078e-14	THY1
ENSG00000126214	0.000141574	0.00615874	KLC1
ENSG00000140264	2.18117e-05	0.00115834	SERF2
ENSG00000116251	4.0715e-06	0.000262191	RPL22
ENSG00000168490	4.94614e-05	0.00242224	PHYHIP
ENSG00000178531	1.36909e-06	9.42995e-05	CTXN1
ENSG00000169567	8.88178e-16	9.13692e-14	HINT1
ENSG00000176485	4.56061e-07	3.39076e-05	PLAAT3
ENSG00000182899	9.60393e-08	8.05584e-06	RPL35A
ENSG00000133169	2.69608e-08	2.50563e-06	BEX1
ENSG00000142541	1.65961e-05	0.000901513	RPL13A
ENSG00000101210	4.42025e-08	3.95087e-06	EEF1A2
ENSG00000162188	3.66827e-05	0.00183489	GNG3
ENSG00000198918	1.21919e-08	1.18703e-06	RPL39
ENSG00000092841	0.000111537	0.00499109	MYL6
ENSG00000102804	2.45802e-05	0.00129277	TSC22D1
ENSG00000188846	2.22045e-16	3.99113e-14	RPL14
ENSG00000110700	2.41035e-09	2.46409e-07	RPS13
ENSG00000133816	2.49242e-05	0.00130666	MICAL2
ENSG00000141753	9.92335e-06	0.000580179	IGFBP4
ENSG00000196937	9.47683e-06	0.00056163	FAM3C
ENSG00000164924	4.44089e-16	5.42078e-14	YWHAZ
ENSG00000075945	2.37116e-05	0.00125111	KIFAP3
ENSG00000131507	3.84392e-06	0.000248514	NDFIP1
ENSG00000148798	0.000148669	0.00638252	INA
ENSG00000120053	8.90052e-05	0.00407797	GOT1
ENSG00000160678	0.000124617	0.00550901	S100A1
ENSG00000050165	8.88178e-16	9.13692e-14	DKK3
ENSG00000184613	6.31873e-08	5.52694e-06	NELL2
ENSG00000173915	8.82201e-06	0.000524725	ATP5MK
ENSG00000157005	1.45954e-05	0.000803816	SST
ENSG00000136156	7.47039e-09	7.54267e-07	ITM2B
ENSG00000109971	1.09828e-06	7.64434e-05	HSPA8
ENSG00000149806	3.71795e-06	0.000242386	FAU
ENSG00000167191	3.45407e-07	2.66497e-05	GPRC5B
ENSG00000142192	3.44088e-08	3.14422e-06	APP
ENSG00000139220	1.26089e-06	8.73898e-05	PPFIA2
ENSG00000169032	4.44089e-16	5.42078e-14	MAP2K1
ENSG00000185518	2.57287e-08	2.40479e-06	SV2B
ENSG00000169851	4.54369e-05	0.00223855	PCDH7
ENSG00000169020	0.000114265	0.00507881	ATP5ME
ENSG00000122406	4.44089e-16	5.42078e-14	RPL5
ENSG00000186469	4.44089e-16	5.42078e-14	GNG2
ENSG00000165973	1.02909e-05	0.000596899	NELL1
ENSG00000133872	8.88178e-16	9.13692e-14	SARAF
ENSG00000105696	3.92643e-07	2.94604e-05	TMEM59L
ENSG00000160014	9.89203e-09	9.80614e-07	CALM3
ENSG00000063177	1.77768e-05	0.000959639	RPL18
ENSG00000109107	0.000215836	0.0089151	ALDOC
ENSG00000134333	6.22863e-05	0.0029192	LDHA
ENSG00000087460	4.44089e-16	5.42078e-14	GNAS
ENSG00000241973	7.00511e-07	5.00353e-05	PI4KA
ENSG00000107331	0.000240207	0.00987187	ABCA2
ENSG00000171867	4.44089e-16	5.42078e-14	PRNP
ENSG00000101489	2.1437e-06	0.00014325	CELF4
ENSG00000118181	5.2217e-05	0.00251206	RPS25
ENSG00000156642	3.56991e-08	3.244e-06	NPTN
ENSG00000166963	3.53688e-05	0.00178006	MAP1A
ENSG00000067225	5.9363e-07	4.29638e-05	PKM
ENSG00000221823	4.18349e-06	0.000267298	PPP3R1
ENSG00000183648	8.88693e-07	6.23868e-05	NDUFB1
ENSG00000105409	6.75613e-05	0.00315738	ATP1A3
ENSG00000141367	0.000126919	0.00558061	CLTC
ENSG00000089199	4.12548e-06	0.000264625	CHGB
ENSG00000105649	0.000111681	0.00499109	RAB3A
ENSG00000161970	3.29767e-08	3.03029e-06	RPL26
ENSG00000149269	0.000112023	0.00499274	PAK1
ENSG00000137409	1.05674e-05	0.000604365	MTCH1
ENSG00000109062	0.000174801	0.00740717	SLC9A3R1
ENSG00000099308	8.88178e-16	9.13692e-14	MAST3
ENSG00000176340	0.000207197	0.0086453	COX8A
ENSG00000170315	1.48051e-06	0.000100901	UBB
ENSG00000107758	2.14436e-05	0.0011425	PPP3CB
ENSG00000176884	5.3418e-05	0.0025623	GRIN1
ENSG00000176171	9.74893e-05	0.00441719	BNIP3
ENSG00000111897	0.000108078	0.00486997	SERINC1
ENSG00000106236	3.17683e-05	0.00160875	NPTX2
ENSG00000197728	5.83626e-06	0.000361599	RPS26
ENSG00000114391	8.72729e-06	0.00052231	RPL24
ENSG00000240972	1.52671e-05	0.000835183	MIF
ENSG00000008988	0.000149552	0.00640361	RPS20
ENSG00000166313	7.84198e-08	6.71566e-06	APBB1
ENSG00000130255	1.27105e-08	1.23019e-06	RPL36
ENSG00000215845	8.88178e-16	9.13692e-14	TSTD1
ENSG00000161281	2.65845e-05	0.00138483	COX7A1
ENSG00000105640	9.81898e-06	0.000577721	RPL18A
ENSG00000126583	7.30066e-07	5.19196e-05	PRKCG
ENSG00000105701	8.88178e-16	9.13692e-14	FKBP8
ENSG00000221890	6.98438e-05	0.00325475	NPTXR
ENSG00000149925	3.75281e-06	0.000243586	ALDOA
ENSG00000148303	4.44089e-16	5.42078e-14	RPL7A
ENSG00000196531	2.22045e-16	3.99113e-14	NACA
ENSG00000163682	5.21867e-05	0.00251206	RPL9
ENSG00000089009	2.22045e-16	3.99113e-14	RPL6
ENSG00000171246	4.44089e-16	5.42078e-14	NPTX1
ENSG00000157103	7.55554e-05	0.00350096	SLC6A1
ENSG00000171863	2.38809e-07	1.90543e-05	RPS7
ENSG00000152332	3.11052e-07	2.42276e-05	UHMK1
ENSG00000198961	8.61486e-07	6.07375e-05	PJA2
ENSG00000172809	0.000143899	0.00622676	RPL38
ENSG00000184221	2.63195e-07	2.06972e-05	OLIG1
ENSG00000166922	2.10712e-07	1.70621e-05	SCG5
ENSG00000133134	6.17689e-05	0.00291163	BEX2
ENSG00000100242	8.74948e-06	0.00052231	SUN2
ENSG00000159228	1.19419e-05	0.000678233	CBR1
ENSG00000088986	2.22045e-16	3.99113e-14	DYNLL1
ENSG00000075624	4.44089e-16	5.42078e-14	ACTB
ENSG00000165410	0.0001263	0.00556833	CFL2
ENSG00000187957	0.000207719	0.0086453	DNER
ENSG00000134121	3.13819e-06	0.000206978	CHL1
ENSG00000203879	0.000128481	0.00563413	GDI1
ENSG00000124126	1.45171e-07	1.20535e-05	PREX1
ENSG00000099624	1.63267e-07	1.34197e-05	ATP5F1D
ENSG00000105223	0.00017457	0.00740717	PLD3
ENSG00000117600	0.00017581	0.0074307	PLPPR4
ENSG00000102226	1.35854e-05	0.000755825	USP11
ENSG00000182013	0.000182091	0.00763775	PNMA8A
ENSG00000198513	1.06651e-05	0.000607825	ATL1
ENSG00000101856	8.88178e-16	9.13692e-14	PGRMC1
ENSG00000260032	3.30616e-07	2.56294e-05	NORAD
ENSG00000166136	0.000132279	0.00578516	NDUFB8
ENSG00000113387	4.52179e-06	0.000285567	SUB1
ENSG00000127540	8.28849e-09	8.31734e-07	UQCR11
ENSG00000156467	0.000167317	0.00712698	UQCRB
ENSG00000163630	8.88178e-16	9.13692e-14	SYNPR
ENSG00000124614	4.38829e-06	0.00027821	RPS10
ENSG00000068903	1.37211e-06	9.42995e-05	SIRT2
ENSG00000114279	1.87308e-08	1.78863e-06	FGF12
ENSG00000189403	1.82869e-06	0.000123092	HMGB1
ENSG00000131100	5.82764e-05	0.00277096	ATP6V1E1
ENSG00000118971	1.20496e-05	0.000679628	CCND2
ENSG00000167283	0.000150813	0.00644073	ATP5MG
ENSG00000197746	4.57233e-05	0.0022459	PSAP
ENSG00000232112	5.11671e-05	0.00247612	TMA7
ENSG00000144290	9.52492e-08	8.03075e-06	SLC4A10
ENSG00000181163	1.51879e-06	0.000103081	NPM1
ENSG00000154654	7.5519e-05	0.00350096	NCAM2
ENSG00000034053	2.60355e-05	0.00136056	APBA2
ENSG00000277443	5.06033e-05	0.00246341	MARCKS
ENSG00000142875	7.11488e-06	0.000431023	PRKACB
ENSG00000165502	3.2159e-06	0.000211252	RPL36AL
ENSG00000105270	1.50452e-05	0.000825806	CLIP3
ENSG00000152795	9.31692e-05	0.00425683	HNRNPDL
ENSG00000117410	0.000209501	0.00869733	ATP6V0B
ENSG00000116161	8.04571e-07	5.69703e-05	CACYBP
ENSG00000255302	1.04252e-05	0.000600428	EID1
ENSG00000089220	0.000146444	0.00631717	PEBP1
ENSG00000116288	1.30623e-05	0.000729203	PARK7
ENSG00000114942	1.20189e-05	0.000679628	EEF1B2
ENSG00000057757	2.68234e-05	0.00139284	PITHD1
ENSG00000196507	0.000101342	0.00457905	TCEAL3
ENSG00000140319	4.29428e-06	0.000273309	SRP14
ENSG00000038274	2.77874e-05	0.00143833	MAT2B
ENSG00000253729	4.14626e-05	0.00206138	PRKDC
ENSG00000119801	6.14726e-05	0.00290605	YPEL5
ENSG00000179010	0.000184061	0.00769984	MRFAP1
ENSG00000166598	0.00011083	0.00498025	HSP90B1

## Sheet: Brain7
Ensembl	combined_pvalue	adjusted_pvalue	symbol
ENSG00000187608	2.22045e-16	3.272e-14	ISG15
ENSG00000142634	1.98596e-05	0.00107207	EFHD2
ENSG00000162545	4.44089e-16	4.94139e-14	CAMK2N1
ENSG00000117632	4.44089e-16	4.94139e-14	STMN1
ENSG00000142937	2.22045e-16	3.272e-14	RPS8
ENSG00000142676	2.22045e-16	3.272e-14	RPL11
ENSG00000163191	2.22045e-16	3.272e-14	S100A11
ENSG00000185499	2.22045e-16	3.272e-14	MUC1
ENSG00000020129	8.88178e-16	8.59627e-14	NCDN
ENSG00000115756	3.10728e-07	2.42024e-05	HPCAL1
ENSG00000197747	0.000123179	0.00550495	S100A10
ENSG00000034510	2.22045e-16	3.272e-14	TMSB10
ENSG00000211592	1.11022e-16	3.272e-14	IGKC
ENSG00000143013	1.97935e-07	1.57164e-05	LMO4
ENSG00000177954	1.68714e-08	1.61381e-06	RPS27
ENSG00000115461	2.22045e-16	3.272e-14	IGFBP5
ENSG00000135919	8.88178e-16	8.59627e-14	SERPINE2
ENSG00000115414	2.22045e-16	3.272e-14	FN1
ENSG00000168314	0.000124296	0.00552465	MOBP
ENSG00000187094	2.22045e-16	3.272e-14	CCK
ENSG00000080822	3.32393e-06	0.000205165	CLDND1
ENSG00000091513	4.44089e-16	4.94139e-14	TF
ENSG00000189171	2.98597e-05	0.00154095	S100A13
ENSG00000143153	5.12367e-05	0.00245767	ATP1B1
ENSG00000269028	4.16987e-08	3.72708e-06	MTRNR2L2
ENSG00000151552	5.00167e-05	0.00242654	QDPR
ENSG00000154277	2.22045e-16	3.272e-14	UCHL1
ENSG00000171476	2.22045e-16	3.272e-14	HOPX
ENSG00000115310	2.22045e-16	3.272e-14	RTN4
ENSG00000152583	2.94001e-08	2.71689e-06	SPARCL1
ENSG00000118785	7.87288e-05	0.00362746	SPP1
ENSG00000145335	3.39452e-06	0.000208734	SNCA
ENSG00000163041	8.17768e-08	7.04001e-06	H3-3A
ENSG00000131711	2.22045e-16	3.272e-14	MAP1B
ENSG00000171617	2.22045e-16	3.272e-14	ENC1
ENSG00000159176	0.000203202	0.00843583	CSRP1
ENSG00000128656	4.44089e-16	4.94139e-14	CHN1
ENSG00000163032	2.22045e-16	3.272e-14	VSNL1
ENSG00000150625	1.0829e-06	7.38027e-05	GPM6A
ENSG00000145824	2.22045e-16	3.272e-14	CXCL14
ENSG00000019582	2.22045e-16	3.272e-14	CD74
ENSG00000113140	2.22045e-16	3.272e-14	SPARC
ENSG00000135821	3.65515e-05	0.00184526	GLUL
ENSG00000137267	4.44089e-16	4.94139e-14	TUBB2A
ENSG00000157152	4.44089e-16	4.94139e-14	SYN2
ENSG00000206503	2.22045e-16	3.272e-14	HLA-A
ENSG00000234745	2.22045e-16	3.272e-14	HLA-B
ENSG00000156508	2.22045e-16	3.272e-14	EEF1A1
ENSG00000143933	5.4042e-07	3.98547e-05	CALM2
ENSG00000143947	4.44089e-16	4.94139e-14	RPS27A
ENSG00000189043	8.88178e-16	8.59627e-14	NDUFA4
ENSG00000164692	2.22045e-16	3.272e-14	COL1A2
ENSG00000160862	2.22045e-16	3.272e-14	AZGP1
ENSG00000112306	2.22045e-16	3.272e-14	RPS12
ENSG00000106541	2.22045e-16	3.272e-14	AGR2
ENSG00000123560	2.22045e-16	3.272e-14	PLP1
ENSG00000104722	8.88178e-16	8.59627e-14	NEFM
ENSG00000277586	2.22045e-16	3.272e-14	NEFL
ENSG00000014641	2.11423e-05	0.00113013	MDH1
ENSG00000104435	2.22045e-16	3.272e-14	STMN2
ENSG00000164919	2.22045e-16	3.272e-14	COX6C
ENSG00000144713	2.22045e-16	3.272e-14	RPL32
ENSG00000155886	0.000200855	0.00835962	SLC24A2
ENSG00000165023	2.22045e-16	3.272e-14	DIRAS2
ENSG00000147403	2.22045e-16	3.272e-14	RPL10
ENSG00000162244	8.88178e-16	8.59627e-14	RPL29
ENSG00000130558	2.22045e-16	3.272e-14	OLFM1
ENSG00000170323	2.22045e-16	3.272e-14	FABP4
ENSG00000244734	2.22045e-16	3.272e-14	HBB
ENSG00000173432	2.22045e-16	3.272e-14	SAA1
ENSG00000167996	2.22045e-16	3.272e-14	FTH1
ENSG00000163399	1.47726e-06	9.82243e-05	ATP1A1
ENSG00000251562	2.22045e-16	3.272e-14	MALAT1
ENSG00000188643	1.14357e-06	7.76144e-05	S100A16
ENSG00000109846	1.48422e-08	1.42805e-06	CRYAB
ENSG00000204525	2.22045e-16	3.272e-14	HLA-C
ENSG00000154146	2.22045e-16	3.272e-14	NRGN
ENSG00000142089	2.22045e-16	3.272e-14	IFITM3
ENSG00000026025	2.22045e-16	3.272e-14	VIM
ENSG00000117984	2.22045e-16	3.272e-14	CTSD
ENSG00000124935	2.22045e-16	3.272e-14	SCGB1D2
ENSG00000173267	4.44089e-16	4.94139e-14	SNCG
ENSG00000255823	2.22045e-16	3.272e-14	MTRNR2L8
ENSG00000148671	2.22045e-16	3.272e-14	ADIRF
ENSG00000172020	8.88178e-16	8.59627e-14	GAP43
ENSG00000138207	1.14037e-05	0.000647665	RBP4
ENSG00000231500	2.22045e-16	3.272e-14	RPS18
ENSG00000246705	2.22045e-16	3.272e-14	H2AJ
ENSG00000111341	2.22045e-16	3.272e-14	MGP
ENSG00000245532	2.22045e-16	3.272e-14	NEAT1
ENSG00000123416	2.22045e-16	3.272e-14	TUBA1B
ENSG00000170421	2.22045e-16	3.272e-14	KRT8
ENSG00000111057	2.22045e-16	3.272e-14	KRT18
ENSG00000189058	5.55558e-05	0.00265705	APOD
ENSG00000109475	4.44089e-16	4.94139e-14	RPL34
ENSG00000229117	2.22045e-16	3.272e-14	RPL41
ENSG00000205542	2.22045e-16	3.272e-14	TMSB4X
ENSG00000120885	4.16039e-05	0.00208105	CLU
ENSG00000067715	4.44089e-16	4.94139e-14	SYT1
ENSG00000109472	8.88178e-16	8.59627e-14	CPE
ENSG00000176788	7.55698e-06	0.000444631	BASP1
ENSG00000165949	2.22045e-16	3.272e-14	IFI27
ENSG00000102109	1.44556e-06	9.6509e-05	PCSK1N
ENSG00000080824	2.88837e-08	2.68433e-06	HSP90AA1
ENSG00000211895	2.22045e-16	3.272e-14	IGHA1
ENSG00000078018	4.44089e-16	4.94139e-14	MAP2
ENSG00000166710	2.22045e-16	3.272e-14	B2M
ENSG00000110484	1.11022e-16	3.272e-14	SCGB2A2
ENSG00000188536	2.22045e-16	3.272e-14	HBA2
ENSG00000070808	5.98445e-07	4.33124e-05	CAMK2A
ENSG00000206172	4.44089e-16	4.94139e-14	HBA1
ENSG00000163536	6.17151e-05	0.00291751	SERPINI1
ENSG00000164587	4.44089e-16	4.94139e-14	RPS14
ENSG00000176046	2.22045e-16	3.272e-14	NUPR1
ENSG00000074317	2.22045e-16	3.272e-14	SNCB
ENSG00000133083	1.77613e-07	1.43622e-05	DCLK1
ENSG00000156976	0.000241798	0.00983837	EIF4A2
ENSG00000120251	2.22045e-16	3.272e-14	GRIA2
ENSG00000186468	7.45212e-08	6.51831e-06	RPS23
ENSG00000092964	8.88178e-16	8.59627e-14	DPYSL2
ENSG00000138326	2.22045e-16	3.272e-14	RPS24
ENSG00000129538	1.26751e-05	0.000705183	RNASE1
ENSG00000133318	5.40924e-07	3.98547e-05	RTN3
ENSG00000139970	2.22045e-16	3.272e-14	RTN1
ENSG00000171345	2.22045e-16	3.272e-14	KRT19
ENSG00000173786	6.46338e-08	5.68386e-06	CNP
ENSG00000099194	4.82975e-06	0.000292589	SCD
ENSG00000166165	1.52567e-06	0.000101033	CKB
ENSG00000131095	2.22045e-16	3.272e-14	GFAP
ENSG00000108821	2.22045e-16	3.272e-14	COL1A1
ENSG00000133112	2.22045e-16	3.272e-14	TPT1
ENSG00000170027	8.88178e-16	8.59627e-14	YWHAG
ENSG00000169116	5.0675e-06	0.000304734	PARM1
ENSG00000128989	4.44089e-16	4.94139e-14	ARPP19
ENSG00000022355	3.08458e-05	0.00158162	GABRA1
ENSG00000174444	2.22045e-16	3.272e-14	RPL4
ENSG00000156482	4.44089e-16	4.94139e-14	RPL30
ENSG00000137818	2.22045e-16	3.272e-14	RPLP1
ENSG00000111674	3.09244e-06	0.000192328	ENO2
ENSG00000197756	1.7275e-06	0.000113479	RPL37A
ENSG00000132639	2.22045e-16	3.272e-14	SNAP25
ENSG00000101439	2.22045e-16	3.272e-14	CST3
ENSG00000250722	0.000196417	0.00822793	SELENOP
ENSG00000196262	2.33112e-08	2.19135e-06	PPIA
ENSG00000137154	2.22045e-16	3.272e-14	RPS6
ENSG00000112531	0.0001417	0.00621379	QKI
ENSG00000105711	2.22045e-16	3.272e-14	SCN1B
ENSG00000105695	3.17433e-08	2.91695e-06	MAG
ENSG00000167641	1.0892e-07	9.13631e-06	PPP1R14A
ENSG00000107317	8.88178e-16	8.59627e-14	PTGDS
ENSG00000197958	2.22045e-16	3.272e-14	RPL12
ENSG00000111640	9.4622e-07	6.55808e-05	GAPDH
ENSG00000128739	1.64672e-07	1.34675e-05	SNRPN
ENSG00000096384	2.65354e-07	2.08669e-05	HSP90AB1
ENSG00000122585	1.60589e-07	1.31995e-05	NPY
ENSG00000087086	4.44089e-16	4.94139e-14	FTL
ENSG00000104888	2.22045e-16	3.272e-14	SLC17A7
ENSG00000121905	2.55518e-08	2.38825e-06	HPCA
ENSG00000145592	4.44089e-16	4.94139e-14	RPL37
ENSG00000211677	2.22045e-16	3.272e-14	IGLC2
ENSG00000100219	2.22045e-16	3.272e-14	XBP1
ENSG00000100285	1.72309e-05	0.00093635	NEFH
ENSG00000087250	2.22045e-16	3.272e-14	MT3
ENSG00000197043	0.000195762	0.00822793	ANXA6
ENSG00000183036	4.44089e-16	4.94139e-14	PCP4
ENSG00000160180	2.22045e-16	3.272e-14	TFF3
ENSG00000141424	2.22045e-16	3.272e-14	SLC39A6
ENSG00000160182	1.11022e-16	3.272e-14	TFF1
ENSG00000198668	2.8147e-06	0.000176396	CALM1
ENSG00000198888	2.22045e-16	3.272e-14	ND1
ENSG00000198763	2.22045e-16	3.272e-14	ND2
ENSG00000198804	2.22045e-16	3.272e-14	COX1
ENSG00000198712	2.22045e-16	3.272e-14	COX2
ENSG00000128564	1.0678e-05	0.000608561	VGF
ENSG00000228253	2.22045e-16	3.272e-14	ATP8
ENSG00000198899	2.22045e-16	3.272e-14	ATP6
ENSG00000145425	9.58988e-08	8.12742e-06	RPS3A
ENSG00000198938	2.22045e-16	3.272e-14	COX3
ENSG00000198840	2.22045e-16	3.272e-14	ND3
ENSG00000130203	3.4119e-07	2.62007e-05	APOE
ENSG00000212907	3.44641e-08	3.13179e-06	ND4L
ENSG00000198886	2.22045e-16	3.272e-14	ND4
ENSG00000135447	3.44643e-08	3.13179e-06	PPP1R1A
ENSG00000198786	4.44089e-16	4.94139e-14	ND5
ENSG00000198727	2.22045e-16	3.272e-14	CYTB
ENSG00000197971	4.44089e-16	4.94139e-14	MBP
ENSG00000100604	6.55572e-06	0.000392784	CHGA
ENSG00000134419	2.22045e-16	3.272e-14	RPS15A
ENSG00000160307	1.04509e-07	8.81146e-06	S100B
ENSG00000128245	2.22045e-16	3.272e-14	YWHAH
ENSG00000115268	2.22045e-16	3.272e-14	RPS15
ENSG00000167526	2.22045e-16	3.272e-14	RPL13
ENSG00000174521	3.58124e-06	0.000219391	TTC9B
ENSG00000138078	2.96127e-07	2.31755e-05	PREPL
ENSG00000100097	4.43992e-05	0.00220068	LGALS1
ENSG00000143198	7.23865e-05	0.00335413	MGST3
ENSG00000135426	8.77526e-06	0.00050363	TESPA1
ENSG00000073969	3.70826e-07	2.83434e-05	NSF
ENSG00000110092	2.22045e-16	3.272e-14	CCND1
ENSG00000108298	2.22045e-16	3.272e-14	RPL19
ENSG00000148180	8.88178e-16	8.59627e-14	GSN
ENSG00000008394	2.22045e-16	3.272e-14	MGST1
ENSG00000170419	0.000129708	0.00571862	VSTM2A
ENSG00000124785	6.91263e-05	0.00323977	NRN1
ENSG00000198034	2.22045e-16	3.272e-14	RPS4X
ENSG00000106211	8.88178e-16	8.59627e-14	HSPB1
ENSG00000214548	2.22045e-16	3.272e-14	MEG3
ENSG00000106976	4.69466e-08	4.17334e-06	DNM1
ENSG00000005893	0.000116424	0.00524605	LAMP2
ENSG00000140988	2.22045e-16	3.272e-14	RPS2
ENSG00000066248	4.07278e-08	3.66029e-06	NGEF
ENSG00000175874	2.88833e-06	0.000180319	CREG2
ENSG00000010278	4.97615e-06	0.000300345	CD9
ENSG00000130208	1.62223e-05	0.000884479	APOC1
ENSG00000145284	0.000172317	0.0073209	SCD5
ENSG00000081189	0.000155878	0.00672733	MEF2C
ENSG00000161016	4.44089e-16	4.94139e-14	RPL8
ENSG00000184009	6.29941e-07	4.53911e-05	ACTG1
ENSG00000171314	2.22045e-16	3.272e-14	PGAM1
ENSG00000145920	3.96703e-07	3.00406e-05	CPLX2
ENSG00000154027	1.01865e-05	0.00058258	AK5
ENSG00000070961	3.97038e-08	3.58798e-06	ATP2B1
ENSG00000105372	4.44089e-16	4.94139e-14	RPS19
ENSG00000101443	2.22045e-16	3.272e-14	WFDC2
ENSG00000149273	8.88178e-16	8.59627e-14	RPS3
ENSG00000136854	5.22779e-07	3.89595e-05	STXBP1
ENSG00000189241	4.44089e-16	4.94139e-14	TSPYL1
ENSG00000171603	1.16121e-05	0.000657216	CLSTN1
ENSG00000104833	6.44272e-07	4.62201e-05	TUBB4A
ENSG00000100362	2.22045e-16	3.272e-14	PVALB
ENSG00000171858	2.3697e-06	0.000150235	RPS21
ENSG00000106089	3.81023e-05	0.00191175	STX1A
ENSG00000108107	4.44089e-16	4.94139e-14	RPL28
ENSG00000110436	4.44089e-16	4.94139e-14	SLC1A2
ENSG00000109099	1.52861e-05	0.000836223	PMP22
ENSG00000122545	7.59764e-07	5.34481e-05	SEPTIN7
ENSG00000154096	8.88178e-16	8.59627e-14	THY1
ENSG00000126214	2.61687e-06	0.000165264	KLC1
ENSG00000140264	1.1795e-07	9.82007e-06	SERF2
ENSG00000116251	8.88178e-16	8.59627e-14	RPL22
ENSG00000171885	2.98643e-05	0.00154095	AQP4
ENSG00000168490	0.000227953	0.00934477	PHYHIP
ENSG00000178531	1.85705e-07	1.48898e-05	CTXN1
ENSG00000169567	3.88993e-06	0.000237412	HINT1
ENSG00000070087	0.000164985	0.00704601	PFN2
ENSG00000176485	3.12532e-05	0.0015975	PLAAT3
ENSG00000170889	1.90807e-07	1.52243e-05	RPS9
ENSG00000182899	4.44089e-16	4.94139e-14	RPL35A
ENSG00000142541	4.44089e-16	4.94139e-14	RPL13A
ENSG00000101210	7.22623e-06	0.000428252	EEF1A2
ENSG00000162188	0.000104574	0.00473818	GNG3
ENSG00000198918	0.000117202	0.0052666	RPL39
ENSG00000070756	5.01214e-05	0.00242654	PABPC1
ENSG00000092841	4.44089e-16	4.94139e-14	MYL6
ENSG00000074590	2.0491e-06	0.000132477	NUAK1
ENSG00000102804	2.31556e-07	1.82971e-05	TSC22D1
ENSG00000188846	1.78247e-07	1.43622e-05	RPL14
ENSG00000110700	3.33864e-07	2.57591e-05	RPS13
ENSG00000157782	8.26357e-08	7.0767e-06	CABP1
ENSG00000141753	8.88178e-16	8.59627e-14	IGFBP4
ENSG00000164405	8.9813e-05	0.00410349	UQCRQ
ENSG00000196937	4.44089e-16	4.94139e-14	FAM3C
ENSG00000164924	5.56956e-08	4.92432e-06	YWHAZ
ENSG00000198755	8.88178e-16	8.59627e-14	RPL10A
ENSG00000127585	3.05538e-05	0.00157158	FBXL16
ENSG00000158710	8.88178e-16	8.59627e-14	TAGLN2
ENSG00000148798	0.000179086	0.00756916	INA
ENSG00000050165	8.88178e-16	8.59627e-14	DKK3
ENSG00000184613	0.000146324	0.0063485	NELL2
ENSG00000173915	3.20365e-07	2.48348e-05	ATP5MK
ENSG00000184515	0.000196685	0.00822793	BEX5
ENSG00000147604	8.88178e-16	8.59627e-14	RPL7
ENSG00000166257	1.90291e-08	1.80961e-06	SCN3B
ENSG00000233927	1.33967e-05	0.000740294	RPS28
ENSG00000186462	9.13984e-05	0.00416429	NAP1L2
ENSG00000136156	1.22015e-05	0.000682279	ITM2B
ENSG00000109971	3.85179e-07	2.93036e-05	HSPA8
ENSG00000058091	0.000125549	0.00555501	CDK14
ENSG00000157216	5.01426e-05	0.00242654	SSBP3
ENSG00000107295	1.87048e-06	0.000121892	SH3GL2
ENSG00000204389	1.21426e-05	0.000682279	HSPA1A
ENSG00000142192	1.42816e-05	0.000786535	APP
ENSG00000196126	2.22045e-16	3.272e-14	HLA-DRB1
ENSG00000089157	0.000145481	0.00632872	RPLP0
ENSG00000123119	9.87279e-05	0.00448574	NECAB1
ENSG00000169032	4.44089e-16	4.94139e-14	MAP2K1
ENSG00000111775	4.73957e-07	3.55614e-05	COX6A1
ENSG00000122026	8.88178e-16	8.59627e-14	RPL21
ENSG00000103316	8.05852e-06	0.000470754	CRYM
ENSG00000110955	0.000152236	0.00658752	ATP5F1B
ENSG00000122406	2.01107e-05	0.00107851	RPL5
ENSG00000165973	1.56261e-06	0.000103061	NELL1
ENSG00000105696	5.03135e-05	0.00242762	TMEM59L
ENSG00000186472	0.000244855	0.00993805	PCLO
ENSG00000160014	2.21652e-06	0.00014107	CALM3
ENSG00000063177	4.44089e-16	4.94139e-14	RPL18
ENSG00000126432	5.67831e-05	0.00270783	PRDX5
ENSG00000101335	1.26061e-06	8.48535e-05	MYL9
ENSG00000087460	9.16074e-08	7.80415e-06	GNAS
ENSG00000198242	0.00023757	0.00971466	RPL23A
ENSG00000171867	1.97299e-08	1.86541e-06	PRNP
ENSG00000177697	2.22045e-16	3.272e-14	CD151
ENSG00000174021	2.87338e-05	0.00149203	GNG5
ENSG00000135404	3.38184e-05	0.00171789	CD63
ENSG00000204592	1.07254e-06	7.34027e-05	HLA-E
ENSG00000118181	6.23372e-05	0.00293843	RPS25
ENSG00000156642	4.67372e-05	0.00230957	NPTN
ENSG00000166963	1.1772e-06	7.95667e-05	MAP1A
ENSG00000067225	4.82732e-05	0.00237115	PKM
ENSG00000183648	3.10909e-06	0.000192631	NDUFB1
ENSG00000103260	3.42096e-05	0.00173238	METRN
ENSG00000108679	0.000168088	0.00715982	LGALS3BP
ENSG00000166501	3.70854e-05	0.00186645	PRKCB
ENSG00000141367	6.87376e-06	0.000408845	CLTC
ENSG00000161970	4.39263e-07	3.31102e-05	RPL26
ENSG00000149269	5.91632e-05	0.0028098	PAK1
ENSG00000137409	2.74044e-05	0.0014321	MTCH1
ENSG00000109062	2.27831e-05	0.00120601	SLC9A3R1
ENSG00000099308	4.44089e-16	4.94139e-14	MAST3
ENSG00000197956	0.00014299	0.00625359	S100A6
ENSG00000170315	0.000221551	0.00910513	UBB
ENSG00000111897	1.30438e-05	0.000723233	SERINC1
ENSG00000108518	5.94372e-07	4.32088e-05	PFN1
ENSG00000105193	7.91575e-06	0.000464071	RPS16
ENSG00000114391	5.91268e-07	4.31751e-05	RPL24
ENSG00000100316	1.67127e-07	1.36002e-05	RPL3
ENSG00000166313	5.2401e-07	3.89595e-05	APBB1
ENSG00000102144	2.46843e-05	0.00130243	PGK1
ENSG00000108395	2.00782e-05	0.00107851	TRIM37
ENSG00000112335	2.237e-05	0.00118799	SNX3
ENSG00000215845	4.44089e-16	4.94139e-14	TSTD1
ENSG00000105640	1.96229e-06	0.000127367	RPL18A
ENSG00000105701	9.71698e-07	6.70625e-05	FKBP8
ENSG00000174938	4.87972e-05	0.00238971	SEZ6L2
ENSG00000155366	1.37346e-06	9.20709e-05	RHOC
ENSG00000148303	2.22045e-16	3.272e-14	RPL7A
ENSG00000184602	7.26333e-06	0.000428897	SNN
ENSG00000166347	2.22045e-16	3.272e-14	CYB5A
ENSG00000196531	0.000144096	0.00628517	NACA
ENSG00000163682	4.44089e-16	4.94139e-14	RPL9
ENSG00000089009	1.04573e-06	7.18688e-05	RPL6
ENSG00000171246	0.000161537	0.00693496	NPTX1
ENSG00000166780	7.61363e-07	5.34481e-05	BMERB1
ENSG00000157103	4.39338e-05	0.00218424	SLC6A1
ENSG00000151729	1.35103e-07	1.11608e-05	SLC25A4
ENSG00000171863	1.82493e-06	0.0001194	RPS7
ENSG00000105568	8.03456e-05	0.00368121	PPP2R1A
ENSG00000111716	8.14792e-07	5.69545e-05	LDHB
ENSG00000104904	2.19017e-05	0.00116691	OAZ1
ENSG00000166922	2.77895e-05	0.0014476	SCG5
ENSG00000125462	1.52137e-05	0.000835053	MIR9-1HG
ENSG00000088986	8.04211e-08	6.95993e-06	DYNLL1
ENSG00000122566	2.15845e-06	0.000138452	HNRNPA2B1
ENSG00000172348	0.000197235	0.0082299	RCAN2
ENSG00000075624	4.44089e-16	4.94139e-14	ACTB
ENSG00000134121	7.03981e-05	0.00328995	CHL1
ENSG00000203879	7.59558e-05	0.00350957	GDI1
ENSG00000152661	6.79392e-05	0.00319329	GJA1
ENSG00000171951	0.00021025	0.00868435	SCG2
ENSG00000105220	7.17476e-07	5.08033e-05	GPI
ENSG00000135472	0.000164459	0.00704191	FAIM2
ENSG00000117600	7.08329e-05	0.00330084	PLPPR4
ENSG00000227051	3.23678e-05	0.00164932	C14ORF132
ENSG00000134590	2.70092e-06	0.000169916	RTL8C
ENSG00000165434	0.000131921	0.00580051	PGM2L1
ENSG00000153130	0.000161407	0.00693496	SCOC
ENSG00000169085	0.000204764	0.00847915	VXN
ENSG00000113387	1.94025e-05	0.00105087	SUB1
ENSG00000123091	8.58865e-06	0.000496404	RNF11
ENSG00000164742	6.79747e-07	4.85521e-05	ADCY1
ENSG00000018236	7.11441e-07	5.0595e-05	CNTN1
ENSG00000100201	0.000125658	0.00555501	DDX17
ENSG00000131981	0.000239006	0.00974903	LGALS3
ENSG00000154556	7.19322e-05	0.00334255	SORBS2
ENSG00000156011	1.18273e-07	9.82007e-06	PSD3
ENSG00000163630	4.44089e-16	4.94139e-14	SYNPR
ENSG00000124614	5.64649e-07	4.14162e-05	RPS10
ENSG00000182621	2.65541e-05	0.00139211	PLCB1
ENSG00000008441	1.18181e-05	0.000666573	NFIX
ENSG00000175602	6.85512e-06	0.000408845	CCDC85B
ENSG00000150991	2.15044e-06	0.000138452	UBC
ENSG00000132718	4.25861e-05	0.00212369	SYT11
ENSG00000179222	8.88178e-16	8.59627e-14	MAGED1
ENSG00000130725	7.98617e-08	6.94828e-06	UBE2M
ENSG00000065150	0.000119752	0.00536645	IPO5
ENSG00000091592	0.000174403	0.00739033	NLRP1
ENSG00000078053	2.17535e-06	0.000138991	AMPH
ENSG00000168539	0.000123607	0.00550899	CHRM1
ENSG00000105270	5.00371e-05	0.00242654	CLIP3
ENSG00000119013	8.30512e-06	0.000483433	NDUFB3
ENSG00000104852	4.29869e-06	0.000261385	SNRNP70
ENSG00000134504	8.66144e-06	0.000498848	KCTD1
ENSG00000089280	2.56348e-05	0.00134824	FUS
ENSG00000168461	1.22217e-05	0.000682279	RAB31
ENSG00000004478	0.000189204	0.0079762	FKBP4
ENSG00000143761	5.12039e-05	0.00245767	ARF1
ENSG00000140319	7.91278e-05	0.00363559	SRP14
ENSG00000167658	0.000109394	0.0049429	EEF2
ENSG00000104765	8.58397e-06	0.000496404	BNIP3L
ENSG00000168036	9.35657e-07	6.51247e-05	CTNNB1
ENSG00000134779	5.92649e-05	0.0028098	TPGS2
ENSG00000152601	4.74662e-05	0.00233853	MBNL1
ENSG00000166598	0.00021142	0.00871067	HSP90B1

## Sheet: Brain8
Ensembl	combined_pvalue	adjusted_pvalue	symbol
ENSG00000187608	2.22045e-16	4.22317e-14	ISG15
ENSG00000162545	4.44636e-08	4.7226e-06	CAMK2N1
ENSG00000117632	4.44089e-16	5.95398e-14	STMN1
ENSG00000142937	8.88178e-16	1.02308e-13	RPS8
ENSG00000163191	2.22045e-16	4.22317e-14	S100A11
ENSG00000185499	2.22045e-16	4.22317e-14	MUC1
ENSG00000175130	0.000102603	0.00507301	MARCKSL1
ENSG00000020129	0.000200263	0.00920125	NCDN
ENSG00000115756	4.60662e-08	4.86125e-06	HPCAL1
ENSG00000034510	2.22045e-16	4.22317e-14	TMSB10
ENSG00000211592	1.11022e-16	4.22317e-14	IGKC
ENSG00000143013	7.00495e-06	0.00048965	LMO4
ENSG00000177954	8.88178e-16	1.02308e-13	RPS27
ENSG00000115461	2.22045e-16	4.22317e-14	IGFBP5
ENSG00000115414	2.22045e-16	4.22317e-14	FN1
ENSG00000187094	2.22045e-16	4.22317e-14	CCK
ENSG00000080822	2.99101e-06	0.000228613	CLDND1
ENSG00000162734	6.17563e-05	0.00321698	PEA15
ENSG00000091513	1.70576e-08	1.911e-06	TF
ENSG00000189171	4.86562e-06	0.000352149	S100A13
ENSG00000143153	4.44089e-16	5.95398e-14	ATP1B1
ENSG00000269028	5.04826e-05	0.00268095	MTRNR2L2
ENSG00000154277	2.22045e-16	4.22317e-14	UCHL1
ENSG00000171476	3.35512e-06	0.00025525	HOPX
ENSG00000115310	4.44089e-16	5.95398e-14	RTN4
ENSG00000152583	4.44089e-16	5.95398e-14	SPARCL1
ENSG00000118785	3.04233e-07	2.87645e-05	SPP1
ENSG00000145335	2.93869e-06	0.000225668	SNCA
ENSG00000117152	8.88178e-16	1.02308e-13	RGS4
ENSG00000163041	3.17789e-07	2.98735e-05	H3-3A
ENSG00000131711	2.22045e-16	4.22317e-14	MAP1B
ENSG00000138814	1.12991e-08	1.29242e-06	PPP3CA
ENSG00000171617	2.22045e-16	4.22317e-14	ENC1
ENSG00000159176	1.26011e-06	0.00010735	CSRP1
ENSG00000128656	2.22045e-16	4.22317e-14	CHN1
ENSG00000163032	2.22045e-16	4.22317e-14	VSNL1
ENSG00000150625	2.22045e-16	4.22317e-14	GPM6A
ENSG00000198944	7.59157e-06	0.000523938	SOWAHA
ENSG00000145824	2.22045e-16	4.22317e-14	CXCL14
ENSG00000019582	2.22045e-16	4.22317e-14	CD74
ENSG00000113140	2.16828e-08	2.38026e-06	SPARC
ENSG00000135821	2.04512e-08	2.26024e-06	GLUL
ENSG00000137267	2.22045e-16	4.22317e-14	TUBB2A
ENSG00000157152	2.52661e-07	2.45995e-05	SYN2
ENSG00000206503	2.22045e-16	4.22317e-14	HLA-A
ENSG00000234745	2.22045e-16	4.22317e-14	HLA-B
ENSG00000156508	2.22045e-16	4.22317e-14	EEF1A1
ENSG00000143933	9.78463e-08	9.87929e-06	CALM2
ENSG00000143947	4.03195e-07	3.70975e-05	RPS27A
ENSG00000189043	2.22045e-16	4.22317e-14	NDUFA4
ENSG00000164692	2.22045e-16	4.22317e-14	COL1A2
ENSG00000160862	2.22045e-16	4.22317e-14	AZGP1
ENSG00000112306	8.88178e-16	1.02308e-13	RPS12
ENSG00000106541	2.22045e-16	4.22317e-14	AGR2
ENSG00000123560	2.22045e-16	4.22317e-14	PLP1
ENSG00000104722	4.44089e-16	5.95398e-14	NEFM
ENSG00000277586	4.44089e-16	5.95398e-14	NEFL
ENSG00000014641	8.97031e-08	9.11336e-06	MDH1
ENSG00000104435	8.88178e-16	1.02308e-13	STMN2
ENSG00000164919	2.22045e-16	4.22317e-14	COX6C
ENSG00000144713	2.69098e-05	0.00153901	RPL32
ENSG00000155886	2.25279e-05	0.00131601	SLC24A2
ENSG00000165023	4.44089e-16	5.95398e-14	DIRAS2
ENSG00000147403	4.44089e-16	5.95398e-14	RPL10
ENSG00000162244	9.34646e-05	0.00468452	RPL29
ENSG00000130558	8.88178e-16	1.02308e-13	OLFM1
ENSG00000170323	2.22045e-16	4.22317e-14	FABP4
ENSG00000244734	2.22045e-16	4.22317e-14	HBB
ENSG00000173432	2.22045e-16	4.22317e-14	SAA1
ENSG00000167996	2.22045e-16	4.22317e-14	FTH1
ENSG00000152377	0.000110721	0.00538999	SPOCK1
ENSG00000251562	2.22045e-16	4.22317e-14	MALAT1
ENSG00000188643	4.04106e-05	0.00220329	S100A16
ENSG00000109846	8.88178e-16	1.02308e-13	CRYAB
ENSG00000204525	2.22045e-16	4.22317e-14	HLA-C
ENSG00000154146	2.22045e-16	4.22317e-14	NRGN
ENSG00000142089	1.46514e-08	1.65275e-06	IFITM3
ENSG00000026025	4.44089e-16	5.95398e-14	VIM
ENSG00000117984	2.22045e-16	4.22317e-14	CTSD
ENSG00000124935	2.22045e-16	4.22317e-14	SCGB1D2
ENSG00000173267	4.44089e-16	5.95398e-14	SNCG
ENSG00000255823	2.22045e-16	4.22317e-14	MTRNR2L8
ENSG00000148671	2.22045e-16	4.22317e-14	ADIRF
ENSG00000172020	4.44089e-16	5.95398e-14	GAP43
ENSG00000138207	2.22045e-16	4.22317e-14	RBP4
ENSG00000231500	4.44089e-16	5.95398e-14	RPS18
ENSG00000246705	2.22045e-16	4.22317e-14	H2AJ
ENSG00000111341	2.22045e-16	4.22317e-14	MGP
ENSG00000245532	2.22045e-16	4.22317e-14	NEAT1
ENSG00000123416	2.22045e-16	4.22317e-14	TUBA1B
ENSG00000167552	8.55855e-07	7.4861e-05	TUBA1A
ENSG00000170421	2.22045e-16	4.22317e-14	KRT8
ENSG00000111057	2.22045e-16	4.22317e-14	KRT18
ENSG00000189058	8.98516e-05	0.00453213	APOD
ENSG00000109475	1.4867e-06	0.000121876	RPL34
ENSG00000229117	2.22045e-16	4.22317e-14	RPL41
ENSG00000205542	4.44089e-16	5.95398e-14	TMSB4X
ENSG00000144834	8.88178e-16	1.02308e-13	TAGLN3
ENSG00000120885	2.73213e-07	2.62875e-05	CLU
ENSG00000067715	2.22045e-16	4.22317e-14	SYT1
ENSG00000109472	3.89432e-06	0.00029086	CPE
ENSG00000176788	4.1159e-05	0.00222923	BASP1
ENSG00000165949	2.22045e-16	4.22317e-14	IFI27
ENSG00000102109	1.19691e-05	0.000761775	PCSK1N
ENSG00000080824	8.88178e-16	1.02308e-13	HSP90AA1
ENSG00000211895	2.22045e-16	4.22317e-14	IGHA1
ENSG00000078018	2.21034e-05	0.00129584	MAP2
ENSG00000166710	2.22045e-16	4.22317e-14	B2M
ENSG00000110484	2.22045e-16	4.22317e-14	SCGB2A2
ENSG00000188536	4.44089e-16	5.95398e-14	HBA2
ENSG00000070808	4.44089e-16	5.95398e-14	CAMK2A
ENSG00000206172	1.80752e-07	1.78104e-05	HBA1
ENSG00000164587	8.88178e-16	1.02308e-13	RPS14
ENSG00000176046	2.22045e-16	4.22317e-14	NUPR1
ENSG00000074317	6.52083e-08	6.68695e-06	SNCB
ENSG00000156976	1.93586e-05	0.00116125	EIF4A2
ENSG00000120251	4.44089e-16	5.95398e-14	GRIA2
ENSG00000103034	1.6433e-06	0.00013176	NDRG4
ENSG00000138326	1.27521e-06	0.000108074	RPS24
ENSG00000129538	1.44863e-06	0.000120278	RNASE1
ENSG00000133318	2.22045e-16	4.22317e-14	RTN3
ENSG00000139970	2.22045e-16	4.22317e-14	RTN1
ENSG00000171345	2.22045e-16	4.22317e-14	KRT19
ENSG00000173786	8.21562e-06	0.000557596	CNP
ENSG00000099194	3.92575e-06	0.000291875	SCD
ENSG00000166165	2.75729e-05	0.00156598	CKB
ENSG00000131095	2.22045e-16	4.22317e-14	GFAP
ENSG00000108821	2.22045e-16	4.22317e-14	COL1A1
ENSG00000137825	2.92515e-06	0.000225668	ITPKA
ENSG00000133112	9.83443e-06	0.000651251	TPT1
ENSG00000170027	8.88178e-16	1.02308e-13	YWHAG
ENSG00000128989	2.22045e-16	4.22317e-14	ARPP19
ENSG00000174444	8.88178e-16	1.02308e-13	RPL4
ENSG00000137818	2.22045e-16	4.22317e-14	RPLP1
ENSG00000197756	8.88178e-16	1.02308e-13	RPL37A
ENSG00000132639	2.22045e-16	4.22317e-14	SNAP25
ENSG00000101439	2.22045e-16	4.22317e-14	CST3
ENSG00000250722	1.34589e-05	0.000853269	SELENOP
ENSG00000196262	2.00619e-07	1.96495e-05	PPIA
ENSG00000137154	1.0821e-05	0.000707982	RPS6
ENSG00000112531	9.42913e-05	0.00470213	QKI
ENSG00000105711	4.16347e-08	4.48031e-06	SCN1B
ENSG00000105695	0.000125098	0.00600058	MAG
ENSG00000167641	6.12783e-07	5.47712e-05	PPP1R14A
ENSG00000107317	2.22045e-16	4.22317e-14	PTGDS
ENSG00000197958	1.11602e-05	0.000723058	RPL12
ENSG00000111640	1.52377e-05	0.000951293	GAPDH
ENSG00000128739	5.42057e-06	0.000385491	SNRPN
ENSG00000096384	0.000187576	0.00869157	HSP90AB1
ENSG00000122585	4.44089e-16	5.95398e-14	NPY
ENSG00000087086	4.44089e-16	5.95398e-14	FTL
ENSG00000104888	4.44089e-16	5.95398e-14	SLC17A7
ENSG00000121905	1.38588e-05	0.000871863	HPCA
ENSG00000211677	1.11022e-16	4.22317e-14	IGLC2
ENSG00000100219	2.22045e-16	4.22317e-14	XBP1
ENSG00000100285	0.000107122	0.00524602	NEFH
ENSG00000087250	2.22045e-16	4.22317e-14	MT3
ENSG00000197043	8.55921e-06	0.000578515	ANXA6
ENSG00000125148	4.85641e-08	5.08816e-06	MT2A
ENSG00000183036	8.88178e-16	1.02308e-13	PCP4
ENSG00000160180	2.22045e-16	4.22317e-14	TFF3
ENSG00000141424	2.22045e-16	4.22317e-14	SLC39A6
ENSG00000160182	2.22045e-16	4.22317e-14	TFF1
ENSG00000198668	4.44089e-16	5.95398e-14	CALM1
ENSG00000198888	2.22045e-16	4.22317e-14	ND1
ENSG00000198763	2.22045e-16	4.22317e-14	ND2
ENSG00000198804	2.22045e-16	4.22317e-14	COX1
ENSG00000198712	2.22045e-16	4.22317e-14	COX2
ENSG00000128564	8.88178e-16	1.02308e-13	VGF
ENSG00000228253	2.01458e-05	0.0011896	ATP8
ENSG00000198899	2.22045e-16	4.22317e-14	ATP6
ENSG00000145425	1.1801e-05	0.000756963	RPS3A
ENSG00000198938	2.22045e-16	4.22317e-14	COX3
ENSG00000198840	2.22045e-16	4.22317e-14	ND3
ENSG00000130203	2.22045e-16	4.22317e-14	APOE
ENSG00000212907	3.8606e-05	0.00211902	ND4L
ENSG00000198886	2.22045e-16	4.22317e-14	ND4
ENSG00000135447	7.76501e-06	0.000533656	PPP1R1A
ENSG00000198786	2.22045e-16	4.22317e-14	ND5
ENSG00000198727	2.22045e-16	4.22317e-14	CYTB
ENSG00000197971	2.22045e-16	4.22317e-14	MBP
ENSG00000088832	0.000108396	0.00529257	FKBP1A
ENSG00000134419	3.60626e-07	3.37067e-05	RPS15A
ENSG00000125814	0.000194956	0.00900803	NAPB
ENSG00000160307	4.44089e-16	5.95398e-14	S100B
ENSG00000128245	2.22045e-16	4.22317e-14	YWHAH
ENSG00000115268	8.88178e-16	1.02308e-13	RPS15
ENSG00000167526	4.44089e-16	5.95398e-14	RPL13
ENSG00000174521	3.63228e-06	0.000273789	TTC9B
ENSG00000138078	4.30478e-07	3.93364e-05	PREPL
ENSG00000100097	2.71661e-05	0.00154825	LGALS1
ENSG00000181418	1.17735e-05	0.000756963	DDN
ENSG00000110092	2.83451e-06	0.000219731	CCND1
ENSG00000108298	4.44089e-16	5.95398e-14	RPL19
ENSG00000148180	4.25581e-08	4.54975e-06	GSN
ENSG00000008394	1.49023e-06	0.000121876	MGST1
ENSG00000124785	7.81688e-06	0.000534974	NRN1
ENSG00000198034	6.54111e-08	6.68695e-06	RPS4X
ENSG00000106211	8.88178e-16	1.02308e-13	HSPB1
ENSG00000214548	2.22045e-16	4.22317e-14	MEG3
ENSG00000140988	9.94514e-08	9.97975e-06	RPS2
ENSG00000066248	0.000197984	0.00912219	NGEF
ENSG00000175874	4.44089e-16	5.95398e-14	CREG2
ENSG00000130208	1.64001e-06	0.00013176	APOC1
ENSG00000081189	1.72998e-06	0.000137364	MEF2C
ENSG00000161016	3.99563e-06	0.000295726	RPL8
ENSG00000132872	1.62305e-06	0.000131425	SYT4
ENSG00000171314	4.446e-07	4.04011e-05	PGAM1
ENSG00000145920	4.44089e-16	5.95398e-14	CPLX2
ENSG00000154027	4.44089e-16	5.95398e-14	AK5
ENSG00000070961	2.22045e-16	4.22317e-14	ATP2B1
ENSG00000105372	2.12542e-06	0.000167946	RPS19
ENSG00000101443	2.22045e-16	4.22317e-14	WFDC2
ENSG00000008056	1.53027e-05	0.000951718	SYN1
ENSG00000188191	5.65241e-08	5.85158e-06	PRKAR1B
ENSG00000189241	3.63914e-05	0.00201778	TSPYL1
ENSG00000171603	8.88178e-16	1.02308e-13	CLSTN1
ENSG00000100362	2.22045e-16	4.22317e-14	PVALB
ENSG00000134986	1.75609e-05	0.00107179	NREP
ENSG00000171858	5.06811e-06	0.000363586	RPS21
ENSG00000108107	8.88178e-16	1.02308e-13	RPL28
ENSG00000110436	2.66131e-07	2.57576e-05	SLC1A2
ENSG00000114573	8.12754e-06	0.000553917	ATP6V1A
ENSG00000154096	2.22045e-16	4.22317e-14	THY1
ENSG00000140264	4.44089e-16	5.95398e-14	SERF2
ENSG00000171885	2.3177e-05	0.00134433	AQP4
ENSG00000168490	8.84263e-06	0.000595212	PHYHIP
ENSG00000178531	3.86163e-07	3.58884e-05	CTXN1
ENSG00000169567	0.000171663	0.00799956	HINT1
ENSG00000166913	4.64155e-05	0.0024892	YWHAB
ENSG00000010404	8.34916e-07	7.3422e-05	IDS
ENSG00000170889	0.000102659	0.00507301	RPS9
ENSG00000133169	7.8707e-05	0.0040357	BEX1
ENSG00000142541	1.17284e-06	0.000100439	RPL13A
ENSG00000101210	7.40868e-06	0.000513482	EEF1A2
ENSG00000198918	4.44089e-16	5.95398e-14	RPL39
ENSG00000070756	1.60035e-06	0.000130232	PABPC1
ENSG00000188846	0.000130766	0.00621774	RPL14
ENSG00000157782	1.36574e-08	1.55133e-06	CABP1
ENSG00000141753	5.46845e-05	0.00288536	IGFBP4
ENSG00000164924	2.22045e-16	4.22317e-14	YWHAZ
ENSG00000104490	2.81649e-06	0.000219374	NCALD
ENSG00000127585	3.13252e-08	3.41585e-06	FBXL16
ENSG00000154518	2.395e-06	0.000187437	ATP5MC3
ENSG00000158710	1.98198e-08	2.20536e-06	TAGLN2
ENSG00000131507	3.33751e-05	0.00185683	NDFIP1
ENSG00000050165	8.88178e-16	1.02308e-13	DKK3
ENSG00000173915	4.44089e-16	5.95398e-14	ATP5MK
ENSG00000157005	1.1184e-05	0.000723058	SST
ENSG00000111669	0.000158357	0.00742178	TPI1
ENSG00000166257	1.96671e-05	0.00117256	SCN3B
ENSG00000233927	3.11927e-05	0.0017473	RPS28
ENSG00000109971	9.89747e-07	8.56562e-05	HSPA8
ENSG00000149806	3.19639e-05	0.00178439	FAU
ENSG00000142192	6.93065e-07	6.16103e-05	APP
ENSG00000187664	2.27163e-05	0.0013223	HAPLN4
ENSG00000089157	5.75349e-06	0.000407395	RPLP0
ENSG00000123119	4.89298e-06	0.000352569	NECAB1
ENSG00000169032	4.44089e-16	5.95398e-14	MAP2K1
ENSG00000111775	7.85429e-05	0.0040357	COX6A1
ENSG00000122026	9.00511e-05	0.00453213	RPL21
ENSG00000185518	4.29637e-06	0.000316552	SV2B
ENSG00000116133	3.05302e-05	0.00172198	DHCR24
ENSG00000186469	1.20266e-07	1.19949e-05	GNG2
ENSG00000133872	2.41057e-05	0.00138835	SARAF
ENSG00000105696	4.44089e-16	5.95398e-14	TMEM59L
ENSG00000160014	0.000103452	0.00508428	CALM3
ENSG00000063177	2.88172e-07	2.74043e-05	RPL18
ENSG00000165795	2.76746e-07	2.64717e-05	NDRG2
ENSG00000213741	0.000115448	0.00557035	RPS29
ENSG00000097021	7.51138e-05	0.00387576	ACOT7
ENSG00000125534	4.49785e-05	0.00242007	PPDPF
ENSG00000145864	9.61371e-05	0.0047796	GABRB2
ENSG00000087460	4.44089e-16	5.95398e-14	GNAS
ENSG00000241973	4.42915e-06	0.000324872	PI4KA
ENSG00000198242	1.71333e-05	0.00104961	RPL23A
ENSG00000171867	1.35472e-06	0.000113055	PRNP
ENSG00000113327	6.76341e-05	0.00351198	GABRG2
ENSG00000174021	0.000132683	0.00627243	GNG5
ENSG00000135404	7.11313e-07	6.28906e-05	CD63
ENSG00000156642	9.7041e-06	0.000645234	NPTN
ENSG00000067225	5.29388e-05	0.00280228	PKM
ENSG00000183648	7.16077e-05	0.00370654	NDUFB1
ENSG00000105409	0.000125631	0.00600694	ATP1A3
ENSG00000166501	4.44089e-16	5.95398e-14	PRKCB
ENSG00000089199	8.79027e-05	0.0044514	CHGB
ENSG00000105649	5.1748e-06	0.000369619	RAB3A
ENSG00000161970	5.34238e-07	4.80131e-05	RPL26
ENSG00000079215	0.000133842	0.00630897	SLC1A3
ENSG00000149269	1.78173e-05	0.00108164	PAK1
ENSG00000109062	4.03709e-07	3.70975e-05	SLC9A3R1
ENSG00000197956	1.08534e-06	9.34347e-05	S100A6
ENSG00000154975	9.5666e-06	0.000638687	CA10
ENSG00000106236	1.71317e-06	0.000136692	NPTX2
ENSG00000197728	0.000160401	0.00749611	RPS26
ENSG00000004660	9.12475e-06	0.000611685	CAMKK1
ENSG00000100316	1.1893e-05	0.000759885	RPL3
ENSG00000166313	5.67317e-05	0.00298375	APBB1
ENSG00000112335	3.51553e-08	3.80812e-06	SNX3
ENSG00000166681	6.44418e-06	0.000454335	BEX3
ENSG00000105640	1.60051e-05	0.000991612	RPL18A
ENSG00000072310	1.10197e-05	0.00071811	SREBF1
ENSG00000148303	2.04933e-05	0.00120577	RPL7A
ENSG00000197457	1.93817e-05	0.00116125	STMN3
ENSG00000156411	0.000132216	0.00626847	ATP5MJ
ENSG00000163682	4.52674e-06	0.000330548	RPL9
ENSG00000163618	0.00011854	0.00570272	CADPS
ENSG00000171246	3.4051e-06	0.000257853	NPTX1
ENSG00000157103	7.92763e-05	0.00405219	SLC6A1
ENSG00000151729	4.15876e-05	0.00224501	SLC25A4
ENSG00000198961	3.81254e-06	0.000286058	PJA2
ENSG00000111716	4.84157e-05	0.00257956	LDHB
ENSG00000166922	1.79741e-07	1.78104e-05	SCG5
ENSG00000126777	1.31476e-06	0.000110283	KTN1
ENSG00000088986	4.88386e-08	5.08816e-06	DYNLL1
ENSG00000182809	0.000136282	0.00640554	CRIP2
ENSG00000075624	4.44089e-16	5.95398e-14	ACTB
ENSG00000139116	7.40365e-06	0.000513482	KIF21A
ENSG00000134121	3.77893e-05	0.00208118	CHL1
ENSG00000134287	9.11937e-07	7.93421e-05	ARF3
ENSG00000124172	1.29496e-06	0.000109182	ATP5F1E
ENSG00000152661	1.60654e-05	0.000991612	GJA1
ENSG00000126709	5.32896e-07	4.80131e-05	IFI6
ENSG00000197694	3.77329e-05	0.00208118	SPTAN1
ENSG00000174748	9.36518e-05	0.00468452	RPL15
ENSG00000105220	2.6747e-05	0.00153507	GPI
ENSG00000220205	1.41242e-05	0.000885157	VAMP2
ENSG00000227051	1.78546e-05	0.00108164	C14ORF132
ENSG00000198513	6.66325e-06	0.000467764	ATL1
ENSG00000260032	4.75265e-06	0.000345502	NORAD
ENSG00000132359	1.05269e-05	0.000692333	RAP1GAP2
ENSG00000065154	0.000114162	0.00554102	OAT
ENSG00000112290	0.00011452	0.00554192	WASF1
ENSG00000163630	4.44089e-16	5.95398e-14	SYNPR
ENSG00000108960	4.44089e-16	5.95398e-14	MMD
ENSG00000178980	1.47667e-06	0.000121876	SELENOW
ENSG00000126267	1.63476e-05	0.00100524	COX6B1
ENSG00000132386	8.41032e-05	0.00427616	SERPINF1
ENSG00000102471	1.97139e-05	0.00117256	NDFIP2
ENSG00000106367	1.05395e-05	0.000692333	AP1S1
ENSG00000187189	2.99058e-05	0.0016926	TSPYL4
ENSG00000092010	1.90022e-05	0.00114692	PSME1
ENSG00000167468	4.83555e-05	0.00257956	GPX4
ENSG00000186010	8.41808e-05	0.00427616	NDUFA13
ENSG00000277443	6.02271e-05	0.00314734	MARCKS
ENSG00000135709	3.0708e-05	0.00172606	KIAA0513
ENSG00000180155	3.95965e-05	0.00216612	LYNX1
ENSG00000132432	5.79035e-05	0.00303562	SEC61G
ENSG00000104763	2.39071e-05	0.00138178	ASAH1
ENSG00000113763	2.38949e-06	0.000187437	UNC5A
ENSG00000132341	0.000125965	0.00600694	RAN
ENSG00000072071	4.07839e-05	0.00221625	ADGRL1
ENSG00000111275	1.99988e-05	0.0011852	ALDH2
ENSG00000168036	0.000174464	0.00810698	CTNNB1
ENSG00000100345	0.000103509	0.00508428	MYH9
ENSG00000108262	1.38375e-05	0.000871863	GIT1

## Sheet: Brain9
Ensembl	combined_pvalue	adjusted_pvalue	symbol
ENSG00000187608	2.22045e-16	1.19866e-14	ISG15
ENSG00000142634	4.36673e-05	0.0010822	EFHD2
ENSG00000162545	2.22045e-16	1.19866e-14	CAMK2N1
ENSG00000117632	3.07468e-08	1.26044e-06	STMN1
ENSG00000142937	2.22045e-16	1.19866e-14	RPS8
ENSG00000142676	2.22045e-16	1.19866e-14	RPL11
ENSG00000163191	2.22045e-16	1.19866e-14	S100A11
ENSG00000185499	2.22045e-16	1.19866e-14	MUC1
ENSG00000175130	2.22045e-16	1.19866e-14	MARCKSL1
ENSG00000020129	4.44089e-16	2.08133e-14	NCDN
ENSG00000115756	2.22045e-16	1.19866e-14	HPCAL1
ENSG00000197747	5.6895e-06	0.000167077	S100A10
ENSG00000034510	2.22045e-16	1.19866e-14	TMSB10
ENSG00000211592	1.11022e-16	1.19866e-14	IGKC
ENSG00000143013	2.22045e-16	1.19866e-14	LMO4
ENSG00000177954	2.22045e-16	1.19866e-14	RPS27
ENSG00000115461	2.22045e-16	1.19866e-14	IGFBP5
ENSG00000135919	2.66517e-06	8.16356e-05	SERPINE2
ENSG00000115414	2.22045e-16	1.19866e-14	FN1
ENSG00000168314	2.22045e-16	1.19866e-14	MOBP
ENSG00000187094	2.22045e-16	1.19866e-14	CCK
ENSG00000080822	2.22045e-16	1.19866e-14	CLDND1
ENSG00000162734	3.40693e-06	0.000103197	PEA15
ENSG00000091513	2.22045e-16	1.19866e-14	TF
ENSG00000189171	2.22045e-16	1.19866e-14	S100A13
ENSG00000143153	2.22045e-16	1.19866e-14	ATP1B1
ENSG00000269028	2.22045e-16	1.19866e-14	MTRNR2L2
ENSG00000160781	2.22045e-16	1.19866e-14	PAQR6
ENSG00000151552	2.22045e-16	1.19866e-14	QDPR
ENSG00000154277	2.22045e-16	1.19866e-14	UCHL1
ENSG00000171476	2.22045e-16	1.19866e-14	HOPX
ENSG00000115310	8.88178e-16	3.88441e-14	RTN4
ENSG00000152583	2.22045e-16	1.19866e-14	SPARCL1
ENSG00000118785	2.22045e-16	1.19866e-14	SPP1
ENSG00000145335	0.000244952	0.00523056	SNCA
ENSG00000117152	2.22045e-16	1.19866e-14	RGS4
ENSG00000163041	2.22045e-16	1.19866e-14	H3-3A
ENSG00000131711	2.22045e-16	1.19866e-14	MAP1B
ENSG00000138814	4.44089e-16	2.08133e-14	PPP3CA
ENSG00000171617	2.22045e-16	1.19866e-14	ENC1
ENSG00000159176	2.22045e-16	1.19866e-14	CSRP1
ENSG00000128656	2.22045e-16	1.19866e-14	CHN1
ENSG00000163032	2.22045e-16	1.19866e-14	VSNL1
ENSG00000150625	2.22045e-16	1.19866e-14	GPM6A
ENSG00000198944	0.000309774	0.00644643	SOWAHA
ENSG00000145824	2.22045e-16	1.19866e-14	CXCL14
ENSG00000019582	2.22045e-16	1.19866e-14	CD74
ENSG00000135744	2.22045e-16	1.19866e-14	AGT
ENSG00000113140	2.22045e-16	1.19866e-14	SPARC
ENSG00000135821	2.22045e-16	1.19866e-14	GLUL
ENSG00000137267	2.22045e-16	1.19866e-14	TUBB2A
ENSG00000157152	6.94618e-07	2.31399e-05	SYN2
ENSG00000206503	2.22045e-16	1.19866e-14	HLA-A
ENSG00000234745	2.22045e-16	1.19866e-14	HLA-B
ENSG00000156508	2.22045e-16	1.19866e-14	EEF1A1
ENSG00000143933	3.49588e-07	1.22328e-05	CALM2
ENSG00000143947	2.22045e-16	1.19866e-14	RPS27A
ENSG00000189043	2.22045e-16	1.19866e-14	NDUFA4
ENSG00000164692	2.22045e-16	1.19866e-14	COL1A2
ENSG00000155368	2.22045e-16	1.19866e-14	DBI
ENSG00000160862	2.22045e-16	1.19866e-14	AZGP1
ENSG00000162981	0.000383704	0.00780614	LRATD1
ENSG00000112306	2.22045e-16	1.19866e-14	RPS12
ENSG00000106541	2.22045e-16	1.19866e-14	AGR2
ENSG00000123560	2.22045e-16	1.19866e-14	PLP1
ENSG00000187730	2.44171e-08	1.00854e-06	GABRD
ENSG00000104722	2.22045e-16	1.19866e-14	NEFM
ENSG00000277586	2.22045e-16	1.19866e-14	NEFL
ENSG00000014641	2.22045e-16	1.19866e-14	MDH1
ENSG00000104435	2.22045e-16	1.19866e-14	STMN2
ENSG00000164919	2.22045e-16	1.19866e-14	COX6C
ENSG00000144713	2.22045e-16	1.19866e-14	RPL32
ENSG00000155886	1.51035e-06	4.77841e-05	SLC24A2
ENSG00000165023	0.000381725	0.00777572	DIRAS2
ENSG00000147403	2.22045e-16	1.19866e-14	RPL10
ENSG00000162244	2.22045e-16	1.19866e-14	RPL29
ENSG00000130558	2.22045e-16	1.19866e-14	OLFM1
ENSG00000182600	6.60575e-08	2.60358e-06	SNORC
ENSG00000170323	2.22045e-16	1.19866e-14	FABP4
ENSG00000244734	2.22045e-16	1.19866e-14	HBB
ENSG00000173432	2.22045e-16	1.19866e-14	SAA1
ENSG00000167996	2.22045e-16	1.19866e-14	FTH1
ENSG00000163399	2.22045e-16	1.19866e-14	ATP1A1
ENSG00000152377	6.80055e-05	0.00162386	SPOCK1
ENSG00000265972	0.000246423	0.00524828	TXNIP
ENSG00000187514	2.22045e-16	1.19866e-14	PTMA
ENSG00000251562	2.22045e-16	1.19866e-14	MALAT1
ENSG00000188643	5.75491e-05	0.00139824	S100A16
ENSG00000109846	2.22045e-16	1.19866e-14	CRYAB
ENSG00000204525	2.22045e-16	1.19866e-14	HLA-C
ENSG00000154146	2.22045e-16	1.19866e-14	NRGN
ENSG00000142089	2.22045e-16	1.19866e-14	IFITM3
ENSG00000026025	2.22045e-16	1.19866e-14	VIM
ENSG00000117984	2.22045e-16	1.19866e-14	CTSD
ENSG00000124935	2.22045e-16	1.19866e-14	SCGB1D2
ENSG00000184007	2.22045e-16	1.19866e-14	PTP4A2
ENSG00000173267	2.22045e-16	1.19866e-14	SNCG
ENSG00000255823	2.22045e-16	1.19866e-14	MTRNR2L8
ENSG00000148671	2.22045e-16	1.19866e-14	ADIRF
ENSG00000172020	2.22045e-16	1.19866e-14	GAP43
ENSG00000138207	4.08179e-05	0.00101931	RBP4
ENSG00000115468	2.22045e-16	1.19866e-14	EFHD1
ENSG00000231500	2.22045e-16	1.19866e-14	RPS18
ENSG00000246705	2.22045e-16	1.19866e-14	H2AJ
ENSG00000111341	1.11022e-16	1.19866e-14	MGP
ENSG00000245532	2.22045e-16	1.19866e-14	NEAT1
ENSG00000123416	4.33655e-05	0.00107635	TUBA1B
ENSG00000167552	2.22045e-16	1.19866e-14	TUBA1A
ENSG00000127824	3.58696e-07	1.24832e-05	TUBA4A
ENSG00000170421	2.22045e-16	1.19866e-14	KRT8
ENSG00000111057	2.22045e-16	1.19866e-14	KRT18
ENSG00000189058	2.22045e-16	1.19866e-14	APOD
ENSG00000109475	2.22045e-16	1.19866e-14	RPL34
ENSG00000229117	2.22045e-16	1.19866e-14	RPL41
ENSG00000168993	1.37438e-05	0.00037782	CPLX1
ENSG00000205542	2.22045e-16	1.19866e-14	TMSB4X
ENSG00000144834	3.92993e-07	1.36188e-05	TAGLN3
ENSG00000120885	2.22045e-16	1.19866e-14	CLU
ENSG00000067715	2.22045e-16	1.19866e-14	SYT1
ENSG00000237949	2.22045e-16	1.19866e-14	#N/A
ENSG00000136099	7.49907e-05	0.00177768	PCDH8
ENSG00000168309	2.22045e-16	1.19866e-14	FAM107A
ENSG00000109472	2.22045e-16	1.19866e-14	CPE
ENSG00000176788	2.22045e-16	1.19866e-14	BASP1
ENSG00000165949	2.22045e-16	1.19866e-14	IFI27
ENSG00000102109	2.22045e-16	1.19866e-14	PCSK1N
ENSG00000080824	2.22045e-16	1.19866e-14	HSP90AA1
ENSG00000211895	2.22045e-16	1.19866e-14	IGHA1
ENSG00000078018	0.000138224	0.00310562	MAP2
ENSG00000166710	2.22045e-16	1.19866e-14	B2M
ENSG00000110484	2.22045e-16	1.19866e-14	SCGB2A2
ENSG00000188536	2.22045e-16	1.19866e-14	HBA2
ENSG00000070808	2.22045e-16	1.19866e-14	CAMK2A
ENSG00000206172	2.22045e-16	1.19866e-14	HBA1
ENSG00000163536	2.22045e-16	1.19866e-14	SERPINI1
ENSG00000164587	2.22045e-16	1.19866e-14	RPS14
ENSG00000176046	2.22045e-16	1.19866e-14	NUPR1
ENSG00000074317	2.22045e-16	1.19866e-14	SNCB
ENSG00000133083	2.79432e-06	8.52723e-05	DCLK1
ENSG00000156976	9.29184e-06	0.000262948	EIF4A2
ENSG00000120251	8.88178e-16	3.88441e-14	GRIA2
ENSG00000186468	2.22045e-16	1.19866e-14	RPS23
ENSG00000092964	4.44089e-16	2.08133e-14	DPYSL2
ENSG00000103034	2.22045e-16	1.19866e-14	NDRG4
ENSG00000138326	2.22045e-16	1.19866e-14	RPS24
ENSG00000129538	2.22045e-16	1.19866e-14	RNASE1
ENSG00000113319	4.59038e-07	1.57739e-05	RASGRF2
ENSG00000133318	2.22045e-16	1.19866e-14	RTN3
ENSG00000139970	2.22045e-16	1.19866e-14	RTN1
ENSG00000171345	2.22045e-16	1.19866e-14	KRT19
ENSG00000173786	2.22045e-16	1.19866e-14	CNP
ENSG00000099194	2.22045e-16	1.19866e-14	SCD
ENSG00000166165	2.22045e-16	1.19866e-14	CKB
ENSG00000131095	2.22045e-16	1.19866e-14	GFAP
ENSG00000108821	2.22045e-16	1.19866e-14	COL1A1
ENSG00000137825	2.71591e-07	9.76338e-06	ITPKA
ENSG00000108387	2.22045e-16	1.19866e-14	SEPTIN4
ENSG00000133112	2.22045e-16	1.19866e-14	TPT1
ENSG00000170027	2.22045e-16	1.19866e-14	YWHAG
ENSG00000169116	3.54865e-06	0.000107093	PARM1
ENSG00000180354	2.22045e-16	1.19866e-14	MTURN
ENSG00000128989	2.22045e-16	1.19866e-14	ARPP19
ENSG00000022355	2.22045e-16	1.19866e-14	GABRA1
ENSG00000174444	2.22045e-16	1.19866e-14	RPL4
ENSG00000156482	2.22045e-16	1.19866e-14	RPL30
ENSG00000137818	2.22045e-16	1.19866e-14	RPLP1
ENSG00000111674	4.44089e-16	2.08133e-14	ENO2
ENSG00000197756	2.22045e-16	1.19866e-14	RPL37A
ENSG00000132639	2.22045e-16	1.19866e-14	SNAP25
ENSG00000101439	2.22045e-16	1.19866e-14	CST3
ENSG00000211445	1.45201e-05	0.000394522	GPX3
ENSG00000064787	2.22045e-16	1.19866e-14	BCAS1
ENSG00000250722	2.22045e-16	1.19866e-14	SELENOP
ENSG00000196262	0.000111121	0.00255278	PPIA
ENSG00000137154	2.22045e-16	1.19866e-14	RPS6
ENSG00000112531	2.22045e-16	1.19866e-14	QKI
ENSG00000117691	2.22045e-16	1.19866e-14	NENF
ENSG00000105711	4.44089e-16	2.08133e-14	SCN1B
ENSG00000105695	2.22045e-16	1.19866e-14	MAG
ENSG00000145349	4.34197e-06	0.000129599	CAMK2D
ENSG00000167641	2.22045e-16	1.19866e-14	PPP1R14A
ENSG00000107317	2.22045e-16	1.19866e-14	PTGDS
ENSG00000197958	2.22045e-16	1.19866e-14	RPL12
ENSG00000111640	2.22045e-16	1.19866e-14	GAPDH
ENSG00000171368	2.63742e-08	1.08391e-06	TPPP
ENSG00000128739	6.48761e-05	0.00156053	SNRPN
ENSG00000096384	2.22045e-16	1.19866e-14	HSP90AB1
ENSG00000122585	4.44089e-16	2.08133e-14	NPY
ENSG00000087086	2.22045e-16	1.19866e-14	FTL
ENSG00000104888	8.88178e-16	3.88441e-14	SLC17A7
ENSG00000121905	4.44089e-16	2.08133e-14	HPCA
ENSG00000145592	2.22045e-16	1.19866e-14	RPL37
ENSG00000211677	2.22045e-16	1.19866e-14	IGLC2
ENSG00000100219	2.22045e-16	1.19866e-14	XBP1
ENSG00000100285	4.44089e-16	2.08133e-14	NEFH
ENSG00000087250	2.22045e-16	1.19866e-14	MT3
ENSG00000197043	2.37412e-08	9.83109e-07	ANXA6
ENSG00000125148	2.22045e-16	1.19866e-14	MT2A
ENSG00000183036	2.22045e-16	1.19866e-14	PCP4
ENSG00000173660	4.49848e-08	1.81067e-06	UQCRH
ENSG00000160180	2.22045e-16	1.19866e-14	TFF3
ENSG00000164176	2.22045e-16	1.19866e-14	EDIL3
ENSG00000141424	4.44089e-16	2.08133e-14	SLC39A6
ENSG00000160182	2.22045e-16	1.19866e-14	TFF1
ENSG00000198668	2.22045e-16	1.19866e-14	CALM1
ENSG00000198888	2.22045e-16	1.19866e-14	ND1
ENSG00000198763	2.22045e-16	1.19866e-14	ND2
ENSG00000157827	2.22045e-16	1.19866e-14	FMNL2
ENSG00000198804	2.22045e-16	1.19866e-14	COX1
ENSG00000198712	2.22045e-16	1.19866e-14	COX2
ENSG00000128564	4.44089e-16	2.08133e-14	VGF
ENSG00000228253	2.22045e-16	1.19866e-14	ATP8
ENSG00000198899	2.22045e-16	1.19866e-14	ATP6
ENSG00000145425	2.22045e-16	1.19866e-14	RPS3A
ENSG00000198938	2.22045e-16	1.19866e-14	COX3
ENSG00000198840	2.22045e-16	1.19866e-14	ND3
ENSG00000130203	2.22045e-16	1.19866e-14	APOE
ENSG00000212907	2.22045e-16	1.19866e-14	ND4L
ENSG00000198886	2.22045e-16	1.19866e-14	ND4
ENSG00000102003	2.22045e-16	1.19866e-14	SYP
ENSG00000135447	5.92764e-08	2.35332e-06	PPP1R1A
ENSG00000198786	2.22045e-16	1.19866e-14	ND5
ENSG00000198727	2.22045e-16	1.19866e-14	CYTB
ENSG00000197971	2.22045e-16	1.19866e-14	MBP
ENSG00000100604	2.22045e-16	1.19866e-14	CHGA
ENSG00000088832	2.22045e-16	1.19866e-14	FKBP1A
ENSG00000134419	2.22045e-16	1.19866e-14	RPS15A
ENSG00000046653	2.22045e-16	1.19866e-14	GPM6B
ENSG00000172428	2.22045e-16	1.19866e-14	COPS9
ENSG00000125814	8.88178e-16	3.88441e-14	NAPB
ENSG00000160307	2.22045e-16	1.19866e-14	S100B
ENSG00000128245	2.22045e-16	1.19866e-14	YWHAH
ENSG00000164434	3.90726e-06	0.000117051	FABP7
ENSG00000115268	2.22045e-16	1.19866e-14	RPS15
ENSG00000167526	2.22045e-16	1.19866e-14	RPL13
ENSG00000174521	1.17592e-07	4.44208e-06	TTC9B
ENSG00000168385	7.2514e-08	2.84435e-06	SEPTIN2
ENSG00000138078	0.000416416	0.00837788	PREPL
ENSG00000100097	0.000180634	0.00394998	LGALS1
ENSG00000181418	5.13535e-06	0.000151889	DDN
ENSG00000143198	2.05987e-06	6.4422e-05	MGST3
ENSG00000135426	8.88178e-16	3.88441e-14	TESPA1
ENSG00000121769	1.49563e-06	4.741e-05	FABP3
ENSG00000073969	4.50544e-08	1.81067e-06	NSF
ENSG00000170091	3.10756e-08	1.26757e-06	NSG2
ENSG00000107130	1.34894e-08	5.73099e-07	NCS1
ENSG00000110092	2.22045e-16	1.19866e-14	CCND1
ENSG00000108298	2.22045e-16	1.19866e-14	RPL19
ENSG00000148180	2.22045e-16	1.19866e-14	GSN
ENSG00000008394	1.44461e-06	4.5971e-05	MGST1
ENSG00000127184	2.49546e-07	9.09077e-06	COX7C
ENSG00000170419	1.69316e-06	5.31564e-05	VSTM2A
ENSG00000124785	7.94947e-08	3.09589e-06	NRN1
ENSG00000198034	2.22045e-16	1.19866e-14	RPS4X
ENSG00000092621	8.88178e-16	3.88441e-14	PHGDH
ENSG00000106211	7.61337e-07	2.50563e-05	HSPB1
ENSG00000136717	2.22045e-16	1.19866e-14	BIN1
ENSG00000161203	5.32295e-07	1.79888e-05	AP2M1
ENSG00000214548	2.22045e-16	1.19866e-14	MEG3
ENSG00000106976	2.22045e-16	1.19866e-14	DNM1
ENSG00000204580	2.22045e-16	1.19866e-14	DDR1
ENSG00000005893	2.22045e-16	1.19866e-14	LAMP2
ENSG00000140988	2.22045e-16	1.19866e-14	RPS2
ENSG00000066248	4.52107e-06	0.000134454	NGEF
ENSG00000104529	2.22045e-16	1.19866e-14	EEF1D
ENSG00000036530	2.22045e-16	1.19866e-14	CYP46A1
ENSG00000175874	3.20466e-05	0.000820242	CREG2
ENSG00000010278	2.22045e-16	1.19866e-14	CD9
ENSG00000130208	4.44089e-16	2.08133e-14	APOC1
ENSG00000145284	2.34225e-09	1.02164e-07	SCD5
ENSG00000081189	2.22045e-16	1.19866e-14	MEF2C
ENSG00000161016	2.22045e-16	1.19866e-14	RPL8
ENSG00000156298	2.89977e-06	8.83256e-05	TSPAN7
ENSG00000132872	6.78307e-05	0.00162206	SYT4
ENSG00000171314	1.65034e-06	5.2012e-05	PGAM1
ENSG00000054803	2.77938e-05	0.000721613	CBLN4
ENSG00000145920	4.44089e-16	2.08133e-14	CPLX2
ENSG00000154027	4.44089e-16	2.08133e-14	AK5
ENSG00000070961	2.22045e-16	1.19866e-14	ATP2B1
ENSG00000105372	2.22045e-16	1.19866e-14	RPS19
ENSG00000101443	2.22045e-16	1.19866e-14	WFDC2
ENSG00000149273	2.22045e-16	1.19866e-14	RPS3
ENSG00000008056	3.06572e-07	1.09487e-05	SYN1
ENSG00000166925	2.22045e-16	1.19866e-14	TSC22D4
ENSG00000188191	3.46848e-08	1.41127e-06	PRKAR1B
ENSG00000136854	2.22045e-16	1.19866e-14	STXBP1
ENSG00000189241	2.22045e-16	1.19866e-14	TSPYL1
ENSG00000171603	2.30928e-07	8.46912e-06	CLSTN1
ENSG00000104833	1.8255e-07	6.77079e-06	TUBB4A
ENSG00000134243	7.83425e-08	3.0583e-06	SORT1
ENSG00000147416	0.000129964	0.00293581	ATP6V1B2
ENSG00000100362	4.44089e-16	2.08133e-14	PVALB
ENSG00000105290	2.22045e-16	1.19866e-14	APLP1
ENSG00000134986	5.3455e-06	0.000157257	NREP
ENSG00000213190	0.000229947	0.00496198	MLLT11
ENSG00000171858	2.22045e-16	1.19866e-14	RPS21
ENSG00000106089	0.000437339	0.00875573	STX1A
ENSG00000120899	0.000184293	0.00402461	PTK2B
ENSG00000139190	2.54708e-07	9.22193e-06	VAMP1
ENSG00000108107	2.22045e-16	1.19866e-14	RPL28
ENSG00000110436	2.22045e-16	1.19866e-14	SLC1A2
ENSG00000109099	2.22045e-16	1.19866e-14	PMP22
ENSG00000164402	2.22045e-16	1.19866e-14	SEPTIN8
ENSG00000250067	0.000104238	0.00241159	YJEFN3
ENSG00000122545	1.32136e-08	5.62841e-07	SEPTIN7
ENSG00000243449	2.22045e-16	1.19866e-14	C4ORF48
ENSG00000154096	2.22045e-16	1.19866e-14	THY1
ENSG00000126214	3.67087e-05	0.000925169	KLC1
ENSG00000140264	2.22045e-16	1.19866e-14	SERF2
ENSG00000116251	2.22045e-16	1.19866e-14	RPL22
ENSG00000171885	2.22045e-16	1.19866e-14	AQP4
ENSG00000168490	5.40264e-08	2.15536e-06	PHYHIP
ENSG00000179388	0.000122634	0.00279763	EGR3
ENSG00000178531	2.22045e-16	1.19866e-14	CTXN1
ENSG00000169567	7.98341e-05	0.00188431	HINT1
ENSG00000070087	6.76701e-05	0.00162059	PFN2
ENSG00000166913	1.42699e-05	0.000389665	YWHAB
ENSG00000010404	7.35617e-05	0.00174634	IDS
ENSG00000176485	2.22045e-16	1.19866e-14	PLAAT3
ENSG00000170889	1.10188e-08	4.73051e-07	RPS9
ENSG00000115194	7.33101e-07	2.42735e-05	SLC30A3
ENSG00000182899	2.22045e-16	1.19866e-14	RPL35A
ENSG00000133169	2.56831e-07	9.27354e-06	BEX1
ENSG00000142541	2.22045e-16	1.19866e-14	RPL13A
ENSG00000164830	5.77017e-05	0.00139824	OXR1
ENSG00000021300	2.22045e-16	1.19866e-14	PLEKHB1
ENSG00000101210	2.22045e-16	1.19866e-14	EEF1A2
ENSG00000162188	4.44089e-16	2.08133e-14	GNG3
ENSG00000198918	2.22045e-16	1.19866e-14	RPL39
ENSG00000152578	1.10701e-07	4.23063e-06	GRIA4
ENSG00000092841	2.22045e-16	1.19866e-14	MYL6
ENSG00000102804	2.22045e-16	1.19866e-14	TSC22D1
ENSG00000188846	2.22045e-16	1.19866e-14	RPL14
ENSG00000110700	2.22045e-16	1.19866e-14	RPS13
ENSG00000157782	4.44089e-16	2.08133e-14	CABP1
ENSG00000141753	4.44089e-16	2.08133e-14	IGFBP4
ENSG00000177600	2.22045e-16	1.19866e-14	RPLP2
ENSG00000164405	4.44089e-16	2.08133e-14	UQCRQ
ENSG00000064393	2.22045e-16	1.19866e-14	HIPK2
ENSG00000164924	4.44089e-16	2.08133e-14	YWHAZ
ENSG00000198755	8.39527e-08	3.24632e-06	RPL10A
ENSG00000104419	2.22045e-16	1.19866e-14	NDRG1
ENSG00000105894	1.26735e-06	4.08066e-05	PTN
ENSG00000187193	4.44089e-16	2.08133e-14	MT1X
ENSG00000127585	2.22045e-16	1.19866e-14	FBXL16
ENSG00000135069	3.26977e-07	1.15764e-05	PSAT1
ENSG00000154518	1.57367e-05	0.000424755	ATP5MC3
ENSG00000158710	2.22045e-16	1.19866e-14	TAGLN2
ENSG00000179915	8.784e-05	0.00206137	NRXN1
ENSG00000131507	2.48602e-06	7.68681e-05	NDFIP1
ENSG00000135940	4.44089e-16	2.08133e-14	COX5B
ENSG00000110651	2.22045e-16	1.19866e-14	CD81
ENSG00000148798	1.68566e-05	0.00045274	INA
ENSG00000127445	2.7044e-05	0.000703261	PIN1
ENSG00000120053	4.3303e-07	1.49115e-05	GOT1
ENSG00000159713	2.22045e-16	1.19866e-14	TPPP3
ENSG00000160678	0.000176984	0.00387535	S100A1
ENSG00000065609	0.000314638	0.00653102	SNAP91
ENSG00000050165	8.88178e-16	3.88441e-14	DKK3
ENSG00000184613	3.18794e-06	9.67425e-05	NELL2
ENSG00000173915	2.22045e-16	1.19866e-14	ATP5MK
ENSG00000131174	7.09982e-06	0.000204454	COX7B
ENSG00000184515	4.92349e-07	1.68126e-05	BEX5
ENSG00000198830	1.52833e-07	5.70743e-06	HMGN2
ENSG00000159164	1.80966e-08	7.66844e-07	SV2A
ENSG00000149294	4.32649e-09	1.87712e-07	NCAM1
ENSG00000059915	1.01355e-05	0.0002854	PSD
ENSG00000130643	3.28778e-07	1.1615e-05	CALY
ENSG00000157005	2.43265e-07	8.88175e-06	SST
ENSG00000144285	6.13714e-06	0.000178618	SCN1A
ENSG00000111669	3.19859e-07	1.13736e-05	TPI1
ENSG00000189195	0.000122986	0.00279898	BTBD8
ENSG00000166257	2.22045e-16	1.19866e-14	SCN3B
ENSG00000233927	2.22045e-16	1.19866e-14	RPS28
ENSG00000186462	0.000231681	0.00497968	NAP1L2
ENSG00000070214	2.22045e-16	1.19866e-14	SLC44A1
ENSG00000136156	2.22045e-16	1.19866e-14	ITM2B
ENSG00000109971	2.22045e-16	1.19866e-14	HSPA8
ENSG00000149806	2.22045e-16	1.19866e-14	FAU
ENSG00000100095	0.000223493	0.00483548	SEZ6L
ENSG00000167191	2.22045e-16	1.19866e-14	GPRC5B
ENSG00000187664	6.43554e-06	0.000186309	HAPLN4
ENSG00000185742	7.3347e-08	2.87014e-06	C11ORF87
ENSG00000241468	4.44089e-16	2.08133e-14	ATP5MF
ENSG00000179456	1.15971e-05	0.000323704	ZBTB18
ENSG00000165175	1.23127e-06	3.9723e-05	MID1IP1
ENSG00000196126	0.000237961	0.00510797	HLA-DRB1
ENSG00000089157	8.88178e-16	3.88441e-14	RPLP0
ENSG00000123119	1.45475e-06	4.62038e-05	NECAB1
ENSG00000169032	8.88178e-16	3.88441e-14	MAP2K1
ENSG00000111775	4.44089e-16	2.08133e-14	COX6A1
ENSG00000176956	3.8203e-08	1.54672e-06	LY6H
ENSG00000169554	1.89974e-07	6.99855e-06	ZEB2
ENSG00000117450	7.99795e-06	0.000228707	PRDX1
ENSG00000122026	2.22045e-16	1.19866e-14	RPL21
ENSG00000169851	4.44845e-05	0.00109747	PCDH7
ENSG00000165478	2.22045e-16	1.19866e-14	HEPACAM
ENSG00000103316	4.44089e-16	2.08133e-14	CRYM
ENSG00000116133	8.88178e-16	3.88441e-14	DHCR24
ENSG00000110955	1.85342e-07	6.84331e-06	ATP5F1B
ENSG00000169020	4.44089e-16	2.08133e-14	ATP5ME
ENSG00000122406	8.88178e-16	3.88441e-14	RPL5
ENSG00000186469	3.98324e-05	0.000996219	GNG2
ENSG00000185352	3.7851e-06	0.0001136	HS6ST3
ENSG00000168824	0.000273877	0.00575062	NSG1
ENSG00000105696	2.22045e-16	1.19866e-14	TMEM59L
ENSG00000204628	0.000100351	0.00232825	RACK1
ENSG00000160014	2.22045e-16	1.19866e-14	CALM3
ENSG00000063177	2.22045e-16	1.19866e-14	RPL18
ENSG00000144283	1.38881e-06	4.42815e-05	PKP4
ENSG00000165795	4.44089e-16	2.08133e-14	NDRG2
ENSG00000154917	2.22045e-16	1.19866e-14	RAB6B
ENSG00000213741	2.22045e-16	1.19866e-14	RPS29
ENSG00000097021	0.000307368	0.0064045	ACOT7
ENSG00000125534	2.22045e-16	1.19866e-14	PPDPF
ENSG00000126432	0.000100627	0.00233134	PRDX5
ENSG00000109107	2.92318e-07	1.04625e-05	ALDOC
ENSG00000145864	2.32075e-07	8.49216e-06	GABRB2
ENSG00000101335	4.44089e-16	2.08133e-14	MYL9
ENSG00000172247	3.40883e-05	0.000865797	C1QTNF4
ENSG00000077380	2.35647e-06	7.31387e-05	DYNC1I2
ENSG00000134333	3.42178e-05	0.00086774	LDHA
ENSG00000148700	1.44885e-05	0.000394317	ADD3
ENSG00000087460	2.22045e-16	1.19866e-14	GNAS
ENSG00000241973	3.98605e-07	1.37841e-05	PI4KA
ENSG00000107902	2.22045e-16	1.19866e-14	LHPP
ENSG00000198242	2.22045e-16	1.19866e-14	RPL23A
ENSG00000133142	2.52514e-07	9.17845e-06	TCEAL4
ENSG00000107331	2.22045e-16	1.19866e-14	ABCA2
ENSG00000240694	2.33326e-08	9.68642e-07	PNMA2
ENSG00000177697	6.34785e-08	2.50797e-06	CD151
ENSG00000137941	0.000152797	0.00339573	TTLL7
ENSG00000113327	0.000173986	0.00381992	GABRG2
ENSG00000174021	1.11016e-05	0.000310935	GNG5
ENSG00000135404	1.67411e-07	6.23759e-06	CD63
ENSG00000242173	3.43793e-05	0.000870485	ARHGDIG
ENSG00000168028	8.26328e-07	2.70862e-05	RPSA
ENSG00000113269	2.22045e-16	1.19866e-14	RNF130
ENSG00000015592	4.44089e-16	2.08133e-14	STMN4
ENSG00000118181	4.44089e-16	2.08133e-14	RPS25
ENSG00000156642	2.22045e-16	1.19866e-14	NPTN
ENSG00000166963	7.27104e-07	2.41238e-05	MAP1A
ENSG00000130226	5.14445e-06	0.000151889	DPP6
ENSG00000187164	2.22045e-16	1.19866e-14	SHTN1
ENSG00000067225	4.44089e-16	2.08133e-14	PKM
ENSG00000058404	4.44089e-16	2.08133e-14	CAMK2B
ENSG00000112695	2.37872e-06	7.36895e-05	COX7A2
ENSG00000170540	0.000141247	0.00316053	ARL6IP1
ENSG00000221823	0.000231112	0.00497968	PPP3R1
ENSG00000170915	3.80008e-09	1.65311e-07	PAQR8
ENSG00000115355	5.86384e-06	0.000171888	CCDC88A
ENSG00000183648	4.44089e-16	2.08133e-14	NDUFB1
ENSG00000105409	2.22045e-16	1.19866e-14	ATP1A3
ENSG00000103260	8.88178e-16	3.88441e-14	METRN
ENSG00000108679	2.22045e-16	1.19866e-14	LGALS3BP
ENSG00000166501	4.44089e-16	2.08133e-14	PRKCB
ENSG00000196104	2.22045e-16	1.19866e-14	SPOCK3
ENSG00000188229	8.43023e-05	0.00198119	TUBB4B
ENSG00000141367	6.05208e-06	0.000176845	CLTC
ENSG00000137726	8.88178e-16	3.88441e-14	FXYD6
ENSG00000136237	2.22045e-16	1.19866e-14	RAPGEF5
ENSG00000074416	0.000381188	0.00777572	MGLL
ENSG00000165678	1.17508e-07	4.44208e-06	GHITM
ENSG00000089199	8.88178e-16	3.88441e-14	CHGB
ENSG00000105649	2.22045e-16	1.19866e-14	RAB3A
ENSG00000161970	2.22045e-16	1.19866e-14	RPL26
ENSG00000079215	2.22045e-16	1.19866e-14	SLC1A3
ENSG00000061918	0.000139805	0.00313683	GUCY1B1
ENSG00000109062	3.25046e-07	1.15329e-05	SLC9A3R1
ENSG00000054356	5.22876e-07	1.77439e-05	PTPRN
ENSG00000099308	3.21443e-05	0.000820242	MAST3
ENSG00000130770	3.62554e-05	0.000915155	ATP5IF1
ENSG00000162817	5.76667e-05	0.00139824	C1ORF115
ENSG00000197956	4.782e-08	1.91711e-06	S100A6
ENSG00000166033	2.22045e-16	1.19866e-14	HTRA1
ENSG00000138760	1.15721e-07	4.3917e-06	SCARB2
ENSG00000176340	4.44089e-16	2.08133e-14	COX8A
ENSG00000154975	3.79338e-05	0.000951659	CA10
ENSG00000171159	2.22045e-16	1.19866e-14	BBLN
ENSG00000129244	4.44089e-16	2.08133e-14	ATP1B2
ENSG00000170315	2.22045e-16	1.19866e-14	UBB
ENSG00000135916	1.97088e-08	8.2872e-07	ITM2C
ENSG00000149557	2.22045e-16	1.19866e-14	FEZ1
ENSG00000176884	2.22045e-16	1.19866e-14	GRIN1
ENSG00000132475	2.22045e-16	1.19866e-14	H3-3B
ENSG00000134308	1.7038e-05	0.000456115	YWHAQ
ENSG00000170906	4.44089e-16	2.08133e-14	NDUFA3
ENSG00000108518	6.26269e-08	2.48032e-06	PFN1
ENSG00000169715	2.22045e-16	1.19866e-14	MT1E
ENSG00000105193	2.22045e-16	1.19866e-14	RPS16
ENSG00000106236	0.000502368	0.00998433	NPTX2
ENSG00000197728	2.22045e-16	1.19866e-14	RPS26
ENSG00000196950	0.000140146	0.00314017	SLC39A10
ENSG00000136928	1.37056e-06	4.38707e-05	GABBR2
ENSG00000114391	1.12604e-07	4.29333e-06	RPL24
ENSG00000004660	1.33984e-06	4.29715e-05	CAMKK1
ENSG00000266964	0.000366157	0.00750945	FXYD1
ENSG00000100316	9.489e-08	3.64437e-06	RPL3
ENSG00000240972	2.22045e-16	1.19866e-14	MIF
ENSG00000008988	4.44089e-16	2.08133e-14	RPS20
ENSG00000084731	2.53973e-08	1.04639e-06	KIF3C
ENSG00000142168	4.16606e-05	0.00103719	SOD1
ENSG00000023191	8.89766e-09	3.85018e-07	RNH1
ENSG00000147533	2.31971e-08	9.65469e-07	GOLGA7
ENSG00000135924	1.87457e-08	7.90252e-07	DNAJB2
ENSG00000102144	6.97215e-08	2.74138e-06	PGK1
ENSG00000130255	2.22045e-16	1.19866e-14	RPL36
ENSG00000130303	4.52973e-05	0.00111584	BST2
ENSG00000112335	0.000245635	0.00523832	SNX3
ENSG00000215845	8.88178e-16	3.88441e-14	TSTD1
ENSG00000266402	1.44656e-07	5.41442e-06	SNHG25
ENSG00000105640	2.22045e-16	1.19866e-14	RPL18A
ENSG00000173598	5.56874e-07	1.87807e-05	NUDT4
ENSG00000211584	2.22045e-16	1.19866e-14	SLC48A1
ENSG00000157087	2.22045e-16	1.19866e-14	ATP2B2
ENSG00000221890	2.22045e-16	1.19866e-14	NPTXR
ENSG00000149925	8.88178e-16	3.88441e-14	ALDOA
ENSG00000007516	3.60117e-08	1.46162e-06	BAIAP3
ENSG00000197106	2.33533e-05	0.000614122	SLC6A17
ENSG00000072310	3.50006e-07	1.22328e-05	SREBF1
ENSG00000139644	2.58074e-06	7.94962e-05	TMBIM6
ENSG00000174938	4.61619e-07	1.58293e-05	SEZ6L2
ENSG00000155366	3.88508e-05	0.000973157	RHOC
ENSG00000177807	7.53789e-07	2.49081e-05	KCNJ10
ENSG00000148303	2.22045e-16	1.19866e-14	RPL7A
ENSG00000083845	4.44089e-16	2.08133e-14	RPS5
ENSG00000136942	2.22045e-16	1.19866e-14	RPL35
ENSG00000166347	5.17167e-05	0.00126824	CYB5A
ENSG00000048991	0.000241597	0.00516566	R3HDM1
ENSG00000197457	7.06534e-06	0.00020382	STMN3
ENSG00000196531	4.44089e-16	2.08133e-14	NACA
ENSG00000156411	4.97897e-05	0.00122282	ATP5MJ
ENSG00000163682	1.06442e-06	3.46822e-05	RPL9
ENSG00000163618	0.000114723	0.00262814	CADPS
ENSG00000165566	2.22045e-16	1.19866e-14	AMER2
ENSG00000089009	2.22045e-16	1.19866e-14	RPL6
ENSG00000127955	4.98914e-07	1.69659e-05	GNAI1
ENSG00000044115	8.17215e-08	3.17505e-06	CTNNA1
ENSG00000157103	8.23249e-06	0.000235003	SLC6A1
ENSG00000121653	3.65375e-06	0.000109859	MAPK8IP1
ENSG00000181409	2.22045e-16	1.19866e-14	AATK
ENSG00000171863	2.22045e-16	1.19866e-14	RPS7
ENSG00000166441	4.96742e-07	1.69273e-05	RPL27A
ENSG00000204851	0.000231391	0.00497968	PNMA8B
ENSG00000111716	1.41445e-05	0.000386887	LDHB
ENSG00000164061	1.39275e-05	0.000381588	BSN
ENSG00000172809	4.44089e-16	2.08133e-14	RPL38
ENSG00000174469	6.13651e-07	2.05683e-05	CNTNAP2
ENSG00000060237	9.49152e-08	3.64437e-06	WNK1
ENSG00000179292	1.5799e-05	0.000425734	TMEM151A
ENSG00000243147	2.29359e-05	0.000604117	MRPL33
ENSG00000184221	2.22045e-16	1.19866e-14	OLIG1
ENSG00000132329	2.62506e-07	9.4576e-06	RAMP1
ENSG00000104904	0.000131976	0.00297341	OAZ1
ENSG00000184226	0.000268609	0.00566912	PCDH9
ENSG00000067560	1.38753e-05	0.000380795	RHOA
ENSG00000141668	0.000205721	0.00446868	CBLN2
ENSG00000166922	6.88076e-05	0.00164062	SCG5
ENSG00000125462	2.22045e-16	1.19866e-14	MIR9-1HG
ENSG00000100321	7.43052e-06	0.000213601	SYNGR1
ENSG00000100242	2.22045e-16	1.19866e-14	SUN2
ENSG00000159228	2.22045e-16	1.19866e-14	CBR1
ENSG00000177156	1.80117e-05	0.000479826	TALDO1
ENSG00000088986	2.18059e-08	9.14546e-07	DYNLL1
ENSG00000182809	1.28776e-05	0.000355804	CRIP2
ENSG00000122566	0.00022872	0.00494202	HNRNPA2B1
ENSG00000132692	0.000150221	0.00334759	BCAN
ENSG00000075624	8.88178e-16	3.88441e-14	ACTB
ENSG00000165410	2.22045e-16	1.19866e-14	CFL2
ENSG00000176871	0.0001349	0.00303511	WSB2
ENSG00000187957	7.80619e-06	0.000223938	DNER
ENSG00000134121	4.21922e-06	0.000126166	CHL1
ENSG00000213760	3.17876e-07	1.13277e-05	ATP6V1G2
ENSG00000112186	1.21049e-05	0.000336728	CAP2
ENSG00000134287	8.88178e-16	3.88441e-14	ARF3
ENSG00000163453	5.3979e-08	2.15536e-06	IGFBP7
ENSG00000203879	1.71901e-05	0.000459435	GDI1
ENSG00000099365	3.24995e-05	0.000826728	STX1B
ENSG00000124140	4.67888e-06	0.000138895	SLC12A5
ENSG00000213585	4.99593e-06	0.000148038	VDAC1
ENSG00000167614	5.22402e-06	0.00015396	TTYH1
ENSG00000130294	1.28978e-06	4.1447e-05	KIF1A
ENSG00000130748	1.04477e-05	0.000293626	TMEM160
ENSG00000124172	2.22045e-16	1.19866e-14	ATP5F1E
ENSG00000125144	2.22045e-16	1.19866e-14	MT1G
ENSG00000120265	1.94185e-05	0.00051646	PCMT1
ENSG00000092051	0.000368895	0.00755184	JPH4
ENSG00000124126	2.22045e-16	1.19866e-14	PREX1
ENSG00000152661	2.22045e-16	1.19866e-14	GJA1
ENSG00000241343	1.83349e-08	7.74934e-07	RPL36A
ENSG00000185630	4.51197e-06	0.000134428	PBX1
ENSG00000171951	6.12901e-07	2.05683e-05	SCG2
ENSG00000197694	6.37037e-07	2.13085e-05	SPTAN1
ENSG00000169783	2.24006e-08	9.36369e-07	LINGO1
ENSG00000174748	4.26287e-07	1.47102e-05	RPL15
ENSG00000151914	4.11888e-05	0.001027	DST
ENSG00000173812	5.32646e-05	0.00130035	EIF1
ENSG00000084234	5.25886e-05	0.00128577	APLP2
ENSG00000105223	2.84174e-05	0.000734306	PLD3
ENSG00000185896	8.88178e-16	3.88441e-14	LAMP1
ENSG00000100364	4.4657e-08	1.80356e-06	KIAA0930
ENSG00000135472	0.000427621	0.00857167	FAIM2
ENSG00000250479	1.37082e-07	5.14269e-06	CHCHD10
ENSG00000174437	9.76312e-08	3.73988e-06	ATP2A2
ENSG00000175161	2.08282e-05	0.000551265	CADM2
ENSG00000102760	2.22045e-16	1.19866e-14	RGCC
ENSG00000135720	0.000173935	0.00381992	DYNC1LI2
ENSG00000221946	0.00012868	0.00291522	FXYD7
ENSG00000198695	0.000341524	0.00705332	ND6
ENSG00000162706	5.82263e-05	0.00140886	CADM3
ENSG00000227051	2.98087e-05	0.000769042	C14ORF132
ENSG00000033627	7.11462e-07	2.36528e-05	ATP6V0A1
ENSG00000182013	3.44729e-07	1.21261e-05	PNMA8A
ENSG00000198513	0.000171936	0.00378507	ATL1
ENSG00000175866	0.000109518	0.00252659	BAIAP2
ENSG00000277363	6.06299e-05	0.00146486	SRCIN1
ENSG00000117016	1.45836e-05	0.000395588	RIMS3
ENSG00000120694	2.65538e-06	8.14884e-05	HSPH1
ENSG00000260032	4.44089e-16	2.08133e-14	NORAD
ENSG00000166136	1.13025e-07	4.29935e-06	NDUFB8
ENSG00000214253	2.22045e-16	1.19866e-14	FIS1
ENSG00000144040	7.80117e-05	0.00184396	SFXN5
ENSG00000166448	1.32956e-07	5.01088e-06	TMEM130
ENSG00000127540	2.22045e-16	1.19866e-14	UQCR11
ENSG00000186642	2.43742e-05	0.000637891	PDE2A
ENSG00000154945	1.04721e-08	4.51949e-07	ANKRD40
ENSG00000168675	0.000380669	0.00777572	LDLRAD4
ENSG00000116209	3.46294e-07	1.2155e-05	TMEM59
ENSG00000170579	6.27364e-06	0.000182267	DLGAP1
ENSG00000113732	0.000130128	0.00293581	ATP6V0E1
ENSG00000169744	0.000478408	0.00954292	LDB2
ENSG00000198825	9.95038e-05	0.00231187	INPP5F
ENSG00000164742	0.000269823	0.00568008	ADCY1
ENSG00000159720	0.000258606	0.00548632	ATP6V0D1
ENSG00000130175	1.22107e-06	3.955e-05	PRKCSH
ENSG00000264364	8.96993e-05	0.00210199	DYNLL2
ENSG00000149091	0.000117314	0.00268	DGKZ
ENSG00000147588	8.90403e-06	0.000252849	PMP2
ENSG00000185624	3.79343e-05	0.000951659	P4HB
ENSG00000100201	3.21193e-05	0.000820242	DDX17
ENSG00000128683	0.000163425	0.00360257	GAD1
ENSG00000131981	0.000220914	0.004786	LGALS3
ENSG00000117592	1.01376e-05	0.0002854	PRDX6
ENSG00000063180	1.34679e-05	0.000371486	CA11
ENSG00000154556	7.22252e-05	0.00171711	SORBS2
ENSG00000163630	1.3736e-06	4.38819e-05	SYNPR
ENSG00000124614	4.44089e-16	2.08133e-14	RPS10
ENSG00000138593	1.19897e-05	0.000334091	SECISBP2L
ENSG00000105254	4.76006e-07	1.62885e-05	TBCB
ENSG00000068903	2.22045e-16	1.19866e-14	SIRT2
ENSG00000137285	0.000349757	0.00719608	TUBB2B
ENSG00000182621	6.57233e-06	0.000189933	PLCB1
ENSG00000110931	0.000142012	0.0031733	CAMKK2
ENSG00000198258	2.22045e-16	1.19866e-14	UBL5
ENSG00000084207	1.28149e-08	5.47285e-07	GSTP1
ENSG00000150995	1.59013e-05	0.000427786	ITPR1
ENSG00000136531	2.07171e-05	0.000549212	SCN2A
ENSG00000117519	8.26952e-05	0.00194902	CNN3
ENSG00000114279	2.80843e-05	0.000727999	FGF12
ENSG00000072110	0.000156474	0.00346803	ACTN1
ENSG00000178980	2.22045e-16	1.19866e-14	SELENOW
ENSG00000123349	8.88178e-16	3.88441e-14	PFDN5
ENSG00000171992	2.91677e-07	1.04625e-05	SYNPO
ENSG00000108309	6.68368e-05	0.00160298	RUNDC3A
ENSG00000005486	8.43537e-06	0.000240375	RHBDD2
ENSG00000143862	0.000104613	0.00241684	ARL8A
ENSG00000126267	6.09564e-06	0.000177727	COX6B1
ENSG00000139182	2.22077e-05	0.000586826	CLSTN3
ENSG00000211450	0.000123036	0.00279898	SELENOH
ENSG00000161011	5.49936e-08	2.1886e-06	SQSTM1
ENSG00000174514	0.000390719	0.00792914	MFSD4A
ENSG00000257151	4.41913e-05	0.00109188	#N/A
ENSG00000117408	2.75642e-06	8.42729e-05	IPO13
ENSG00000135390	3.11106e-05	0.000798851	ATP5MC2
ENSG00000140905	1.14807e-05	0.000321003	GCSH
ENSG00000108654	7.58175e-07	2.50026e-05	DDX5
ENSG00000110675	0.000259727	0.00550295	ELMOD1
ENSG00000179364	4.44089e-16	2.08133e-14	PACS2
ENSG00000203485	2.16806e-06	6.76764e-05	INF2
ENSG00000198168	1.70179e-05	0.000456115	SVIP
ENSG00000263001	1.7977e-05	0.000479683	GTF2I
ENSG00000150991	4.44089e-16	2.08133e-14	UBC
ENSG00000074800	2.64337e-05	0.000688486	ENO1
ENSG00000130005	1.9304e-06	6.04887e-05	GAMT
ENSG00000148053	8.88178e-16	3.88441e-14	NTRK2
ENSG00000090266	1.07993e-08	4.64844e-07	NDUFB2
ENSG00000205364	4.44089e-16	2.08133e-14	MT1M
ENSG00000185818	3.20399e-05	0.000820242	NAT8L
ENSG00000130511	0.000239954	0.00513726	SSBP4
ENSG00000167283	8.88178e-16	3.88441e-14	ATP5MG
ENSG00000197746	3.30725e-07	1.16586e-05	PSAP
ENSG00000143156	1.66655e-06	5.24218e-05	NME7
ENSG00000169398	3.00019e-05	0.000772809	PTK2
ENSG00000080503	0.000416274	0.00837788	SMARCA2
ENSG00000105767	1.09263e-05	0.000306551	CADM4
ENSG00000232112	2.22045e-16	1.19866e-14	TMA7
ENSG00000168710	2.22714e-06	6.9388e-05	AHCYL1
ENSG00000092199	0.000407662	0.0082423	HNRNPC
ENSG00000109339	9.38799e-05	0.00219367	MAPK10
ENSG00000204314	0.000265234	0.00561238	PRRT1
ENSG00000121753	5.52429e-05	0.00134664	ADGRB2
ENSG00000125851	8.88178e-16	3.88441e-14	PCSK2
ENSG00000018625	2.22045e-16	1.19866e-14	ATP1A2
ENSG00000125827	0.000393352	0.00796282	TMX4
ENSG00000130725	0.000126662	0.00287347	UBE2M
ENSG00000197982	2.22045e-16	1.19866e-14	C1ORF122
ENSG00000168159	1.22929e-06	3.9723e-05	RNF187
ENSG00000152556	0.000381733	0.00777572	PFKM
ENSG00000105854	1.24246e-05	0.00034445	PON2
ENSG00000134824	3.50992e-07	1.22411e-05	FADS2
ENSG00000149927	0.000110336	0.00253859	DOC2A
ENSG00000090238	3.61765e-05	0.000914575	YPEL3
ENSG00000175264	0.000278231	0.00582708	CHST1
ENSG00000092445	7.81749e-06	0.000223938	TYRO3
ENSG00000141522	2.47621e-05	0.000647007	ARHGDIA
ENSG00000154654	5.25063e-05	0.00128568	NCAM2
ENSG00000167468	1.44139e-05	0.000392941	GPX4
ENSG00000091592	8.86319e-06	0.000252127	NLRP1
ENSG00000186010	8.50646e-08	3.28156e-06	NDUFA13
ENSG00000184752	0.000163376	0.00360257	NDUFA12
ENSG00000185274	9.69974e-06	0.000274017	GALNT17
ENSG00000197860	0.0002665	0.00563188	SGTB
ENSG00000141027	0.00025621	0.00544254	NCOR1
ENSG00000143420	9.45504e-05	0.00220618	ENSA
ENSG00000183283	0.000157911	0.00349042	DAZAP2
ENSG00000180155	0.000389529	0.0079148	LYNX1
ENSG00000162407	1.53337e-05	0.000415247	PLPP3
ENSG00000075618	2.41957e-05	0.000634235	FSCN1
ENSG00000188042	1.11492e-06	3.62554e-05	ARL4C
ENSG00000130287	1.19939e-06	3.89247e-05	NCAN
ENSG00000168913	7.6822e-07	2.52321e-05	ENHO
ENSG00000165502	4.44089e-16	2.08133e-14	RPL36AL
ENSG00000071082	3.10241e-08	1.26757e-06	RPL31
ENSG00000183011	5.7238e-07	1.92639e-05	NAA38
ENSG00000173436	0.000270803	0.00569338	MICOS10
ENSG00000108924	0.000366365	0.00750945	HLF
ENSG00000135486	0.000150851	0.00335705	HNRNPA1
ENSG00000021645	6.42018e-06	0.000186194	NRXN3
ENSG00000166173	1.19756e-08	5.12781e-07	LARP6
ENSG00000143878	0.000391915	0.00794356	RHOB
ENSG00000099797	7.57293e-05	0.0017926	TECR
ENSG00000174871	0.000364337	0.00748663	CNIH2
ENSG00000130477	1.36151e-05	0.000374913	UNC13A
ENSG00000112697	3.08361e-06	9.37505e-05	TMEM30A
ENSG00000105270	1.61527e-06	5.10049e-05	CLIP3
ENSG00000181350	2.24407e-08	9.36369e-07	LRRC75A
ENSG00000134825	8.34883e-08	3.23601e-06	TMEM258
ENSG00000104763	3.4789e-06	0.000105182	ASAH1
ENSG00000110076	8.88178e-16	3.88441e-14	NRXN2
ENSG00000265681	2.55162e-06	7.87475e-05	RPL17
ENSG00000177511	2.54838e-07	9.22193e-06	ST8SIA3
ENSG00000119125	9.54859e-05	0.00222484	GDA
ENSG00000168002	0.000239796	0.00513726	POLR2G
ENSG00000138495	0.000124622	0.00283111	COX17
ENSG00000160584	0.000195203	0.00424586	SIK3
ENSG00000112667	0.000417082	0.00838096	DNPH1
ENSG00000141959	1.53962e-05	0.00041625	PFKL
ENSG00000109436	3.78237e-07	1.31353e-05	TBC1D9
ENSG00000072778	6.28274e-05	0.00151348	ACADVL
ENSG00000119013	2.62511e-06	8.0711e-05	NDUFB3
ENSG00000134352	1.2162e-05	0.000337743	IL6ST
ENSG00000104852	3.03726e-05	0.000781126	SNRNP70
ENSG00000107372	6.2465e-05	0.00150697	ZFAND5
ENSG00000089053	3.75844e-05	0.000945783	ANAPC5
ENSG00000125356	6.05459e-06	0.000176845	NDUFA1
ENSG00000196683	2.28754e-06	7.11343e-05	TOMM7
ENSG00000123562	0.000157658	0.00348954	MORF4L2
ENSG00000135441	0.000297282	0.00621017	BLOC1S1
ENSG00000143774	1.24709e-05	0.00034515	GUK1
ENSG00000129559	0.000129367	0.00292672	NEDD8
ENSG00000165802	2.16852e-07	7.97076e-06	NSMF
ENSG00000167863	0.000346291	0.00714273	ATP5PD
ENSG00000089280	7.15985e-05	0.00170468	FUS
ENSG00000164114	0.000285791	0.00597775	MAP9
ENSG00000116254	8.96024e-06	0.000254004	CHD5
ENSG00000034713	1.05215e-06	3.43508e-05	GABARAPL2
ENSG00000177556	3.56683e-06	0.000107443	ATOX1
ENSG00000089169	0.000426621	0.00856212	RPH3A
ENSG00000004478	9.54183e-07	3.12146e-05	FKBP4
ENSG00000084070	0.000116618	0.00266782	SMAP2
ENSG00000170035	4.6008e-05	0.00113164	UBE2E3
ENSG00000151090	0.000313865	0.00652325	THRB
ENSG00000089220	5.56961e-05	0.00135567	PEBP1
ENSG00000167654	0.000175441	0.00384671	ATCAY
ENSG00000102181	1.83941e-07	6.80696e-06	CD99L2
ENSG00000115226	0.000275453	0.00577629	FNDC4
ENSG00000107404	0.000110348	0.00253859	DVL1
ENSG00000164032	0.000411114	0.00830183	H2AZ1
ENSG00000143543	0.000149026	0.00332549	JTB
ENSG00000116337	3.24107e-05	0.000825752	AMPD2
ENSG00000179604	2.83237e-05	0.000733042	CDC42EP4
ENSG00000228474	5.27819e-07	1.78745e-05	OST4
ENSG00000177700	1.75277e-07	6.51583e-06	POLR2L
ENSG00000140319	9.86882e-05	0.00229618	SRP14
ENSG00000159352	9.32986e-05	0.00218321	PSMD4
ENSG00000160710	8.3051e-05	0.0019546	ADAR
ENSG00000100911	2.60644e-05	0.000679951	PSME2
ENSG00000134248	0.000412736	0.00832431	LAMTOR5
ENSG00000145741	0.000300028	0.00625955	BTF3
ENSG00000100138	6.57351e-07	2.19431e-05	SNU13
ENSG00000123472	4.40423e-05	0.00108985	ATPAF1
ENSG00000143321	0.000153773	0.0034128	HDGF
ENSG00000067836	0.000195011	0.00424586	ROGDI
ENSG00000164398	0.000256046	0.00544254	ACSL6
ENSG00000131469	0.000442484	0.00884792	RPL27
ENSG00000152082	1.34478e-07	5.05658e-06	MZT2B
ENSG00000103363	8.88178e-16	3.88441e-14	ELOB
ENSG00000068078	0.000208918	0.00453211	FGFR3
ENSG00000145990	2.24678e-05	0.000592741	GFOD1
ENSG00000168036	2.00323e-05	0.000531919	CTNNB1
ENSG00000163956	0.000450672	0.00900063	LRPAP1
ENSG00000063660	2.40318e-05	0.00063095	GPC1
ENSG00000116016	6.56432e-05	0.00157666	EPAS1
ENSG00000131669	0.000188074	0.00410171	NINJ1
ENSG00000114646	0.000489401	0.00973845	CSPG5
ENSG00000178467	0.000316697	0.00655712	P4HTM
ENSG00000173272	4.17397e-05	0.00103758	MZT2A
ENSG00000124006	0.0003161	0.00655305	OBSL1
ENSG00000023734	0.000322139	0.00666137	STRAP
ENSG00000169100	0.000348612	0.00718155	SLC25A6
ENSG00000179010	0.000488113	0.00972464	MRFAP1
ENSG00000165264	0.00026918	0.00567385	NDUFB6
ENSG00000166598	0.000114004	0.00261534	HSP90B1

## Sheet: Brain10
Ensembl	combined_pvalue	adjusted_pvalue	symbol
ENSG00000187608	2.22045e-16	1.15299e-14	ISG15
ENSG00000142634	0.000379338	0.00759453	EFHD2
ENSG00000162545	8.88178e-16	3.83317e-14	CAMK2N1
ENSG00000117632	7.05382e-08	2.71686e-06	STMN1
ENSG00000142937	2.22045e-16	1.15299e-14	RPS8
ENSG00000142676	2.22045e-16	1.15299e-14	RPL11
ENSG00000163191	2.22045e-16	1.15299e-14	S100A11
ENSG00000185499	2.22045e-16	1.15299e-14	MUC1
ENSG00000175130	2.22045e-16	1.15299e-14	MARCKSL1
ENSG00000020129	2.22045e-16	1.15299e-14	NCDN
ENSG00000115756	2.22045e-16	1.15299e-14	HPCAL1
ENSG00000197747	2.22045e-16	1.15299e-14	S100A10
ENSG00000034510	2.22045e-16	1.15299e-14	TMSB10
ENSG00000211592	1.11022e-16	1.15299e-14	IGKC
ENSG00000143013	2.22045e-16	1.15299e-14	LMO4
ENSG00000177954	2.22045e-16	1.15299e-14	RPS27
ENSG00000115461	2.22045e-16	1.15299e-14	IGFBP5
ENSG00000135919	5.82545e-08	2.27955e-06	SERPINE2
ENSG00000115414	2.22045e-16	1.15299e-14	FN1
ENSG00000168314	2.22045e-16	1.15299e-14	MOBP
ENSG00000187094	2.22045e-16	1.15299e-14	CCK
ENSG00000080822	2.22045e-16	1.15299e-14	CLDND1
ENSG00000162734	1.3168e-05	0.000349651	PEA15
ENSG00000091513	2.22045e-16	1.15299e-14	TF
ENSG00000189171	2.22045e-16	1.15299e-14	S100A13
ENSG00000143153	2.22045e-16	1.15299e-14	ATP1B1
ENSG00000269028	2.22045e-16	1.15299e-14	MTRNR2L2
ENSG00000160781	2.22045e-16	1.15299e-14	PAQR6
ENSG00000151552	2.22045e-16	1.15299e-14	QDPR
ENSG00000154277	2.22045e-16	1.15299e-14	UCHL1
ENSG00000171476	2.22045e-16	1.15299e-14	HOPX
ENSG00000115310	4.31756e-08	1.7141e-06	RTN4
ENSG00000152583	2.22045e-16	1.15299e-14	SPARCL1
ENSG00000118785	2.22045e-16	1.15299e-14	SPP1
ENSG00000145335	1.34922e-05	0.000357102	SNCA
ENSG00000117152	2.22045e-16	1.15299e-14	RGS4
ENSG00000163041	2.22045e-16	1.15299e-14	H3-3A
ENSG00000131711	2.22045e-16	1.15299e-14	MAP1B
ENSG00000138814	5.26353e-06	0.000150252	PPP3CA
ENSG00000171617	2.22045e-16	1.15299e-14	ENC1
ENSG00000159176	2.22045e-16	1.15299e-14	CSRP1
ENSG00000128656	2.22045e-16	1.15299e-14	CHN1
ENSG00000163032	2.22045e-16	1.15299e-14	VSNL1
ENSG00000150625	2.22045e-16	1.15299e-14	GPM6A
ENSG00000145824	2.22045e-16	1.15299e-14	CXCL14
ENSG00000019582	2.22045e-16	1.15299e-14	CD74
ENSG00000135744	8.88178e-16	3.83317e-14	AGT
ENSG00000113140	2.22045e-16	1.15299e-14	SPARC
ENSG00000135821	2.22045e-16	1.15299e-14	GLUL
ENSG00000137267	2.22045e-16	1.15299e-14	TUBB2A
ENSG00000206503	2.22045e-16	1.15299e-14	HLA-A
ENSG00000234745	2.22045e-16	1.15299e-14	HLA-B
ENSG00000156508	2.22045e-16	1.15299e-14	EEF1A1
ENSG00000143933	2.22249e-08	9.22659e-07	CALM2
ENSG00000143947	2.22045e-16	1.15299e-14	RPS27A
ENSG00000189043	2.22045e-16	1.15299e-14	NDUFA4
ENSG00000164692	2.22045e-16	1.15299e-14	COL1A2
ENSG00000155368	2.22045e-16	1.15299e-14	DBI
ENSG00000160862	2.22045e-16	1.15299e-14	AZGP1
ENSG00000162981	2.09973e-05	0.000533304	LRATD1
ENSG00000112306	2.22045e-16	1.15299e-14	RPS12
ENSG00000106541	2.22045e-16	1.15299e-14	AGR2
ENSG00000123560	2.22045e-16	1.15299e-14	PLP1
ENSG00000187730	1.19615e-06	3.87429e-05	GABRD
ENSG00000104722	2.22045e-16	1.15299e-14	NEFM
ENSG00000277586	2.22045e-16	1.15299e-14	NEFL
ENSG00000014641	2.22045e-16	1.15299e-14	MDH1
ENSG00000104435	2.22045e-16	1.15299e-14	STMN2
ENSG00000164919	1.11022e-16	1.15299e-14	COX6C
ENSG00000144713	2.22045e-16	1.15299e-14	RPL32
ENSG00000165023	4.06482e-05	0.000979535	DIRAS2
ENSG00000147403	2.22045e-16	1.15299e-14	RPL10
ENSG00000162244	2.22045e-16	1.15299e-14	RPL29
ENSG00000130558	2.22045e-16	1.15299e-14	OLFM1
ENSG00000182600	0.000176327	0.00375539	SNORC
ENSG00000170323	2.22045e-16	1.15299e-14	FABP4
ENSG00000244734	1.11022e-16	1.15299e-14	HBB
ENSG00000173432	1.11022e-16	1.15299e-14	SAA1
ENSG00000167996	2.22045e-16	1.15299e-14	FTH1
ENSG00000163399	2.22045e-16	1.15299e-14	ATP1A1
ENSG00000265972	6.30643e-08	2.45018e-06	TXNIP
ENSG00000187514	2.22045e-16	1.15299e-14	PTMA
ENSG00000251562	2.22045e-16	1.15299e-14	MALAT1
ENSG00000188643	2.22045e-16	1.15299e-14	S100A16
ENSG00000109846	2.22045e-16	1.15299e-14	CRYAB
ENSG00000204525	2.22045e-16	1.15299e-14	HLA-C
ENSG00000154146	2.22045e-16	1.15299e-14	NRGN
ENSG00000142089	2.22045e-16	1.15299e-14	IFITM3
ENSG00000026025	2.22045e-16	1.15299e-14	VIM
ENSG00000117984	2.22045e-16	1.15299e-14	CTSD
ENSG00000124935	2.22045e-16	1.15299e-14	SCGB1D2
ENSG00000184007	2.22045e-16	1.15299e-14	PTP4A2
ENSG00000173267	2.22045e-16	1.15299e-14	SNCG
ENSG00000255823	2.22045e-16	1.15299e-14	MTRNR2L8
ENSG00000148671	2.22045e-16	1.15299e-14	ADIRF
ENSG00000172020	4.44089e-16	2.02901e-14	GAP43
ENSG00000138207	2.22045e-16	1.15299e-14	RBP4
ENSG00000115468	2.22045e-16	1.15299e-14	EFHD1
ENSG00000231500	2.22045e-16	1.15299e-14	RPS18
ENSG00000246705	2.22045e-16	1.15299e-14	H2AJ
ENSG00000111341	1.11022e-16	1.15299e-14	MGP
ENSG00000245532	2.22045e-16	1.15299e-14	NEAT1
ENSG00000123416	2.22045e-16	1.15299e-14	TUBA1B
ENSG00000167552	2.22045e-16	1.15299e-14	TUBA1A
ENSG00000127824	4.43586e-06	0.000128646	TUBA4A
ENSG00000170421	1.11022e-16	1.15299e-14	KRT8
ENSG00000111057	2.22045e-16	1.15299e-14	KRT18
ENSG00000189058	2.22045e-16	1.15299e-14	APOD
ENSG00000109475	2.22045e-16	1.15299e-14	RPL34
ENSG00000229117	2.22045e-16	1.15299e-14	RPL41
ENSG00000168993	8.18462e-07	2.70999e-05	CPLX1
ENSG00000205542	2.22045e-16	1.15299e-14	TMSB4X
ENSG00000144834	2.30563e-07	8.23417e-06	TAGLN3
ENSG00000120885	2.22045e-16	1.15299e-14	CLU
ENSG00000067715	2.22045e-16	1.15299e-14	SYT1
ENSG00000237949	2.22045e-16	1.15299e-14	#N/A
ENSG00000136099	2.58466e-06	7.90217e-05	PCDH8
ENSG00000168309	7.90445e-08	3.02082e-06	FAM107A
ENSG00000109472	2.22045e-16	1.15299e-14	CPE
ENSG00000176788	2.22045e-16	1.15299e-14	BASP1
ENSG00000165949	2.22045e-16	1.15299e-14	IFI27
ENSG00000102109	8.88178e-16	3.83317e-14	PCSK1N
ENSG00000080824	2.22045e-16	1.15299e-14	HSP90AA1
ENSG00000211895	2.22045e-16	1.15299e-14	IGHA1
ENSG00000078018	2.57902e-05	0.000645021	MAP2
ENSG00000166710	2.22045e-16	1.15299e-14	B2M
ENSG00000196230	1.66642e-05	0.000434033	TUBB
ENSG00000110484	2.22045e-16	1.15299e-14	SCGB2A2
ENSG00000188536	2.22045e-16	1.15299e-14	HBA2
ENSG00000070808	2.22045e-16	1.15299e-14	CAMK2A
ENSG00000206172	2.22045e-16	1.15299e-14	HBA1
ENSG00000163536	2.22045e-16	1.15299e-14	SERPINI1
ENSG00000164587	2.22045e-16	1.15299e-14	RPS14
ENSG00000176046	2.22045e-16	1.15299e-14	NUPR1
ENSG00000074317	2.22045e-16	1.15299e-14	SNCB
ENSG00000133083	3.95952e-07	1.37798e-05	DCLK1
ENSG00000156976	4.46805e-07	1.54205e-05	EIF4A2
ENSG00000120251	3.79441e-06	0.000111626	GRIA2
ENSG00000186468	2.22045e-16	1.15299e-14	RPS23
ENSG00000092964	5.44558e-08	2.13602e-06	DPYSL2
ENSG00000103034	2.22045e-16	1.15299e-14	NDRG4
ENSG00000138326	2.22045e-16	1.15299e-14	RPS24
ENSG00000129538	2.22045e-16	1.15299e-14	RNASE1
ENSG00000133318	2.22045e-16	1.15299e-14	RTN3
ENSG00000139970	2.22045e-16	1.15299e-14	RTN1
ENSG00000171345	2.22045e-16	1.15299e-14	KRT19
ENSG00000173786	2.22045e-16	1.15299e-14	CNP
ENSG00000099194	2.22045e-16	1.15299e-14	SCD
ENSG00000166165	2.22045e-16	1.15299e-14	CKB
ENSG00000131095	2.22045e-16	1.15299e-14	GFAP
ENSG00000108821	2.22045e-16	1.15299e-14	COL1A1
ENSG00000137825	1.24928e-06	4.02246e-05	ITPKA
ENSG00000108387	2.22045e-16	1.15299e-14	SEPTIN4
ENSG00000133112	2.22045e-16	1.15299e-14	TPT1
ENSG00000170027	2.22045e-16	1.15299e-14	YWHAG
ENSG00000169116	4.44089e-16	2.02901e-14	PARM1
ENSG00000180354	2.22045e-16	1.15299e-14	MTURN
ENSG00000128989	2.22045e-16	1.15299e-14	ARPP19
ENSG00000022355	2.22045e-16	1.15299e-14	GABRA1
ENSG00000174444	2.22045e-16	1.15299e-14	RPL4
ENSG00000156482	2.22045e-16	1.15299e-14	RPL30
ENSG00000137818	2.22045e-16	1.15299e-14	RPLP1
ENSG00000111674	2.22045e-16	1.15299e-14	ENO2
ENSG00000197756	2.22045e-16	1.15299e-14	RPL37A
ENSG00000132639	2.22045e-16	1.15299e-14	SNAP25
ENSG00000101439	2.22045e-16	1.15299e-14	CST3
ENSG00000118432	4.44089e-16	2.02901e-14	CNR1
ENSG00000211445	2.22045e-16	1.15299e-14	GPX3
ENSG00000064787	2.22045e-16	1.15299e-14	BCAS1
ENSG00000250722	2.22045e-16	1.15299e-14	SELENOP
ENSG00000196262	1.68131e-07	6.13857e-06	PPIA
ENSG00000137154	2.22045e-16	1.15299e-14	RPS6
ENSG00000112531	2.22045e-16	1.15299e-14	QKI
ENSG00000117691	2.22045e-16	1.15299e-14	NENF
ENSG00000105711	1.34772e-06	4.33091e-05	SCN1B
ENSG00000105695	2.22045e-16	1.15299e-14	MAG
ENSG00000167641	2.22045e-16	1.15299e-14	PPP1R14A
ENSG00000107317	2.22045e-16	1.15299e-14	PTGDS
ENSG00000197958	2.22045e-16	1.15299e-14	RPL12
ENSG00000111640	1.36592e-05	0.000360355	GAPDH
ENSG00000171368	7.64529e-07	2.54171e-05	TPPP
ENSG00000128739	9.21958e-05	0.00208551	SNRPN
ENSG00000096384	2.22045e-16	1.15299e-14	HSP90AB1
ENSG00000122585	4.44089e-16	2.02901e-14	NPY
ENSG00000087086	2.22045e-16	1.15299e-14	FTL
ENSG00000104888	2.22045e-16	1.15299e-14	SLC17A7
ENSG00000121905	1.44163e-06	4.61455e-05	HPCA
ENSG00000145592	2.22045e-16	1.15299e-14	RPL37
ENSG00000211677	2.22045e-16	1.15299e-14	IGLC2
ENSG00000100219	2.22045e-16	1.15299e-14	XBP1
ENSG00000100285	2.22045e-16	1.15299e-14	NEFH
ENSG00000087250	2.22045e-16	1.15299e-14	MT3
ENSG00000197043	8.88178e-16	3.83317e-14	ANXA6
ENSG00000125148	2.22045e-16	1.15299e-14	MT2A
ENSG00000183036	2.22045e-16	1.15299e-14	PCP4
ENSG00000173660	0.000161737	0.00347176	UQCRH
ENSG00000160180	2.22045e-16	1.15299e-14	TFF3
ENSG00000164176	2.22045e-16	1.15299e-14	EDIL3
ENSG00000141424	2.22045e-16	1.15299e-14	SLC39A6
ENSG00000160182	2.22045e-16	1.15299e-14	TFF1
ENSG00000198668	2.22045e-16	1.15299e-14	CALM1
ENSG00000198888	2.22045e-16	1.15299e-14	ND1
ENSG00000198763	2.22045e-16	1.15299e-14	ND2
ENSG00000157827	2.27831e-07	8.15442e-06	FMNL2
ENSG00000198804	2.22045e-16	1.15299e-14	COX1
ENSG00000198712	2.22045e-16	1.15299e-14	COX2
ENSG00000128564	3.78356e-08	1.51312e-06	VGF
ENSG00000228253	2.22045e-16	1.15299e-14	ATP8
ENSG00000198899	2.22045e-16	1.15299e-14	ATP6
ENSG00000145425	2.22045e-16	1.15299e-14	RPS3A
ENSG00000198938	1.11022e-16	1.15299e-14	COX3
ENSG00000198840	2.22045e-16	1.15299e-14	ND3
ENSG00000130203	2.22045e-16	1.15299e-14	APOE
ENSG00000212907	2.22045e-16	1.15299e-14	ND4L
ENSG00000198886	2.22045e-16	1.15299e-14	ND4
ENSG00000102003	2.22045e-16	1.15299e-14	SYP
ENSG00000135447	2.51141e-08	1.03212e-06	PPP1R1A
ENSG00000198786	2.22045e-16	1.15299e-14	ND5
ENSG00000198727	2.22045e-16	1.15299e-14	CYTB
ENSG00000197971	2.22045e-16	1.15299e-14	MBP
ENSG00000100604	2.22045e-16	1.15299e-14	CHGA
ENSG00000088832	1.51851e-06	4.83227e-05	FKBP1A
ENSG00000134419	2.22045e-16	1.15299e-14	RPS15A
ENSG00000046653	2.22045e-16	1.15299e-14	GPM6B
ENSG00000172428	2.22045e-16	1.15299e-14	COPS9
ENSG00000125814	1.71939e-05	0.000445699	NAPB
ENSG00000160307	2.22045e-16	1.15299e-14	S100B
ENSG00000128245	2.22045e-16	1.15299e-14	YWHAH
ENSG00000164434	2.09268e-05	0.00053234	FABP7
ENSG00000115268	2.22045e-16	1.15299e-14	RPS15
ENSG00000167526	2.22045e-16	1.15299e-14	RPL13
ENSG00000168385	2.7932e-05	0.000693287	SEPTIN2
ENSG00000138078	1.02798e-07	3.85651e-06	PREPL
ENSG00000100097	4.44089e-16	2.02901e-14	LGALS1
ENSG00000181418	2.9289e-05	0.000721496	DDN
ENSG00000165943	1.16797e-05	0.000314213	MOAP1
ENSG00000135426	4.44089e-16	2.02901e-14	TESPA1
ENSG00000121769	0.000148215	0.00321526	FABP3
ENSG00000073969	8.88178e-16	3.83317e-14	NSF
ENSG00000170091	2.22045e-16	1.15299e-14	NSG2
ENSG00000107130	2.37951e-08	9.82854e-07	NCS1
ENSG00000110092	2.22045e-16	1.15299e-14	CCND1
ENSG00000108298	2.22045e-16	1.15299e-14	RPL19
ENSG00000148180	2.22045e-16	1.15299e-14	GSN
ENSG00000008394	5.24212e-05	0.00124087	MGST1
ENSG00000170419	6.58226e-08	2.54526e-06	VSTM2A
ENSG00000124785	3.09007e-05	0.000757774	NRN1
ENSG00000198034	2.22045e-16	1.15299e-14	RPS4X
ENSG00000106211	2.22045e-16	1.15299e-14	HSPB1
ENSG00000136717	5.2981e-06	0.000150975	BIN1
ENSG00000161203	1.76295e-06	5.5454e-05	AP2M1
ENSG00000214548	2.22045e-16	1.15299e-14	MEG3
ENSG00000106976	4.44089e-16	2.02901e-14	DNM1
ENSG00000204580	2.22045e-16	1.15299e-14	DDR1
ENSG00000005893	2.22045e-16	1.15299e-14	LAMP2
ENSG00000140988	2.22045e-16	1.15299e-14	RPS2
ENSG00000066248	5.54318e-07	1.87719e-05	NGEF
ENSG00000104529	2.22045e-16	1.15299e-14	EEF1D
ENSG00000036530	2.49934e-07	8.86789e-06	CYP46A1
ENSG00000175874	5.50589e-06	0.000155541	CREG2
ENSG00000010278	2.22045e-16	1.15299e-14	CD9
ENSG00000130208	2.22045e-16	1.15299e-14	APOC1
ENSG00000081189	2.22045e-16	1.15299e-14	MEF2C
ENSG00000161016	2.22045e-16	1.15299e-14	RPL8
ENSG00000184009	2.22045e-16	1.15299e-14	ACTG1
ENSG00000156298	2.60859e-08	1.06937e-06	TSPAN7
ENSG00000132872	0.000109623	0.00243956	SYT4
ENSG00000171314	1.17108e-09	5.04082e-08	PGAM1
ENSG00000054803	3.74852e-06	0.000110475	CBLN4
ENSG00000145920	4.44089e-16	2.02901e-14	CPLX2
ENSG00000154027	4.06624e-05	0.000979535	AK5
ENSG00000070961	4.44089e-16	2.02901e-14	ATP2B1
ENSG00000105372	2.22045e-16	1.15299e-14	RPS19
ENSG00000101443	2.22045e-16	1.15299e-14	WFDC2
ENSG00000149273	2.22045e-16	1.15299e-14	RPS3
ENSG00000008056	1.63677e-06	5.18842e-05	SYN1
ENSG00000166925	2.22045e-16	1.15299e-14	TSC22D4
ENSG00000188191	2.22045e-16	1.15299e-14	PRKAR1B
ENSG00000136854	2.22045e-16	1.15299e-14	STXBP1
ENSG00000189241	2.26957e-07	8.14097e-06	TSPYL1
ENSG00000171603	4.24838e-08	1.69074e-06	CLSTN1
ENSG00000104833	4.99531e-06	0.000143346	TUBB4A
ENSG00000147416	2.10036e-06	6.50664e-05	ATP6V1B2
ENSG00000100362	4.44089e-16	2.02901e-14	PVALB
ENSG00000105290	2.22045e-16	1.15299e-14	APLP1
ENSG00000134986	0.00035273	0.00710784	NREP
ENSG00000213190	3.37909e-05	0.00082371	MLLT11
ENSG00000171858	2.22045e-16	1.15299e-14	RPS21
ENSG00000106089	6.64931e-05	0.00154271	STX1A
ENSG00000120899	1.17871e-05	0.000316583	PTK2B
ENSG00000139190	1.79425e-05	0.000462175	VAMP1
ENSG00000108107	2.22045e-16	1.15299e-14	RPL28
ENSG00000116106	1.81906e-08	7.6097e-07	EPHA4
ENSG00000110436	2.22045e-16	1.15299e-14	SLC1A2
ENSG00000109099	2.22045e-16	1.15299e-14	PMP22
ENSG00000164402	1.10317e-07	4.11968e-06	SEPTIN8
ENSG00000122545	0.000131947	0.00289305	SEPTIN7
ENSG00000243449	2.47344e-06	7.59052e-05	C4ORF48
ENSG00000114573	0.000150851	0.0032638	ATP6V1A
ENSG00000154096	2.22045e-16	1.15299e-14	THY1
ENSG00000126214	1.62905e-07	5.96105e-06	KLC1
ENSG00000140264	2.22045e-16	1.15299e-14	SERF2
ENSG00000116251	2.22045e-16	1.15299e-14	RPL22
ENSG00000171885	2.22045e-16	1.15299e-14	AQP4
ENSG00000168490	4.44089e-16	2.02901e-14	PHYHIP
ENSG00000178531	4.74747e-05	0.00113861	CTXN1
ENSG00000177432	0.000416023	0.00821833	NAP1L5
ENSG00000070087	0.000464697	0.00906854	PFN2
ENSG00000166913	1.4143e-08	5.94686e-07	YWHAB
ENSG00000010404	2.35868e-08	9.76718e-07	IDS
ENSG00000176485	2.22045e-16	1.15299e-14	PLAAT3
ENSG00000170889	2.22045e-16	1.15299e-14	RPS9
ENSG00000182899	2.22045e-16	1.15299e-14	RPL35A
ENSG00000133169	8.88178e-16	3.83317e-14	BEX1
ENSG00000142541	2.22045e-16	1.15299e-14	RPL13A
ENSG00000164830	1.74335e-05	0.000451195	OXR1
ENSG00000021300	2.22045e-16	1.15299e-14	PLEKHB1
ENSG00000101210	2.22045e-16	1.15299e-14	EEF1A2
ENSG00000162188	2.22045e-16	1.15299e-14	GNG3
ENSG00000086300	1.1176e-05	0.000302153	SNX10
ENSG00000159788	0.000429869	0.00845102	RGS12
ENSG00000198918	2.22045e-16	1.15299e-14	RPL39
ENSG00000172995	1.7741e-06	5.56978e-05	ARPP21
ENSG00000152578	8.53482e-06	0.000234231	GRIA4
ENSG00000092841	2.22045e-16	1.15299e-14	MYL6
ENSG00000102804	2.22045e-16	1.15299e-14	TSC22D1
ENSG00000188846	2.22045e-16	1.15299e-14	RPL14
ENSG00000110700	2.22045e-16	1.15299e-14	RPS13
ENSG00000157782	2.22045e-16	1.15299e-14	CABP1
ENSG00000141753	2.22045e-16	1.15299e-14	IGFBP4
ENSG00000177600	2.22045e-16	1.15299e-14	RPLP2
ENSG00000164405	2.22045e-16	1.15299e-14	UQCRQ
ENSG00000196937	7.40319e-05	0.00170073	FAM3C
ENSG00000064393	2.22045e-16	1.15299e-14	HIPK2
ENSG00000120049	7.35329e-05	0.00169164	KCNIP2
ENSG00000164924	4.44089e-16	2.02901e-14	YWHAZ
ENSG00000198755	2.22045e-16	1.15299e-14	RPL10A
ENSG00000104419	2.22045e-16	1.15299e-14	NDRG1
ENSG00000105894	4.44089e-16	2.02901e-14	PTN
ENSG00000187193	8.88178e-16	3.83317e-14	MT1X
ENSG00000127585	2.22045e-16	1.15299e-14	FBXL16
ENSG00000154518	2.71208e-08	1.10625e-06	ATP5MC3
ENSG00000075945	0.000442487	0.00866783	KIFAP3
ENSG00000158710	2.22045e-16	1.15299e-14	TAGLN2
ENSG00000179915	5.43666e-07	1.84877e-05	NRXN1
ENSG00000131507	1.51661e-06	4.83227e-05	NDFIP1
ENSG00000135940	1.64106e-06	5.19194e-05	COX5B
ENSG00000110651	6.53447e-05	0.00152254	CD81
ENSG00000148798	4.32891e-08	1.71445e-06	INA
ENSG00000127445	7.74786e-08	2.96791e-06	PIN1
ENSG00000120053	9.95241e-06	0.000271315	GOT1
ENSG00000159713	2.22045e-16	1.15299e-14	TPPP3
ENSG00000160678	2.22045e-16	1.15299e-14	S100A1
ENSG00000050165	7.05926e-08	2.71686e-06	DKK3
ENSG00000184613	5.30977e-05	0.00125506	NELL2
ENSG00000173915	6.08806e-07	2.04478e-05	ATP5MK
ENSG00000131174	1.86536e-06	5.81166e-05	COX7B
ENSG00000184515	1.6161e-05	0.000421598	BEX5
ENSG00000147604	4.61331e-07	1.58861e-05	RPL7
ENSG00000198830	3.49748e-08	1.40905e-06	HMGN2
ENSG00000002586	2.12551e-07	7.65781e-06	CD99
ENSG00000159164	2.83995e-06	8.61024e-05	SV2A
ENSG00000149294	8.88178e-16	3.83317e-14	NCAM1
ENSG00000059915	6.60782e-06	0.000184441	PSD
ENSG00000130643	2.63155e-08	1.07609e-06	CALY
ENSG00000157005	8.88178e-16	3.83317e-14	SST
ENSG00000144285	0.000499304	0.00968801	SCN1A
ENSG00000111669	2.84258e-06	8.61024e-05	TPI1
ENSG00000189195	0.00010922	0.00243389	BTBD8
ENSG00000166257	4.44089e-16	2.02901e-14	SCN3B
ENSG00000233927	2.22045e-16	1.15299e-14	RPS28
ENSG00000186462	1.37778e-06	4.41881e-05	NAP1L2
ENSG00000070214	2.22045e-16	1.15299e-14	SLC44A1
ENSG00000136156	5.22988e-05	0.00123977	ITM2B
ENSG00000109971	6.5489e-08	2.53836e-06	HSPA8
ENSG00000149806	2.22045e-16	1.15299e-14	FAU
ENSG00000167191	2.22045e-16	1.15299e-14	GPRC5B
ENSG00000204389	4.44089e-16	2.02901e-14	HSPA1A
ENSG00000142192	1.49405e-07	5.51642e-06	APP
ENSG00000187664	3.88516e-07	1.35498e-05	HAPLN4
ENSG00000185742	4.44089e-16	2.02901e-14	C11ORF87
ENSG00000179456	2.74086e-05	0.000681331	ZBTB18
ENSG00000165175	4.88053e-05	0.0011671	MID1IP1
ENSG00000196126	2.22045e-16	1.15299e-14	HLA-DRB1
ENSG00000089157	2.22045e-16	1.15299e-14	RPLP0
ENSG00000123119	5.22549e-05	0.00123977	NECAB1
ENSG00000169032	2.08478e-07	7.52765e-06	MAP2K1
ENSG00000152954	0.000345456	0.00698459	NRSN1
ENSG00000117450	4.44089e-16	2.02901e-14	PRDX1
ENSG00000122026	2.22045e-16	1.15299e-14	RPL21
ENSG00000165478	4.69694e-06	0.000135736	HEPACAM
ENSG00000103316	1.58228e-05	0.000413433	CRYM
ENSG00000110955	1.5287e-07	5.63166e-06	ATP5F1B
ENSG00000169020	9.55143e-08	3.59977e-06	ATP5ME
ENSG00000122406	8.88178e-16	3.83317e-14	RPL5
ENSG00000004059	1.42332e-05	0.000374894	ARF5
ENSG00000185352	8.56495e-07	2.82449e-05	HS6ST3
ENSG00000168824	5.71064e-05	0.00134399	NSG1
ENSG00000105696	2.22045e-16	1.15299e-14	TMEM59L
ENSG00000204628	2.22045e-16	1.15299e-14	RACK1
ENSG00000160014	2.22045e-16	1.15299e-14	CALM3
ENSG00000063177	2.22045e-16	1.15299e-14	RPL18
ENSG00000144283	1.09106e-05	0.000295467	PKP4
ENSG00000165795	3.11337e-07	1.09515e-05	NDRG2
ENSG00000154917	5.75619e-09	2.45189e-07	RAB6B
ENSG00000213741	2.22045e-16	1.15299e-14	RPS29
ENSG00000097021	0.000394753	0.00786465	ACOT7
ENSG00000125534	1.716e-07	6.25125e-06	PPDPF
ENSG00000109107	1.6136e-07	5.91776e-06	ALDOC
ENSG00000065978	0.000205897	0.00432879	YBX1
ENSG00000145864	8.88178e-16	3.83317e-14	GABRB2
ENSG00000101335	2.22045e-16	1.15299e-14	MYL9
ENSG00000152932	9.0336e-05	0.00204938	RAB3C
ENSG00000172247	1.78172e-06	5.57801e-05	C1QTNF4
ENSG00000109670	0.000182089	0.00386804	FBXW7
ENSG00000087460	2.22045e-16	1.15299e-14	GNAS
ENSG00000241973	1.68125e-08	7.05124e-07	PI4KA
ENSG00000107902	2.22045e-16	1.15299e-14	LHPP
ENSG00000198242	2.22045e-16	1.15299e-14	RPL23A
ENSG00000133142	2.22045e-16	1.15299e-14	TCEAL4
ENSG00000107331	2.22045e-16	1.15299e-14	ABCA2
ENSG00000240694	7.23368e-06	0.000200202	PNMA2
ENSG00000171867	1.15526e-06	3.75671e-05	PRNP
ENSG00000177697	2.22045e-16	1.15299e-14	CD151
ENSG00000106123	3.40006e-06	0.000101116	EPHB6
ENSG00000113327	0.000107991	0.0024098	GABRG2
ENSG00000101489	2.24915e-05	0.000567728	CELF4
ENSG00000174021	2.22045e-16	1.15299e-14	GNG5
ENSG00000135404	2.22045e-16	1.15299e-14	CD63
ENSG00000204592	2.22045e-16	1.15299e-14	HLA-E
ENSG00000168028	2.22045e-16	1.15299e-14	RPSA
ENSG00000113269	1.02573e-07	3.85651e-06	RNF130
ENSG00000118181	2.22045e-16	1.15299e-14	RPS25
ENSG00000156642	2.22045e-16	1.15299e-14	NPTN
ENSG00000166963	7.24036e-05	0.00166801	MAP1A
ENSG00000130226	1.57107e-05	0.000411162	DPP6
ENSG00000187164	6.43649e-09	2.73454e-07	SHTN1
ENSG00000067225	2.22045e-16	1.15299e-14	PKM
ENSG00000058404	8.27011e-07	2.73277e-05	CAMK2B
ENSG00000112695	4.44089e-16	2.02901e-14	COX7A2
ENSG00000221823	0.000335476	0.0067912	PPP3R1
ENSG00000170915	6.36483e-07	2.13336e-05	PAQR8
ENSG00000115355	0.000403607	0.00801177	CCDC88A
ENSG00000183648	4.44089e-16	2.02901e-14	NDUFB1
ENSG00000105409	2.22045e-16	1.15299e-14	ATP1A3
ENSG00000103260	2.4612e-08	1.01404e-06	METRN
ENSG00000108679	2.22045e-16	1.15299e-14	LGALS3BP
ENSG00000166501	4.44089e-16	2.02901e-14	PRKCB
ENSG00000196104	6.44405e-06	0.000180177	SPOCK3
ENSG00000141367	3.2257e-06	9.6281e-05	CLTC
ENSG00000137726	0.000166434	0.00355858	FXYD6
ENSG00000136237	0.000152893	0.0033036	RAPGEF5
ENSG00000074416	0.000167231	0.00357096	MGLL
ENSG00000165678	4.44089e-16	2.02901e-14	GHITM
ENSG00000089199	5.52265e-06	0.000155746	CHGB
ENSG00000105649	2.22045e-16	1.15299e-14	RAB3A
ENSG00000161970	2.22045e-16	1.15299e-14	RPL26
ENSG00000079215	4.44089e-16	2.02901e-14	SLC1A3
ENSG00000149269	2.08132e-05	0.000530274	PAK1
ENSG00000061918	5.0045e-05	0.00119325	GUCY1B1
ENSG00000109062	2.22045e-16	1.15299e-14	SLC9A3R1
ENSG00000054356	4.44089e-16	2.02901e-14	PTPRN
ENSG00000182568	5.43131e-06	0.000154233	SATB1
ENSG00000003249	2.86764e-05	0.000708539	DBNDD1
ENSG00000130770	2.22045e-16	1.15299e-14	ATP5IF1
ENSG00000197956	2.22045e-16	1.15299e-14	S100A6
ENSG00000166033	8.88178e-16	3.83317e-14	HTRA1
ENSG00000154975	6.43887e-07	2.15376e-05	CA10
ENSG00000171159	3.1543e-06	9.44945e-05	BBLN
ENSG00000129244	2.22045e-16	1.15299e-14	ATP1B2
ENSG00000170315	0.000449893	0.00880236	UBB
ENSG00000135916	2.00404e-06	6.22004e-05	ITM2C
ENSG00000149557	2.22045e-16	1.15299e-14	FEZ1
ENSG00000116661	0.000252225	0.0052025	FBXO2
ENSG00000176884	2.22045e-16	1.15299e-14	GRIN1
ENSG00000132475	2.22045e-16	1.15299e-14	H3-3B
ENSG00000176171	0.000370607	0.00742883	BNIP3
ENSG00000111897	0.000366645	0.00736746	SERINC1
ENSG00000170906	6.86641e-05	0.00158857	NDUFA3
ENSG00000108518	2.22045e-16	1.15299e-14	PFN1
ENSG00000169715	2.22045e-16	1.15299e-14	MT1E
ENSG00000105193	2.22045e-16	1.15299e-14	RPS16
ENSG00000106236	0.000400403	0.0079675	NPTX2
ENSG00000197728	2.22045e-16	1.15299e-14	RPS26
ENSG00000136928	4.5132e-08	1.78312e-06	GABBR2
ENSG00000114391	2.22045e-16	1.15299e-14	RPL24
ENSG00000132821	9.77993e-05	0.00219736	VSTM2L
ENSG00000100316	2.22045e-16	1.15299e-14	RPL3
ENSG00000240972	4.4687e-07	1.54205e-05	MIF
ENSG00000008988	0.000156684	0.00336773	RPS20
ENSG00000084731	2.47657e-05	0.000622251	KIF3C
ENSG00000023191	4.21714e-06	0.00012252	RNH1
ENSG00000166313	1.27235e-05	0.000340057	APBB1
ENSG00000147533	3.82575e-05	0.000924324	GOLGA7
ENSG00000135924	0.000190205	0.00401437	DNAJB2
ENSG00000102144	0.000109827	0.00244078	PGK1
ENSG00000130255	2.22045e-16	1.15299e-14	RPL36
ENSG00000130303	2.22045e-16	1.15299e-14	BST2
ENSG00000112335	4.68831e-05	0.00112607	SNX3
ENSG00000215845	2.22045e-16	1.15299e-14	TSTD1
ENSG00000266402	1.32291e-05	0.000350705	SNHG25
ENSG00000092096	7.48149e-09	3.17028e-07	SLC22A17
ENSG00000105640	2.22045e-16	1.15299e-14	RPL18A
ENSG00000126583	0.000228231	0.00473745	PRKCG
ENSG00000173598	2.12273e-06	6.56351e-05	NUDT4
ENSG00000115419	0.000208219	0.00437103	GLS
ENSG00000157087	2.22045e-16	1.15299e-14	ATP2B2
ENSG00000155980	1.011e-05	0.000275153	KIF5A
ENSG00000221890	2.22045e-16	1.15299e-14	NPTXR
ENSG00000149925	2.22045e-16	1.15299e-14	ALDOA
ENSG00000007516	3.50604e-05	0.000850851	BAIAP3
ENSG00000197106	0.000436193	0.00856505	SLC6A17
ENSG00000072310	2.22045e-16	1.15299e-14	SREBF1
ENSG00000139644	4.54248e-05	0.00109265	TMBIM6
ENSG00000174938	0.000326157	0.00664367	SEZ6L2
ENSG00000155366	2.22045e-16	1.15299e-14	RHOC
ENSG00000177807	3.0946e-07	1.0909e-05	KCNJ10
ENSG00000148303	2.22045e-16	1.15299e-14	RPL7A
ENSG00000083845	2.22045e-16	1.15299e-14	RPS5
ENSG00000184602	1.7185e-06	5.42646e-05	SNN
ENSG00000136942	2.22045e-16	1.15299e-14	RPL35
ENSG00000166347	2.22045e-16	1.15299e-14	CYB5A
ENSG00000048991	0.000284608	0.00584098	R3HDM1
ENSG00000197457	3.62574e-08	1.45713e-06	STMN3
ENSG00000196531	2.22045e-16	1.15299e-14	NACA
ENSG00000163682	2.22045e-16	1.15299e-14	RPL9
ENSG00000165566	2.22045e-16	1.15299e-14	AMER2
ENSG00000089009	4.44089e-16	2.02901e-14	RPL6
ENSG00000166780	6.00017e-05	0.00140808	BMERB1
ENSG00000044115	4.85458e-07	1.66817e-05	CTNNA1
ENSG00000157103	1.97943e-07	7.16306e-06	SLC6A1
ENSG00000121653	0.000226814	0.00471401	MAPK8IP1
ENSG00000181409	7.80475e-06	0.000215279	AATK
ENSG00000151729	3.06681e-05	0.00075433	SLC25A4
ENSG00000171863	2.22045e-16	1.15299e-14	RPS7
ENSG00000105568	5.53719e-06	0.000155887	PPP2R1A
ENSG00000166441	4.44089e-16	2.02901e-14	RPL27A
ENSG00000204851	0.000390601	0.00779141	PNMA8B
ENSG00000183775	6.42465e-05	0.00149909	KCTD16
ENSG00000111716	4.44089e-16	2.02901e-14	LDHB
ENSG00000172809	3.89391e-08	1.55345e-06	RPL38
ENSG00000174469	8.88178e-16	3.83317e-14	CNTNAP2
ENSG00000142669	0.000221368	0.00461257	SH3BGRL3
ENSG00000184221	2.22045e-16	1.15299e-14	OLIG1
ENSG00000132329	5.30823e-06	0.000151	RAMP1
ENSG00000067560	7.23253e-08	2.77701e-06	RHOA
ENSG00000141668	5.42051e-05	0.00127939	CBLN2
ENSG00000166922	6.23702e-08	2.42898e-06	SCG5
ENSG00000125462	4.88454e-07	1.67495e-05	MIR9-1HG
ENSG00000100242	2.22045e-16	1.15299e-14	SUN2
ENSG00000086289	0.000248578	0.00513374	EPDR1
ENSG00000130540	1.05363e-06	3.44288e-05	SULT4A1
ENSG00000159228	4.44089e-16	2.02901e-14	CBR1
ENSG00000088986	0.000125761	0.00276113	DYNLL1
ENSG00000182809	0.00020893	0.00437568	CRIP2
ENSG00000172348	8.77536e-07	2.88805e-05	RCAN2
ENSG00000132692	0.000352856	0.00710784	BCAN
ENSG00000075624	2.22045e-16	1.15299e-14	ACTB
ENSG00000165410	2.14728e-09	9.21849e-08	CFL2
ENSG00000176871	9.02556e-05	0.00204938	WSB2
ENSG00000187957	6.17959e-05	0.00144397	DNER
ENSG00000134121	7.74627e-07	2.57005e-05	CHL1
ENSG00000213760	5.46621e-07	1.85497e-05	ATP6V1G2
ENSG00000134287	6.68031e-06	0.00018583	ARF3
ENSG00000163453	3.13787e-08	1.26729e-06	IGFBP7
ENSG00000099365	7.08872e-05	0.00163538	STX1B
ENSG00000124140	9.39463e-08	3.55707e-06	SLC12A5
ENSG00000213585	4.00397e-06	0.000116741	VDAC1
ENSG00000167614	0.000209498	0.00438198	TTYH1
ENSG00000130294	2.37312e-05	0.000597177	KIF1A
ENSG00000142534	4.44089e-16	2.02901e-14	RPS11
ENSG00000130748	8.43041e-05	0.00192053	TMEM160
ENSG00000124172	1.78354e-06	5.57801e-05	ATP5F1E
ENSG00000125144	8.88178e-16	3.83317e-14	MT1G
ENSG00000120265	4.92075e-08	1.93946e-06	PCMT1
ENSG00000124126	5.09878e-09	2.17753e-07	PREX1
ENSG00000152661	2.22045e-16	1.15299e-14	GJA1
ENSG00000241343	2.22045e-16	1.15299e-14	RPL36A
ENSG00000185630	2.22045e-16	1.15299e-14	PBX1
ENSG00000127561	0.000315985	0.00644449	SYNGR3
ENSG00000126709	2.12981e-06	6.57296e-05	IFI6
ENSG00000171951	8.88178e-16	3.83317e-14	SCG2
ENSG00000197694	3.41824e-05	0.000832012	SPTAN1
ENSG00000125730	0.000194667	0.00410324	C3
ENSG00000169783	1.35363e-07	5.02063e-06	LINGO1
ENSG00000174748	4.44089e-16	2.02901e-14	RPL15
ENSG00000104964	3.7341e-08	1.497e-06	TLE5
ENSG00000088899	1.12912e-05	0.000304765	LZTS3
ENSG00000173812	2.15226e-06	6.62976e-05	EIF1
ENSG00000084234	0.00032839	0.00667253	APLP2
ENSG00000013016	1.06344e-05	0.000288945	EHD3
ENSG00000105223	1.37854e-08	5.81147e-07	PLD3
ENSG00000185896	0.000181303	0.00385634	LAMP1
ENSG00000105220	1.79544e-07	6.5261e-06	GPI
ENSG00000135472	2.87777e-06	8.70073e-05	FAIM2
ENSG00000100427	5.76051e-07	1.94274e-05	MLC1
ENSG00000250479	5.49123e-06	0.000155396	CHCHD10
ENSG00000174437	1.75349e-05	0.000453103	ATP2A2
ENSG00000220205	9.60324e-07	3.15417e-05	VAMP2
ENSG00000175161	9.23111e-05	0.00208551	CADM2
ENSG00000102760	4.96833e-07	1.70012e-05	RGCC
ENSG00000221946	0.000235369	0.00486709	FXYD7
ENSG00000198695	4.44089e-16	2.02901e-14	ND6
ENSG00000162706	7.96015e-06	0.000218827	CADM3
ENSG00000102226	0.00021125	0.00441298	USP11
ENSG00000033627	2.58545e-07	9.15358e-06	ATP6V0A1
ENSG00000182013	6.4073e-06	0.000179456	PNMA8A
ENSG00000078328	6.01348e-05	0.00140918	RBFOX1
ENSG00000183741	2.25644e-06	6.93758e-05	CBX6
ENSG00000182220	0.000124226	0.00273109	ATP6AP2
ENSG00000175182	0.000105596	0.00235957	FAM131A
ENSG00000117016	0.000146601	0.00318449	RIMS3
ENSG00000260032	2.22045e-16	1.15299e-14	NORAD
ENSG00000166136	4.97748e-06	0.000143085	NDUFB8
ENSG00000214253	4.79728e-06	0.000138391	FIS1
ENSG00000176749	0.00016502	0.00353298	CDK5R1
ENSG00000115457	5.77316e-06	0.000161973	IGFBP2
ENSG00000196405	2.22045e-16	1.15299e-14	EVL
ENSG00000166448	3.52869e-09	1.51094e-07	TMEM130
ENSG00000127540	8.7276e-06	0.000239121	UQCR11
ENSG00000087258	2.26132e-05	0.00056992	GNAO1
ENSG00000061676	0.000403122	0.00801177	NCKAP1
ENSG00000176490	1.95322e-05	0.000501543	DIRAS1
ENSG00000104112	3.69394e-07	1.29104e-05	SCG3
ENSG00000167815	1.31662e-05	0.000349651	PRDX2
ENSG00000122378	2.84243e-05	0.000704437	PRXL2A
ENSG00000132563	2.90892e-05	0.000717654	REEP2
ENSG00000170579	3.7251e-06	0.000109983	DLGAP1
ENSG00000113732	4.80147e-05	0.00114987	ATP6V0E1
ENSG00000169744	0.000276597	0.00569085	LDB2
ENSG00000273079	0.000422116	0.0083186	GRIN2B
ENSG00000159720	0.000301282	0.00615998	ATP6V0D1
ENSG00000130175	0.000133313	0.00291519	PRKCSH
ENSG00000264364	3.70754e-05	0.000898418	DYNLL2
ENSG00000168264	5.27344e-07	1.80076e-05	IRF2BP2
ENSG00000147588	1.22314e-05	0.000327977	PMP2
ENSG00000185624	2.22045e-16	1.15299e-14	P4HB
ENSG00000174684	1.28147e-05	0.000341378	B4GAT1
ENSG00000132535	0.000412794	0.00816441	DLG4
ENSG00000100201	6.88436e-06	0.000190857	DDX17
ENSG00000128683	9.50848e-08	3.59186e-06	GAD1
ENSG00000112290	0.000153485	0.00331203	WASF1
ENSG00000156467	2.63056e-06	8.02749e-05	UQCRB
ENSG00000131981	2.22045e-16	1.15299e-14	LGALS3
ENSG00000063180	1.27985e-05	0.000341378	CA11
ENSG00000142949	5.63615e-07	1.90473e-05	PTPRF
ENSG00000163630	0.000327165	0.00665591	SYNPR
ENSG00000092820	8.88178e-16	3.83317e-14	EZR
ENSG00000124614	4.44089e-16	2.02901e-14	RPS10
ENSG00000100300	2.85074e-05	0.000705429	TSPO
ENSG00000068903	4.44089e-16	2.02901e-14	SIRT2
ENSG00000011465	1.24875e-06	4.02246e-05	DCN
ENSG00000137285	2.14264e-05	0.000542517	TUBB2B
ENSG00000182621	2.9603e-08	1.20151e-06	PLCB1
ENSG00000110931	3.99446e-06	0.000116672	CAMKK2
ENSG00000170759	3.34328e-05	0.000816196	KIF5B
ENSG00000124507	1.48533e-05	0.000390597	PACSIN1
ENSG00000084207	0.000183912	0.00390169	GSTP1
ENSG00000150995	9.29034e-05	0.00209599	ITPR1
ENSG00000164076	0.000515062	0.00995832	CAMKV
ENSG00000221983	4.3749e-07	1.51608e-05	UBA52
ENSG00000138650	0.000214896	0.00448341	PCDH10
ENSG00000100234	1.76038e-06	5.5454e-05	TIMP3
ENSG00000117519	7.58257e-06	0.000209504	CNN3
ENSG00000114279	9.41691e-05	0.00212163	FGF12
ENSG00000178980	2.98859e-08	1.20999e-06	SELENOW
ENSG00000123349	8.88178e-16	3.83317e-14	PFDN5
ENSG00000171992	3.77923e-05	0.000914435	SYNPO
ENSG00000118160	5.03361e-05	0.00119845	SLC8A2
ENSG00000164794	1.88828e-05	0.000485632	KCNV1
ENSG00000108309	1.45832e-06	4.65887e-05	RUNDC3A
ENSG00000230989	2.88504e-08	1.17388e-06	HSBP1
ENSG00000005486	5.05146e-05	0.00120095	RHBDD2
ENSG00000211450	0.000104749	0.00234385	SELENOH
ENSG00000161011	4.44089e-16	2.02901e-14	SQSTM1
ENSG00000174514	1.52201e-05	0.000399602	MFSD4A
ENSG00000166206	1.21613e-06	3.9312e-05	GABRB3
ENSG00000186732	0.00030249	0.00617696	MPPED1
ENSG00000257151	9.18095e-06	0.000250702	#N/A
ENSG00000135390	0.000101774	0.00228352	ATP5MC2
ENSG00000105402	3.43012e-05	0.000833663	NAPA
ENSG00000108654	3.94836e-06	0.000115739	DDX5
ENSG00000110675	5.11172e-06	0.000146429	ELMOD1
ENSG00000136143	3.40235e-07	1.19168e-05	SUCLA2
ENSG00000179364	3.1726e-06	9.48689e-05	PACS2
ENSG00000102471	0.000122035	0.00269464	NDFIP2
ENSG00000159363	1.06995e-05	0.000290232	ATP13A2
ENSG00000150991	0.000380512	0.00760873	UBC
ENSG00000205581	4.44089e-16	2.02901e-14	HMGN1
ENSG00000040608	1.87038e-06	5.81623e-05	RTN4R
ENSG00000074800	5.9894e-05	0.00140757	ENO1
ENSG00000110427	0.000502644	0.00972971	KIAA1549L
ENSG00000129990	0.00033275	0.00674437	SYT5
ENSG00000130005	7.04548e-05	0.0016277	GAMT
ENSG00000055163	1.24145e-05	0.000332342	CYFIP2
ENSG00000148053	2.10372e-08	8.77806e-07	NTRK2
ENSG00000105373	7.95198e-06	0.000218827	NOP53
ENSG00000205364	2.90385e-06	8.74724e-05	MT1M
ENSG00000185818	1.85573e-06	5.7927e-05	NAT8L
ENSG00000169738	2.2435e-07	8.06514e-06	DCXR
ENSG00000197746	4.44089e-16	2.02901e-14	PSAP
ENSG00000112972	0.000350191	0.00707158	HMGCS1
ENSG00000143156	5.46573e-06	0.000154942	NME7
ENSG00000187189	0.000277598	0.00570427	TSPYL4
ENSG00000140416	0.000288213	0.00590754	TPM1
ENSG00000069329	7.18234e-07	2.39266e-05	VPS35
ENSG00000232112	4.92167e-05	0.00117522	TMA7
ENSG00000183454	4.68854e-06	0.000135733	GRIN2A
ENSG00000167978	6.48045e-07	2.16325e-05	SRRM2
ENSG00000214530	2.22045e-16	1.15299e-14	STARD10
ENSG00000168710	3.03744e-06	9.11607e-05	AHCYL1
ENSG00000107742	7.95358e-08	3.03251e-06	SPOCK2
ENSG00000125835	4.44089e-16	2.02901e-14	SNRPB
ENSG00000109339	0.000112904	0.00249897	MAPK10
ENSG00000204314	0.00036107	0.00726437	PRRT1
ENSG00000147642	2.02033e-05	0.000517152	SYBU
ENSG00000103202	1.52919e-05	0.000400843	NME4
ENSG00000018625	2.22045e-16	1.15299e-14	ATP1A2
ENSG00000164588	0.000426527	0.00839542	HCN1
ENSG00000130725	2.5055e-05	0.000627592	UBE2M
ENSG00000197982	1.01015e-06	3.31117e-05	C1ORF122
ENSG00000152556	3.15933e-05	0.00077244	PFKM
ENSG00000105854	1.48232e-07	5.48551e-06	PON2
ENSG00000092010	2.22045e-16	1.15299e-14	PSME1
ENSG00000164885	0.000502164	0.00972971	CDK5
ENSG00000071553	3.12633e-07	1.09735e-05	ATP6AP1
ENSG00000141522	0.000253348	0.00521909	ARHGDIA
ENSG00000134909	0.00020844	0.00437103	ARHGAP32
ENSG00000154654	2.62372e-05	0.000655198	NCAM2
ENSG00000091592	3.08506e-05	0.000757681	NLRP1
ENSG00000125841	0.000156601	0.00336773	NRSN2
ENSG00000129625	2.47979e-06	7.59574e-05	REEP5
ENSG00000143420	5.6945e-06	0.00016004	ENSA
ENSG00000171450	2.64557e-06	8.05828e-05	CDK5R2
ENSG00000072832	7.95838e-05	0.00182315	CRMP1
ENSG00000145495	5.32727e-07	1.81535e-05	MARCHF6
ENSG00000155097	1.60907e-06	5.11052e-05	ATP6V1C1
ENSG00000135535	1.69851e-05	0.000440986	CD164
ENSG00000162407	0.00014003	0.0030458	PLPP3
ENSG00000188042	0.000232901	0.00482216	ARL4C
ENSG00000140945	0.000186093	0.00394285	CDH13
ENSG00000168913	1.9997e-05	0.000512673	ENHO
ENSG00000165502	4.44089e-16	2.02901e-14	RPL36AL
ENSG00000071082	2.21447e-08	9.21667e-07	RPL31
ENSG00000180879	3.0124e-07	1.06421e-05	SSR4
ENSG00000173436	1.78666e-05	0.000460944	MICOS10
ENSG00000108924	0.000441903	0.00866678	HLF
ENSG00000115128	0.000329056	0.00667777	SF3B6
ENSG00000047249	0.00017601	0.00375351	ATP6V1H
ENSG00000166173	0.000189143	0.00399711	LARP6
ENSG00000005810	6.67833e-05	0.00154725	MYCBP2
ENSG00000171223	2.75141e-06	8.36507e-05	JUNB
ENSG00000196876	0.000225908	0.00470117	SCN8A
ENSG00000174871	0.000112781	0.00249897	CNIH2
ENSG00000137497	2.48151e-05	0.000622536	NUMA1
ENSG00000168906	0.000132887	0.00290977	MAT2A
ENSG00000157064	2.72393e-05	0.000678152	NMNAT2
ENSG00000119711	3.12576e-05	0.000765377	ALDH6A1
ENSG00000125648	0.000405324	0.0080361	SLC25A23
ENSG00000151229	8.0035e-05	0.00182837	SLC2A13
ENSG00000181350	5.25754e-06	0.000150252	LRRC75A
ENSG00000134825	1.14876e-05	0.000309556	TMEM258
ENSG00000104763	8.88178e-16	3.83317e-14	ASAH1
ENSG00000160932	5.33842e-08	2.09902e-06	LY6E
ENSG00000265681	8.88178e-16	3.83317e-14	RPL17
ENSG00000085733	9.07944e-06	0.000248344	CTTN
ENSG00000198931	4.44089e-16	2.02901e-14	APRT
ENSG00000177511	2.10692e-05	0.0005343	ST8SIA3
ENSG00000136810	9.50877e-05	0.00213937	TXN
ENSG00000165119	0.000111811	0.0024815	HNRNPK
ENSG00000109436	2.22045e-16	1.15299e-14	TBC1D9
ENSG00000136240	0.000163761	0.0035106	KDELR2
ENSG00000170075	2.4297e-07	8.63957e-06	GPR37L1
ENSG00000134352	1.56261e-07	5.74366e-06	IL6ST
ENSG00000102316	4.44089e-16	2.02901e-14	MAGED2
ENSG00000135454	2.63414e-05	0.000656799	B4GALNT1
ENSG00000117410	8.88178e-16	3.83317e-14	ATP6V0B
ENSG00000030582	4.44089e-16	2.02901e-14	GRN
ENSG00000196683	8.88178e-16	3.83317e-14	TOMM7
ENSG00000123562	0.000122644	0.00270357	MORF4L2
ENSG00000143774	0.000197083	0.00414881	GUK1
ENSG00000165802	0.000137906	0.00300759	NSMF
ENSG00000089280	0.000156304	0.00336773	FUS
ENSG00000269893	5.8292e-07	1.96187e-05	SNHG8
ENSG00000111275	6.64579e-06	0.000185185	ALDH2
ENSG00000164929	0.000229412	0.00475593	BAALC
ENSG00000105419	3.59916e-06	0.000106649	MEIS3
ENSG00000124422	2.0803e-05	0.000530274	USP22
ENSG00000150593	1.32088e-07	4.9103e-06	PDCD4
ENSG00000089169	6.07651e-05	0.00142191	RPH3A
ENSG00000004478	1.29156e-07	4.81224e-06	FKBP4
ENSG00000139200	8.07006e-05	0.001841	PIANP
ENSG00000143314	2.32789e-07	8.29557e-06	MRPL24
ENSG00000116288	0.00046516	0.00906854	PARK7
ENSG00000114942	2.91544e-06	8.766e-05	EEF1B2
ENSG00000134375	1.6879e-05	0.000438928	TIMM17A
ENSG00000105583	1.14651e-06	3.73568e-05	WDR83OS
ENSG00000158747	3.82011e-06	0.00011218	NBL1
ENSG00000115306	6.61515e-05	0.00153696	SPTBN1
ENSG00000113161	0.000467335	0.00910009	HMGCR
ENSG00000171735	0.000388948	0.00776791	CAMTA1
ENSG00000204217	0.000368806	0.00740179	BMPR2
ENSG00000239672	8.58097e-08	3.25654e-06	NME1
ENSG00000163479	4.44089e-16	2.02901e-14	SSR2
ENSG00000143543	1.08145e-07	4.04784e-06	JTB
ENSG00000152092	0.000498338	0.00968075	ASTN1
ENSG00000143256	0.000409287	0.00810484	PFDN2
ENSG00000116521	0.00029098	0.00595681	SCAMP3
ENSG00000221978	0.000188715	0.00399322	CCNL2
ENSG00000006625	3.33936e-06	9.94917e-05	GGCT
ENSG00000203667	1.8481e-07	6.70263e-06	COX20
ENSG00000177700	2.22045e-16	1.15299e-14	POLR2L
ENSG00000182004	9.75602e-09	4.12343e-07	SNRPE
ENSG00000116586	0.000124165	0.00273109	LAMTOR2
ENSG00000143183	6.54409e-05	0.00152262	TMCO1
ENSG00000100911	4.44089e-16	2.02901e-14	PSME2
ENSG00000118200	0.000138446	0.00301534	CAMSAP2
ENSG00000145741	4.44089e-16	2.02901e-14	BTF3
ENSG00000266472	8.17386e-08	3.10925e-06	MRPS21
ENSG00000164733	3.97643e-06	0.000116353	CTSB
ENSG00000167658	1.05454e-06	3.44288e-05	EEF2
ENSG00000147677	2.16708e-05	0.000547857	EIF3H
ENSG00000113712	3.42607e-06	0.000101705	CSNK1A1
ENSG00000164398	0.000493995	0.00960778	ACSL6
ENSG00000143621	2.07663e-05	0.000530274	ILF2
ENSG00000131469	3.70645e-06	0.00010963	RPL27
ENSG00000115685	8.69373e-05	0.00197776	PPP1R7
ENSG00000170144	1.35772e-05	0.000358771	HNRNPA3
ENSG00000152082	2.22045e-16	1.15299e-14	MZT2B
ENSG00000103363	1.1707e-06	3.79939e-05	ELOB
ENSG00000143742	4.06006e-07	1.40996e-05	SRP9
ENSG00000149932	6.80266e-06	0.000188912	TMEM219
ENSG00000100345	2.8929e-06	8.73034e-05	MYH9
ENSG00000178035	5.69301e-05	0.00134177	IMPDH2
ENSG00000169714	0.000104093	0.00233235	CNBP
ENSG00000123384	0.000122074	0.00269464	LRP1
ENSG00000116016	9.05037e-05	0.00205034	EPAS1
ENSG00000131669	4.96697e-06	0.000143034	NINJ1
ENSG00000074211	7.97742e-05	0.00182496	PPP2R2C
ENSG00000144746	0.000418948	0.00826613	ARL6IP5
ENSG00000159692	7.8748e-05	0.00180654	CTBP1
ENSG00000049759	0.000457527	0.00894103	NEDD4L
ENSG00000173272	5.88702e-08	2.29815e-06	MZT2A
ENSG00000114902	0.000149159	0.00323147	SPCS1
ENSG00000111667	0.000136382	0.00297833	USP5
ENSG00000148154	4.03722e-06	0.000117501	UGCG

[truncated: 2 more sheets: Brain11, Brain12]
