# Supplementary material for: Probabilistic embedding, clustering, and alignment for integrating spatial transcriptomics data with PRECAST
Source: Nat Commun. 2023 Jan 18;14:296. doi: 10.1038/s41467-023-35947-w (PMC9849443; doi:10.1038/s41467-023-35947-w)
Supplement: Supplementary file 4 — Supplementary Data 1-8 [file 41467_2023_35947_MOESM4_ESM.zip › Supplementary Data/Dataset4_mouseLiver8_Domain_DEGsList.xlsx]

## Sheet: Domain1
p_val	avg_log2FC	pct.1	pct.2	p_val_adj	cluster	gene
2.43206e-169	0.750765	0.928	0.426	4.86413e-166	1	Oat
8.71098e-112	0.732823	0.881	0.495	1.7422e-108	1	Cyp2a5
3.13255e-174	0.724264	0.963	0.467	6.26511e-171	1	Cyp2e1
5.27343e-84	0.697592	0.756	0.475	1.05469e-80	1	Mup13
5.50204e-105	0.645152	0.893	0.507	1.10041e-101	1	Gulo
2.06464e-104	0.603986	0.887	0.52	4.12927e-101	1	Lect2
3.30764e-120	0.599479	0.883	0.501	6.61527e-117	1	Cyp2c37
1.84429e-58	0.578778	0.649	0.357	3.68857e-55	1	Sult3a1
2.28266e-72	0.546242	0.832	0.529	4.56531e-69	1	Cyp4a14
1.97644e-87	0.5403	0.846	0.506	3.95288e-84	1	Slc22a1
1.71884e-70	0.526373	0.738	0.384	3.43767e-67	1	Slc1a2
2.14659e-57	0.5223	0.801	0.541	4.29317e-54	1	Aldh3a2
7.32191e-131	0.520976	0.881	0.48	1.46438e-127	1	Cyp3a11
4.3438e-94	0.481782	0.872	0.51	8.68759e-91	1	Cyp1a2
4.36063e-58	0.481779	0.803	0.539	8.72126e-55	1	Cyp4a10
6.1366e-78	0.464649	0.854	0.531	1.22732e-74	1	Ang
6.16932e-113	0.462148	0.866	0.477	1.23386e-109	1	Aldh1a1
4.89657e-47	0.459377	0.77	0.524	9.79314e-44	1	Slco1a1
6.67473e-104	0.449559	0.863	0.497	1.33495e-100	1	Cyp2c69
1.80078e-26	0.449073	0.545	0.273	3.60155e-23	1	Lhpp
2.8776e-86	0.449037	0.791	0.435	5.7552e-83	1	Glul
4.73261e-37	0.441767	0.631	0.35	9.46522e-34	1	Gstm3
5.1606e-114	0.43386	0.889	0.499	1.03212e-110	1	Rnase4
1.41302e-27	0.427768	0.574	0.322	2.82604e-24	1	Gstm2
1.78469e-111	0.422796	0.866	0.503	3.56938e-108	1	Rgn
5.90194e-106	0.412436	0.86	0.491	1.18039e-102	1	Akr1c6
1.07582e-115	0.401683	0.876	0.466	2.15165e-112	1	Cyp2c29
8.47212e-32	0.398883	0.574	0.39	1.69442e-28	1	Mup-ps16
6.06321e-97	0.383834	0.846	0.51	1.21264e-93	1	Pon1
3.10848e-46	0.382633	0.787	0.566	6.21695e-43	1	Cyp2c54
1.27914e-28	0.381895	0.705	0.493	2.55828e-25	1	Blvrb
2.4838e-27	0.370587	0.674	0.467	4.9676e-24	1	Cyp2c67
1.77192e-68	0.3672	0.819	0.529	3.54384e-65	1	Cyp2c50
3.24989e-19	0.365639	0.533	0.318	6.49978e-16	1	Cyp2c38
3.20402e-25	0.358641	0.708	0.49	6.40804e-22	1	Cyp3a44
1.86866e-24	0.358075	0.696	0.491	3.73731e-21	1	Slc16a10
2.32361e-12	0.354283	0.403	0.191	4.64722e-09	1	Acot1
3.98569e-68	0.351561	0.816	0.505	7.97139e-65	1	Slco1b2
8.45438e-30	0.350255	0.685	0.511	1.69088e-26	1	Mup11
1.89098e-13	0.342562	0.367	0.184	3.78197e-10	1	Nxpe2
2.17031e-23	0.340498	0.655	0.46	4.34061e-20	1	Cela1
4.58614e-21	0.336309	0.562	0.314	9.17228e-18	1	Cyp2d9
7.32946e-18	0.333409	0.469	0.259	1.46589e-14	1	Tbx3
1.21602e-27	0.324561	0.705	0.53	2.43204e-24	1	Mup9
1.14762e-107	0.323218	0.835	0.459	2.29523e-104	1	Car3
7.95423e-23	0.318386	0.674	0.48	1.59085e-19	1	Csad
2.19363e-24	0.306805	0.515	0.32	4.38726e-21	1	Ndrg1
8.94485e-24	0.301286	0.679	0.501	1.78897e-20	1	Cyp7a1
6.32834e-19	0.301152	0.511	0.319	1.26567e-15	1	Plbd1
3.66872e-32	0.297379	0.764	0.568	7.33743e-29	1	Ugt2b1
3.66966e-19	0.294755	0.619	0.424	7.33932e-16	1	Gstm6
2.18765e-14	0.288078	0.551	0.36	4.37529e-11	1	Adh4
2.62845e-60	0.287035	0.792	0.496	5.2569e-57	1	Gstm1
5.46991e-16	0.283519	0.594	0.429	1.09398e-12	1	Avpr1a
2.59236e-13	0.282634	0.515	0.344	5.18471e-10	1	Ahr
5.52567e-21	0.280876	0.717	0.568	1.10513e-17	1	Plpp3
1.70976e-68	0.276908	0.773	0.488	3.41953e-65	1	Gsta3
7.50329e-17	0.272618	0.582	0.423	1.50066e-13	1	Idh3a
7.5961e-18	0.272503	0.41	0.266	1.51922e-14	1	Rmdn2
6.23632e-19	0.27204	0.694	0.535	1.24726e-15	1	Cldn2
6.09725e-49	0.2717	0.773	0.521	1.21945e-45	1	Sord
9.23635e-17	0.267407	0.685	0.511	1.84727e-13	1	1810058I24Rik
6.68444e-25	0.258625	0.73	0.568	1.33689e-21	1	Nat8f2
6.74832e-27	0.25545	0.74	0.571	1.34966e-23	1	Ces3a
1.2323e-14	0.250125	0.426	0.266	2.46459e-11	1	Cyp7b1

## Sheet: Domain2
p_val	avg_log2FC	pct.1	pct.2	p_val_adj	cluster	gene
2.58547e-208	2.57985	0.995	0.452	5.17095e-205	2	Glul
6.01202e-188	2.27292	0.977	0.398	1.2024e-184	2	Slc1a2
2.52923e-212	2.14624	0.997	0.469	5.05847e-209	2	Oat
4.15293e-130	1.41686	0.954	0.526	8.30587e-127	2	Cyp2a5
9.36481e-137	1.30249	0.959	0.54	1.87296e-133	2	Gulo
3.64935e-71	1.24522	0.718	0.325	7.2987e-68	2	Cyp2d9
4.64616e-132	1.22635	0.956	0.53	9.29233e-129	2	Slc22a1
5.52284e-133	1.14324	0.964	0.549	1.10457e-129	2	Lect2
1.05299e-170	1.13269	0.995	0.513	2.10598e-167	2	Cyp2e1
2.16722e-58	1.12646	0.713	0.371	4.33443e-55	2	Gstm3
1.59578e-58	1.12534	0.536	0.142	3.19156e-55	2	Rhbg
1.42124e-86	1.10569	0.905	0.553	2.84248e-83	2	Cyp4a14
2.22394e-92	1.10254	0.887	0.491	4.44788e-89	2	Mup13.2
1.50218e-60	1.0882	0.646	0.291	3.00437e-57	2	Lhpp
1.14993e-143	1.08585	0.964	0.532	2.29986e-140	2	Cyp2c37
2.39427e-123	1.00716	0.956	0.539	4.78855e-120	2	Cyp1a2
1.77275e-153	0.913581	0.982	0.505	3.5455e-150	2	Aldh1a1
2.06407e-75	0.89202	0.91	0.556	4.12814e-72	2	Cyp4a10
1.10661e-39	0.832269	0.372	0.097	2.21321e-36	2	Slc13a3
4.15791e-56	0.785938	0.874	0.561	8.31581e-53	2	Aldh3a2
9.13965e-86	0.783321	0.915	0.558	1.82793e-82	2	Ang
4.4845e-30	0.777562	0.664	0.385	8.96899e-27	2	Sult3a1
8.5543e-40	0.773228	0.769	0.505	1.71086e-36	2	Slc16a10
5.75206e-35	0.750584	0.605	0.344	1.15041e-31	2	Gstm2
5.63747e-37	0.749735	0.759	0.509	1.12749e-33	2	Blvrb
5.84348e-33	0.743843	0.518	0.276	1.1687e-29	2	Tbx3
1.55882e-133	0.72928	0.962	0.499	3.11764e-130	2	Cyp2c29
2.28239e-32	0.728325	0.749	0.481	4.56478e-29	2	Alas1
1.54058e-116	0.711137	0.938	0.533	3.08116e-113	2	Rnase4
1.03304e-101	0.707119	0.933	0.525	2.06608e-98	2	Slco1b2
1.55851e-40	0.695221	0.818	0.544	3.11703e-37	2	Slco1a1
1.73508e-09	0.691591	0.379	0.167	3.47016e-06	2	Cyp2c55
5.45128e-35	0.682423	0.795	0.551	1.09026e-31	2	Akr1c20
3.89395e-15	0.673728	0.315	0.11	7.78791e-12	2	Serpina7
8.09481e-27	0.671762	0.723	0.483	1.61896e-23	2	Cyp2c67
7.04699e-24	0.655779	0.71	0.474	1.4094e-20	2	Cela1
1.65005e-94	0.649885	0.915	0.516	3.3001e-91	2	Cyp3a11
7.79305e-25	0.645497	0.638	0.442	1.55861e-21	2	Gstm6
1.47287e-31	0.635097	0.738	0.523	2.94573e-28	2	1810058I24Rik
9.40041e-16	0.631643	0.577	0.334	1.88008e-12	2	Ndrg1
1.39538e-91	0.626478	0.933	0.527	2.79075e-88	2	Cyp2c69
6.72769e-32	0.625283	0.79	0.509	1.34554e-28	2	Cyp7a1
1.3402e-103	0.625151	0.931	0.521	2.68041e-100	2	Akr1c6
1.29417e-11	0.62134	0.331	0.114	2.58834e-08	2	Slc1a4
5.38533e-24	0.618626	0.413	0.211	1.07707e-20	2	Acot1
7.82921e-103	0.612319	0.938	0.532	1.56584e-99	2	Rgn
1.03116e-17	0.610017	0.392	0.2	2.06233e-14	2	Nxpe2
1.35776e-16	0.58201	0.39	0.155	2.71552e-13	2	Hsd3b5
7.0141e-18	0.57776	0.569	0.346	1.40282e-14	2	Tsc22d1
1.41851e-69	0.563054	0.882	0.552	2.83702e-66	2	Cyp2c50
2.96882e-18	0.553934	0.556	0.378	5.93765e-15	2	Adh4
1.74408e-23	0.545917	0.764	0.569	3.48816e-20	2	Aqp9
2.69285e-45	0.537008	0.844	0.583	5.3857e-42	2	Cyp2c54
5.9458e-12	0.522393	0.523	0.337	1.18916e-08	2	Plbd1
3.68246e-18	0.507379	0.605	0.405	7.36491e-15	2	Mup-ps16
4.92663e-17	0.501548	0.503	0.342	9.85325e-14	2	Cyp2c38
6.57051e-68	0.500756	0.877	0.517	1.3141e-64	2	Gstm1
7.02563e-13	0.498112	0.464	0.328	1.40513e-09	2	Mme
1.11842e-42	0.495971	0.833	0.562	2.23683e-39	2	Cyb5a
1.07081e-35	0.491165	0.828	0.583	2.14162e-32	2	Serpina6
5.86935e-67	0.485842	0.887	0.54	1.17387e-63	2	Pon1
1.33601e-27	0.485486	0.769	0.542	2.67203e-24	2	Mup9
7.00908e-17	0.477616	0.631	0.442	1.40182e-13	2	Avpr1a
1.4248e-62	0.473847	0.867	0.537	2.84959e-59	2	Sord
5.476e-18	0.468518	0.703	0.526	1.0952e-14	2	Mup11
8.79258e-11	0.464366	0.587	0.438	1.75852e-07	2	Idh3a
7.77397e-19	0.461641	0.731	0.563	1.55479e-15	2	Por
7.48772e-37	0.459766	0.808	0.582	1.49754e-33	2	Ces3a
6.54011e-27	0.450922	0.772	0.587	1.30802e-23	2	Ugt2b1
4.49426e-09	0.450224	0.503	0.369	8.98852e-06	2	Phldb2
3.79754e-18	0.450029	0.733	0.548	7.59507e-15	2	Cldn2
1.50014e-09	0.438099	0.513	0.361	3.00028e-06	2	Ahr
8.37744e-17	0.431024	0.723	0.582	1.67549e-13	2	Prodh
2.90846e-17	0.430412	0.731	0.571	5.81692e-14	2	Ugt2b35
1.61809e-12	0.426286	0.708	0.58	3.23617e-09	2	Eci2
5.65584e-13	0.423093	0.677	0.536	1.13117e-09	2	Alad
3.8075e-49	0.414792	0.813	0.534	7.61501e-46	2	Aldh2
9.4235e-16	0.413087	0.718	0.591	1.8847e-12	2	Atp11c
4.7889e-87	0.405183	0.936	0.487	9.57779e-84	2	Car3
3.43031e-12	0.403186	0.623	0.478	6.86061e-09	2	Slc16a7
8.68632e-29	0.402019	0.792	0.576	1.73726e-25	2	Nrn1
5.59971e-12	0.401959	0.718	0.574	1.11994e-08	2	Cpox
1.50641e-19	0.394323	0.756	0.577	3.01283e-16	2	Msmo1
2.17356e-54	0.390292	0.854	0.54	4.34712e-51	2	Pah
6.45937e-10	0.387834	0.674	0.546	1.29187e-06	2	Arpp19
1.59269e-17	0.383332	0.754	0.579	3.18538e-14	2	Plpp3
7.88365e-33	0.382986	0.805	0.564	1.57673e-29	2	Prdx6
4.054e-11	0.381484	0.705	0.576	8.108e-08	2	Akr1c14
7.77743e-60	0.379342	0.864	0.508	1.55549e-56	2	Gsta3
1.73718e-13	0.375135	0.715	0.583	3.47436e-10	2	Mbl1
1.5496e-07	0.370558	0.579	0.429	0.000309919	2	Psmd14
2.04726e-11	0.368103	0.492	0.362	4.09452e-08	2	Cd36
4.95455e-15	0.367736	0.746	0.597	9.9091e-12	2	AW112010
1.38141e-13	0.363739	0.697	0.529	2.76282e-10	2	Malat1
6.86818e-08	0.359817	0.464	0.35	0.000137364	2	Fam107b
4.1875e-45	0.355745	0.8	0.536	8.37499e-42	2	Mug1
5.04264e-12	0.351495	0.697	0.558	1.00853e-08	2	Agxt2
7.19668e-17	0.3412	0.736	0.584	1.43934e-13	2	Akr1a1
7.11251e-08	0.335373	0.472	0.365	0.00014225	2	Mrps18a
1.92109e-23	0.33173	0.782	0.579	3.84218e-20	2	Nat8f2
1.78049e-26	0.328746	0.777	0.575	3.56099e-23	2	C4bp
7.95989e-08	0.32872	0.556	0.438	0.000159198	2	Rex1bd
2.43959e-09	0.328543	0.492	0.395	4.87918e-06	2	Reln
1.46657e-09	0.319577	0.71	0.561	2.93315e-06	2	Fabp2
1.3519e-11	0.3164	0.692	0.589	2.70381e-08	2	Acsm1
2.92905e-07	0.312427	0.31	0.216	0.000585809	2	Ube2e2
1.82021e-07	0.312038	0.628	0.524	0.000364042	2	Tmem243
3.20361e-13	0.309712	0.744	0.586	6.40722e-10	2	Slc19a2
5.74413e-08	0.307842	0.687	0.597	0.000114883	2	Ces2e
8.14361e-14	0.306825	0.736	0.569	1.62872e-10	2	Dcn
2.13108e-13	0.304135	0.754	0.595	4.26216e-10	2	F5
6.74202e-14	0.303708	0.744	0.595	1.3484e-10	2	Hsd17b4
4.22991e-07	0.298251	0.541	0.447	0.000845981	2	Tex264
1.80566e-19	0.296205	0.746	0.574	3.61131e-16	2	Ghr
9.21201e-16	0.292091	0.754	0.59	1.8424e-12	2	Ugt2b34
9.1468e-14	0.290444	0.741	0.598	1.82936e-10	2	Fmo1
3.91798e-07	0.289096	0.626	0.503	0.000783595	2	Csad
3.71561e-07	0.287846	0.444	0.373	0.000743122	2	Idh2
2.17318e-11	0.285903	0.713	0.59	4.34636e-08	2	Acaa1b
1.70708e-09	0.285333	0.695	0.588	3.41417e-06	2	Abcc2
4.34651e-12	0.281968	0.733	0.597	8.69303e-09	2	Aldh4a1
6.31027e-08	0.274715	0.705	0.579	0.000126205	2	Psma1
1.24496e-07	0.272137	0.677	0.578	0.000248993	2	Adtrp
1.15882e-12	0.270684	0.738	0.584	2.31765e-09	2	Cyp27a1
1.44159e-18	0.257318	0.733	0.545	2.88317e-15	2	Hpd

## Sheet: Domain3
p_val	avg_log2FC	pct.1	pct.2	p_val_adj	cluster	gene
1.17696e-23	0.2524	0.678	0.475	2.35391e-20	3	Ahsg
4.28972e-19	0.711769	0.718	0.529	8.57944e-16	3	Malat1
1.04072e-10	0.252244	0.636	0.529	2.08143e-07	3	Adh1
9.44216e-10	0.431343	0.667	0.532	1.88843e-06	3	Cox1
3.80657e-08	0.367079	0.136	0.087	7.61313e-05	3	Col6a3
2.84577e-07	0.282871	0.201	0.057	0.000569155	3	Fbln1

## Sheet: Domain4
p_val	avg_log2FC	pct.1	pct.2	p_val_adj	cluster	gene
3.17499e-77	0.283645	0.732	0.477	6.34999e-74	4	Hamp2
6.20957e-37	0.392659	0.647	0.471	1.24191e-33	4	Cyp3a44
7.78703e-25	0.347471	0.445	0.31	1.55741e-21	4	Sult2a1

## Sheet: Domain5
p_val	avg_log2FC	pct.1	pct.2	p_val_adj	cluster	gene
4.30122e-30	2.91239	0.583	0.22	8.60243e-27	5	Gsn
6.27281e-25	2.37313	0.623	0.354	1.25456e-21	5	Col3a1
7.0028e-19	1.8137	0.377	0.082	1.40056e-15	5	Dpt
2.00536e-17	1.00497	0.744	0.576	4.01073e-14	5	Dcn
2.73174e-15	1.96748	0.528	0.284	5.46348e-12	5	Vim
1.88874e-12	1.29578	0.704	0.563	3.77749e-09	5	Tmsb4x
2.13828e-11	1.87296	0.452	0.208	4.27657e-08	5	Col1a2
1.9107e-10	1.60323	0.387	0.12	3.8214e-07	5	Col1a1
3.68457e-10	1.54165	0.362	0.067	7.36914e-07	5	Tagln
4.17481e-10	1.37165	0.276	0.113	8.34962e-07	5	Crip1
5.06147e-10	1.20709	0.312	0.081	1.01229e-06	5	Myh11
1.03167e-09	1.14135	0.251	0.068	2.06334e-06	5	Mgp
1.07412e-09	1.36807	0.246	0.129	2.14825e-06	5	H2-Eb1
1.1657e-09	1.0294	0.251	0.082	2.3314e-06	5	Prss23
3.32165e-09	1.06083	0.261	0.06	6.64331e-06	5	Myl9
6.5308e-09	0.641305	0.392	0.164	1.30616e-05	5	Synpo2
1.52231e-08	1.5851	0.382	0.179	3.04461e-05	5	Ahnak
3.30488e-08	0.799179	0.281	0.056	6.60977e-05	5	Tnnt2
9.02389e-08	0.653304	0.216	0.118	0.000180478	5	Lgals1
1.27068e-07	1.12691	0.387	0.257	0.000254136	5	Cd74
1.47711e-07	0.804145	0.196	0.036	0.000295422	5	Htra3
1.63267e-07	1.17537	0.377	0.212	0.000326534	5	Lum

## Sheet: Domain6
p_val	avg_log2FC	pct.1	pct.2	p_val_adj	cluster	gene
1.06623e-233	0.925512	0.926	0.432	2.13246e-230	6	Cyp2f2
3.90107e-175	0.96808	0.855	0.406	7.80215e-172	6	Sds
2.26581e-168	0.790061	0.894	0.482	4.53161e-165	6	Hal
2.16322e-147	0.501752	0.837	0.456	4.32645e-144	6	Rida
2.68064e-146	0.813771	0.851	0.487	5.36129e-143	6	Ctsc
7.03949e-142	0.725703	0.862	0.484	1.4079e-138	6	Hsd17b13
1.40915e-127	0.741827	0.828	0.493	2.81829e-124	6	A1bg
3.28898e-123	0.267256	0.777	0.423	6.57795e-120	6	Mup3
1.35378e-115	0.322235	0.778	0.431	2.70757e-112	6	Hpx
2.84343e-102	0.404213	0.822	0.502	5.68686e-99	6	Pigr
8.79764e-101	0.273054	0.811	0.499	1.75953e-97	6	Cps1
3.7035e-86	0.567745	0.797	0.525	7.407e-83	6	Gls2
8.07577e-86	0.283028	0.778	0.498	1.61515e-82	6	Hsd11b1
2.00553e-82	0.645143	0.651	0.327	4.01106e-79	6	Aldh1b1
3.95108e-81	0.559791	0.776	0.494	7.90216e-78	6	Pck1
7.62699e-80	0.6288	0.711	0.388	1.5254e-76	6	Etnppl
3.37222e-78	0.306878	0.782	0.51	6.74443e-75	6	Arg1
3.14135e-77	0.309555	0.772	0.502	6.2827e-74	6	Tat
7.68625e-75	0.522995	0.786	0.527	1.53725e-71	6	Slc7a2
1.75839e-74	0.551466	0.781	0.514	3.51677e-71	6	Fmo3
6.47338e-68	0.559431	0.561	0.277	1.29468e-64	6	Hsd17b6
3.35044e-66	0.439661	0.784	0.532	6.70088e-63	6	Uroc1
4.8383e-64	0.488152	0.789	0.539	9.6766e-61	6	Gldc
6.92862e-61	0.522179	0.456	0.193	1.38572e-57	6	Cdh1
2.01406e-60	0.431324	0.782	0.519	4.02812e-57	6	Cyp2a4
2.14339e-59	0.464378	0.757	0.519	4.28679e-56	6	Apoa4
3.26937e-58	0.505216	0.696	0.441	6.53874e-55	6	Sfxn1
8.84206e-58	0.443456	0.767	0.544	1.76841e-54	6	Amdhd1
6.96513e-55	0.472036	0.732	0.476	1.39303e-51	6	Cyp17a1
1.02344e-52	0.26222	0.741	0.52	2.04687e-49	6	Uox
1.05097e-51	0.32275	0.747	0.542	2.10193e-48	6	Cth
4.77607e-48	0.38716	0.758	0.551	9.55215e-45	6	Ftcd
6.86721e-46	0.303729	0.762	0.553	1.37344e-42	6	Acly
1.23438e-43	0.347153	0.747	0.549	2.46876e-40	6	Got1
9.16495e-37	0.348381	0.735	0.558	1.83299e-33	6	Slc25a47
1.26075e-34	0.400585	0.508	0.297	2.52151e-31	6	Slc3a1
1.43088e-32	0.325829	0.715	0.554	2.86177e-29	6	G6pc
6.10619e-32	0.256384	0.744	0.552	1.22124e-28	6	C9
5.37719e-29	0.274781	0.72	0.559	1.07544e-25	6	Asl
2.77078e-28	0.37239	0.522	0.305	5.54157e-25	6	Gas2
5.5373e-27	0.272009	0.71	0.558	1.10746e-23	6	Sdc1
6.81765e-26	0.324619	0.595	0.413	1.36353e-22	6	Paxx
8.09414e-24	0.34462	0.462	0.274	1.61883e-20	6	Foxq1
5.64125e-23	0.27568	0.602	0.435	1.12825e-19	6	Aspg
3.20678e-22	0.267412	0.362	0.206	6.41355e-19	6	Dct
5.75916e-22	0.285807	0.645	0.482	1.15183e-18	6	Ddah1
1.18374e-21	0.333729	0.274	0.115	2.36748e-18	6	Cryl1
1.40812e-20	0.266507	0.673	0.517	2.81623e-17	6	Abhd2
1.01913e-18	0.269654	0.6	0.447	2.03826e-15	6	Tm4sf4
1.04018e-16	0.271708	0.439	0.307	2.08035e-13	6	Car14
6.1012e-16	0.310849	0.302	0.149	1.22024e-12	6	Mfsd2a
9.69049e-15	0.310887	0.358	0.19	1.9381e-11	6	Tstd1

## Sheet: Domain7
p_val	avg_log2FC	pct.1	pct.2	p_val_adj	cluster	gene
1.29172e-73	2.14275	0.676	0.218	2.58345e-70	7	Spp1
2.97763e-90	1.38516	0.83	0.369	5.95526e-87	7	Aldh1b1
5.3973e-92	1.28606	0.903	0.481	1.07946e-88	7	Sds
1.15402e-55	1.00712	0.792	0.438	2.30804e-52	7	Etnppl
1.39644e-77	0.965188	0.922	0.545	2.79288e-74	7	Ctsc
5.87974e-72	0.956404	0.9	0.533	1.17595e-68	7	Pck1
1.47163e-79	0.924293	0.905	0.546	2.94327e-76	7	Hsd17b13
4.50498e-96	0.923976	0.973	0.514	9.00995e-93	7	Cyp2f2
6.76867e-82	0.897191	0.927	0.551	1.35373e-78	7	Hal
4.75099e-63	0.861825	0.884	0.55	9.50198e-60	7	Apoa4
5.98e-40	0.857695	0.589	0.228	1.196e-36	7	Cdh1
3.74108e-48	0.834389	0.686	0.316	7.48217e-45	7	Hsd17b6
6.01888e-30	0.754287	0.616	0.325	1.20378e-26	7	Slc3a1
3.10992e-16	0.746469	0.484	0.215	6.21983e-13	7	Gsn
8.47183e-42	0.72993	0.832	0.556	1.69437e-38	7	Fmo3
1.04656e-44	0.723242	0.859	0.549	2.09313e-41	7	A1bg
7.91134e-25	0.622691	0.708	0.465	1.58227e-21	7	Tm4sf4
2.81602e-32	0.622348	0.805	0.575	5.63204e-29	7	G6pc
4.6766e-27	0.600701	0.722	0.483	9.3532e-24	7	Sfxn1
1.37247e-17	0.598332	0.508	0.261	2.74494e-14	7	Mmd2
7.15075e-69	0.583276	0.897	0.517	1.43015e-65	7	Rida
9.25196e-20	0.56697	0.411	0.215	1.85039e-16	7	Tstd1
1.24319e-15	0.562742	0.559	0.34	2.48637e-12	7	Gas2
7.95747e-22	0.556159	0.381	0.18	1.59149e-18	7	Serpina12
1.54468e-32	0.545938	0.824	0.575	3.08935e-29	7	Sdc1
2.89029e-19	0.541791	0.689	0.461	5.78058e-16	7	Atp1b1
7.27092e-31	0.541578	0.814	0.581	1.45418e-27	7	Gldc
5.66166e-34	0.540801	0.819	0.562	1.13233e-30	7	Cyp2a4
3.65053e-11	0.536611	0.33	0.138	7.30106e-08	7	Cryl1
1.37759e-18	0.530796	0.589	0.414	2.75518e-15	7	Anxa5
5.12977e-30	0.518694	0.808	0.572	1.02595e-26	7	Gls2
1.87644e-12	0.518575	0.565	0.348	3.75288e-09	7	Col3a1
1.20866e-09	0.517176	0.397	0.199	2.41731e-06	7	Timp3
1.5211e-25	0.514633	0.819	0.57	3.04219e-22	7	Slc7a2
1.36088e-92	0.511952	0.914	0.48	2.72175e-89	7	Hpx
1.12136e-30	0.489582	0.819	0.573	2.24273e-27	7	Uroc1
6.40417e-19	0.488778	0.743	0.52	1.28083e-15	7	Cyp17a1
1.88947e-14	0.482793	0.651	0.489	3.77894e-11	7	Txnip
3.33314e-09	0.461309	0.405	0.229	6.66629e-06	7	Dct
4.9494e-28	0.455191	0.797	0.58	9.89881e-25	7	Got1
3.89095e-11	0.454627	0.359	0.171	7.78191e-08	7	Mfsd2a
6.73201e-99	0.437064	0.905	0.475	1.3464e-95	7	Mup3
3.18438e-14	0.436601	0.6	0.414	6.36876e-11	7	Bhlhe40
5.58645e-12	0.434356	0.243	0.095	1.11729e-08	7	Scd2
1.73362e-29	0.429216	0.811	0.584	3.46725e-26	7	Errfi1
9.05677e-10	0.427317	0.395	0.224	1.81135e-06	7	Ly6a
2.39007e-39	0.423085	0.83	0.557	4.78015e-36	7	Pigr
3.59289e-17	0.417092	0.735	0.539	7.18578e-14	7	Abhd2
3.26429e-18	0.415046	0.77	0.583	6.52858e-15	7	Amdhd1
2.27744e-21	0.404055	0.762	0.584	4.55488e-18	7	Asl
4.02057e-11	0.40115	0.581	0.446	8.04113e-08	7	Paxx
1.1879e-24	0.394389	0.765	0.576	2.3758e-21	7	Cth
5.32318e-38	0.391258	0.784	0.548	1.06464e-34	7	Tat
1.80346e-08	0.385168	0.27	0.126	3.60692e-05	7	Ptgds
1.21848e-10	0.380035	0.465	0.306	2.43696e-07	7	Foxq1
3.72158e-12	0.379095	0.67	0.508	7.44316e-09	7	Ddah1
9.86902e-13	0.378272	0.727	0.572	1.9738e-09	7	Ly6e
6.97424e-14	0.37153	0.749	0.577	1.39485e-10	7	Suclg1
3.07843e-41	0.370872	0.83	0.554	6.15686e-38	7	Arg1
8.72148e-16	0.370175	0.77	0.586	1.7443e-12	7	Slc25a47
2.62886e-31	0.36843	0.776	0.548	5.25772e-28	7	Fbp1
1.89805e-19	0.364833	0.784	0.592	3.79609e-16	7	Slc2a2
1.22093e-16	0.354598	0.754	0.587	2.44186e-13	7	Mug2
1.67183e-09	0.352945	0.427	0.294	3.34365e-06	7	Slc41a2
8.66794e-23	0.352497	0.776	0.569	1.73359e-19	7	Fasn
9.68277e-09	0.339084	0.668	0.524	1.93655e-05	7	G0s2
2.5068e-12	0.323901	0.751	0.587	5.0136e-09	7	Ftcd
4.50318e-07	0.320107	0.624	0.474	0.000900635	7	App
2.24019e-10	0.318817	0.722	0.58	4.48038e-07	7	Man2a1
1.01689e-32	0.316636	0.773	0.544	2.03379e-29	7	Apoa5
7.01038e-27	0.314642	0.789	0.55	1.40208e-23	7	Ass1
7.38445e-11	0.312209	0.727	0.592	1.47689e-07	7	Aass
4.30042e-08	0.31096	0.684	0.56	8.60083e-05	7	Tmsb4x
1.17029e-28	0.310346	0.805	0.553	2.34059e-25	7	Uox
1.54955e-10	0.297842	0.73	0.587	3.09911e-07	7	Tob1
5.53912e-13	0.296159	0.757	0.601	1.10782e-09	7	Id2
1.62818e-09	0.291827	0.622	0.463	3.25636e-06	7	Aspg
3.30093e-11	0.291526	0.727	0.582	6.60187e-08	7	Nnmt
9.72823e-35	0.287926	0.811	0.544	1.94565e-31	7	Hsd11b1
9.81676e-15	0.287153	0.757	0.59	1.96335e-11	7	Acly
2.06922e-48	0.28401	0.8	0.484	4.13844e-45	7	Aldob
1.52649e-07	0.282633	0.7	0.574	0.000305298	7	Cxadr
7.13554e-12	0.280784	0.746	0.579	1.42711e-08	7	Qsox1
5.8505e-23	0.277326	0.738	0.543	1.1701e-19	7	Tdo2
1.16904e-08	0.267256	0.705	0.586	2.33807e-05	7	Slc38a2
2.56233e-18	0.26697	0.724	0.569	5.12465e-15	7	Cfh
3.72216e-08	0.265103	0.362	0.248	7.44433e-05	7	Wsb1
1.96757e-07	0.263317	0.689	0.547	0.000393515	7	Ccl9
1.28183e-07	0.260446	0.462	0.336	0.000256366	7	Srd5a1
6.1303e-09	0.260342	0.73	0.574	1.22606e-05	7	Tars
5.57132e-42	0.257745	0.805	0.504	1.11426e-38	7	Apoc3
3.63608e-08	0.25743	0.724	0.594	7.27215e-05	7	Degs1
2.68546e-07	0.257123	0.668	0.586	0.000537092	7	Cbs
1.37839e-14	0.256681	0.711	0.527	2.75678e-11	7	Cox1
