# Supplementary material for: Probabilistic embedding, clustering, and alignment for integrating spatial transcriptomics data with PRECAST
Source: Nat Commun. 2023 Jan 18;14:296. doi: 10.1038/s41467-023-35947-w (PMC9849443; doi:10.1038/s41467-023-35947-w)
Supplement: Supplementary file 4 — Supplementary Data 1-8 [file 41467_2023_35947_MOESM4_ESM.zip › Supplementary Data/Dataset1_Domain_DEGsList_brain12.xlsx]

## Sheet: Domain1
p_val	avg_log2FC	pct.1	pct.2	p_val_adj	cluster	gene
3.75451e-193	0.314178	0.73	0.597	7.50901e-190	1	ENC1
9.01784e-165	0.405996	0.694	0.524	1.80357e-161	1	HOPX

## Sheet: Domain2
p_val	avg_log2FC	pct.1	pct.2	p_val_adj	cluster	gene
0	1.08541	0.667	0.253	0	2	PCP4
0	0.597943	0.854	0.517	0	2	TMSB10
0	0.530905	0.844	0.585	0	2	SYT1
0	0.517095	0.829	0.592	0	2	TUBB2A
0	0.481899	0.628	0.335	0	2	SLC24A2
0	0.453701	0.667	0.381	0	2	DIRAS2
0	0.449597	0.72	0.48	0	2	SYN2
0	0.427624	0.841	0.579	0	2	SNAP25
0	0.423364	0.801	0.579	0	2	STMN2
0	0.41341	0.845	0.564	0	2	TUBA1B
0	0.402001	0.743	0.529	0	2	SNCA
0	0.378033	0.77	0.571	0	2	NDRG4
0	0.374306	0.801	0.594	0	2	STMN1
0	0.371392	0.655	0.411	0	2	COX7A1
2.33426e-301	0.378449	0.745	0.529	4.66852e-298	2	TTC9B
1.3234e-299	0.360889	0.742	0.534	2.6468e-296	2	NAPB
1.72723e-286	0.28733	0.791	0.599	3.45447e-283	2	UCHL1
3.01924e-267	0.403523	0.696	0.45	6.03849e-264	2	DCLK1
5.2216e-265	0.300733	0.787	0.601	1.04432e-261	2	MAP1B
6.37058e-259	0.416344	0.642	0.381	1.27412e-255	2	PFKP
1.16245e-255	0.304974	0.783	0.59	2.32491e-252	2	SLC17A7
1.64152e-250	0.306126	0.783	0.584	3.28304e-247	2	NEFL
1.36391e-244	0.410605	0.577	0.331	2.72782e-241	2	FAM3C
3.26441e-241	0.292076	0.77	0.599	6.52882e-238	2	SNRPN
9.8891e-241	0.334794	0.705	0.488	1.97782e-237	2	CPLX1
3.17495e-239	0.303825	0.769	0.591	6.3499e-236	2	ENO2
3.48208e-239	0.329257	0.721	0.502	6.96416e-236	2	MOAP1
1.4008e-237	0.307008	0.776	0.597	2.80161e-234	2	BASP1
4.55122e-237	0.32378	0.705	0.495	9.10245e-234	2	SNCG
5.9843e-215	0.32447	0.644	0.406	1.19686e-211	2	STX1A
3.16742e-207	0.290318	0.751	0.586	6.33485e-204	2	SERPINI1
6.3346e-205	0.270019	0.77	0.608	1.26692e-201	2	YWHAG
5.42264e-200	0.293005	0.674	0.451	1.08453e-196	2	ATP6V1A
2.37774e-199	0.470632	0.463	0.203	4.75548e-196	2	EFHD2
5.40452e-194	0.266283	0.735	0.554	1.0809e-190	2	CCNI
3.80287e-190	0.284656	0.693	0.482	7.60573e-187	2	CHGA
1.01509e-189	0.354864	0.561	0.321	2.03017e-186	2	UBE2QL1
4.9868e-189	0.309431	0.627	0.396	9.9736e-186	2	NRN1
8.05597e-185	0.356219	0.543	0.301	1.61119e-181	2	SSBP3
3.34927e-184	0.268429	0.731	0.573	6.69855e-181	2	SYP
9.24154e-178	0.251195	0.76	0.596	1.84831e-174	2	STXBP1
3.41263e-177	0.275989	0.596	0.359	6.82526e-174	2	MGLL
7.37996e-173	0.253798	0.737	0.583	1.47599e-169	2	KLC1
3.71878e-172	0.263151	0.709	0.54	7.43756e-169	2	NSF
3.48059e-170	0.273126	0.664	0.459	6.96119e-167	2	ATP6V1B2
1.07137e-167	0.384423	0.521	0.288	2.14275e-164	2	NREP
2.9575e-165	0.250572	0.721	0.557	5.91499e-162	2	SYN1
5.83883e-161	0.461083	0.421	0.191	1.16777e-157	2	IPCEF1
8.55779e-158	0.279921	0.586	0.361	1.71156e-154	2	SNAP91
1.65588e-155	0.25337	0.664	0.46	3.31175e-152	2	DNAJC6
3.81196e-153	0.312408	0.466	0.269	7.62391e-150	2	NRSN1
5.01451e-152	0.288266	0.58	0.356	1.0029e-148	2	PNMA8B
1.58849e-150	0.265038	0.623	0.403	3.17698e-147	2	MYO5A
2.54558e-150	0.326866	0.534	0.309	5.09116e-147	2	NAP1L5
1.74818e-148	0.257956	0.641	0.438	3.49637e-145	2	NUDT4
5.65575e-144	0.267679	0.57	0.357	1.13115e-140	2	NAP1L2
3.6379e-143	0.259324	0.617	0.409	7.27581e-140	2	SH3GL2
1.80404e-137	0.281441	0.592	0.374	3.60808e-134	2	CELF4
1.5318e-135	0.26651	0.566	0.345	3.0636e-132	2	SPOCK1
1.43313e-131	0.274313	0.56	0.338	2.86627e-128	2	EPHB6
2.25571e-131	0.263047	0.553	0.337	4.51142e-128	2	CAMK2G
1.93225e-121	0.275089	0.528	0.319	3.86449e-118	2	TRIM37
1.85735e-116	0.290435	0.522	0.31	3.71471e-113	2	MICAL2
5.6493e-116	0.289806	0.467	0.273	1.12986e-112	2	ELAVL4
1.95388e-114	0.329933	0.457	0.252	3.90775e-111	2	KCNC2
6.44768e-113	0.289024	0.504	0.295	1.28954e-109	2	NUAK1
6.13735e-106	0.402878	0.383	0.171	1.22747e-102	2	CAMK2D
1.83862e-95	0.353931	0.409	0.205	3.67724e-92	2	TBR1
7.74816e-95	0.310973	0.428	0.231	1.54963e-91	2	SATB1
3.47543e-92	0.323656	0.425	0.22	6.95087e-89	2	PCLO
3.1525e-90	0.307373	0.42	0.226	6.30501e-87	2	CDK14
1.13898e-71	0.322082	0.365	0.173	2.27796e-68	2	GABRA5
1.51025e-67	0.295771	0.283	0.131	3.0205e-64	2	NEUROD6
1.84353e-64	0.257246	0.406	0.229	3.68706e-61	2	OXCT1
2.48465e-57	0.283722	0.379	0.202	4.9693e-54	2	BCL11A
1.12163e-50	0.259236	0.347	0.182	2.24325e-47	2	ELAVL2
1.70109e-30	0.250551	0.355	0.208	3.40218e-27	2	PVALB

## Sheet: Domain3
p_val	avg_log2FC	pct.1	pct.2	p_val_adj	cluster	gene
2.88181e-283	1.42401	0.847	0.549	5.76363e-280	3	SCGB2A2
4.65074e-149	0.884425	0.76	0.51	9.30148e-146	3	MBP
1.30802e-137	1.34371	0.669	0.499	2.61604e-134	3	SCGB1D2
2.33605e-93	1.15342	0.596	0.481	4.67209e-90	3	KRT19
2.81792e-92	0.444711	0.692	0.549	5.63583e-89	3	RPLP1
3.7837e-82	1.17329	0.555	0.44	7.56739e-79	3	MUC1
1.70679e-71	0.504108	0.709	0.583	3.41357e-68	3	RPL10
1.72381e-69	0.68159	0.694	0.519	3.44761e-66	3	PLP1
2.0499e-66	1.26377	0.478	0.355	4.0998e-63	3	S100A11
2.9225e-61	0.264698	0.653	0.515	5.845e-58	3	FTH1
3.88932e-55	0.424437	0.677	0.573	7.77863e-52	3	RPS12
7.57861e-55	1.29439	0.462	0.348	1.51572e-51	3	KRT8
9.04819e-52	0.416426	0.686	0.58	1.80964e-48	3	RPL13
1.16956e-45	0.445815	0.698	0.588	2.33912e-42	3	RPS27
6.85918e-45	0.486781	0.7	0.594	1.37184e-41	3	RPL19
1.12274e-43	0.256172	0.653	0.537	2.24548e-40	3	RPL41
2.54282e-43	0.320811	0.656	0.556	5.08564e-40	3	EEF1A1
2.74505e-43	0.569181	0.679	0.51	5.49011e-40	3	GFAP
2.15228e-39	0.457335	0.689	0.601	4.30455e-36	3	RPL8
6.0705e-37	1.2195	0.405	0.298	1.2141e-33	3	KRT18
8.89314e-37	0.391244	0.677	0.595	1.77863e-33	3	RPS14
2.54727e-35	0.537605	0.654	0.601	5.09453e-32	3	RPS15A
2.30536e-34	0.469613	0.687	0.595	4.61072e-31	3	RPS18
7.99834e-34	0.402577	0.697	0.591	1.59967e-30	3	RPL13A
3.08446e-33	0.314215	0.645	0.554	6.16893e-30	3	FTL
3.88256e-33	0.672962	0.615	0.577	7.76511e-30	3	B2M
9.77887e-33	0.515706	0.66	0.598	1.95577e-29	3	RPL12
7.76212e-32	0.556947	0.657	0.599	1.55242e-28	3	RPS2
1.80414e-31	0.30137	0.12	0.181	3.60828e-28	3	NME4
2.30064e-30	0.421866	0.682	0.602	4.60127e-27	3	RPL18
6.2868e-28	0.341967	0.676	0.6	1.25736e-24	3	TPT1
7.31884e-28	0.316008	0.644	0.58	1.46377e-24	3	RPL32
1.46273e-27	0.449847	0.665	0.598	2.92546e-24	3	RPS19
1.98524e-27	0.326736	0.658	0.591	3.97049e-24	3	RPS15
3.62868e-26	0.360948	0.66	0.599	7.25736e-23	3	RPS8
6.01575e-26	0.344942	0.67	0.589	1.20315e-22	3	RPL30
9.36099e-26	0.372857	0.677	0.6	1.8722e-22	3	RPL29
3.47154e-25	0.279761	0.131	0.213	6.94308e-22	3	STARD10
2.29291e-24	0.289163	0.652	0.593	4.58582e-21	3	RPL28
6.03215e-24	0.480081	0.641	0.607	1.20643e-20	3	MYL6
1.93865e-23	0.323654	0.183	0.279	3.87731e-20	3	APRT
1.09032e-22	0.342221	0.193	0.304	2.18064e-19	3	SRRM2
3.9318e-22	0.295844	0.163	0.276	7.8636e-19	3	CTTN
5.07162e-22	0.261478	0.099	0.142	1.01432e-18	3	TXNIP
5.37744e-22	0.262465	0.215	0.369	1.07549e-18	3	MAGED2
1.11504e-21	0.335027	0.681	0.6	2.23008e-18	3	RPS23
2.981e-21	0.295669	0.323	0.499	5.962e-18	3	NENF
1.71205e-20	0.473687	0.644	0.601	3.4241e-17	3	RPS4X
3.66693e-20	0.302853	0.305	0.465	7.33385e-17	3	SSR4
5.16894e-19	0.276862	0.158	0.258	1.03379e-15	3	SSR2
9.39246e-19	0.284187	0.195	0.319	1.87849e-15	3	FKBP4
1.07481e-18	0.388664	0.665	0.601	2.14962e-15	3	SERF2
1.17549e-18	0.293188	0.654	0.596	2.35099e-15	3	RPS24
1.21745e-18	0.36419	0.207	0.314	2.4349e-15	3	PBX1
1.9135e-18	0.267862	0.114	0.169	3.82699e-15	3	SREBF1
2.94064e-18	0.370629	0.121	0.166	5.88128e-15	3	IGFBP2
3.95861e-18	0.405495	0.234	0.347	7.91722e-15	3	P4HB
1.55733e-17	0.416304	0.655	0.602	3.11466e-14	3	RPL11
2.28804e-17	0.256047	0.099	0.169	4.57608e-14	3	LDLRAD4
8.0025e-17	0.264947	0.638	0.594	1.6005e-13	3	RPS27A
1.37745e-16	0.255981	0.123	0.222	2.75489e-13	3	VMP1
1.03427e-15	0.813875	0.461	0.43	2.06853e-12	3	MGP
1.26982e-15	0.266873	0.314	0.482	2.53964e-12	3	BTF3
3.30717e-15	0.297564	0.321	0.493	6.61434e-12	3	SQSTM1
3.41044e-15	0.262629	0.14	0.237	6.82088e-12	3	CTNNA1
8.4584e-15	0.264599	0.257	0.374	1.69168e-11	3	GSN
1.15053e-14	0.544502	0.598	0.6	2.30105e-11	3	RPS3
2.93997e-14	0.267673	0.096	0.14	5.87994e-11	3	PDCD4
3.85771e-14	0.325718	0.129	0.183	7.71541e-11	3	HMGN1
7.25054e-14	0.269163	0.142	0.219	1.45011e-10	3	PMP22
3.68363e-13	0.33508	0.165	0.267	7.36727e-10	3	SNRPE
4.85199e-13	0.316264	0.107	0.166	9.70398e-10	3	HBA1
6.28647e-13	0.346498	0.151	0.226	1.25729e-09	3	PSME1
1.20266e-12	0.278299	0.118	0.186	2.40532e-09	3	HDGF
1.64117e-12	0.336041	0.264	0.376	3.28233e-09	3	ADIRF
2.15939e-12	0.519928	0.636	0.563	4.31878e-09	3	MALAT1
3.27347e-12	0.275133	0.118	0.191	6.54694e-09	3	KDELR2
4.05251e-12	0.397845	0.261	0.377	8.10502e-09	3	SEPTIN4
4.64613e-12	0.435204	0.604	0.599	9.29227e-09	3	RPS6
7.63448e-12	0.341424	0.246	0.366	1.5269e-08	3	HMGN2
1.3021e-11	0.259599	0.14	0.24	2.60421e-08	3	WNK1
2.49423e-11	0.304664	0.653	0.617	4.98845e-08	3	RPL7A
5.81386e-11	0.335311	0.599	0.573	1.16277e-07	3	COX6C
7.65385e-11	0.294841	0.123	0.182	1.53077e-07	3	ATP6V0E1
1.00516e-10	0.463794	0.18	0.24	2.01032e-07	3	HBA2
1.43488e-10	0.263401	0.107	0.147	2.86977e-07	3	HLA-DRB1
1.67338e-10	1.02484	0.28	0.208	3.34675e-07	3	COL1A2
1.68985e-10	0.272172	0.365	0.492	3.37969e-07	3	MARCKSL1
2.08939e-10	0.268091	0.651	0.61	4.17878e-07	3	RPS3A
3.77563e-10	0.269667	0.654	0.611	7.55127e-07	3	RPL35A
7.38848e-10	0.296197	0.12	0.209	1.4777e-06	3	DEGS1
7.58614e-10	0.290133	0.147	0.22	1.51723e-06	3	DDR1
7.83774e-10	0.409682	0.181	0.239	1.56755e-06	3	HLA-E
1.74069e-09	0.459857	0.155	0.187	3.48139e-06	3	LGALS3BP
1.78647e-09	0.369116	0.187	0.27	3.57293e-06	3	SELENOP
8.15116e-09	0.344643	0.265	0.396	1.63023e-05	3	IGFBP7
8.66499e-09	0.312899	0.287	0.455	1.733e-05	3	JTB
9.55337e-09	0.926604	0.358	0.328	1.91067e-05	3	XBP1
1.01074e-08	0.453315	0.166	0.199	2.02147e-05	3	H2AJ
2.09821e-08	0.446358	0.209	0.254	4.19643e-05	3	SPP1
2.90928e-08	0.369658	0.261	0.349	5.81856e-05	3	RNASE1
2.98177e-08	1.05569	0.285	0.22	5.96354e-05	3	COL1A1
3.74845e-08	0.39574	0.121	0.148	7.49691e-05	3	TSPO
4.44619e-08	0.28839	0.143	0.22	8.89239e-05	3	MYH9
5.20504e-08	0.383242	0.366	0.503	0.000104101	3	H3-3B
7.94291e-08	0.466177	0.557	0.543	0.000158858	3	CRYAB
8.94399e-08	0.537687	0.19	0.236	0.00017888	3	SLC39A6
1.28699e-07	0.259393	0.639	0.608	0.000257398	3	RPS13
2.40394e-07	0.26577	0.166	0.282	0.000480787	3	TPM1
2.8664e-07	0.831097	0.379	0.38	0.00057328	3	IFI27
3.33629e-07	0.469003	0.165	0.195	0.000667259	3	CD151
3.43574e-07	0.320738	0.158	0.241	0.000687148	3	LAMP2
3.76873e-07	0.292568	0.64	0.618	0.000753746	3	RPL15

## Sheet: Domain4
p_val	avg_log2FC	pct.1	pct.2	p_val_adj	cluster	gene
0	1.09487	0.812	0.384	0	4	HPCAL1
0	0.778224	0.887	0.582	0	4	ENC1
0	0.701451	0.828	0.516	0	4	HOPX
0	0.656055	0.631	0.342	0	4	SERPINE2
0	0.598109	0.871	0.563	0	4	CAMK2N1
0	0.552498	0.808	0.567	0	4	PPP3CA
0	0.489258	0.792	0.584	0	4	NCDN
0	0.439798	0.798	0.599	0	4	ARPP19
0	0.430993	0.832	0.613	0	4	OLFM1
1.54993e-277	0.382388	0.781	0.61	3.09986e-274	4	RTN4
2.07965e-275	0.353121	0.785	0.61	4.1593e-272	4	GPM6A
7.18334e-271	0.498903	0.709	0.493	1.43667e-267	4	FKBP1A
1.04229e-257	0.457697	0.696	0.497	2.08457e-254	4	ATP2B1
1.94051e-250	0.268296	0.77	0.593	3.88102e-247	4	CALM1
7.84209e-239	0.43823	0.633	0.442	1.56842e-235	4	GRIA2
1.7877e-238	0.317227	0.796	0.614	3.57541e-235	4	VSNL1
2.34878e-238	0.436447	0.692	0.506	4.69756e-235	4	NPTXR
1.97376e-235	0.429455	0.636	0.449	3.94751e-232	4	HPCA
1.70119e-222	0.414037	0.696	0.502	3.40238e-219	4	CAMK2A
1.28666e-215	0.466022	0.587	0.385	2.57333e-212	4	PPFIA2
7.46482e-210	0.4035	0.536	0.347	1.49296e-206	4	DPP6
2.43584e-206	0.377138	0.749	0.567	4.87167e-203	4	PHYHIP
9.00987e-203	0.572865	0.483	0.246	1.80197e-199	4	ITPKA
2.61342e-199	0.469628	0.571	0.351	5.22683e-196	4	CYP46A1
1.23581e-197	0.368724	0.465	0.301	2.47162e-194	4	PDE2A
1.49992e-190	0.503555	0.621	0.388	2.99983e-187	4	YJEFN3
6.36959e-189	0.373347	0.757	0.592	1.27392e-185	4	TSPYL1
1.07923e-188	0.366031	0.682	0.508	2.15846e-185	4	NGEF
1.34127e-188	0.345098	0.455	0.3	2.68254e-185	4	PRRT2
4.4199e-188	0.354314	0.311	0.169	8.83979e-185	4	ICAM5
3.11082e-184	0.332078	0.454	0.295	6.22164e-181	4	PKIG
9.21936e-181	0.365168	0.555	0.391	1.84387e-177	4	CDK5R1
3.99383e-180	0.386673	0.574	0.406	7.98767e-177	4	PSD3
7.08224e-180	0.355885	0.686	0.509	1.41645e-176	4	MAST3
5.28742e-178	0.355914	0.702	0.528	1.05748e-174	4	C1QTNF4
5.2557e-176	0.439071	0.422	0.244	1.05114e-172	4	PCDH7
1.74164e-175	0.334147	0.467	0.31	3.48328e-172	4	PTK2B
3.51883e-174	0.371601	0.603	0.442	7.03766e-171	4	LMO3
8.46822e-174	0.316021	0.311	0.176	1.69364e-170	4	KCTD16
2.0626e-173	0.349814	0.463	0.306	4.1252e-170	4	MRTFB
2.55635e-173	0.369223	0.418	0.266	5.11271e-170	4	CAMKK1
5.44383e-172	0.322939	0.459	0.312	1.08877e-168	4	CACNG3
4.80333e-169	0.327731	0.466	0.311	9.60666e-166	4	ITPR1
2.63267e-167	0.354968	0.491	0.328	5.26534e-164	4	VXN
3.80546e-167	0.331314	0.634	0.472	7.61092e-164	4	SLC12A5
1.98553e-166	0.336537	0.427	0.279	3.97107e-163	4	ARPP21
1.1524e-164	0.25861	0.764	0.593	2.30479e-161	4	CCK
1.35872e-164	0.331252	0.482	0.333	2.71744e-161	4	VSTM2L
1.85705e-163	0.305232	0.635	0.485	3.7141e-160	4	MEG3
2.12439e-162	0.467962	0.408	0.205	4.24878e-159	4	SAA1
2.87468e-162	0.443308	0.516	0.304	5.74935e-159	4	TESPA1
1.87961e-161	0.277299	0.762	0.624	3.75922e-158	4	CHN1
3.75321e-161	0.301592	0.425	0.287	7.50642e-158	4	BTBD8
4.44332e-158	0.300337	0.754	0.609	8.88663e-155	4	TMEM59L
5.72643e-158	0.341543	0.611	0.45	1.14529e-154	4	NSG2
2.39159e-157	0.339297	0.568	0.415	4.78318e-154	4	WASF1
3.69437e-156	0.275414	0.402	0.269	7.38873e-153	4	SLC8A2
2.48003e-155	0.314842	0.679	0.505	4.96005e-152	4	PSD
2.59059e-154	0.307194	0.419	0.277	5.18119e-151	4	GABRB3
2.89315e-154	0.342294	0.443	0.286	5.78631e-151	4	PRKCG
6.61371e-154	0.308904	0.344	0.204	1.32274e-150	4	ACTN1
2.7022e-153	0.329937	0.734	0.569	5.40441e-150	4	NPTN
4.54025e-150	0.318491	0.641	0.468	9.0805e-147	4	DDN
8.42126e-147	0.316667	0.436	0.29	1.68425e-143	4	RAB40B
1.36353e-146	0.302994	0.543	0.398	2.72705e-143	4	CHL1
1.77696e-144	0.368042	0.479	0.309	3.55391e-141	4	PRKCA
1.00857e-143	0.314512	0.555	0.409	2.01714e-140	4	CREG2
1.02784e-143	0.307766	0.339	0.2	2.05567e-140	4	PLPPR4
3.55867e-143	0.307483	0.53	0.383	7.11733e-140	4	CAMKV
1.93959e-141	0.521488	0.443	0.205	3.87918e-138	4	SOWAHA
5.6783e-141	0.285236	0.382	0.258	1.13566e-137	4	KCNK1
1.44687e-139	0.283959	0.742	0.594	2.89374e-136	4	CTXN1
1.36317e-138	0.275637	0.389	0.26	2.72634e-135	4	SLC4A10
9.32459e-138	0.305366	0.328	0.196	1.86492e-134	4	ACTR3B
1.5853e-137	0.30469	0.587	0.443	3.1706e-134	4	NNAT
1.27335e-135	0.380332	0.48	0.308	2.54669e-132	4	FRRS1L
4.65958e-134	0.302049	0.464	0.324	9.31917e-131	4	C1ORF115
1.1733e-133	0.291066	0.582	0.443	2.3466e-130	4	SNN
2.70643e-133	0.275136	0.345	0.219	5.41286e-130	4	CELF5
2.32271e-132	0.275917	0.736	0.571	4.64542e-129	4	GRIN1
2.87352e-132	0.256894	0.46	0.314	5.74704e-129	4	SSBP4
4.89452e-130	0.282398	0.733	0.608	9.78904e-127	4	PRNP
7.13274e-130	0.283567	0.402	0.273	1.42655e-126	4	CNKSR2
9.71612e-129	0.304476	0.491	0.346	1.94322e-125	4	LZTS3
1.27833e-126	0.280141	0.689	0.538	2.55666e-123	4	PRKCB
2.65911e-126	0.410284	0.414	0.229	5.31822e-123	4	GRIA4
1.41337e-125	0.267263	0.517	0.379	2.82674e-122	4	ARNT2
1.8554e-122	0.267465	0.744	0.612	3.71081e-119	4	BEX1
2.33087e-122	0.311322	0.419	0.281	4.66173e-119	4	MFSD4A
8.91349e-122	0.410837	0.343	0.17	1.7827e-118	4	FABP4
1.0828e-121	0.255877	0.401	0.281	2.1656e-118	4	MAL2
4.57795e-121	0.262849	0.313	0.197	9.15589e-118	4	CRACDL
8.42325e-121	0.262606	0.434	0.308	1.68465e-117	4	MYT1L
1.25545e-120	0.258014	0.401	0.282	2.51089e-117	4	ELMOD1
4.58402e-120	0.296935	0.568	0.435	9.16804e-117	4	RBFOX1
1.65037e-118	0.431286	0.476	0.29	3.30073e-115	4	SEZ6L
6.09318e-118	0.290249	0.469	0.318	1.21864e-114	4	JPH4
1.21347e-117	0.25658	0.658	0.521	2.42695e-114	4	CAMK2B
3.91947e-117	0.33532	0.347	0.206	7.83893e-114	4	GNG2
1.60283e-115	0.581012	0.399	0.153	3.20567e-112	4	PCDH8
9.12204e-115	0.359229	0.345	0.191	1.82441e-111	4	CAMK4
2.7874e-114	0.251078	0.73	0.612	5.5748e-111	4	YWHAZ
2.81785e-114	0.342885	0.339	0.19	5.63569e-111	4	SIPA1L1
1.35675e-113	0.283378	0.653	0.506	2.71351e-110	4	AK5
2.38845e-108	0.2526	0.548	0.423	4.7769e-105	4	CAP2
3.34301e-108	0.318339	0.448	0.3	6.68601e-105	4	AP1S1
1.01066e-106	0.28332	0.522	0.377	2.02132e-103	4	SCG2
2.4492e-104	0.350061	0.399	0.23	4.89839e-101	4	VSTM2A
5.2951e-101	0.311258	0.68	0.513	1.05902e-97	4	MIF
1.14502e-99	0.252109	0.401	0.28	2.29004e-96	4	CHST1
2.03516e-99	0.345055	0.47	0.308	4.07031e-96	4	BAIAP2
4.87856e-98	0.256924	0.287	0.175	9.75712e-95	4	NTRK3
2.28714e-97	0.256545	0.364	0.238	4.57427e-94	4	R3HDM1
7.59554e-97	0.480628	0.384	0.178	1.51911e-93	4	RASGRF2
1.04787e-95	0.341905	0.351	0.195	2.09575e-92	4	LRATD1
5.67423e-95	0.266889	0.709	0.56	1.13485e-91	4	SUB1
8.32934e-93	0.31345	0.3	0.17	1.66587e-89	4	GRIN2B
2.56599e-91	0.321532	0.359	0.215	5.13198e-88	4	PNCK
2.03787e-90	0.411916	0.374	0.19	4.07574e-87	4	RBP4
2.57814e-89	0.254943	0.702	0.555	5.15628e-86	4	SUMO2
6.74301e-85	0.314433	0.496	0.341	1.3486e-81	4	TGFBR3L
5.47678e-83	0.317364	0.5	0.346	1.09536e-79	4	ZBTB18
1.9452e-82	0.276088	0.379	0.244	3.89039e-79	4	IPO5
4.79901e-82	0.377434	0.294	0.142	9.59801e-79	4	DGKB
8.11934e-82	0.272609	0.297	0.169	1.62387e-78	4	JUN
3.09139e-80	0.361558	0.425	0.253	6.18278e-77	4	DDRGK1
1.05231e-76	0.288033	0.349	0.227	2.10463e-73	4	KCNIP4
2.19832e-75	0.472366	0.373	0.179	4.39664e-72	4	EGR3
1.99278e-74	0.345299	0.309	0.158	3.98557e-71	4	HS6ST3
3.33934e-72	0.267547	0.535	0.391	6.67868e-69	4	MRPL33
5.14143e-68	0.401588	0.293	0.136	1.02829e-64	4	STXBP6
3.1409e-66	0.467112	0.432	0.264	6.2818e-63	4	SST
3.77462e-66	0.370844	0.319	0.164	7.54924e-63	4	CBLN2
3.04722e-59	0.383652	0.31	0.151	6.09445e-56	4	CBLN4
1.10024e-54	0.269356	0.311	0.176	2.20048e-51	4	CPNE6
4.31165e-54	0.361487	0.313	0.182	8.6233e-51	4	NPTX2
5.51043e-51	0.560653	0.32	0.112	1.10209e-47	4	LAMP5
3.91393e-50	0.354361	0.358	0.185	7.82787e-47	4	NECAB2
2.54713e-49	0.269638	0.289	0.164	5.09426e-46	4	DOCK4
5.12105e-48	0.308212	0.257	0.123	1.02421e-44	4	RGS12
1.33019e-47	0.30085	0.273	0.146	2.66038e-44	4	CACNB2
1.36619e-45	0.331732	0.383	0.223	2.73238e-42	4	HS6ST1
1.19279e-43	0.385384	0.263	0.114	2.38558e-40	4	KCNIP2
1.30675e-43	0.460166	0.321	0.146	2.6135e-40	4	CNR1
4.21994e-18	0.257332	0.23	0.122	8.43988e-15	4	DDX54
2.33265e-17	0.267439	0.295	0.172	4.6653e-14	4	C2ORF80

## Sheet: Domain5
p_val	avg_log2FC	pct.1	pct.2	p_val_adj	cluster	gene
0	3.01292	1	0.499	0	5	PLP1
0	2.89782	0.999	0.493	0	5	MBP
0	2.65223	0.966	0.24	0	5	MOBP
0	2.53104	0.962	0.308	0	5	TF
0	2.47742	0.989	0.454	0	5	CNP
0	2.37202	0.992	0.519	0	5	CRYAB
0	2.27737	0.859	0.187	0	5	MAG
0	2.20394	0.887	0.254	0	5	PPP1R14A
0	2.1724	0.927	0.324	0	5	CLDND1
0	2.1514	0.88	0.218	0	5	SPP1
0	1.9832	0.997	0.49	0	5	GFAP
0	1.88109	0.871	0.316	0	5	RNASE1
0	1.82266	0.772	0.176	0	5	BCAS1
0	1.80566	0.892	0.343	0	5	SEPTIN4
0	1.74784	0.971	0.54	0	5	S100B
0	1.70685	0.796	0.237	0	5	SELENOP
0	1.69269	0.747	0.187	0	5	PMP22
0	1.68754	0.837	0.277	0	5	PAQR6
0	1.64818	0.74	0.208	0	5	NA1
0	1.61061	0.945	0.486	0	5	SCD
0	1.59019	0.727	0.21	0	5	LAMP2
0	1.56142	0.909	0.464	0	5	MARCKSL1
0	1.55922	0.766	0.269	0	5	EDIL3
0	1.52993	0.879	0.408	0	5	PLEKHB1
0	1.51362	0.714	0.215	0	5	SLC44A1
0	1.51189	0.864	0.377	0	5	GPRC5B
0	1.50462	0.881	0.405	0	5	QKI
0	1.49665	0.895	0.433	0	5	APOD
0	1.45111	0.668	0.167	0	5	EFHD1
0	1.43213	0.972	0.551	0	5	PTGDS
0	1.4042	0.758	0.293	0	5	ABCA2
0	1.36602	0.73	0.273	0	5	OLIG1
0	1.33364	0.879	0.473	0	5	QDPR
0	1.31853	0.792	0.346	0	5	GSN
0	1.31606	0.814	0.38	0	5	TSC22D4
0	1.29924	0.863	0.462	0	5	CSRP1
0	1.2045	0.847	0.465	0	5	FEZ1
0	1.20064	0.763	0.353	0	5	SIRT2
0	1.09444	0.913	0.57	0	5	GPM6B
0	1.03294	0.911	0.579	0	5	PTMA
0	1.00589	0.893	0.588	0	5	APLP1
0	0.954157	0.927	0.601	0	5	TUBA1A
0	0.816542	0.958	0.496	0	5	FTH1
0	0.750938	0.891	0.56	0	5	RPS12
0	0.729895	0.895	0.539	0	5	FTL
0	0.676587	0.86	0.577	0	5	RPL30
0	0.667222	0.858	0.578	0	5	RPS27
0	0.614699	0.856	0.587	0	5	RPL37
0	0.564936	0.863	0.543	0	5	EEF1A1
0	0.545854	0.836	0.539	0	5	RPLP1
7.52628e-303	0.83955	0.846	0.554	1.50526e-299	5	MTURN
2.68474e-292	1.3811	0.683	0.207	5.36947e-289	5	NDRG1
4.98466e-287	0.596958	0.835	0.574	9.96931e-284	5	RPL10
1.91871e-286	0.553925	0.85	0.581	3.83743e-283	5	RPL28
3.41994e-282	1.4781	0.697	0.2	6.83989e-279	5	LHPP
1.11069e-272	0.51415	0.833	0.58	2.22138e-269	5	RPL37A
1.05874e-268	0.581889	0.832	0.589	2.11747e-265	5	RPS8
1.94187e-256	1.35377	0.64	0.197	3.88374e-253	5	SUN2
1.81506e-238	1.38579	0.66	0.212	3.63013e-235	5	PLAAT3
1.50333e-237	1.23162	0.682	0.267	3.00666e-234	5	CBR1
6.83509e-227	0.55292	0.824	0.586	1.36702e-223	5	RPL19
5.62664e-224	0.559048	0.821	0.597	1.12533e-220	5	RPS29
3.12546e-204	0.611071	0.83	0.564	6.25092e-201	5	B2M
5.69201e-204	0.367103	0.298	0.189	1.1384e-200	5	CD99
4.36931e-203	0.86068	0.761	0.477	8.73861e-200	5	NENF
9.55736e-203	0.968049	0.727	0.384	1.91147e-199	5	SEPTIN8
2.54862e-192	0.46403	0.801	0.583	5.09724e-189	5	RPS15
5.96096e-186	1.03857	0.697	0.337	1.19219e-182	5	PTP4A2
8.54771e-183	0.429897	0.773	0.572	1.70954e-179	5	RPL32
7.79501e-182	0.439875	0.796	0.573	1.559e-178	5	RPL13
6.36935e-179	0.492497	0.802	0.583	1.27387e-175	5	RPL13A
1.48946e-177	0.9935	0.694	0.344	2.97893e-174	5	BIN1
9.5394e-177	0.508387	0.795	0.592	1.90788e-173	5	RPS23
1.13722e-175	0.533322	0.799	0.594	2.27445e-172	5	RPL11
2.71365e-173	0.485373	0.805	0.594	5.4273e-170	5	RPL21
5.67441e-173	0.50863	0.796	0.599	1.13488e-169	5	RPS13
4.94976e-168	0.74777	0.76	0.483	9.89952e-165	5	H3-3B
1.73609e-167	0.545055	0.793	0.589	3.47217e-164	5	RPS6
3.1252e-166	0.403683	0.775	0.58	6.25039e-163	5	RPL34
1.58552e-164	0.515587	0.799	0.589	3.17105e-161	5	RPS19
8.05182e-159	0.773457	0.626	0.345	1.61036e-155	5	S100A11
4.75841e-155	0.872812	0.612	0.338	9.51682e-152	5	KRT8
5.67018e-153	1.20398	0.606	0.197	1.13404e-149	5	AMER2
2.21356e-151	0.54545	0.796	0.607	4.42711e-148	5	C4ORF48
3.27676e-150	0.45697	0.784	0.601	6.55351e-147	5	FAU
8.72283e-150	0.439753	0.775	0.589	1.74457e-146	5	RPS14
7.9904e-149	0.503158	0.786	0.593	1.59808e-145	5	RPS15A
3.12619e-145	0.342717	0.3	0.194	6.25238e-142	5	GNG5
1.21061e-143	0.406491	0.771	0.586	2.42122e-140	5	RPS27A
8.28571e-141	0.60706	0.75	0.538	1.65714e-137	5	H3-3A
2.19096e-140	1.20799	0.598	0.177	4.38191e-137	5	HIPK2
3.89346e-138	0.284338	0.387	0.338	7.78692e-135	5	S100A1
4.93657e-136	0.502801	0.792	0.59	9.87315e-133	5	RPS3
1.96506e-132	0.306477	0.442	0.339	3.93013e-129	5	SNORC
2.23261e-131	1.10786	0.604	0.213	4.46522e-128	5	CD9
8.57564e-130	1.17812	0.598	0.209	1.71513e-126	5	SHTN1
1.23441e-129	0.408122	0.782	0.593	2.46883e-126	5	TPT1
2.18188e-128	0.438869	0.768	0.603	4.36375e-125	5	RPL39
9.48956e-128	0.492316	0.616	0.467	1.89791e-124	5	S100A13
1.65606e-126	0.409795	0.77	0.59	3.31213e-123	5	RPS18
2.20716e-126	0.9943	0.616	0.283	4.41432e-123	5	RAPGEF5
3.62186e-126	0.319747	0.781	0.59	7.24373e-123	5	TMSB4X
1.02952e-124	0.530174	0.779	0.569	2.05904e-121	5	RPS9
2.62393e-124	0.410204	0.786	0.594	5.24785e-121	5	SERF2
7.96708e-116	0.364943	0.762	0.589	1.59342e-112	5	RPS24
1.38116e-114	0.781958	0.68	0.389	2.76232e-111	5	SORT1
4.83469e-114	0.399779	0.794	0.614	9.66939e-111	5	DPYSL2
6.39874e-113	0.429206	0.764	0.591	1.27975e-109	5	RPL12
6.59285e-113	0.686648	0.707	0.438	1.31857e-109	5	TPPP
1.36756e-112	0.433544	0.771	0.593	2.73512e-109	5	RPL23A
1.92378e-112	0.418836	0.762	0.607	3.84756e-109	5	RPL4
1.41933e-110	0.503654	0.744	0.575	2.83867e-107	5	PPDPF
1.9769e-109	0.465352	0.764	0.589	3.95381e-106	5	RPS16
5.41174e-107	1.26145	0.552	0.143	1.08235e-103	5	TPPP3
3.12876e-102	0.553071	0.736	0.552	6.25751e-99	5	FIS1
8.41665e-101	0.633754	0.713	0.46	1.68333e-97	5	NCAM1
8.14184e-99	0.530715	0.748	0.535	1.62837e-95	5	SCD5
1.30179e-98	1.03559	0.582	0.239	2.60357e-95	5	SLC48A1
2.14194e-98	0.372292	0.757	0.596	4.28388e-95	5	RPL8
7.56969e-97	0.354633	0.754	0.597	1.51394e-93	5	RPL18
1.63572e-96	0.363214	0.745	0.603	3.27143e-93	5	RPLP2
1.89104e-96	0.311935	0.743	0.59	3.78208e-93	5	RPS28
1.12913e-95	0.66301	0.638	0.341	2.25826e-92	5	SPARC
3.25306e-92	0.440381	0.758	0.576	6.50612e-89	5	TUBB4A
5.61242e-92	0.469846	0.697	0.521	1.12248e-88	5	DBI
6.79481e-92	1.02472	0.562	0.221	1.35896e-88	5	RNF130
2.83649e-89	0.572995	0.704	0.462	5.67298e-86	5	HTRA1
8.05509e-89	0.296219	0.325	0.244	1.61102e-85	5	RPS27L
2.44511e-88	1.1522	0.548	0.166	4.89022e-85	5	PREX1
7.37667e-88	0.80821	0.619	0.326	1.47533e-84	5	LAMP1
7.18913e-87	0.392128	0.753	0.602	1.43783e-83	5	RPL22
1.7797e-85	0.668039	0.682	0.413	3.5594e-82	5	CD74
4.09885e-85	1.10162	0.283	0.164	8.1977e-82	5	NPY
8.0237e-82	0.501306	0.547	0.399	1.60474e-78	5	TMEM258
2.10907e-81	0.362546	0.743	0.594	4.21813e-78	5	RPS2
1.53382e-79	0.328362	0.73	0.596	3.06764e-76	5	RPL29
4.40451e-78	0.409964	0.737	0.58	8.80903e-75	5	CD81
1.1542e-76	0.349277	0.746	0.613	2.3084e-73	5	RPL38
1.12491e-75	0.459351	0.746	0.594	2.24982e-72	5	SEPTIN7
3.33273e-75	0.995701	0.54	0.208	6.66546e-72	5	AATK
1.20452e-74	0.587904	0.691	0.457	2.40904e-71	5	RHOA
4.58819e-74	0.344018	0.745	0.595	9.17637e-71	5	RPS4X
3.85159e-73	0.350998	0.741	0.604	7.70317e-70	5	RPS25
7.19483e-73	0.406784	0.738	0.577	1.43897e-69	5	PEA15
2.16805e-71	0.653356	0.525	0.29	4.33611e-68	5	KRT18
1.66556e-70	0.302821	0.725	0.557	3.33112e-67	5	MALAT1
3.4722e-69	0.319311	0.268	0.165	6.94441e-66	5	HBS1L
3.61308e-66	0.359532	0.285	0.235	7.22617e-63	5	HBA2
4.32469e-65	0.31064	0.733	0.606	8.64939e-62	5	RPL26
1.63784e-64	0.294791	0.275	0.18	3.27567e-61	5	EIF5B
4.68624e-64	0.278546	0.529	0.451	9.37249e-61	5	HSPB1
1.8544e-62	0.490941	0.691	0.488	3.7088e-59	5	RHOB
1.33248e-60	0.327867	0.356	0.215	2.66496e-57	5	COL1A1
2.44456e-60	0.263452	0.721	0.597	4.88912e-57	5	RPL36
1.45901e-58	0.860293	0.552	0.257	2.91802e-55	5	KIAA0930
2.41241e-58	0.329486	0.243	0.152	4.82481e-55	5	ATG3
5.35753e-58	0.355041	0.72	0.568	1.07151e-54	5	MT2A
7.35673e-58	0.386083	0.699	0.558	1.47135e-54	5	PRDX1
1.44645e-57	0.308622	0.286	0.187	2.89289e-54	5	SMARCA5
5.48281e-57	1.02349	0.505	0.182	1.09656e-53	5	CFL2
6.15493e-57	0.496226	0.491	0.305	1.23099e-53	5	SNHG25
6.23412e-57	1.00683	0.518	0.176	1.24682e-53	5	FMNL2
2.66014e-56	0.295417	0.255	0.167	5.32027e-53	5	SH3BP5
7.7526e-56	0.364574	0.295	0.211	1.55052e-52	5	HBB
1.35676e-55	0.258519	0.255	0.169	2.71352e-52	5	POMGNT1
2.23224e-55	0.307088	0.658	0.532	4.46447e-52	5	METRN
5.66734e-55	0.284505	0.728	0.602	1.13347e-51	5	RPS11
1.30674e-54	0.561702	0.653	0.453	2.61348e-51	5	C1ORF122
1.49244e-54	0.976718	0.549	0.219	2.98489e-51	5	HEPACAM
3.22135e-54	0.322274	0.269	0.165	6.4427e-51	5	PYCR2
5.41476e-54	0.606369	0.585	0.35	1.08295e-50	5	EEF1D
6.61258e-53	0.463254	0.704	0.531	1.32252e-49	5	YWHAQ
9.3332e-53	0.805208	0.463	0.205	1.86664e-49	5	RGCC
9.41037e-53	0.331478	0.713	0.577	1.88207e-49	5	RPLP0
1.09318e-52	0.309489	0.734	0.598	2.18636e-49	5	RPS5
4.5973e-52	0.262343	0.708	0.6	9.19459e-49	5	RPL18A
1.58889e-51	0.252683	0.724	0.615	3.17778e-48	5	EIF1
3.46077e-50	0.250796	0.714	0.606	6.92154e-47	5	RPS3A
3.88279e-50	0.257054	0.717	0.607	7.76558e-47	5	RPL35A
4.05252e-50	0.291654	0.71	0.61	8.10505e-47	5	RPS26
5.23096e-50	0.508139	0.643	0.453	1.04619e-46	5	TBCB
1.61197e-49	0.790691	0.561	0.29	3.22393e-46	5	SCARB2
2.00474e-49	0.266415	0.722	0.607	4.00948e-46	5	RPL35
4.51858e-49	0.256906	0.271	0.187	9.03715e-46	5	TMEFF2
2.71746e-48	0.399964	0.701	0.516	5.43492e-45	5	TMBIM6
8.17217e-48	0.296462	0.266	0.169	1.63443e-44	5	PHC2
8.7563e-47	0.354236	0.684	0.563	1.75126e-43	5	RACK1
1.05459e-46	0.898105	0.529	0.225	2.10919e-43	5	ZEB2
1.16268e-46	0.267966	0.716	0.603	2.32536e-43	5	MYL6
1.28289e-46	0.250476	0.286	0.196	2.56579e-43	5	TBC1D9B
4.16384e-46	0.271115	0.713	0.602	8.32768e-43	5	PFDN5
4.10004e-45	0.301063	0.281	0.172	8.20008e-42	5	CD164
5.89068e-45	0.266612	0.722	0.626	1.17814e-41	5	ATP5ME
1.14703e-44	0.415171	0.306	0.159	2.29407e-41	5	NFIA
2.84873e-44	0.297115	0.712	0.604	5.69746e-41	5	RPS10
4.99516e-43	0.539187	0.571	0.375	9.99033e-40	5	IFITM3
1.52234e-42	0.346401	0.477	0.366	3.04468e-39	5	DAD1
1.57163e-42	0.622193	0.578	0.352	3.14326e-39	5	AQP4
2.23623e-42	0.3067	0.298	0.202	4.47246e-39	5	PAPSS1
7.04816e-42	0.25193	0.283	0.203	1.40963e-38	5	SCCPDH
5.23774e-41	0.258364	0.287	0.219	1.04755e-37	5	PTPRZ1
6.43115e-41	0.279506	0.713	0.606	1.28623e-37	5	NACA
1.01485e-40	0.284405	0.287	0.18	2.02969e-37	5	HADHA
1.28847e-40	0.319615	0.676	0.56	2.57695e-37	5	RPL36A
3.32508e-40	0.500787	0.325	0.155	6.65015e-37	5	C3
9.14292e-40	0.981446	0.493	0.166	1.82858e-36	5	PKP4
1.30222e-39	0.53879	0.609	0.402	2.60445e-36	5	TMEM59
1.30889e-39	0.271669	0.563	0.438	2.61778e-36	5	MUC1
3.7409e-39	0.407153	0.301	0.165	7.4818e-36	5	AGR2
1.28165e-38	0.286446	0.672	0.572	2.5633e-35	5	CD63
2.53663e-38	0.27031	0.713	0.605	5.07326e-35	5	RPSA
5.18382e-38	0.251778	0.694	0.608	1.03676e-34	5	RPL24
1.13158e-35	0.462642	0.585	0.397	2.26317e-32	5	STMN4
4.14364e-35	0.425863	0.287	0.152	8.28729e-32	5	ITGAV
9.97628e-35	0.273941	0.655	0.528	1.99526e-31	5	PFN1
1.26989e-34	0.851522	0.504	0.221	2.53979e-31	5	WNK1
2.12878e-34	0.404586	0.321	0.176	4.25755e-31	5	SLC6A8
2.5413e-34	0.379282	0.294	0.169	5.0826e-31	5	MTDH
3.3793e-34	0.317873	0.312	0.208	6.7586e-31	5	SGTA
7.39513e-34	0.815944	0.525	0.251	1.47903e-30	5	DYNC1I2
8.4555e-34	0.272476	0.331	0.246	1.6911e-30	5	RBM39
1.02359e-33	0.320815	0.343	0.204	2.04718e-30	5	COL1A2
1.15766e-33	0.357212	0.677	0.534	2.31531e-30	5	RPL27A
1.91551e-33	0.391411	0.31	0.17	3.83102e-30	5	SLC44A2
6.37694e-33	0.258846	0.279	0.194	1.27539e-29	5	RALY
2.30064e-32	0.336056	0.438	0.283	4.60129e-29	5	NUPR1
7.95102e-32	0.250597	0.703	0.596	1.5902e-28	5	NDRG2
8.99382e-32	0.383052	0.315	0.188	1.79876e-28	5	PIGT
1.05739e-31	0.329092	0.329	0.217	2.11478e-28	5	TPM4
1.54384e-31	0.390491	0.598	0.453	3.08767e-28	5	GSTP1
3.95804e-31	0.669966	0.549	0.308	7.91607e-28	5	DNAJB2
6.74005e-31	0.977998	0.493	0.172	1.34801e-27	5	SPOCK3
6.05166e-30	0.363611	0.669	0.529	1.21033e-26	5	HNRNPA2B1
6.12826e-30	0.30133	0.681	0.568	1.22565e-26	5	RPS20
7.82058e-30	0.746673	0.451	0.199	1.56412e-26	5	GOLGA7
2.23174e-29	0.860851	0.48	0.191	4.46349e-26	5	PACS2
3.77374e-29	0.85217	0.504	0.201	7.54748e-26	5	DDR1
8.31202e-29	0.535546	0.309	0.131	1.6624e-25	5	TXNIP
2.04169e-28	0.260511	0.25	0.162	4.08337e-25	5	S100A10
2.89606e-28	0.320362	0.312	0.199	5.79211e-25	5	DEGS1
5.44069e-28	0.383413	0.519	0.372	1.08814e-24	5	IFI27
1.06037e-27	0.597925	0.572	0.312	2.12074e-24	5	DNER
5.44237e-27	0.305117	0.37	0.265	1.08847e-23	5	NOP53
1.07428e-26	0.301455	0.314	0.219	2.14855e-23	5	ANP32A
2.51206e-26	0.36304	0.29	0.175	5.02412e-23	5	FAM177A1
3.34604e-26	0.319818	0.335	0.221	6.69208e-23	5	LUC7L3
8.71949e-26	0.715886	0.507	0.254	1.7439e-22	5	TTLL7
9.67969e-26	0.314266	0.379	0.253	1.93594e-22	5	GNG7
2.97717e-25	0.735537	0.485	0.239	5.95433e-22	5	LARP6
4.83928e-25	0.402766	0.302	0.177	9.67856e-22	5	DLG1
1.13428e-24	0.69368	0.509	0.265	2.26856e-21	5	PMP2
1.31697e-24	0.410162	0.297	0.168	2.63394e-21	5	AGAP1
1.43125e-24	0.283885	0.347	0.255	2.86251e-21	5	SLC38A2
3.32948e-24	0.347602	0.613	0.465	6.65895e-21	5	PABPC1
4.23744e-24	0.259419	0.366	0.253	8.47488e-21	5	MAT2A
6.19106e-24	0.512847	0.56	0.351	1.23821e-20	5	HMGN2
4.79572e-23	0.857668	0.486	0.195	9.59144e-20	5	ANKRD40
1.74804e-22	0.269589	0.337	0.246	3.49608e-19	5	HSPB8
2.94712e-22	0.340055	0.305	0.193	5.89424e-19	5	NUMA1
3.04683e-22	0.531551	0.562	0.352	6.09366e-19	5	DAZAP2
3.44622e-22	0.282515	0.683	0.56	6.89245e-19	5	GTF2I
3.51806e-22	0.455119	0.591	0.391	7.03612e-19	5	MAPK8IP1
5.76934e-22	0.26896	0.68	0.554	1.15387e-18	5	HMGB1
1.30508e-21	0.29352	0.264	0.172	2.61017e-18	5	PHLDA3
1.50016e-21	0.688923	0.528	0.281	3.00031e-18	5	DYNC1LI2
1.01635e-20	0.770767	0.483	0.22	2.03269e-17	5	CTNNA1
1.36316e-20	0.716713	0.489	0.237	2.72633e-17	5	PRKCSH
2.55417e-20	0.775344	0.481	0.223	5.10835e-17	5	RNH1
3.01123e-20	0.56002	0.545	0.333	6.02246e-17	5	PCDH9
3.42669e-20	0.387101	0.294	0.169	6.85339e-17	5	POLR2G
5.49845e-20	0.358453	0.364	0.241	1.09969e-16	5	ARPC5
9.99711e-20	0.833641	0.48	0.201	1.99942e-16	5	SECISBP2L
1.44089e-19	0.449491	0.565	0.373	2.88177e-16	5	DHCR24
3.48313e-19	0.548466	0.343	0.156	6.96627e-16	5	LDLRAD4
7.6418e-19	0.385319	0.632	0.467	1.52836e-15	5	TRIM2
9.36927e-19	0.269416	0.677	0.549	1.87385e-15	5	NUCKS1
4.6308e-18	0.450255	0.358	0.2	9.2616e-15	5	IRF2BP2
6.18521e-18	0.68615	0.519	0.271	1.23704e-14	5	SEPTIN2
1.66525e-17	0.347586	0.329	0.221	3.33049e-14	5	LMBRD1
4.95122e-17	0.440372	0.361	0.202	9.90244e-14	5	YBX1
1.01144e-16	0.356562	0.604	0.483	2.02288e-13	5	NDUFS7
1.07158e-16	0.293137	0.673	0.547	2.14316e-13	5	RAC1
3.10506e-16	0.421556	0.331	0.202	6.21012e-13	5	SIK3
1.16782e-15	0.265023	0.662	0.539	2.33563e-12	5	TTYH1
4.42027e-15	0.43949	0.301	0.167	8.84054e-12	5	SNHG32
1.27066e-14	0.286983	0.372	0.241	2.54132e-11	5	SNRNP70
4.41081e-14	0.464095	0.495	0.301	8.82162e-11	5	IGFBP5
5.1801e-14	0.509699	0.314	0.148	1.03602e-10	5	CCND1
5.34376e-14	0.453397	0.568	0.377	1.06875e-10	5	LANCL1
1.03263e-13	0.799251	0.453	0.188	2.06527e-10	5	PAQR8
2.70882e-13	0.593437	0.493	0.252	5.41764e-10	5	NEAT1
3.3746e-13	0.269432	0.576	0.48	6.7492e-10	5	PTGES3
4.44699e-13	0.591739	0.505	0.292	8.89398e-10	5	DST
9.90403e-13	0.261764	0.381	0.265	1.98081e-09	5	CTTN
1.83923e-12	0.880286	0.446	0.166	3.67846e-09	5	MID1IP1
1.8781e-11	0.696458	0.386	0.155	3.75621e-08	5	PHGDH
2.49372e-11	0.29317	0.592	0.47	4.98744e-08	5	HSBP1
3.32441e-11	0.397671	0.39	0.249	6.64882e-08	5	EMC10
8.89784e-11	0.406461	0.356	0.216	1.77957e-07	5	COBL
2.35397e-10	0.256256	0.418	0.308	4.70795e-07	5	RAB5B
4.24063e-10	0.377414	0.346	0.209	8.48127e-07	5	ANAPC5
1.07071e-09	0.383913	0.306	0.178	2.14142e-06	5	HADHB
1.10566e-09	0.48614	0.348	0.191	2.21131e-06	5	PTK2
3.35956e-09	0.491098	0.433	0.275	6.71912e-06	5	GAMT
3.68185e-09	0.53312	0.347	0.173	7.36369e-06	5	FAM102A
6.12363e-09	0.479211	0.505	0.308	1.22473e-05	5	INF2
9.07335e-09	0.407698	0.362	0.229	1.81467e-05	5	PARP1
1.3485e-08	0.392073	0.388	0.259	2.697e-05	5	ATP8A1
1.02453e-07	0.324167	0.563	0.452	0.000204906	5	TCEAL4
1.53918e-07	0.392643	0.559	0.4	0.000307836	5	MAP7D1
1.65433e-07	0.330764	0.418	0.309	0.000330866	5	BCAN
2.32039e-07	0.431644	0.371	0.229	0.000464079	5	SPAG9
2.5359e-07	0.596738	0.481	0.282	0.000507181	5	TALDO1
2.83284e-07	0.322227	0.451	0.339	0.000566569	5	PPIB

## Sheet: Domain6
p_val	avg_log2FC	pct.1	pct.2	p_val_adj	cluster	gene
0	1.97185	0.917	0.491	0	6	GFAP
0	1.07255	0.917	0.493	0	6	CST3
0	0.729211	0.802	0.551	0	6	CLU
0	0.720245	0.872	0.512	0	6	MT3
0	0.554875	0.888	0.5	0	6	ND2
0	0.518668	0.872	0.509	0	6	ND1
0	0.311788	0.78	0.511	0	6	ND4
3.43225e-303	0.291066	0.784	0.518	6.8645e-300	6	ATP6
2.49495e-278	0.574819	0.776	0.562	4.98991e-275	6	ND5
1.8156e-276	0.851498	0.801	0.558	3.63121e-273	6	PTGDS
9.98178e-238	0.897807	0.769	0.587	1.99636e-234	6	SLC1A2
5.16526e-232	0.273988	0.752	0.522	1.03305e-228	6	CYTB
4.40083e-221	1.06462	0.728	0.552	8.80166e-218	6	S100B
1.98539e-212	0.308246	0.743	0.537	3.97079e-209	6	ND3
6.02305e-210	1.46835	0.481	0.357	1.20461e-206	6	AQP4
8.96703e-205	0.916973	0.779	0.553	1.79341e-201	6	MALAT1
5.78625e-202	0.843586	0.748	0.582	1.15725e-198	6	APOE
6.53478e-177	0.405485	0.11	0.129	1.30696e-173	6	CRLF1
5.59611e-176	1.22886	0.4	0.34	1.11922e-172	6	AGT
2.29733e-172	0.656823	0.725	0.608	4.59465e-169	6	SPARCL1
2.25726e-171	0.658687	0.748	0.593	4.51452e-168	6	ND4L
4.75161e-161	1.01006	0.633	0.572	9.50321e-158	6	MT2A
1.15029e-149	0.323005	0.11	0.168	2.30057e-146	6	RAB31
1.66279e-146	0.759525	0.73	0.59	3.32558e-143	6	GLUL
1.36103e-138	0.79466	0.699	0.595	2.72207e-135	6	ATP8
8.06544e-138	0.768886	0.23	0.24	1.61309e-134	6	PON2
4.58559e-132	0.263637	0.098	0.148	9.17118e-129	6	HLA-DRB1
2.12993e-118	0.617004	0.177	0.217	4.25986e-115	6	PLPP3
2.58659e-107	0.425621	0.152	0.203	5.17318e-104	6	GAD2
9.83346e-106	0.360177	0.149	0.213	1.96669e-102	6	NECAB2
8.01208e-102	0.495505	0.131	0.167	1.60242e-98	6	PSAT1
1.03807e-100	0.595382	0.72	0.616	2.07613e-97	6	CPE
1.05117e-97	0.535664	0.157	0.171	2.10233e-94	6	CNR1
1.60821e-92	0.329542	0.7	0.587	3.21641e-89	6	MTRNR2L2
8.33672e-89	0.690832	0.236	0.283	1.66734e-85	6	GPR37L1
1.80291e-86	0.679426	0.663	0.606	3.60583e-83	6	MIR9-1HG
3.72806e-86	0.799894	0.253	0.285	7.45611e-83	6	MT1X
6.00465e-85	0.599769	0.157	0.167	1.20093e-81	6	PHGDH
1.22895e-84	0.295134	0.128	0.198	2.4579e-81	6	MGST1
7.07046e-83	0.77476	0.636	0.585	1.41409e-79	6	GPM6B
5.869e-82	0.374232	0.67	0.551	1.1738e-78	6	FTL
9.65738e-80	0.974333	0.406	0.424	1.93148e-76	6	GJA1
9.86869e-80	0.253875	0.104	0.191	1.97374e-76	6	HADHA
1.03447e-78	0.349748	0.153	0.241	2.06894e-75	6	NA1
1.51719e-78	0.258212	0.202	0.354	3.03439e-75	6	PPIB
2.08094e-78	0.341075	0.674	0.553	4.16188e-75	6	EEF1A1
9.48351e-71	0.263848	0.152	0.244	1.8967e-67	6	SOWAHA
5.91531e-67	0.259834	0.117	0.207	1.18306e-63	6	PAQR8
1.36088e-66	0.844322	0.392	0.449	2.72177e-63	6	MT1E
8.64666e-66	0.538085	0.183	0.225	1.72933e-62	6	PTPRZ1
9.2039e-66	0.453484	0.186	0.272	1.84078e-62	6	IFI27L2
3.34629e-65	0.375369	0.15	0.22	6.69259e-62	6	FGFR3
3.60849e-65	1.50379	0.511	0.334	7.21699e-62	6	SNORC
1.30816e-64	0.275383	0.116	0.214	2.61631e-61	6	OGFRL1
1.46169e-64	0.298605	0.661	0.548	2.92338e-61	6	RPLP1
1.01443e-56	0.253845	0.099	0.151	2.02887e-53	6	DCN
2.16412e-54	0.391946	0.168	0.263	4.32823e-51	6	GCSH
2.26055e-53	0.461068	0.129	0.167	4.5211e-50	6	TPPP3
2.3247e-51	0.350928	0.659	0.58	4.6494e-48	6	RPL13
6.36718e-50	0.492166	0.179	0.269	1.27344e-46	6	PLEC
4.56262e-49	0.284205	0.14	0.257	9.12524e-46	6	HSPB8
9.75157e-49	0.294924	0.129	0.209	1.95031e-45	6	DNPH1
4.28344e-48	0.807505	0.475	0.529	8.56688e-45	6	ATP1A2
6.94358e-46	0.316478	0.143	0.238	1.38872e-42	6	HMGN3
1.10484e-44	0.537572	0.244	0.35	2.20967e-41	6	AHCYL1
1.43697e-44	0.377444	0.187	0.32	2.87395e-41	6	MSMO1
1.50013e-44	0.277522	0.317	0.482	3.00026e-41	6	PABPC1
2.86428e-44	0.494274	0.203	0.312	5.72856e-41	6	CSPG5
9.48831e-44	0.362796	0.678	0.587	1.89766e-40	6	RPL30
1.6016e-43	1.14893	0.45	0.406	3.20321e-40	6	VIM
1.09478e-42	0.398863	0.14	0.199	2.18956e-39	6	AP1S2
4.08885e-42	0.825365	0.18	0.143	8.17771e-39	6	MT1F
4.21001e-42	0.32355	0.65	0.595	8.42003e-39	6	RPS28
4.31987e-42	0.366149	0.679	0.587	8.63974e-39	6	RPS27
1.6226e-41	0.330856	0.157	0.294	3.2452e-38	6	SDC3
6.53059e-41	0.331312	0.657	0.594	1.30612e-37	6	RPS24
1.22294e-40	0.283786	0.359	0.55	2.44587e-37	6	MARCKS
6.94212e-40	0.354104	0.122	0.189	1.38842e-36	6	SNHG9
3.26326e-38	0.718461	0.211	0.241	6.52653e-35	6	ADD3
4.19029e-38	0.35322	0.12	0.153	8.38059e-35	6	BST2
7.95092e-38	0.62952	0.188	0.227	1.59018e-34	6	NCAN
5.07988e-37	0.27821	0.642	0.573	1.01598e-33	6	RPS12
1.83917e-35	0.358305	0.207	0.321	3.67834e-32	6	BCAN
1.84125e-35	0.548315	0.282	0.398	3.68251e-32	6	IGFBP7
2.5813e-35	0.351591	0.148	0.209	5.16261e-32	6	RHOC
7.33126e-35	0.483181	0.626	0.617	1.46625e-31	6	ALDOC
2.24592e-34	0.55174	0.289	0.416	4.49184e-31	6	ALDH2
2.31583e-34	0.950444	0.554	0.537	4.63165e-31	6	METRN
6.73444e-34	0.491801	0.627	0.61	1.34689e-30	6	MTRNR2L8
3.64074e-33	0.317216	0.664	0.6	7.28148e-30	6	RPL36
1.38264e-32	0.282309	0.114	0.167	2.76529e-29	6	C3
2.11254e-32	0.364093	0.142	0.23	4.22508e-29	6	GOLM1
4.62174e-32	0.271262	0.119	0.185	9.24348e-29	6	TIMP3
1.05672e-30	0.475572	0.217	0.329	2.11344e-27	6	ID2
1.09047e-30	0.516235	0.131	0.136	2.18094e-27	6	STOM
1.28145e-29	0.391744	0.161	0.239	2.5629e-26	6	SLC9A3R1
2.44814e-29	0.356658	0.112	0.144	4.89628e-26	6	RGS12
1.62904e-27	0.632785	0.205	0.234	3.25808e-24	6	ALDH6A1
2.10659e-27	0.586837	0.287	0.402	4.21318e-24	6	TUBB2B
3.42456e-27	0.36382	0.214	0.296	6.84912e-24	6	NUPR1
5.25095e-27	0.898052	0.243	0.219	1.05019e-23	6	MLC1
6.30572e-27	0.314935	0.664	0.59	1.26114e-23	6	RPL13A
7.76927e-27	0.810338	0.481	0.533	1.55385e-23	6	DBI
8.0782e-27	0.364001	0.672	0.605	1.61564e-23	6	RPS29
1.91681e-26	0.41581	0.659	0.6	3.83362e-23	6	SERF2
3.25911e-26	0.269975	0.638	0.599	6.51822e-23	6	RPL37
7.93227e-25	0.286226	0.414	0.585	1.58645e-21	6	NCS1
5.81983e-24	0.362382	0.607	0.572	1.16397e-20	6	COX6C
1.14293e-23	0.278435	0.281	0.47	2.28587e-20	6	SSR4
4.5334e-23	0.67289	0.47	0.553	9.06679e-20	6	SLC1A3
5.22239e-23	0.300912	0.205	0.363	1.04448e-19	6	LRP1
8.44275e-23	0.33834	0.667	0.602	1.68855e-19	6	RPL18A
2.13323e-22	0.577097	0.606	0.576	4.26646e-19	6	B2M
3.34482e-22	0.275048	0.623	0.615	6.68963e-19	6	ITM2B
4.22696e-22	0.660016	0.441	0.544	8.45392e-19	6	FAM107A
7.50873e-22	0.508417	0.149	0.176	1.50175e-18	6	PBXIP1
9.05171e-22	0.260624	0.26	0.448	1.81034e-18	6	ROMO1
1.12464e-21	0.636703	0.483	0.579	2.24927e-18	6	NTRK2
1.1758e-21	0.347167	0.179	0.297	2.35159e-18	6	IL6ST
4.10737e-21	0.517071	0.135	0.153	8.21474e-18	6	CDC42EP4
5.51831e-21	0.31885	0.152	0.239	1.10366e-17	6	SLC39A6
5.58907e-21	0.41698	0.175	0.262	1.11781e-17	6	COMT
5.85039e-21	0.445283	0.14	0.165	1.17008e-17	6	LGALS3
6.9807e-20	0.49323	0.266	0.413	1.39614e-16	6	ND6
1.00097e-19	0.256324	0.644	0.617	2.00193e-16	6	PCSK1N
1.62447e-19	0.267159	0.62	0.594	3.24895e-16	6	RPL28
5.92845e-19	0.271212	0.112	0.161	1.18569e-15	6	IGHA1
1.03398e-18	0.758977	0.437	0.511	2.06795e-15	6	ATP1B2
4.26713e-18	0.532043	0.284	0.396	8.53427e-15	6	PRDX6
1.30008e-17	0.591439	0.13	0.132	2.60016e-14	6	MYL9
2.21778e-17	0.660536	0.418	0.524	4.43557e-14	6	SCG3
2.35466e-17	0.279082	0.657	0.599	4.70932e-14	6	RPS23
2.59796e-17	0.536579	0.309	0.384	5.19592e-14	6	IFI27
6.1269e-17	0.593612	0.332	0.406	1.22538e-13	6	GPRC5B
3.18053e-16	1.1759	0.441	0.352	6.36106e-13	6	SPARC
3.25849e-16	0.365108	0.65	0.597	6.51697e-13	6	RPS19
4.46725e-16	0.314915	0.655	0.602	8.93449e-13	6	RPL21
4.5944e-16	0.255924	0.356	0.546	9.1888e-13	6	PFN1
5.35477e-16	0.525752	0.327	0.439	1.07095e-12	6	PLEKHB1
6.02676e-16	0.435716	0.199	0.292	1.20535e-12	6	MAN1A2
6.201e-16	1.243	0.501	0.389	1.2402e-12	6	CXCL14
1.19082e-15	0.25857	0.647	0.596	2.38164e-12	6	RPL19
1.51738e-15	0.733928	0.217	0.236	3.03476e-12	6	CNN3
4.34154e-15	0.629462	0.4	0.488	8.68308e-12	6	CSRP1
5.75289e-15	0.306126	0.217	0.37	1.15058e-11	6	TIMP2
1.39418e-14	0.567244	0.18	0.219	2.78835e-11	6	DDR1
1.73416e-14	0.314041	0.296	0.47	3.46833e-11	6	GSTP1
1.89796e-14	0.588385	0.311	0.408	3.79591e-11	6	TSC22D4
4.31222e-14	0.267142	0.651	0.602	8.62444e-11	6	RPL18
4.93837e-14	0.535984	0.191	0.239	9.87673e-11	6	HEPACAM
2.89046e-13	0.400917	0.572	0.62	5.78093e-10	6	ENO1
3.94643e-13	0.293597	0.653	0.606	7.89287e-10	6	RPS13
4.81794e-13	0.415286	0.284	0.389	9.63588e-10	6	SERPINE2
4.89605e-13	0.557828	0.169	0.197	9.79209e-10	6	CD99
3.15961e-12	0.260883	0.265	0.353	6.31923e-09	6	IGKC
8.03956e-12	0.252651	0.217	0.395	1.60791e-08	6	TMEM219
1.21701e-11	0.283049	0.13	0.185	2.43403e-08	6	IGLC2
2.80865e-11	0.664488	0.464	0.513	5.61731e-08	6	SCD
3.80066e-11	0.401079	0.199	0.289	7.60131e-08	6	SEPTIN2
3.8601e-11	0.308686	0.111	0.181	7.72019e-08	6	SLC44A2
4.22879e-11	0.473193	0.198	0.295	8.45758e-08	6	GSTM3
4.41787e-11	0.272174	0.64	0.625	8.83573e-08	6	IDS
4.65238e-11	0.270094	0.097	0.165	9.30476e-08	6	EPAS1
6.17641e-11	0.257839	0.645	0.6	1.23528e-07	6	RPL29
8.31187e-11	0.490781	0.184	0.25	1.66237e-07	6	FADS2
1.38266e-10	0.557933	0.501	0.581	2.76533e-07	6	ENHO
1.8524e-10	0.651747	0.303	0.396	3.7048e-07	6	SCRG1
2.08279e-10	0.302203	0.132	0.212	4.16557e-07	6	NFIB
2.54808e-10	0.403639	0.272	0.407	5.09617e-07	6	DCXR
3.88617e-10	0.546052	0.241	0.315	7.77234e-07	6	IGFBP5
3.97374e-10	1.28001	0.31	0.185	7.94749e-07	6	FABP7
4.45052e-10	0.309426	0.378	0.539	8.90104e-07	6	S100A6
7.34785e-10	0.351795	0.237	0.369	1.46957e-06	6	HMGN2
8.60433e-10	0.283386	0.324	0.503	1.72087e-06	6	DDN
9.38013e-10	0.336323	0.393	0.491	1.87603e-06	6	KRT19
1.83091e-09	0.417655	0.314	0.486	3.66182e-06	6	NSMF
3.02982e-09	0.261941	0.122	0.188	6.05965e-06	6	S100A16
8.15198e-09	0.408403	0.211	0.333	1.6304e-05	6	DNER
9.56326e-09	0.899391	0.286	0.283	1.91265e-05	6	MT1M
1.60483e-08	0.810019	0.39	0.443	3.20966e-05	6	PTN
2.07754e-08	0.268929	0.231	0.421	4.15509e-05	6	SLC25A23
1.29357e-07	0.503378	0.452	0.573	0.000258714	6	PRDX1
1.5451e-07	0.58103	0.409	0.479	0.00030902	6	S100A13
1.90219e-07	0.292808	0.138	0.204	0.000380438	6	GNG5
2.26399e-07	0.514978	0.358	0.431	0.000452798	6	CD74

## Sheet: Domain7
p_val	avg_log2FC	pct.1	pct.2	p_val_adj	cluster	gene
0	0.610966	0.882	0.478	0	7	MBP
0	0.514926	0.825	0.491	0	7	PLP1
1.05116e-244	0.46646	0.763	0.537	2.10232e-241	7	SCGB2A2
3.30134e-200	0.635383	0.682	0.409	6.60269e-197	7	DIRAS2
1.65463e-189	0.424995	0.692	0.483	3.30925e-186	7	SCGB1D2
6.2586e-169	0.294454	0.696	0.457	1.25172e-165	7	CNP
2.11588e-157	0.43059	0.574	0.316	4.23175e-154	7	TF
2.21919e-156	0.351079	0.773	0.611	4.43838e-153	7	SLC17A7
2.19686e-124	0.260825	0.766	0.6	4.39371e-121	7	TUBA1A
9.41937e-109	0.31077	0.723	0.551	1.88387e-105	7	MTURN
5.21664e-105	0.403336	0.51	0.251	1.04333e-101	7	MOBP
4.27882e-102	0.268386	0.754	0.623	8.55764e-99	7	SYT1
5.94011e-98	0.292799	0.737	0.6	1.18802e-94	7	DKK3
1.38918e-96	0.440136	0.639	0.437	2.77836e-93	7	SCN3B
1.76912e-81	0.328735	0.707	0.543	3.53825e-78	7	PRKCB
1.16897e-75	0.352251	0.563	0.331	2.33795e-72	7	CLDND1
4.438e-61	0.314078	0.666	0.509	8.87601e-58	7	ATP2B1
1.42392e-50	0.383996	0.593	0.417	2.84784e-47	7	MAP2K1
8.00038e-44	0.3339	0.409	0.234	1.60008e-40	7	SPP1
2.05904e-28	0.297343	0.58	0.428	4.11807e-25	7	SV2B
1.34209e-18	0.496101	0.292	0.207	2.68419e-15	7	HBB
3.33487e-17	0.364469	0.376	0.228	6.66974e-14	7	MMD
3.52583e-17	0.310836	0.383	0.204	7.05167e-14	7	MAG
2.6384e-15	0.371777	0.36	0.211	5.27681e-12	7	GNG2
1.74668e-12	0.274171	0.533	0.377	3.49337e-09	7	SLC24A2
9.4589e-11	0.257811	0.275	0.178	1.89178e-07	7	RAP1GAP2
1.1617e-10	0.258374	0.412	0.293	2.32339e-07	7	FAM171B
2.96682e-08	0.264571	0.463	0.336	5.93364e-05	7	NDFIP2

## Sheet: Domain8
p_val	avg_log2FC	pct.1	pct.2	p_val_adj	cluster	gene
0	0.865819	0.782	0.462	0	8	NEFM
0	0.746938	0.876	0.582	0	8	NEFL
0	0.703321	0.47	0.206	0	8	NEFH
0	0.575694	0.674	0.409	0	8	SCN1B
0	0.574436	0.776	0.498	0	8	SNCG
0	0.505393	0.816	0.588	0	8	GAP43
0	0.49038	0.823	0.59	0	8	STMN2
0	0.46859	0.363	0.163	0	8	VAMP1
0	0.378817	0.841	0.585	0	8	TUBA1B
0	0.364117	0.815	0.608	0	8	YWHAH
0	0.347951	0.842	0.61	0	8	NRGN
2.69925e-306	0.358918	0.809	0.609	5.3985e-303	8	UCHL1
1.90388e-294	0.44323	0.793	0.588	3.80775e-291	8	LMO4
2.27794e-288	0.385598	0.805	0.611	4.55587e-285	8	MAP1B
6.3653e-283	0.406972	0.784	0.597	1.27306e-279	8	ATP1B1
7.84672e-283	0.417608	0.658	0.442	1.56934e-279	8	INA
3.54576e-261	0.373434	0.476	0.273	7.09153e-258	8	NSG1
3.01969e-256	0.396655	0.78	0.586	6.03938e-253	8	ATP1A1
1.76079e-252	0.403119	0.757	0.551	3.52159e-249	8	CABP1
3.83498e-251	0.395589	0.727	0.514	7.66996e-248	8	GABRA1
7.95289e-250	0.262015	0.79	0.602	1.59058e-246	8	NDUFA4
3.32809e-247	0.366221	0.377	0.214	6.65618e-244	8	PVALB
3.72222e-246	0.389925	0.676	0.47	7.44444e-243	8	DCLK1
1.81486e-244	0.3479	0.399	0.227	3.62973e-241	8	EPDR1
6.29776e-240	0.359222	0.552	0.351	1.25955e-236	8	SNX10
2.83516e-226	0.353041	0.688	0.497	5.67032e-223	8	CHGA
2.26766e-224	0.353818	0.763	0.56	4.53531e-221	8	LGALS1
2.0476e-219	0.34991	0.781	0.605	4.09519e-216	8	MDH1
1.69664e-213	0.364898	0.635	0.416	3.39329e-210	8	CRYM
1.16833e-210	0.344683	0.678	0.484	2.33667e-207	8	ANXA6
5.45865e-210	0.339029	0.582	0.389	1.09173e-206	8	OXR1
2.27326e-208	0.283923	0.433	0.263	4.54652e-205	8	KCNA2
4.51814e-204	0.274409	0.402	0.246	9.03627e-201	8	SLC30A3
6.40949e-203	0.318191	0.505	0.319	1.2819e-199	8	C11ORF87
4.9102e-198	0.34681	0.73	0.549	9.82041e-195	8	NSF
6.16423e-197	0.292382	0.587	0.4	1.23285e-193	8	RCAN2
3.97155e-196	0.287612	0.784	0.615	7.9431e-193	8	HSPA8
4.25695e-195	0.288167	0.777	0.617	8.51389e-192	8	VSNL1
3.12808e-186	0.311691	0.613	0.415	6.25616e-183	8	GABRD
2.41964e-183	0.337777	0.386	0.208	4.83929e-180	8	HAPLN4
3.15993e-180	0.370106	0.376	0.2	6.31985e-177	8	SCN1A
4.64043e-180	0.250554	0.498	0.333	9.28085e-177	8	LYNX1
6.47951e-177	0.302555	0.639	0.461	1.2959e-173	8	NECAB1
2.06085e-175	0.308751	0.745	0.577	4.12171e-172	8	TAGLN3
2.3813e-175	0.287132	0.764	0.613	4.7626e-172	8	RTN3
7.71272e-174	0.269236	0.56	0.388	1.54254e-170	8	GABRB2
1.75515e-171	0.285733	0.697	0.512	3.5103e-168	8	MEF2C
1.82008e-169	0.256235	0.335	0.201	3.64016e-166	8	PARM1
5.38548e-169	0.275048	0.782	0.622	1.0771e-165	8	RTN1
9.72594e-165	0.287796	0.636	0.464	1.94519e-161	8	NCALD
1.2695e-164	0.27593	0.651	0.475	2.539e-161	8	ATP6V1B2
1.2451e-163	0.256913	0.546	0.382	2.49021e-160	8	REEP2
7.53387e-160	0.261887	0.763	0.613	1.50677e-156	8	TPI1
6.80947e-158	0.294134	0.763	0.611	1.36189e-154	8	EEF1A2
5.50466e-155	0.280769	0.765	0.61	1.10093e-151	8	SNCB
8.48128e-155	0.281504	0.737	0.567	1.69626e-151	8	RAB3A
1.22661e-154	0.292746	0.754	0.588	2.45321e-151	8	NDRG4
2.64076e-154	0.266941	0.673	0.508	5.28153e-151	8	CPLX1
8.30964e-150	0.254152	0.687	0.518	1.66193e-146	8	ATP2B2
5.66303e-148	0.276964	0.749	0.586	1.13261e-144	8	PIN1
1.69874e-147	0.280488	0.761	0.605	3.39748e-144	8	ENO2
8.57487e-147	0.309587	0.618	0.439	1.71497e-143	8	SYT4
1.16346e-146	0.28167	0.656	0.483	2.32691e-143	8	GOT1
3.42816e-145	0.280377	0.755	0.596	6.85632e-142	8	ATP1A3
7.08199e-143	0.279202	0.744	0.582	1.4164e-139	8	SYP
2.35995e-141	0.307273	0.645	0.448	4.7199e-138	8	BEX5
1.36166e-140	0.279069	0.737	0.58	2.72331e-137	8	RGS4
2.29057e-140	0.258758	0.747	0.586	4.58114e-137	8	ATP5MC3
1.4989e-136	0.296043	0.593	0.421	2.99781e-133	8	FABP3
2.35135e-134	0.250769	0.758	0.611	4.70269e-131	8	ATP5F1B
1.04569e-133	0.250921	0.755	0.601	2.09138e-130	8	UQCRH
1.80333e-129	0.355788	0.65	0.429	3.60665e-126	8	VGF
7.95547e-129	0.252063	0.751	0.598	1.59109e-125	8	TSC22D1
1.78297e-117	0.252542	0.744	0.599	3.56593e-114	8	SERPINI1
1.66468e-104	0.306122	0.379	0.206	3.32937e-101	8	CA10
4.18341e-96	0.447984	0.419	0.187	8.36681e-93	8	GPX3

## Sheet: Domain9
p_val	avg_log2FC	pct.1	pct.2	p_val_adj	cluster	gene
8.14432e-255	2.36979	0.869	0.554	1.62886e-251	9	SCGB2A2
1.03742e-119	0.928016	0.771	0.55	2.07485e-116	9	RPLP1
3.19085e-103	2.24434	0.654	0.502	6.3817e-100	9	SCGB1D2
3.74629e-89	0.533544	0.732	0.516	7.49258e-86	9	FTH1
1.31351e-85	0.273609	0.194	0.558	2.62702e-82	9	ATP5PD
7.36218e-77	0.397941	0.156	0.404	1.47244e-73	9	DCXR
3.48653e-74	0.28444	0.156	0.47	6.97306e-71	9	OST4
2.55927e-73	0.263234	0.127	0.427	5.11855e-70	9	SPCS1
6.41709e-68	0.599992	0.703	0.538	1.28342e-64	9	RPL41
5.17653e-64	0.315836	0.088	0.26	1.03531e-60	9	RNF7
9.68261e-62	0.3411	0.218	0.555	1.93652e-58	9	POLR2L
9.09852e-61	0.270204	0.16	0.48	1.8197e-57	9	SRP9
1.53768e-60	0.946449	0.721	0.585	3.07536e-57	9	RPL10
3.70336e-60	0.280815	0.137	0.434	7.40671e-57	9	WDR83OS
1.37365e-56	0.465556	0.2	0.498	2.7473e-53	9	NENF
7.18265e-56	0.253886	0.143	0.49	1.43653e-52	9	UQCRFS1
4.45747e-53	0.25636	0.101	0.314	8.91494e-50	9	NME3
4.15433e-52	0.569437	0.117	0.279	8.30867e-49	9	APRT
6.10371e-52	0.322063	0.248	0.576	1.22074e-48	9	LY6E
1.66109e-51	0.314257	0.121	0.368	3.32218e-48	9	MAGED2
7.49922e-50	0.318002	0.244	0.569	1.49984e-46	9	TXN
3.35468e-49	0.323496	0.09	0.289	6.70935e-46	9	SSNA1
5.33617e-49	0.331785	0.112	0.336	1.06723e-45	9	TSPAN13
8.17828e-49	0.800082	0.705	0.574	1.63566e-45	9	RPS12
3.00071e-47	2.14796	0.48	0.357	6.00142e-44	9	S100A11
3.7548e-47	0.347942	0.179	0.463	7.5096e-44	9	APOD
2.11317e-45	0.380157	0.097	0.251	4.22633e-42	9	RPS27L
2.29578e-44	0.313303	0.166	0.481	4.59156e-41	9	HTRA1
3.79527e-44	0.266117	0.112	0.347	7.59053e-41	9	ASAH1
6.26267e-44	0.250345	0.137	0.42	1.25253e-40	9	TPM3
2.21458e-43	0.386539	0.173	0.454	4.42915e-40	9	JTB
2.9728e-43	0.580424	0.091	0.212	5.94561e-40	9	STARD10
3.14373e-43	0.349632	0.177	0.483	6.28745e-40	9	HSBP1
4.75006e-43	0.820963	0.162	0.296	9.50011e-40	9	TSTD1
3.55563e-42	0.834332	0.718	0.516	7.11125e-39	9	MBP
8.12246e-42	0.272417	0.127	0.377	1.62449e-38	9	DAD1
1.92439e-41	0.405196	0.064	0.192	3.84878e-38	9	DPY30
1.65955e-40	0.550747	0.309	0.59	3.3191e-37	9	ATP5MC2
3.0033e-40	0.332201	0.18	0.474	6.00661e-37	9	PSMB4
1.96084e-39	0.407629	0.213	0.532	3.92168e-36	9	TMBIM6
4.37627e-39	0.43412	0.261	0.572	8.75254e-36	9	PRDX1
2.31976e-38	0.411436	0.138	0.389	4.63952e-35	9	NPM1
5.22345e-38	0.590306	0.218	0.481	1.04469e-34	9	BTF3
6.46247e-38	2.18123	0.475	0.35	1.29249e-34	9	KRT8
9.51519e-38	0.340882	0.105	0.339	1.90304e-34	9	ADAR
1.73453e-37	0.450639	0.153	0.377	3.46906e-34	9	SEPTIN4
3.69425e-37	0.431502	0.117	0.339	7.3885e-34	9	PSMD4
7.74124e-37	0.628376	0.677	0.555	1.54825e-33	9	FTL
9.16869e-37	0.300999	0.217	0.537	1.83374e-33	9	DBI
1.26161e-36	0.308859	0.234	0.547	2.52322e-33	9	EEF1B2
1.80124e-36	0.388086	0.086	0.238	3.60249e-33	9	RNF181
2.42391e-36	0.285056	0.1	0.322	4.84782e-33	9	EIF4B
7.97539e-36	0.34993	0.271	0.584	1.59508e-32	9	CD63
1.26221e-35	0.72983	0.197	0.388	2.52442e-32	9	HLA-C
1.27724e-35	0.544176	0.113	0.266	2.55447e-32	9	SNRPE
3.71651e-35	0.478213	0.218	0.492	7.43301e-32	9	SQSTM1
2.32258e-34	0.473616	0.126	0.331	4.64517e-31	9	EIF3H
3.08737e-34	0.381898	0.233	0.549	6.17473e-31	9	RPL27A
3.23778e-34	0.333059	0.34	0.619	6.47555e-31	9	MZT2B
1.42679e-33	0.25066	0.085	0.293	2.85358e-30	9	CBR1
1.94223e-33	0.496831	0.103	0.237	3.88446e-30	9	SNRPB
2.47689e-33	0.527073	0.188	0.465	4.95377e-30	9	SSR4
3.06367e-33	0.349097	0.14	0.397	6.12733e-30	9	IGFBP7
9.11909e-33	0.346313	0.1	0.309	1.82382e-29	9	SCARB2
9.63454e-33	0.753961	0.674	0.582	1.92691e-29	9	RPL13
1.80022e-32	0.318503	0.117	0.351	3.60043e-29	9	C1ORF43
2.01626e-32	0.362825	0.083	0.223	4.03252e-29	9	RBM8A
2.64321e-32	0.406972	0.116	0.319	5.28643e-29	9	FKBP4
4.14779e-32	0.965444	0.659	0.597	8.29559e-29	9	RPL19
5.21738e-32	0.32176	0.2	0.489	1.04348e-28	9	CSRP1
8.52923e-32	0.624618	0.69	0.58	1.70585e-28	9	RPL32
1.01505e-31	0.284169	0.352	0.624	2.0301e-28	9	SRP14
1.24413e-31	0.384862	0.211	0.493	2.48827e-28	9	MARCKSL1
2.86491e-31	0.339417	0.154	0.436	5.72982e-28	9	QKI
3.23443e-31	0.701117	0.208	0.375	6.46887e-28	9	ADIRF
3.65113e-31	0.323575	0.118	0.358	7.30226e-28	9	CNBP
8.38706e-31	1.80608	0.491	0.444	1.67741e-27	9	MUC1
2.43059e-30	1.72653	0.509	0.485	4.86118e-27	9	KRT19
2.57666e-30	0.376071	0.12	0.368	5.15333e-27	9	DAZAP2
3.49877e-30	0.285524	0.134	0.408	6.99754e-27	9	TSC22D4
1.02774e-29	0.253943	0.162	0.467	2.05547e-26	9	GSTP1
2.42871e-29	0.434523	0.166	0.436	4.85741e-26	9	DDX17
3.62002e-28	0.27674	0.084	0.253	7.24003e-25	9	ILF2
3.59832e-27	0.432013	0.114	0.299	7.19664e-24	9	UFC1
5.35461e-27	0.573708	0.645	0.558	1.07092e-23	9	EEF1A1
5.73969e-27	0.361128	0.095	0.264	1.14794e-23	9	SERP1
5.92316e-27	0.399224	0.09	0.25	1.18463e-23	9	TMEM256
8.36289e-27	0.702681	0.137	0.264	1.67258e-23	9	ISG15
1.19635e-26	0.295948	0.076	0.276	2.39269e-23	9	KIAA0930
2.44402e-26	0.321039	0.147	0.441	4.88803e-23	9	HNRNPU
7.90234e-26	0.299542	0.065	0.201	1.58047e-22	9	RALY
1.00273e-25	0.406617	0.352	0.617	2.00545e-22	9	UBA52
1.44404e-25	0.272844	0.077	0.266	2.88809e-22	9	CNDP2
2.68016e-25	0.528742	0.253	0.515	5.36033e-22	9	SCD
5.47472e-25	0.453406	0.103	0.259	1.09494e-21	9	LAPTM4A
7.8602e-25	0.432383	0.174	0.413	1.57204e-21	9	VIM
8.81402e-25	0.335277	0.276	0.582	1.7628e-21	9	MT2A
1.11622e-24	0.719508	0.662	0.597	2.23245e-21	9	RPS14
1.85772e-24	0.567403	0.118	0.266	3.71543e-21	9	LAMTOR2
5.11953e-24	0.398484	0.121	0.311	1.02391e-20	9	PAQR6
6.59722e-24	0.581538	0.195	0.346	1.31944e-20	9	TF
9.75318e-24	0.717735	0.147	0.29	1.95064e-20	9	PPP1R14A
1.26383e-23	0.955962	0.619	0.599	2.52765e-20	9	RPS18
1.47426e-23	0.269667	0.102	0.334	2.94852e-20	9	GNAI2
3.32272e-23	0.644813	0.152	0.347	6.64543e-20	9	P4HB
4.15746e-23	0.357215	0.071	0.222	8.31491e-20	9	UHMK1
1.36629e-22	0.423916	0.115	0.299	2.73258e-19	9	EDIL3
1.87672e-22	0.577255	0.18	0.359	3.75344e-19	9	CLDND1
2.07716e-22	0.619405	0.671	0.592	4.15431e-19	9	RPS15
2.9374e-22	0.469794	0.167	0.446	5.87481e-19	9	HNRNPC
2.96472e-22	0.509994	0.093	0.197	5.92943e-19	9	CD99
3.53997e-22	0.594005	0.089	0.165	7.07993e-19	9	LGALS3
5.08465e-22	0.445162	0.093	0.225	1.01693e-18	9	SNRPG
8.69421e-22	0.428848	0.067	0.211	1.73884e-18	9	SCCPDH
1.05996e-21	0.818656	0.639	0.604	2.11992e-18	9	RPL18
1.10495e-21	0.364867	0.041	0.173	2.2099e-18	9	NPY
2.364e-21	0.258468	0.083	0.239	4.72799e-18	9	NA1
2.7386e-21	0.353758	0.166	0.475	5.4772e-18	9	RHOA
5.18584e-21	0.358248	0.368	0.615	1.03717e-17	9	RPL22
8.32681e-21	0.568884	0.177	0.349	1.66536e-17	9	RNASE1
1.13113e-20	0.292481	0.141	0.418	2.26225e-17	9	TMEM59
2.02391e-20	0.410357	0.13	0.346	4.04782e-17	9	LAMP1
3.86129e-20	1.05515	0.575	0.602	7.72258e-17	9	RPS2
6.13946e-20	0.621384	0.122	0.255	1.22789e-16	9	SPP1
7.12069e-20	0.339013	0.094	0.294	1.42414e-16	9	SERBP1
1.4363e-19	0.847915	0.262	0.459	2.8726e-16	9	HSPB1
1.51516e-19	0.299447	0.087	0.29	3.03032e-16	9	SNHG8
3.57972e-19	0.656229	0.093	0.18	7.15943e-16	9	NME4
4.4707e-19	0.652144	0.298	0.486	8.9414e-16	9	CNP
5.82991e-19	0.523562	0.094	0.209	1.16598e-15	9	BCAS1
6.54365e-19	0.695572	0.232	0.462	1.30873e-15	9	TCEAL4
6.83088e-19	0.364684	0.104	0.304	1.36618e-15	9	SRRM2
8.94682e-19	0.522667	0.357	0.548	1.78936e-15	9	CRYAB
9.63981e-19	0.577752	0.307	0.58	1.92796e-15	9	RPS20
1.2366e-18	0.628755	0.246	0.503	2.47319e-15	9	H3-3B
1.28214e-18	0.250519	0.077	0.261	2.56428e-15	9	SLC48A1
1.82398e-18	0.481039	0.359	0.614	3.64796e-15	9	RPL5
2.29145e-18	0.358898	0.084	0.237	4.5829e-15	9	CTNNA1
5.23257e-18	0.383538	0.06	0.166	1.04651e-14	9	C3
6.56525e-18	0.297757	0.08	0.252	1.31305e-14	9	SNRNP70
7.1442e-18	0.793575	0.63	0.602	1.42884e-14	9	RPL29
8.83209e-18	0.452501	0.377	0.613	1.76642e-14	9	PFDN5
9.31551e-18	0.265785	0.139	0.408	1.8631e-14	9	GPRC5B
1.10737e-17	0.399675	0.087	0.237	2.21473e-14	9	SLC9A3R1
1.16742e-17	0.635313	0.155	0.281	2.33484e-14	9	MOBP
2.47255e-17	0.326836	0.382	0.618	4.9451e-14	9	RPL27
3.1445e-17	0.812628	0.615	0.604	6.28901e-14	9	RPL8
4.68558e-17	0.516551	0.128	0.236	9.37116e-14	9	SAA1
7.9086e-17	0.602204	0.298	0.54	1.58172e-13	9	PFN1
1.51088e-16	0.800756	0.609	0.594	3.02177e-13	9	RPL13A
1.52113e-16	0.322919	0.08	0.221	3.04226e-13	9	VMP1
1.65251e-16	0.749113	0.624	0.592	3.30502e-13	9	RPS27
3.18503e-16	0.452343	0.092	0.254	6.37005e-13	9	PRKCSH
3.80134e-16	0.286832	0.059	0.177	7.60267e-13	9	CCNL2
4.74874e-16	1.94288	0.38	0.301	9.49747e-13	9	KRT18
6.11186e-16	0.682896	0.636	0.602	1.22237e-12	9	TPT1
7.55571e-16	0.430227	0.093	0.235	1.51114e-12	9	NDRG1
9.64353e-16	0.467317	0.154	0.394	1.92871e-12	9	PRDX6
1.3878e-15	0.527484	0.075	0.153	2.7756e-12	9	NINJ1
2.09284e-15	0.461891	0.106	0.196	4.18569e-12	9	FABP4
2.44791e-15	1.22333	0.525	0.579	4.89582e-12	9	B2M
3.80449e-15	0.538763	0.116	0.225	7.60898e-12	9	MAG
9.16918e-15	0.712129	0.143	0.269	1.83384e-11	9	SELENOP
1.17511e-14	0.294488	0.089	0.269	2.35022e-11	9	ZNF706
1.95733e-14	1.4792	0.217	0.225	3.91466e-11	9	FN1
7.55277e-14	0.406319	0.08	0.196	1.51055e-10	9	EFHD1
1.05595e-13	0.677058	0.642	0.601	2.11189e-10	9	RPS8
1.29913e-13	0.482928	0.112	0.275	2.59826e-10	9	CTTN
2.52608e-13	0.650222	0.115	0.257	5.05215e-10	9	SSR2
2.99655e-13	0.360512	0.333	0.568	5.99311e-10	9	S100B
3.32936e-13	0.371247	0.066	0.173	6.65872e-10	9	LMAN2
4.2473e-13	0.40851	0.06	0.163	8.4946e-10	9	RNASEH2C
1.60983e-12	0.868884	0.172	0.313	3.21966e-09	9	PBX1
2.06681e-12	0.305613	0.062	0.195	4.13362e-09	9	WDR1
2.29098e-12	0.753391	0.303	0.535	4.58195e-09	9	S100A6
5.04559e-12	0.627328	0.402	0.612	1.00912e-08	9	RPL7
8.25907e-12	0.939826	0.132	0.201	1.65181e-08	9	GNG5
8.63716e-12	0.898122	0.569	0.601	1.72743e-08	9	RPS19
9.81863e-12	0.713168	0.101	0.183	1.96373e-08	9	HMGN1
1.48072e-11	0.494978	0.404	0.616	2.96145e-08	9	NACA
2.06044e-11	0.431054	0.105	0.268	4.12088e-08	9	TMED10
2.12369e-11	0.597933	0.375	0.601	4.24739e-08	9	CTSD
2.31043e-11	0.620751	0.632	0.597	4.62086e-08	9	RPS24
3.74354e-11	0.321126	0.064	0.188	7.48707e-08	9	HADHA
3.95847e-11	0.625794	0.092	0.181	7.91694e-08	9	ATP6V0E1
3.99171e-11	0.605781	0.226	0.478	7.98342e-08	9	PABPC1
5.05931e-11	0.589823	0.109	0.226	1.01186e-07	9	PSME1
6.19952e-11	0.272357	0.073	0.24	1.2399e-07	9	RNH1
8.94179e-11	0.398982	0.418	0.612	1.78836e-07	9	RPS11
1.59867e-10	0.463049	0.072	0.173	3.19735e-07	9	AKR1A1
1.70117e-10	0.829096	0.601	0.524	3.40234e-07	9	PLP1
1.91219e-10	0.388001	0.44	0.615	3.82437e-07	9	RPS25
2.04288e-10	0.578908	0.111	0.237	4.08577e-07	9	SLC39A6
4.43735e-10	0.366354	0.065	0.166	8.87469e-07	9	IGFBP2
6.84105e-10	0.352532	0.082	0.219	1.36821e-06	9	PMP22
7.70379e-10	0.349682	0.08	0.24	1.54076e-06	9	PARP1
1.03816e-09	1.81328	0.29	0.209	2.07631e-06	9	COL1A2
1.09516e-09	0.397187	0.077	0.247	2.19032e-06	9	ACADVL
1.3073e-09	0.489921	0.143	0.36	2.61459e-06	9	PTP4A2
1.44121e-09	0.254939	0.049	0.159	2.88243e-06	9	STAT1
2.35769e-09	0.349668	0.092	0.268	4.71538e-06	9	LSM3
3.35812e-09	0.318146	0.065	0.177	6.71625e-06	9	IMPDH2
3.39193e-09	0.830486	0.257	0.479	6.78385e-06	9	S100A13
8.68805e-09	0.856647	0.126	0.207	1.73761e-05	9	RHOC
9.25879e-09	0.896664	0.125	0.195	1.85176e-05	9	CD151
1.02724e-08	0.954364	0.558	0.601	2.05448e-05	9	RPL12
1.25544e-08	0.618762	0.606	0.592	2.51089e-05	9	RPL30
1.43238e-08	0.739413	0.598	0.603	2.86476e-05	9	RPS23
4.0613e-08	0.800227	0.368	0.588	8.12261e-05	9	RPLP0
4.50165e-08	1.26254	0.126	0.159	9.0033e-05	9	IGHA1
5.09491e-08	0.602334	0.112	0.24	0.000101898	9	LAMP2
1.33814e-07	1.06842	0.24	0.365	0.000267629	9	EEF1D
1.73908e-07	0.645493	0.094	0.183	0.000347816	9	TIMP3
1.77168e-07	0.905152	0.103	0.148	0.000354336	9	TSPO
1.87561e-07	0.274038	0.049	0.178	0.000375122	9	SNRNP200
2.16932e-07	0.329507	0.099	0.285	0.000433865	9	ZFAS1
3.49135e-07	0.488781	0.618	0.596	0.000698271	9	RPS27A

## Sheet: Domain10
p_val	avg_log2FC	pct.1	pct.2	p_val_adj	cluster	gene
0	2.70426	0.788	0.214	0	10	SAA1
0	2.59743	0.694	0.177	0	10	FABP4
0	0.791324	0.867	0.506	0	10	CST3
3.51461e-306	0.425197	0.85	0.511	7.02922e-303	10	ND2
3.04539e-259	1.3621	0.848	0.504	6.09079e-256	10	GFAP
3.8726e-254	0.358853	0.826	0.52	7.7452e-251	10	ND1
7.46904e-191	0.472862	0.785	0.524	1.49381e-187	10	MT3
1.82716e-147	0.885117	0.793	0.558	3.65433e-144	10	MALAT1
7.78416e-130	0.892863	0.749	0.556	1.55683e-126	10	S100B
7.52966e-126	0.445115	0.766	0.568	1.50593e-122	10	ND5
6.02467e-124	0.495213	0.767	0.55	1.20493e-120	10	FTL
1.97893e-114	1.36976	0.558	0.365	3.95786e-111	10	ADIRF
9.05712e-111	0.477492	0.74	0.554	1.81142e-107	10	EEF1A1
1.68435e-110	1.32389	0.606	0.401	3.3687e-107	10	VIM
3.28476e-105	0.467066	0.725	0.56	6.56953e-102	10	CLU
9.15401e-94	0.690803	0.748	0.596	1.8308e-90	10	ATP8
1.17535e-90	1.09718	0.45	0.361	2.3507e-87	10	AQP4
5.92974e-83	0.834324	0.377	0.342	1.18595e-79	10	AGT
1.10433e-79	0.640222	0.752	0.593	2.20865e-76	10	GLUL
3.50092e-78	1.22346	0.526	0.351	7.00184e-75	10	SPARC
5.05874e-74	0.44658	0.717	0.583	1.01175e-70	10	RPL10
1.63538e-73	0.487952	0.721	0.598	3.27075e-70	10	ND4L
1.822e-73	0.526032	0.726	0.599	3.64401e-70	10	TPT1
2.4517e-73	0.605043	0.745	0.587	4.90341e-70	10	APOE
1.67553e-71	0.77713	0.655	0.573	3.35105e-68	10	MT2A
3.24108e-71	0.542085	0.73	0.567	6.48216e-68	10	PTGDS
4.50338e-69	0.655795	0.725	0.593	9.00675e-66	10	SLC1A2
5.18365e-69	0.516408	0.189	0.216	1.03673e-65	10	PLPP3
1.31531e-68	0.937003	0.3	0.235	2.63061e-65	10	PPP1R1A
1.50615e-67	1.04513	0.297	0.19	3.0123e-64	10	MGST1
6.23363e-65	0.331229	0.701	0.549	1.24673e-61	10	RPLP1
8.40811e-65	0.352947	0.137	0.166	1.68162e-61	10	PSAT1
3.85148e-59	0.352532	0.131	0.127	7.70295e-56	10	CRLF1
8.62235e-57	0.373266	0.705	0.58	1.72447e-53	10	RPL13
1.05929e-56	0.613517	0.25	0.239	2.11859e-53	10	PON2
2.19749e-55	0.256495	0.676	0.537	4.39498e-52	10	RPL41
1.23154e-54	0.342712	0.707	0.572	2.46309e-51	10	RPS12
4.24499e-52	0.316237	0.14	0.168	8.48999e-49	10	PHGDH
2.11386e-51	0.365369	0.175	0.221	4.22772e-48	10	GPX3
5.72821e-51	0.394764	0.699	0.595	1.14564e-47	10	RPS24
7.76292e-51	0.269486	0.137	0.186	1.55258e-47	10	HADHB
3.95585e-47	0.270454	0.126	0.166	7.9117e-44	10	RAB31
2.07871e-46	0.349395	0.688	0.591	4.15742e-43	10	RPS15
3.208e-44	0.368433	0.687	0.589	6.416e-41	10	RPL30
4.16068e-44	0.37673	0.706	0.589	8.32136e-41	10	RPS27
6.70509e-44	0.328422	0.169	0.217	1.34102e-40	10	FGFR3
1.52146e-43	0.400668	0.711	0.599	3.04293e-40	10	RPS23
3.42071e-43	0.252392	0.132	0.199	6.84142e-40	10	SORBS1
4.0448e-41	0.41316	0.7	0.599	8.08959e-38	10	RPL29
8.29645e-39	0.559169	0.655	0.585	1.65929e-35	10	GPM6B
1.31073e-38	0.706784	0.223	0.18	2.62146e-35	10	TIMP3
3.33896e-38	0.321608	0.168	0.227	6.67792e-35	10	GOLM1
4.34737e-38	0.344893	0.685	0.599	8.69474e-35	10	RPS8
6.99819e-38	0.25966	0.158	0.217	1.39964e-34	10	LRRC75A
7.64826e-38	0.33989	0.137	0.152	1.52965e-34	10	CDC42EP4
2.67496e-37	0.380538	0.692	0.591	5.34991e-34	10	RPL13A
7.14801e-37	0.321536	0.181	0.238	1.4296e-33	10	NA1
8.68577e-36	0.423993	0.673	0.613	1.73715e-32	10	SPARCL1
8.84729e-36	1.18416	0.539	0.39	1.76946e-32	10	CXCL14
1.34854e-34	0.445701	0.197	0.226	2.69708e-31	10	NCAN
2.02495e-34	0.286581	0.674	0.579	4.0499e-31	10	RPL32
8.98776e-34	0.282424	0.13	0.166	1.79755e-30	10	TPPP3
1.52729e-33	0.680039	0.543	0.509	3.05458e-30	10	SCD
3.73343e-33	0.409834	0.712	0.6	7.46686e-30	10	RPL11
4.64673e-33	0.2814	0.172	0.256	9.29345e-30	10	SERPINF1
5.24605e-33	0.35628	0.175	0.224	1.04921e-29	10	PTPRZ1
4.50769e-32	0.417469	0.2	0.258	9.01539e-29	10	COMT
8.18866e-31	0.354846	0.695	0.596	1.63773e-27	10	RPS18
4.19082e-30	0.716097	0.54	0.53	8.38163e-27	10	DBI
1.42032e-29	0.723695	0.315	0.282	2.84064e-26	10	MT1M
2.1676e-29	0.29849	0.683	0.595	4.33521e-26	10	RPS14
4.09792e-29	0.763226	0.294	0.282	8.19584e-26	10	MT1X
7.77254e-29	0.689255	0.647	0.558	1.55451e-25	10	SCGB2A2
1.76917e-28	0.29612	0.223	0.318	3.53833e-25	10	BCAN
7.29962e-28	0.593004	0.351	0.41	1.45992e-24	10	ALDH2
1.0162e-27	0.458204	0.674	0.607	2.03241e-24	10	MIR9-1HG
1.25711e-27	0.417616	0.223	0.282	2.51421e-24	10	GPR37L1
3.09772e-27	0.376817	0.695	0.601	6.19543e-24	10	SERF2
1.9598e-26	0.397995	0.68	0.62	3.91961e-23	10	CPE
2.25965e-26	0.31226	0.677	0.608	4.5193e-23	10	RPLP2
2.90383e-26	0.430167	0.201	0.241	5.80767e-23	10	ADD3
4.66972e-26	0.798073	0.586	0.502	9.33943e-23	10	SCGB1D2
4.94909e-26	0.401083	0.601	0.541	9.89819e-23	10	CRYAB
4.98521e-26	0.455523	0.664	0.575	9.97042e-23	10	B2M
6.88775e-26	0.444178	0.281	0.346	1.37755e-22	10	AHCYL1
7.25003e-26	0.570456	0.175	0.178	1.45001e-22	10	PNPLA2
8.29024e-26	0.498654	0.336	0.393	1.65805e-22	10	IGFBP7
8.889e-26	0.718101	0.191	0.138	1.7778e-22	10	TXNIP
1.56917e-25	0.650209	0.256	0.235	3.13834e-22	10	PLAAT3
2.15633e-25	0.331473	0.184	0.238	4.31266e-22	10	HEPACAM
2.22656e-25	0.312605	0.677	0.596	4.45313e-22	10	RPL19
2.40865e-25	0.320385	0.694	0.611	4.81731e-22	10	RPL9
3.29119e-25	0.265623	0.176	0.267	6.58238e-22	10	PLEC
6.05542e-25	0.553351	0.399	0.447	1.21108e-21	10	MT1E
8.75244e-25	0.745872	0.405	0.368	1.75049e-21	10	GSN
2.03353e-24	0.46538	0.661	0.597	4.06705e-21	10	RPS6
5.58931e-24	0.570552	0.234	0.232	1.11786e-20	10	ALDH6A1
7.87582e-24	0.366318	0.189	0.197	1.57516e-20	10	IGFBP4
8.61428e-24	0.280867	0.203	0.269	1.72286e-20	10	IFI27L2
1.07257e-23	0.352026	0.218	0.292	2.14514e-20	10	IL6ST
3.09631e-23	0.396814	0.681	0.6	6.19263e-20	10	RPS15A
3.11287e-23	0.35324	0.162	0.232	6.22574e-20	10	PRKAR2B
4.31367e-23	0.363866	0.269	0.357	8.62733e-20	10	LRP1
8.53132e-23	0.686692	0.399	0.423	1.70626e-19	10	GJA1
9.73941e-22	0.372075	0.667	0.609	1.94788e-18	10	RPS25
3.46082e-21	0.312421	0.675	0.603	6.92165e-18	10	RPL18
3.64454e-21	0.374524	0.688	0.597	7.28908e-18	10	RPL12
3.57043e-20	0.304105	0.18	0.246	7.14087e-17	10	ACADVL
3.869e-20	0.312239	0.669	0.603	7.738e-17	10	RPL21
4.60007e-20	0.292233	0.171	0.234	9.20014e-17	10	HMGN3
6.70115e-20	0.33118	0.683	0.606	1.34023e-16	10	RPS13
1.48213e-19	0.673837	0.236	0.22	2.96425e-16	10	MLC1
1.83024e-19	0.332498	0.686	0.603	3.66047e-16	10	RPL18A
6.39705e-19	0.256264	0.204	0.309	1.27941e-15	10	CSPG5
8.15739e-19	0.495624	0.441	0.484	1.63148e-15	10	CSRP1
9.22553e-19	0.539956	0.476	0.528	1.84511e-15	10	ATP1A2
1.67219e-18	0.477362	0.575	0.58	3.34439e-15	10	RPS9
5.68592e-18	0.545016	0.536	0.575	1.13718e-14	10	RPS20
2.45889e-17	0.27154	0.664	0.61	4.91777e-14	10	RPS3A
1.26134e-15	0.333209	0.662	0.601	2.52269e-12	10	RPL23A
1.96526e-15	0.317896	0.666	0.6	3.93053e-12	10	RPS4X
2.01626e-15	0.325922	0.159	0.202	4.03251e-12	10	GAD2
2.11314e-15	0.468385	0.317	0.392	4.22627e-12	10	PRDX6
1.19763e-14	0.476424	0.519	0.575	2.39526e-11	10	NTRK2
1.27542e-14	0.417074	0.615	0.597	2.55083e-11	10	RPS16
1.35461e-14	0.363058	0.661	0.607	2.70922e-11	10	MYL6
2.2027e-14	0.398612	0.152	0.167	4.4054e-11	10	NFIA
2.31371e-14	0.293203	0.124	0.149	4.62742e-11	10	MXD4
3.79959e-14	1.06744	0.468	0.34	7.59918e-11	10	SNORC
6.84106e-14	0.316014	0.677	0.598	1.36821e-10	10	RPS19
9.22519e-14	0.418433	0.564	0.589	1.84504e-10	10	CD81
1.21307e-13	0.390501	0.19	0.2	2.42613e-10	10	GNG5
1.61332e-13	0.281146	0.672	0.625	3.22665e-10	10	GPX4
2.83799e-13	0.361221	0.257	0.332	5.67599e-10	10	GNAI2
3.4055e-13	0.622946	0.548	0.538	6.811e-10	10	METRN
4.06937e-13	0.417793	0.147	0.135	8.13874e-10	10	STOM
1.4491e-12	0.294349	0.643	0.614	2.8982e-09	10	RPL3
2.56259e-12	0.303765	0.164	0.211	5.12517e-09	10	NECAB2
1.10933e-11	0.261062	0.118	0.163	2.21866e-08	10	EPAS1
3.12733e-11	0.636245	0.405	0.441	6.25465e-08	10	PTN
5.00543e-11	0.279212	0.669	0.612	1.00109e-07	10	RPS7
5.01389e-11	0.974358	0.49	0.429	1.00278e-07	10	MGP
5.08261e-11	0.259264	0.659	0.611	1.01652e-07	10	RPL24
5.97316e-11	0.275582	0.285	0.414	1.19463e-07	10	SLC25A23
7.05787e-11	0.253332	0.658	0.611	1.41157e-07	10	RPL35A
1.10381e-10	0.431016	0.464	0.541	2.20761e-07	10	FAM107A
1.15757e-10	0.477558	0.431	0.521	2.31514e-07	10	SCG3
1.33645e-10	0.353928	0.596	0.608	2.67289e-07	10	EEF2
2.00182e-10	0.274146	0.658	0.616	4.00365e-07	10	ALDOC
2.59813e-10	0.30543	0.329	0.436	5.19625e-07	10	PLEKHB1
5.4592e-10	0.284114	0.657	0.614	1.09184e-06	10	RPL4
7.78489e-10	0.680796	0.184	0.13	1.55698e-06	10	MYL9
1.56404e-09	0.406585	0.167	0.171	3.12807e-06	10	CNR1
1.64293e-09	0.472656	0.446	0.509	3.28586e-06	10	ATP1B2
1.73368e-09	0.371316	0.181	0.218	3.46736e-06	10	DDR1
1.79194e-09	0.330848	0.317	0.406	3.58387e-06	10	TSC22D4
2.2638e-09	0.282495	0.652	0.607	4.5276e-06	10	RPS11
4.11926e-09	0.453546	0.495	0.55	8.23853e-06	10	SLC1A3
4.99444e-09	0.384293	0.552	0.585	9.98888e-06	10	RPLP0
6.64282e-09	0.316203	0.282	0.408	1.32856e-05	10	ND6
1.43521e-08	0.40823	0.319	0.397	2.87043e-05	10	SLC6A1
1.56131e-08	0.286376	0.39	0.502	3.12262e-05	10	H3-3B
1.97387e-08	0.478926	0.21	0.236	3.94775e-05	10	CNN3
3.52762e-08	0.260815	0.268	0.351	7.05523e-05	10	IGKC
6.12618e-08	0.995874	0.302	0.188	0.000122524	10	FABP7
6.20789e-08	0.382476	0.205	0.211	0.000124158	10	COL1A2
7.2631e-08	0.282486	0.276	0.331	0.000145262	10	XBP1
8.99105e-08	0.454285	0.223	0.256	0.000179821	10	GATM
1.0924e-07	0.34955	0.26	0.292	0.000218481	10	NUPR1
1.16031e-07	0.358715	0.191	0.206	0.000232063	10	RHOC
2.60316e-07	0.285955	0.278	0.411	0.000520632	10	MGLL
3.90076e-07	0.304499	0.609	0.61	0.000780153	10	RPL22
4.13636e-07	0.308405	0.601	0.6	0.000827272	10	RPS3
