# Supplementary material for: Probabilistic embedding, clustering, and alignment for integrating spatial transcriptomics data with PRECAST
Source: Nat Commun. 2023 Jan 18;14:296. doi: 10.1038/s41467-023-35947-w (PMC9849443; doi:10.1038/s41467-023-35947-w)
Supplement: Supplementary file 4 — Supplementary Data 1-8 [file 41467_2023_35947_MOESM4_ESM.zip › Supplementary Data/Dataset7_HCC4_SVGsList.xlsx]

## Sheet: HCC1
gene	combined_pvalue	adjusted_pvalue
MMP23B	3.70642e-08	8.79897e-07
RPL22	3.64062e-07	7.88725e-06
ENO1	2.22045e-16	7.98225e-15
AKR7A3	4.44089e-16	1.22493e-14
PLA2G2A	2.22045e-16	7.98225e-15
HSPG2	2.22045e-16	7.98225e-15
C1QA	2.22045e-16	7.98225e-15
RPL11	2.22045e-16	7.98225e-15
C1QB	2.22045e-16	7.98225e-15
SH3BGRL3	2.22045e-16	7.98225e-15
LAPTM5	4.44089e-16	1.22493e-14
TINAGL1	8.88178e-16	2.22476e-14
RPS8	2.22045e-16	7.98225e-15
PRDX1	2.22045e-16	7.98225e-15
CYP4A11	2.22045e-16	7.98225e-15
C8B	2.22045e-16	7.98225e-15
MFSD2A	2.22045e-16	7.98225e-15
SCP2	2.22045e-16	7.98225e-15
RPL5	2.22045e-16	7.98225e-15
DHCR24	6.21004e-08	1.44902e-06
C8A	2.22045e-16	7.98225e-15
ATP1A1	2.22045e-16	7.98225e-15
ANGPTL3	4.44089e-16	1.22493e-14
HMGCS2	2.22045e-16	7.98225e-15
CCN1	2.22045e-16	7.98225e-15
F3	4.44089e-16	1.22493e-14
S100A10	2.22045e-16	7.98225e-15
S100A11	4.44089e-16	1.22493e-14
S100A6	2.22045e-16	7.98225e-15
RHOC	2.11087e-07	4.65322e-06
RPS27	2.22045e-16	7.98225e-15
MCL1	4.44089e-16	1.22493e-14
EFNA1	2.22045e-16	7.98225e-15
APCS	2.22045e-16	7.98225e-15
CRP	1.11022e-16	7.98225e-15
APOA2	1.11022e-16	7.98225e-15
S100A13	1.6105e-05	0.000279644
FMO3	2.80353e-05	0.000469842
LMNA	2.22045e-16	7.98225e-15
SERPINC1	1.11022e-16	7.98225e-15
TAGLN2	2.22045e-16	7.98225e-15
RGS2	4.44089e-16	1.22493e-14
CFH	2.22045e-16	7.98225e-15
CFHR3	8.88178e-16	2.22476e-14
CFHR1	2.22045e-16	7.98225e-15
CFHR2	2.22045e-16	7.98225e-15
CSRP1	4.44089e-16	1.22493e-14
CHI3L1	2.22045e-16	7.98225e-15
CFHR5	4.44089e-16	1.22493e-14
PRELP	2.22045e-16	7.98225e-15
F5	0.000132544	0.00199448
C4BPB	2.22045e-16	7.98225e-15
C4BPA	2.22045e-16	7.98225e-15
HSD11B1	2.22045e-16	7.98225e-15
QSOX1	2.22045e-16	7.98225e-15
EPHX1	2.22045e-16	7.98225e-15
GLUL	4.44089e-16	1.22493e-14
AGT	2.22045e-16	7.98225e-15
PRG4	2.22045e-16	7.98225e-15
RPS7	2.22045e-16	7.98225e-15
SDC1	2.22045e-16	7.98225e-15
APOB	2.22045e-16	7.98225e-15
EMILIN1	2.22045e-16	7.98225e-15
BTG2	2.16133e-05	0.000368637
RHOB	2.22045e-16	7.98225e-15
RPS27A	2.22045e-16	7.98225e-15
G0S2	2.22045e-16	7.98225e-15
TMSB10	2.22045e-16	7.98225e-15
FABP1	2.22045e-16	7.98225e-15
IGKC	1.11022e-16	7.98225e-15
RPL31	4.44089e-16	1.22493e-14
ADI1	4.44089e-16	1.22493e-14
COLEC11	2.22045e-16	7.98225e-15
PROC	6.03808e-07	1.27932e-05
CRIM1	4.44089e-16	1.22493e-14
ZFP36L2	4.44089e-16	1.22493e-14
COL3A1	2.22045e-16	7.98225e-15
EFEMP1	2.22045e-16	7.98225e-15
ATP5MC3	8.88178e-16	2.22476e-14
FN1	2.22045e-16	7.98225e-15
RPL37A	2.22045e-16	7.98225e-15
IGFBP2	2.22045e-16	7.98225e-15
HSPE1	2.22045e-16	7.98225e-15
PTMA	2.22045e-16	7.98225e-15
SPP2	2.22045e-16	7.98225e-15
RAMP1	0.000446518	0.00615297
AGXT	2.22045e-16	7.98225e-15
RPL32	2.22045e-16	7.98225e-15
RPL15	4.44089e-16	1.22493e-14
CXCR4	1.74955e-08	4.27117e-07
RPL14	2.22045e-16	7.98225e-15
CYP8B1	2.22045e-16	7.98225e-15
ITGAV	2.22045e-16	7.98225e-15
ITIH1	2.22045e-16	7.98225e-15
ITIH3	2.22045e-16	7.98225e-15
ITIH4	2.22045e-16	7.98225e-15
AOX1	2.22045e-16	7.98225e-15
CPS1	2.22045e-16	7.98225e-15
CCDC80	2.22045e-16	7.98225e-15
FSTL1	4.44089e-16	1.22493e-14
CYP27A1	7.22912e-07	1.52181e-05
CCL20	4.44089e-16	1.22493e-14
TF	2.22045e-16	7.98225e-15
CP	2.22045e-16	7.98225e-15
BHLHE40	2.32921e-08	5.64418e-07
SLC2A2	2.22045e-16	7.98225e-15
AHSG	2.22045e-16	7.98225e-15
TM4SF4	2.22045e-16	7.98225e-15
HRG	2.22045e-16	7.98225e-15
KNG1	2.22045e-16	7.98225e-15
ST6GAL1	2.22045e-16	7.98225e-15
ACAA1	2.44123e-05	0.000411231
RPL35A	4.44089e-16	1.22493e-14
RPL9	4.44089e-16	1.22493e-14
LAMB2	8.88178e-16	2.22476e-14
HES1	2.22045e-16	7.98225e-15
IGFBP7	2.22045e-16	7.98225e-15
MST1	4.44089e-16	1.22493e-14
UGT2B15	2.22045e-16	7.98225e-15
UGT2B10	2.22045e-16	7.98225e-15
UGT2B7	2.22045e-16	7.98225e-15
RPL29	2.22045e-16	7.98225e-15
UGT2B4	2.22045e-16	7.98225e-15
ALAS1	2.22045e-16	7.98225e-15
GC	2.22045e-16	7.98225e-15
ALB	1.11022e-16	7.98225e-15
AFM	2.22045e-16	7.98225e-15
HSD17B13	2.22045e-16	7.98225e-15
RPL24	8.88178e-16	2.22476e-14
SPP1	2.22045e-16	7.98225e-15
ADH1A	2.22045e-16	7.98225e-15
ADH1B	2.22045e-16	7.98225e-15
HGD	1.43144e-06	2.90133e-05
ADH1C	2.22045e-16	7.98225e-15
RPL34	2.22045e-16	7.98225e-15
ALDH1L1	8.88178e-16	2.22476e-14
RPS3A	4.44089e-16	1.22493e-14
FGB	2.22045e-16	7.98225e-15
RBP1	4.44089e-16	1.22493e-14
FGA	1.11022e-16	7.98225e-15
FGG	2.22045e-16	7.98225e-15
TM4SF1	4.44089e-16	1.22493e-14
ACSL1	4.44089e-16	1.22493e-14
AADAC	7.00615e-07	1.47678e-05
C9	2.22045e-16	7.98225e-15
RPL37	2.22045e-16	7.98225e-15
C7	2.22045e-16	7.98225e-15
SELENOP	2.22045e-16	7.98225e-15
FST	2.22045e-16	7.98225e-15
BHMT	2.22045e-16	7.98225e-15
SOD3	2.52724e-07	5.51901e-06
RPS23	2.22045e-16	7.98225e-15
CD52	0.000141457	0.00211885
LEAP2	2.14836e-07	4.7168e-06
JCHAIN	2.22045e-16	7.98225e-15
CXCL8	2.22045e-16	7.98225e-15
CCNI	4.84193e-05	0.000780277
HINT1	2.22045e-16	7.98225e-15
SPINK1	1.11022e-16	7.98225e-15
UQCRQ	2.22045e-16	7.98225e-15
CD74	2.22045e-16	7.98225e-15
RPS14	2.22045e-16	7.98225e-15
GPX3	2.22045e-16	7.98225e-15
ADH4	2.22045e-16	7.98225e-15
NPM1	2.22045e-16	7.98225e-15
F12	2.22045e-16	7.98225e-15
HULC	2.22045e-16	7.98225e-15
ANXA5	1.99118e-07	4.41318e-06
HLA-E	4.44089e-16	1.22493e-14
TDO2	2.22045e-16	7.98225e-15
HLA-B	2.22045e-16	7.98225e-15
APOM	2.22045e-16	7.98225e-15
CFB	2.22045e-16	7.98225e-15
CMBL	8.46104e-05	0.00132435
HLA-DRA	2.22045e-16	7.98225e-15
HLA-DRB5	4.44089e-16	1.22493e-14
HLA-DRB1	4.44089e-16	1.22493e-14
IL7R	2.22045e-16	7.98225e-15
HLA-DPA1	2.22045e-16	7.98225e-15
RPS18	2.22045e-16	7.98225e-15
RPS10	2.22045e-16	7.98225e-15
PTPRC	0.000572383	0.00773106
FMOD	5.75557e-06	0.000107468
PIGR	2.22045e-16	7.98225e-15
MAP1B	0.000118197	0.00180515
GSTA2	2.22045e-16	7.98225e-15
GSTA1	2.22045e-16	7.98225e-15
EEF1A1	2.22045e-16	7.98225e-15
VCAN	2.22045e-16	7.98225e-15
ARG1	2.22045e-16	7.98225e-15
CCN2	2.22045e-16	7.98225e-15
RPS12	2.22045e-16	7.98225e-15
LECT2	4.44089e-16	1.22493e-14
EGR1	4.44089e-16	1.22493e-14
ANTXR1	0.00042978	0.00594739
SOD2	2.22045e-16	7.98225e-15
CD14	2.22045e-16	7.98225e-15
PNRC1	1.31858e-06	2.68924e-05
SLC22A1	2.22045e-16	7.98225e-15
PLG	2.22045e-16	7.98225e-15
THBS2	2.22045e-16	7.98225e-15
ACTB	2.22045e-16	7.98225e-15
SPARC	2.22045e-16	7.98225e-15
INMT	2.22045e-16	7.98225e-15
DUSP1	2.22045e-16	7.98225e-15
AEBP1	2.22045e-16	7.98225e-15
IGFBP1	2.22045e-16	7.98225e-15
PODN	6.48656e-06	0.000120157
RACK1	2.22045e-16	7.98225e-15
HSPB1	2.22045e-16	7.98225e-15
IGFBP5	9.43509e-05	0.00146282
NDUFA4	4.44089e-16	1.22493e-14
COL1A2	2.22045e-16	7.98225e-15
PON1	2.22045e-16	7.98225e-15
SOX4	8.88178e-16	2.22476e-14
HLA-A	4.44089e-16	1.22493e-14
CYP3A5	4.44089e-16	1.22493e-14
PPIA	2.22045e-16	7.98225e-15
FBLN2	4.44089e-16	1.22493e-14
CYP3A4	1.11022e-16	7.98225e-15
RPSA	4.44089e-16	1.22493e-14
SERPINE1	2.22045e-16	7.98225e-15
HSPA1A	4.44089e-16	1.22493e-14
C2	4.44089e-16	1.22493e-14
FLNC	2.22045e-16	7.98225e-15
TNXB	4.44089e-16	1.22493e-14
TPM3	2.83053e-06	5.55134e-05
RARRES2	2.22045e-16	7.98225e-15
TMEM176B	2.22045e-16	7.98225e-15
HLA-DMA	2.10773e-07	4.65258e-06
TMEM176A	8.88178e-16	2.22476e-14
INSIG1	2.22045e-16	7.98225e-15
HLA-DPB1	4.44089e-16	1.22493e-14
MXRA8	1.60114e-06	3.21737e-05
FGL1	2.22045e-16	7.98225e-15
RPL10A	4.44089e-16	1.22493e-14
CLU	2.22045e-16	7.98225e-15
PIM1	0.000413014	0.00572991
HSP90AB1	2.22045e-16	7.98225e-15
RPS20	2.22045e-16	7.98225e-15
AKR1B10	2.22045e-16	7.98225e-15
RPL7	2.22045e-16	7.98225e-15
FRZB	2.6817e-06	5.26578e-05
CD24	2.22045e-16	7.98225e-15
MARCKS	0.000241649	0.00347327
SDC2	7.1453e-08	1.64843e-06
RPL30	2.22045e-16	7.98225e-15
RIDA	2.22045e-16	7.98225e-15
SPARCL1	1.95802e-06	3.90333e-05
PABPC1	2.22045e-16	7.98225e-15
SGK1	2.22045e-16	7.98225e-15
COL14A1	4.44089e-16	1.22493e-14
GGH	4.44089e-16	1.22493e-14
EEF1D	2.22045e-16	7.98225e-15
FBXO2	2.22045e-16	7.98225e-15
RPL8	2.22045e-16	7.98225e-15
AQP1	4.44089e-16	1.22493e-14
COX6C	2.22045e-16	7.98225e-15
RPS6	2.22045e-16	7.98225e-15
BHMT2	0.00032828	0.00462895
CCL19	2.22045e-16	7.98225e-15
CCL21	2.22045e-16	7.98225e-15
IGFBP3	2.22045e-16	7.98225e-15
ZFAND5	2.22045e-16	7.98225e-15
ASL	2.22045e-16	7.98225e-15
ALDH1A1	2.22045e-16	7.98225e-15
MLXIPL	2.27075e-05	0.000384892
BAAT	4.44089e-16	1.22493e-14
ALDOB	2.22045e-16	7.98225e-15
PUF60	1.51259e-08	3.73169e-07
AMBP	2.22045e-16	7.98225e-15
ORM1	1.11022e-16	7.98225e-15
ORM2	2.22045e-16	7.98225e-15
ARPC1B	3.07099e-08	7.36531e-07
C5	2.22045e-16	7.98225e-15
EIF5B	4.02309e-07	8.66992e-06
AZGP1	2.22045e-16	7.98225e-15
RPL35	2.22045e-16	7.98225e-15
TFR2	4.44089e-16	1.22493e-14
RPL12	2.22045e-16	7.98225e-15
ENG	2.22045e-16	7.98225e-15
NAMPT	4.44089e-16	1.22493e-14
CAV1	0.000643562	0.00860718
RPL7A	4.44089e-16	1.22493e-14
GADD45G	8.40878e-07	1.75434e-05
CALD1	8.88178e-16	2.22476e-14
C8G	2.22045e-16	7.98225e-15
PTGDS	2.22045e-16	7.98225e-15
HLA-DQA1	4.44089e-16	1.22493e-14
FETUB	3.86329e-06	7.46936e-05
HLA-DQB1	4.44089e-16	1.22493e-14
TXN	2.22045e-16	7.98225e-15
TRBC2	5.01253e-08	1.178e-06
AKR1C1	2.22045e-16	7.98225e-15
ANXA4	8.88178e-16	2.22476e-14
CTSS	1.02995e-05	0.000185331
AKR1C2	2.22045e-16	7.98225e-15
FCER1G	1.83959e-05	0.000315737
SLC38A3	2.22045e-16	7.98225e-15
ITIH2	2.22045e-16	7.98225e-15
CTSB	1.7119e-07	3.80967e-06
VIM	2.22045e-16	7.98225e-15
SLC39A14	0.000107498	0.0016479
DEPP1	4.44089e-16	1.22493e-14
SRGN	4.44089e-16	1.22493e-14
HEYL	1.43193e-05	0.000250499
RPS24	2.22045e-16	7.98225e-15
CYP2C9	2.22045e-16	7.98225e-15
SQSTM1	2.22045e-16	7.98225e-15
AKR1C3	2.22045e-16	7.98225e-15
GPNMB	8.88178e-16	2.22476e-14
CYP2C8	2.22045e-16	7.98225e-15
YWHAZ	4.44089e-16	1.22493e-14
HPGD	8.88178e-16	2.22476e-14
SCD	2.22045e-16	7.98225e-15
TRIB1	4.44089e-16	1.22493e-14
ELN	4.44089e-16	1.22493e-14
MYC	0.000205148	0.00298803
PRAP1	2.22045e-16	7.98225e-15
PLEC	8.88178e-16	2.22476e-14
CYP2E1	2.22045e-16	7.98225e-15
PLIN2	6.01861e-06	0.000111869
RPLP2	2.22045e-16	7.98225e-15
CTSD	2.22045e-16	7.98225e-15
GRHPR	0.000127009	0.00192001
CD81	2.22045e-16	7.98225e-15
PDGFRB	8.88178e-16	2.22476e-14
ANXA1	3.18853e-06	6.23851e-05
CDKN1A	8.88178e-16	2.22476e-14
HPX	2.22045e-16	7.98225e-15
TOMM7	2.13508e-07	4.69394e-06
RPS13	4.44089e-16	1.22493e-14
SAA4	2.22045e-16	7.98225e-15
SAA2	2.22045e-16	7.98225e-15
SAA1	1.11022e-16	7.98225e-15
CAT	2.22045e-16	7.98225e-15
HLA-C	7.36811e-06	0.000135262
F2	2.22045e-16	7.98225e-15
SERPING1	2.22045e-16	7.98225e-15
CA2	2.22045e-16	7.98225e-15
GLYAT	2.22045e-16	7.98225e-15
GSN	4.44089e-16	1.22493e-14
IFITM3	2.22045e-16	7.98225e-15
FTH1	2.22045e-16	7.98225e-15
LAMC3	4.44089e-16	1.22493e-14
EEF1G	2.22045e-16	7.98225e-15
CD151	2.22045e-16	7.98225e-15
ASS1	2.22045e-16	7.98225e-15
TM7SF2	2.22045e-16	7.98225e-15
FAU	2.22045e-16	7.98225e-15
NEAT1	2.22045e-16	7.98225e-15
MALAT1	1.11022e-16	7.98225e-15
ADAMTSL2	2.22045e-16	7.98225e-15
TPM2	4.40751e-08	1.0418e-06
GSTP1	3.24483e-05	0.000537195
CXCL12	2.22045e-16	7.98225e-15
MTTP	2.19645e-05	0.000373343
RPS3	2.22045e-16	7.98225e-15
KLF6	7.35776e-08	1.69506e-06
EEF1B2	2.83617e-05	0.00047434
PRSS23	1.01471e-07	2.31162e-06
PSAP	2.22045e-16	7.98225e-15
BIRC3	8.88178e-16	2.22476e-14
ACAT1	2.23305e-08	5.41921e-07
NNMT	2.22045e-16	7.98225e-15
MAT1A	4.44089e-16	1.22493e-14
APOA5	2.22045e-16	7.98225e-15
CCDC3	2.54201e-08	6.13182e-07
ADIRF	2.01783e-05	0.000345241
APOC3	1.11022e-16	7.98225e-15
PHYH	8.88178e-16	2.22476e-14
APOA1	1.11022e-16	7.98225e-15
TAGLN	2.22045e-16	7.98225e-15
RPS25	4.44089e-16	1.22493e-14
CPE	5.80739e-05	0.000929452
THY1	2.22045e-16	7.98225e-15
CYBRD1	0.000440401	0.00607892
CTH	2.22045e-16	7.98225e-15
CDHR5	2.22045e-16	7.98225e-15
ELL2	8.88178e-16	2.22476e-14
C1S	2.22045e-16	7.98225e-15
C1R	2.22045e-16	7.98225e-15
A2M	2.22045e-16	7.98225e-15
RPL27A	4.44089e-16	1.22493e-14
MGP	2.22045e-16	7.98225e-15
MGST1	2.22045e-16	7.98225e-15
COL5A1	4.44089e-16	1.22493e-14
TSKU	3.05855e-07	6.6438e-06
C11ORF96	4.44089e-16	1.22493e-14
ACTA2	2.22045e-16	7.98225e-15
SLC38A4	2.22045e-16	7.98225e-15
RBP4	2.22045e-16	7.98225e-15
PDLIM1	1.29051e-05	0.000227953
TMBIM6	2.22045e-16	7.98225e-15
H1FX	1.18303e-05	0.000210791
CD63	2.22045e-16	7.98225e-15
TUBB	4.44089e-16	1.22493e-14
RPS26	2.22045e-16	7.98225e-15
RPL41	2.22045e-16	7.98225e-15
MYL6	4.44089e-16	1.22493e-14
ECHS1	4.62559e-08	1.08863e-06
FXYD2	2.22045e-16	7.98225e-15
HSD17B6	2.22045e-16	7.98225e-15
PTMS	8.36666e-09	2.08856e-07
RDH16	2.22045e-16	7.98225e-15
LYZ	2.22045e-16	7.98225e-15
VWF	2.22045e-16	7.98225e-15
H19	2.22045e-16	7.98225e-15
DCN	2.22045e-16	7.98225e-15
PAH	2.26482e-06	4.50123e-05
GRINA	1.36994e-05	0.000239912
SDS	2.22045e-16	7.98225e-15
DKK3	8.88178e-16	2.22476e-14
PEBP1	1.09624e-05	0.00019618
METTL7A	2.22045e-16	7.98225e-15
HPD	2.22045e-16	7.98225e-15
FDPS	5.88101e-07	1.2509e-05
UBC	4.44089e-16	1.22493e-14
CD59	4.44089e-16	1.22493e-14
RPL21	2.22045e-16	7.98225e-15
AKAP12	1.13578e-05	0.000203034
SLC40A1	4.70316e-05	0.000760161
CYSTM1	4.95487e-06	9.39114e-05
PHC2	8.88178e-16	2.22476e-14
TPT1	2.22045e-16	7.98225e-15
CPB2	2.22045e-16	7.98225e-15
NAP1L1	1.67206e-07	3.73117e-06
PALLD	0.000199558	0.00291179
AHNAK	4.44089e-16	1.22493e-14
CEBPD	2.22045e-16	7.98225e-15
RPL6	4.44089e-16	1.22493e-14
ANG	4.44089e-16	1.22493e-14
RPS29	2.22045e-16	7.98225e-15
MYLK	0.000700955	0.00933659
CFL1	4.44089e-16	1.22493e-14
PON3	5.50403e-06	0.000103362
GPX2	2.22045e-16	7.98225e-15
IER3	4.44089e-16	1.22493e-14
CLDN1	1.66855e-06	3.34462e-05
SLC10A1	2.22045e-16	7.98225e-15
ATP1B3	7.91317e-05	0.00124695
PDLIM7	7.33525e-05	0.00116148
DECR1	8.57717e-08	1.97043e-06
LRRC32	4.44089e-16	1.22493e-14
IFI27	2.22045e-16	7.98225e-15
KHK	1.24397e-07	2.81429e-06
GAPDH	2.22045e-16	7.98225e-15
SERPINA6	2.22045e-16	7.98225e-15
HNRNPA1	0.000192812	0.00282344
SERPINA1	1.11022e-16	7.98225e-15
ZYX	4.44089e-16	1.22493e-14
SERPINA11	2.22045e-16	7.98225e-15
SERPINA3	1.11022e-16	7.98225e-15
HSP90AA1	2.22045e-16	7.98225e-15
CRIP1	2.22045e-16	7.98225e-15
IGHG4	2.22045e-16	7.98225e-15
IGHA1	2.22045e-16	7.98225e-15
IGHG1	2.22045e-16	7.98225e-15
IGHG3	2.22045e-16	7.98225e-15
IFITM2	8.88178e-16	2.22476e-14
MCAM	1.24868e-07	2.82105e-06
HSPA8	1.25092e-06	2.56081e-05
SERF2	2.22045e-16	7.98225e-15
THBS1	2.22045e-16	7.98225e-15
B2M	2.22045e-16	7.98225e-15
GATM	2.22045e-16	7.98225e-15
SLC27A2	8.56897e-06	0.000156255
AQP9	4.44089e-16	1.22493e-14
ANXA2	2.22045e-16	7.98225e-15
RPLP1	2.22045e-16	7.98225e-15
ALDH2	1.26388e-08	3.14154e-07
ISLR	2.22045e-16	7.98225e-15
S100A16	0.000168483	0.00249622
YBX3	2.22045e-16	7.98225e-15
RPS17	2.22045e-16	7.98225e-15
EMP1	4.44089e-16	1.22493e-14
SLCO1B3	1.54354e-08	3.79509e-07
NCOA7	8.88178e-16	2.22476e-14
SLCO1B1	0.000101655	0.00156272
RPS2	2.22045e-16	7.98225e-15
DPYS	2.22045e-16	7.98225e-15
ACKR3	5.62023e-06	0.000105302
NPW	2.22045e-16	7.98225e-15
FBLN5	2.22045e-16	7.98225e-15
SLC38A2	8.88178e-16	2.22476e-14
RND1	8.88178e-16	2.22476e-14
TUBA1B	4.44089e-16	1.22493e-14
RPS15A	2.22045e-16	7.98225e-15
TUBA1A	5.23137e-06	9.88084e-05
SERPINA5	2.22045e-16	7.98225e-15
NACA	0.00033845	0.00476005
ACSM2A	8.88178e-16	2.22476e-14
MSMO1	4.44089e-16	1.22493e-14
NIBAN2	4.44089e-16	1.22493e-14
PLEKHO1	3.29572e-06	6.42239e-05
NCL	4.19121e-05	0.000682746
EFEMP2	5.66394e-06	0.000105878
KRT7	2.22045e-16	7.98225e-15
SELENBP1	4.44089e-16	1.22493e-14
KRT8	2.22045e-16	7.98225e-15
HSP90B1	1.54332e-07	3.45331e-06
TRBC1	0.000119925	0.00182814
KRT18	2.22045e-16	7.98225e-15
IGHM	1.11022e-16	7.98225e-15
JUN	8.88178e-16	2.22476e-14
CDC42	2.19258e-05	0.000373189
CES1	2.22045e-16	7.98225e-15
IGFBP6	2.36205e-06	4.68308e-05
ECHDC2	5.27066e-07	1.12694e-05
MT2A	2.22045e-16	7.98225e-15
MT1X	2.22045e-16	7.98225e-15
CES2	6.66364e-08	1.54603e-06
ABCB4	7.52653e-06	0.000138015
TAT	2.22045e-16	7.98225e-15
ATP1B1	4.44089e-16	1.22493e-14
CREM	4.29071e-06	8.21803e-05
HP	1.11022e-16	7.98225e-15
CYBA	4.44089e-16	1.22493e-14
PHLDA1	1.60396e-05	0.000279101
RPL13	2.22045e-16	7.98225e-15
SERPINF2	9.31454e-08	2.13085e-06
SERPINF1	3.83057e-05	0.000629072
LUM	2.22045e-16	7.98225e-15
HAL	2.22045e-16	7.98225e-15
DHRS7	2.22045e-16	7.98225e-15
RPL26	2.22045e-16	7.98225e-15
CYP7A1	4.19497e-05	0.000682746
RPLP0	8.88178e-16	2.22476e-14
VTN	2.22045e-16	7.98225e-15
RPL23A	4.44089e-16	1.22493e-14
RAN	9.71422e-08	2.21608e-06
RPL23	2.22045e-16	7.98225e-15
RPL19	2.22045e-16	7.98225e-15
IL32	2.22045e-16	7.98225e-15
MARCKSL1	2.22045e-16	7.98225e-15
G6PC	2.22045e-16	7.98225e-15
RPL27	9.88376e-07	2.04836e-05
COL1A1	2.22045e-16	7.98225e-15
ITM2B	5.39406e-06	0.00010153
CXCL2	2.48961e-05	0.000418949
EIF1	2.22045e-16	7.98225e-15
KCTD12	1.53814e-05	0.000268506
APOH	2.22045e-16	7.98225e-15
ITGBL1	4.18165e-06	8.02794e-05
VNN1	1.08824e-06	2.24464e-05
RPL38	2.22045e-16	7.98225e-15
COL4A1	4.44089e-16	1.22493e-14
PTGR1	2.22045e-16	7.98225e-15
COL4A2	4.44089e-16	1.22493e-14
SOCS3	4.44089e-16	1.22493e-14
DEFB1	2.22045e-16	7.98225e-15
SLC12A2	0.000680043	0.00907283
ACTG1	2.22045e-16	7.98225e-15
RNASE1	4.44089e-16	1.22493e-14
HBA2	8.88178e-16	2.22476e-14
P4HB	2.22045e-16	7.98225e-15
DCXR	2.22045e-16	7.98225e-15
NFKBIA	1.06807e-05	0.000191769
AL627171.2	2.22045e-16	7.98225e-15
MT1A	4.44089e-16	1.22493e-14
C1QC	2.22045e-16	7.98225e-15
LGALS3	2.81191e-07	6.11618e-06
TTR	1.11022e-16	7.98225e-15
MTHFD1	0.000312793	0.00443736
RPL17	2.22045e-16	7.98225e-15
ACAA2	8.88178e-16	2.22476e-14
CYB5A	2.22045e-16	7.98225e-15
ALDH6A1	1.01435e-05	0.000182725
BSG	2.22045e-16	7.98225e-15
LTBP2	4.44089e-16	1.22493e-14
FSTL3	2.22045e-16	7.98225e-15
FOS	8.88178e-16	2.22476e-14
RPS15	2.22045e-16	7.98225e-15
DDIT4	4.53707e-05	0.000735497
PTP4A3	0.000143879	0.00215118
FGL2	1.17971e-07	2.6726e-06
REEP6	2.22045e-16	7.98225e-15
GADD45B	8.88178e-16	2.22476e-14
LRG1	2.22045e-16	7.98225e-15
CLIC1	0.000243314	0.00349414
RPL36	2.22045e-16	7.98225e-15
MEG3	4.44089e-16	1.22493e-14
C3	2.22045e-16	7.98225e-15
RPS28	2.22045e-16	7.98225e-15
ANGPTL4	4.44089e-16	1.22493e-14
ICAM1	2.22045e-16	7.98225e-15
CRIP2	3.01353e-06	5.90318e-05
LSP1	0.000151759	0.00226073
CLIC4	0.000341718	0.00480189
JUNB	2.22045e-16	7.98225e-15
CREG1	2.22045e-16	7.98225e-15
TOB1	2.22045e-16	7.98225e-15
TXNIP	4.44089e-16	1.22493e-14
CTSK	3.61142e-05	0.000594276
TPM4	3.06987e-05	0.000511855
BST2	2.22045e-16	7.98225e-15
SLC22A7	4.44089e-16	1.22493e-14
RPL18A	2.22045e-16	7.98225e-15
NPC2	4.5634e-08	1.07554e-06
JUND	8.88178e-16	2.22476e-14
FBN1	4.44089e-16	1.22493e-14
LY6E	2.22045e-16	7.98225e-15
EEF2	4.44089e-16	1.22493e-14
RPL4	4.44089e-16	1.22493e-14
ZFP36	2.22045e-16	7.98225e-15
RPS16	2.22045e-16	7.98225e-15
LTBP4	2.22045e-16	7.98225e-15
CYP2A6	2.22045e-16	7.98225e-15
BTG1	0.000170506	0.00252163
RPL22L1	2.22045e-16	7.98225e-15
RPS19	2.22045e-16	7.98225e-15
IFI6	2.22045e-16	7.98225e-15
SDSL	2.61379e-06	5.15097e-05
APOE	2.22045e-16	7.98225e-15
ATP6V0C	8.97872e-07	1.87086e-05
MFGE8	4.44089e-16	1.22493e-14
APOC1	1.11022e-16	7.98225e-15
STAB1	4.44089e-16	1.22493e-14
APOC4	2.22045e-16	7.98225e-15
APOC2	2.22045e-16	7.98225e-15
MYH11	4.44089e-16	1.22493e-14
TBCA	5.37999e-08	1.26073e-06
SULT2A1	2.22045e-16	7.98225e-15
TNFRSF12A	8.88178e-16	2.22476e-14
FTL	1.11022e-16	7.98225e-15
RPL13A	2.22045e-16	7.98225e-15
ATF5	2.22045e-16	7.98225e-15
RPL28	2.22045e-16	7.98225e-15
ACSM2B	2.22045e-16	7.98225e-15
AC008760.2	8.37633e-09	2.08856e-07
A1BG	2.22045e-16	7.98225e-15
GEM	1.67372e-05	0.000288783
PROX1	6.55932e-06	0.000121368
RPS5	4.44089e-16	1.22493e-14
SLC27A5	2.22045e-16	7.98225e-15
MT1E	2.22045e-16	7.98225e-15
PGLYRP2	2.22045e-16	7.98225e-15
CST3	2.22045e-16	7.98225e-15
MYL9	2.22045e-16	7.98225e-15
MT1G	4.44089e-16	1.22493e-14
TGM2	4.44089e-16	1.22493e-14
SERPINA4	2.22045e-16	7.98225e-15
LBP	2.22045e-16	7.98225e-15
SLPI	2.22045e-16	7.98225e-15
SDC4	4.44089e-16	1.22493e-14
PHLDB1	2.60634e-05	0.000437693
CAVIN1	2.22045e-16	7.98225e-15
ANXA11	6.76723e-06	0.000125073
COTL1	5.21508e-07	1.11652e-05
CRISPLD2	3.51679e-08	8.38532e-07
PCK1	2.22045e-16	7.98225e-15
RPS21	2.22045e-16	7.98225e-15
LOXL4	0.000741347	0.0098266
ADAMTS1	8.88178e-16	2.22476e-14
HMGN2	8.88178e-16	2.22476e-14
COL18A1	2.22045e-16	7.98225e-15
RNF19B	0.000319569	0.00451781
COL6A1	2.22045e-16	7.98225e-15
ATP2A3	2.07357e-08	5.03965e-07
COL6A2	2.22045e-16	7.98225e-15
FTCD	2.22045e-16	7.98225e-15
ASGR2	2.4565e-08	5.94383e-07
SERPIND1	2.22045e-16	7.98225e-15
IGLC1	2.22045e-16	7.98225e-15
IGLC2	2.22045e-16	7.98225e-15
IGLC3	2.22045e-16	7.98225e-15
MIF	1.03848e-06	2.14472e-05
GGT5	2.22045e-16	7.98225e-15
CLDN5	2.22045e-16	7.98225e-15
MFAP4	4.44089e-16	1.22493e-14
TST	2.22045e-16	7.98225e-15
PARK7	0.000719584	0.00956137
EIF3E	4.44089e-16	1.22493e-14
LGALS1	2.22045e-16	7.98225e-15
SERPINA10	3.88477e-06	7.501e-05
CCL2	2.22045e-16	7.98225e-15
RPL3	2.22045e-16	7.98225e-15
PAM	5.98501e-05	0.000956008
IGF1	4.44089e-16	1.22493e-14
CCL14	1.46226e-07	3.27642e-06
FBLN1	2.22045e-16	7.98225e-15
LIPC	7.43811e-07	1.56179e-05
SNHG29	1.79654e-08	4.37936e-07
COX6A1	5.14141e-05	0.00082691
TYMP	2.22045e-16	7.98225e-15
TMSB4X	2.22045e-16	7.98225e-15
NOTCH3	2.22045e-16	7.98225e-15
PLGLB1	0.000227206	0.003283
TIMP1	2.22045e-16	7.98225e-15
RBM3	4.44089e-16	1.22493e-14
RPS4X	2.22045e-16	7.98225e-15
GRN	3.31789e-08	7.92261e-07
RPL36A	2.22045e-16	7.98225e-15
CYP3A7	2.22045e-16	7.98225e-15
ESD	0.000430145	0.00594739
SERPINA7	2.22045e-16	7.98225e-15
ACSL4	2.30479e-07	5.04669e-06
PGRMC1	2.22045e-16	7.98225e-15
RPL39	2.22045e-16	7.98225e-15
POR	0.000177602	0.00262184
F9	2.22045e-16	7.98225e-15
BGN	2.22045e-16	7.98225e-15
GAS6	4.44089e-16	1.22493e-14
SSR4	2.22045e-16	7.98225e-15
FLNA	2.22045e-16	7.98225e-15
HES4	1.75471e-05	0.000301801
CTSZ	2.22045e-16	7.98225e-15
RPL10	2.22045e-16	7.98225e-15
ATP5F1E	4.80876e-06	9.146e-05
MT-ND1	1.11022e-16	7.98225e-15
MT-ND2	2.22045e-16	7.98225e-15
MT-CO1	1.11022e-16	7.98225e-15
PCK2	7.45629e-05	0.00117836
MT-CO2	1.11022e-16	7.98225e-15
MT-ATP8	2.22045e-16	7.98225e-15
MT-ATP6	1.11022e-16	7.98225e-15
RPL18	2.22045e-16	7.98225e-15
MT-CO3	1.11022e-16	7.98225e-15
MT-ND3	1.11022e-16	7.98225e-15
TIMP2	4.44089e-16	1.22493e-14
MT-ND4L	2.22045e-16	7.98225e-15
C1QTNF1	3.3386e-06	6.4933e-05
MT-ND4	1.11022e-16	7.98225e-15
MT-ND5	2.22045e-16	7.98225e-15
MT-CYB	1.11022e-16	7.98225e-15
MMP2	8.88178e-16	2.22476e-14
RPS9	4.44089e-16	1.22493e-14
METTL7B	6.62235e-08	1.53864e-06
SLC16A3	2.22045e-16	7.98225e-15
PECAM1	1.19121e-05	0.000212017
MAN1A1	1.07116e-05	0.000192112
HPN	4.12689e-06	7.93214e-05
CD55	0.000512989	0.00698071
UBA52	4.44089e-16	1.22493e-14
FOSL2	1.20881e-05	0.000214449
TGFBI	2.22045e-16	7.98225e-15
HSPB6	9.58796e-07	1.9902e-05
ADGRA2	3.88883e-06	7.501e-05
TMPRSS6	2.22045e-16	7.98225e-15
TNFRSF1B	0.000731369	0.00971008
TFPI	2.22045e-16	7.98225e-15
TLE5	2.22045e-16	7.98225e-15
FAM83A-AS1	0.00054999	0.00745322
TPI1	1.53317e-08	3.77675e-07
CIRBP	3.00846e-05	0.000502642
DDT	1.66848e-05	0.000288488
GAMT	0.000182288	0.00268132
RPS11	8.88178e-16	2.22476e-14
GRAMD4	2.22045e-16	7.98225e-15
CKB	5.95389e-05	0.000951967
SLC25A5	1.22163e-06	2.50714e-05
TUBB6	1.01516e-06	2.0992e-05
GOLM1	1.35278e-07	3.04362e-06
LDHA	9.8479e-06	0.000177596
GLYATL1	3.1554e-05	0.000523449
AIF1	0.00024749	0.00354386
PPP1R1A	0.000332534	0.0046849
KLF2	4.44089e-16	1.22493e-14
PKM	2.06186e-05	0.000352038
DNAJB1	3.12296e-05	0.000519649
EGFL7	2.22045e-16	7.98225e-15
FXYD5	8.22494e-05	0.00129111
NME2	1.34669e-07	3.03409e-06
TYROBP	1.61392e-05	0.000279941
ATP5F1D	4.44089e-16	1.22493e-14
SPINT2	1.66477e-08	4.07029e-07
TAPBP	1.19129e-06	2.44795e-05
RNF187	6.32338e-07	1.3363e-05
SRPX	8.88178e-16	2.22476e-14
ITPKC	4.44089e-16	1.22493e-14
RAC1	6.57745e-08	1.53256e-06
ORMDL3	1.03176e-05	0.000185454
ARL2	1.67194e-05	0.000288779
SET	2.41519e-05	0.000407264
ETS2	4.44089e-16	1.22493e-14
FURIN	2.38781e-05	0.000403063
ARHGDIB	0.000455509	0.00626104
SDCBP	0.000320766	0.00453082
ARL6IP1	0.000128814	0.0019455
TUBA1C	0.000151752	0.00226073
GPAA1	2.46077e-06	4.86491e-05
FOSB	4.44089e-16	1.22493e-14
EIF4A1	5.31465e-05	0.000853094
NOP53	1.25893e-05	0.000223099
IFI27L2	8.90535e-05	0.00138594
LGALS4	4.44954e-08	1.05022e-06
SELENOW	8.88178e-16	2.22476e-14
TTC39C	5.37969e-05	0.000862689
CYP51A1	2.22045e-16	7.98225e-15
NR4A1	3.72667e-07	8.06298e-06
CYP2D6	2.22045e-16	7.98225e-15
CCL5	0.000395812	0.00551934
MYADM	4.44089e-16	1.22493e-14
CEBPB	1.27183e-05	0.00022514
RRBP1	0.000129724	0.00195743
NDUFA13	8.58757e-05	0.00134159
NDUFV1	7.34684e-07	1.5446e-05
PCOLCE	4.44089e-16	1.22493e-14
CNN2	1.38782e-06	2.82693e-05
ZNF331	1.30455e-06	2.66394e-05
STK17B	2.55297e-06	5.03718e-05
ATOX1	2.22045e-16	7.98225e-15
CHCHD10	4.44089e-16	1.22493e-14
LINC00261	4.82339e-07	1.03673e-05
THBD	8.99873e-08	2.06148e-06
ERRFI1	3.24557e-06	6.34252e-05
SAMHD1	0.000180743	0.00266339
ID1	2.0169e-07	4.46414e-06
TIMP3	8.88178e-16	2.22476e-14
HNRNPK	6.01128e-05	0.000959268
PNP	3.89633e-05	0.00063923
JAG1	0.000118863	0.00181362
TP53INP1	2.22045e-16	7.98225e-15
SUB1	1.67839e-07	3.74019e-06
PRDX5	1.6084e-05	0.000279577
PMEPA1	4.44089e-16	1.22493e-14
ZFP36L1	9.17857e-05	0.0014271
SNHG6	2.22045e-16	7.98225e-15
LIMS1	0.000225059	0.00325485
CDC42EP1	7.04119e-05	0.001116
UPP1	5.10889e-06	9.66066e-05
MYH9	4.44089e-16	1.22493e-14
PLD3	8.88178e-16	2.22476e-14
H3F3B	1.35929e-05	0.000238558
HGFAC	1.8933e-05	0.000324614
ITGB2	2.97294e-08	7.15112e-07
ADA2	4.81929e-06	9.15538e-05
CALR	2.22045e-16	7.98225e-15
SPHK1	0.000666561	0.00890021
CFHR4	0.000573705	0.00774253
UGCG	0.000132072	0.0019892
DHRS3	0.000201392	0.00293593
TAX1BP3	0.000400219	0.00557129
SELENOM	8.88178e-16	2.22476e-14
VCAM1	4.44089e-16	1.22493e-14
LDHB	3.43923e-06	6.68106e-05
PPP1R3G	4.44089e-16	1.22493e-14
VPS28	3.78862e-07	8.1862e-06
ATF4	8.88178e-16	2.22476e-14
ADGRE5	6.61819e-08	1.53864e-06
EHBP1L1	0.000489787	0.00668166
SAT1	5.58329e-07	1.19222e-05
HSD17B11	8.88178e-16	2.22476e-14
RRAS	1.28061e-05	0.000226449
ASPG	0.000566034	0.00765162
MVP	5.81434e-07	1.23994e-05
SERINC2	8.03337e-07	1.67816e-05
INPP5D	4.0026e-05	0.000654694
TNFRSF1A	1.5126e-06	3.05447e-05
MSN	4.7357e-05	0.000764666
NDRG1	2.22045e-16	7.98225e-15
TNFSF14	7.63955e-07	1.59998e-05
LTBP3	4.44089e-16	1.22493e-14
TSC22D3	4.44089e-16	1.22493e-14
GOT1	4.44089e-16	1.22493e-14
DUSP6	0.000399009	0.00555918
IRS2	2.22045e-16	7.98225e-15
PPARGC1A	9.24538e-06	0.000167099
RNASEK	1.58529e-06	3.18945e-05
NID1	0.000702606	0.00935097
TLN1	0.000262883	0.00375538
CLSTN1	2.35049e-07	5.13989e-06
CYP2B6	8.88178e-16	2.22476e-14
CAV2	4.41432e-05	0.000717019
RELN	4.00236e-07	8.63661e-06
SLC51A	4.44089e-16	1.22493e-14
COX7C	2.22045e-16	7.98225e-15
C12ORF57	3.98163e-05	0.000651917
TMEM123	8.59872e-05	0.00134205
ANXA6	4.44089e-16	1.22493e-14
MIDN	8.5662e-06	0.000156255
PLTP	8.88178e-16	2.22476e-14
HMOX1	8.82898e-06	0.000160281
CPVL	1.30142e-06	2.66087e-05
LST1	0.000192229	0.00281742
PON2	1.50427e-06	3.0414e-05
LEPR	7.83864e-06	0.000143417
LAPTM4B	2.22045e-16	7.98225e-15
CTSH	4.44089e-16	1.22493e-14
GBA	8.88178e-16	2.22476e-14
BOP1	4.37775e-05	0.000711785
BCL7C	1.06056e-07	2.406e-06
GDF15	4.44089e-16	1.22493e-14
TNFRSF21	1.1699e-06	2.40701e-05
MYH10	2.46268e-06	4.86491e-05
UGP2	5.54748e-06	0.000104058
KIF5B	0.000150389	0.0022444
TRAM1	8.88178e-16	2.22476e-14
PFKL	5.18716e-08	1.21729e-06
SYT7	4.14494e-05	0.00067595
PPP1R12B	8.74809e-05	0.00136276
ACADS	1.11207e-06	2.29092e-05
PCBP2	3.25741e-07	7.06639e-06
GPC1	5.30578e-06	9.99829e-05
SLC25A6	4.57691e-06	8.72533e-05
SSR3	0.000169466	0.00250851
MYO9B	0.000457265	0.00627463
AXL	1.91588e-06	3.82632e-05
PPP1R14A	3.29822e-06	6.42239e-05
SC5D	1.65952e-05	0.000287242
PRDX4	4.59461e-05	0.000744088
CREB3L3	2.22045e-16	7.98225e-15
OAZ1	0.000458338	0.00628408
TXNRD1	2.22045e-16	7.98225e-15
TRIR	0.000182189	0.00268132
EIF3H	4.44089e-16	1.22493e-14
CD93	4.81617e-05	0.000776892
ECM1	2.03296e-05	0.000347467
MUSTN1	7.65364e-05	0.00120722
LAMP1	4.50165e-06	8.59186e-05
POLR2L	2.22045e-16	7.98225e-15
EBP	5.0325e-06	9.52724e-05
SEPTIN7	0.000447871	0.00616642
LPIN2	2.22045e-16	7.98225e-15
SORL1	2.54544e-08	6.13182e-07
OAF	2.22045e-16	7.98225e-15
ITGA5	3.86196e-06	7.46936e-05
LAMP2	4.02926e-05	0.00065774
INF2	8.88178e-16	2.22476e-14
SIGIRR	2.22517e-05	0.000377557
SERINC5	2.22045e-16	7.98225e-15
SLC25A25	0.000456063	0.0062634
WDR13	0.00065402	0.00873989
FXYD1	2.22045e-16	7.98225e-15
IRS1	4.69399e-06	8.93811e-05
ANPEP	2.22045e-16	7.98225e-15
STEAP3	0.00013207	0.0019892
PLVAP	1.82223e-07	4.0497e-06
RUNX1	8.88178e-16	2.22476e-14
VAPA	0.00069511	0.00926628
NR0B2	1.2657e-08	3.14154e-07
IER2	0.000108931	0.00166674
FMO5	7.71885e-06	0.000141383
EDF1	4.32026e-06	8.26495e-05
GAS5	0.000199448	0.00291179
SLC25A3	2.32551e-05	0.000393359
LDLR	6.10415e-05	0.000973139
ADAMTS2	9.55019e-05	0.00147926
GNAI2	8.5912e-06	0.000156486
UGDH	2.22045e-16	7.98225e-15
ATP5PF	0.000134975	0.00202732
SLCO2B1	1.64397e-08	4.03148e-07
UQCR11	4.11737e-06	7.92315e-05
CDC37	2.69752e-05	0.000452539
UQCRC1	1.20646e-05	0.000214264
DHODH	3.626e-08	8.63312e-07
SCPEP1	4.08642e-06	7.87285e-05
SH3BGRL	0.00040722	0.00565432
SHMT1	0.000403898	0.00561721
EIF3G	0.000464703	0.00636602
PDIA4	1.32337e-05	0.000232753
GPX4	1.90968e-07	4.23829e-06
MCRIP1	9.8932e-07	2.04836e-05
LACTB2	0.000349164	0.0048981
ATRX	8.76983e-06	0.000159562
MICALL2	1.43485e-07	3.22383e-06
NAT8	4.44089e-16	1.22493e-14
LCAT	0.000619263	0.00830937
ARID5A	0.000227777	0.00328835
LAD1	2.34689e-06	4.65867e-05
AGRN	3.13917e-05	0.000521347
SERPINB6	5.28319e-06	9.96721e-05
SELENON	0.000101483	0.00156155
SCARB1	2.22045e-16	7.98225e-15
STBD1	5.9561e-07	1.26523e-05
IRF2BP2	7.58041e-07	1.58963e-05
EDNRB	2.28169e-05	0.000386345
SRI	0.000518463	0.00704769
SDHB	6.59902e-05	0.00104693
NFKB2	0.000220357	0.00319249
ELF3	0.00060924	0.00819505
EIF4G1	1.03227e-07	2.34508e-06
SCCPDH	2.01685e-05	0.000345241
SLC7A2	1.4076e-06	2.86009e-05
MYL12B	8.72449e-08	2.00146e-06
ATF3	1.87884e-06	3.75693e-05
XBP1	4.44089e-16	1.22493e-14
ZFAS1	1.68829e-05	0.000290989
ETNK2	6.88828e-08	1.59363e-06
GPT	8.88178e-16	2.22476e-14
DYNC1H1	0.00017319	0.00255901
SYT12	3.89377e-09	9.73844e-08
MMRN2	4.63992e-05	0.000750682
EIF4B	0.000638288	0.00855062
GNB2	7.283e-06	0.000134
PSMA2	0.000429841	0.00594739
IDH2	0.000124138	0.00188183
EPHA3	9.53271e-06	0.000172102
IL6ST	3.13954e-05	0.000521347
TMEM45B	0.000104426	0.00160382
GPLD1	2.22045e-16	7.98225e-15
AASS	7.46351e-05	0.00117836
SLC3A2	0.000215373	0.00312305
TMA7	2.17054e-05	0.000369822
RAB17	6.10475e-08	1.42648e-06
SOCS2	9.81502e-05	0.00151454
VWA1	2.22045e-16	7.98225e-15
FILIP1L	0.000293046	0.00417169
MASP2	1.63707e-07	3.65808e-06
IGFBP4	9.14654e-07	1.9034e-05
SEC14L2	0.000121891	0.00185464
ACSS3	0.000474611	0.00648545
IVNS1ABP	0.000286216	0.00408157
MEGF6	0.000575465	0.00775987
SERPINH1	7.91293e-06	0.000144614
HLA-DMB	1.07256e-05	0.000192153
SLC43A1	0.000348161	0.00488822
RANGAP1	1.29935e-05	0.000229268
HYAL2	1.48534e-06	3.00685e-05
TKFC	2.22045e-16	7.98225e-15
CCND3	0.000563864	0.0076286
CYP4A22	8.88178e-16	2.22476e-14
GNMT	5.96258e-06	0.000110954
ETFB	5.05704e-07	1.0841e-05
ZNHIT1	8.88178e-16	2.22476e-14
DDC	0.000210441	0.00305967
SELENOO	3.28947e-06	6.42064e-05
BCAM	0.00060875	0.00819505
AOC3	1.51013e-05	0.000263898
SEC61G	2.78071e-07	6.05637e-06
ARHGAP4	0.000227981	0.00328838
GHR	1.35583e-05	0.000238205
GGCX	4.44089e-16	1.22493e-14
CEBPA	0.000315914	0.00447387
NGFR	2.64494e-06	5.20608e-05
CD302	0.000256206	0.0036632
NUPR1	2.22045e-16	7.98225e-15
MT1F	0.000237747	0.00342019
ADAM15	0.000556016	0.00752865
IFNGR1	3.78099e-05	0.000621554
QPRT	0.000158361	0.00235479
GPI	0.000125423	0.00189778
CITED4	1.31993e-08	3.26621e-07
SPTBN1	5.87665e-07	1.2509e-05
PERP	1.54525e-08	3.79509e-07
XDH	4.265e-06	8.17836e-05
ATP6V0B	3.03256e-08	7.28381e-07
GBP2	0.000290758	0.00414273
ALDH4A1	4.44089e-16	1.22493e-14
F2R	0.000303719	0.00431612
SNRPN	1.42995e-06	2.90133e-05
OSGIN1	4.44089e-16	1.22493e-14
TSTA3	1.83144e-08	4.45781e-07
CHID1	5.08563e-05	0.000818743
ERGIC1	0.000742441	0.00983312
TP53BP2	6.11751e-06	0.000113578
MYO1C	3.55027e-05	0.000584801
H1F0	3.05195e-05	0.000509386
SLC38A10	0.000188672	0.00276776
TLCD4	3.36488e-05	0.000554823
F2RL1	2.22045e-16	7.98225e-15
HSPA5	6.75569e-07	1.42582e-05
NBEAL2	6.81867e-06	0.000125882
OST4	1.70343e-05	0.00029329
UQCRB	2.22045e-16	7.98225e-15
HSD17B4	6.87755e-08	1.5934e-06
TPP1	0.000100069	0.0015427
NDUFV2	4.50298e-07	9.69132e-06
FAM3C	0.000141374	0.00211885
CYGB	8.1888e-05	0.00128667
CANX	1.29802e-07	2.92847e-06
CSF1R	1.7746e-06	3.55283e-05
TRIM47	1.36987e-05	0.000239912
GLS	9.77475e-05	0.00151056
LIMD2	1.30499e-05	0.000230015
PLPP3	2.35777e-05	0.000398403
RALY	3.10576e-05	0.000517312
STAT2	3.24762e-08	7.77753e-07
F11R	2.09405e-06	4.16689e-05
TSPAN4	7.01393e-06	0.000129341
BEX3	8.88178e-16	2.22476e-14
NDRG2	8.88178e-16	2.22476e-14
PARP10	2.49898e-08	6.0377e-07
SHMT2	4.44089e-16	1.22493e-14
TM4SF5	3.22826e-05	0.000534992
ATP5MF	1.19472e-05	0.000212409
HMGCS1	2.22045e-16	7.98225e-15
EID1	0.00023448	0.00337914
EIF3B	8.88178e-16	2.22476e-14
NENF	0.000213541	0.00309923
TMC6	5.92449e-08	1.38634e-06
EGFR	0.000582522	0.00784856
NUCB1	0.000160347	0.00237784
SLC9A3R1	5.88457e-06	0.000109752
TSPAN8	2.22045e-16	7.98225e-15
PC	0.000100248	0.001544
VAT1	1.53049e-06	3.08298e-05
TNFAIP2	1.32246e-05	0.000232753
ATP5F1B	1.52236e-06	3.07038e-05
MDH1	4.89326e-06	9.28512e-05
AMDHD1	0.000614422	0.00825118
RPS27L	6.28348e-06	0.000116527
SLC22A18	2.22045e-16	7.98225e-15
SPTSSA	6.23612e-05	0.000993208
ABCB1	3.27587e-05	0.000541784
FGGY	2.22045e-16	7.98225e-15
MRC2	0.000273514	0.00390383
RAP1GAP	2.22045e-16	7.98225e-15
TKT	5.63476e-06	0.000105453
SULF2	0.000642514	0.0086002
MGST2	8.32312e-05	0.00130527
ARL6IP4	6.01112e-07	1.27526e-05
EIF5A	0.000445244	0.00614059
H6PD	5.17085e-05	0.000830827
LGALS3BP	1.27201e-08	3.15241e-07
ZNF358	0.000212312	0.00308413
MLPH	9.77994e-05	0.00151056
DACT2	1.21329e-08	3.02061e-07
ECHDC3	0.000147384	0.00220158
RAMP3	0.000610906	0.0082107
PKN1	9.7369e-05	0.00150675
SPON2	8.03003e-05	0.00126415
ANO1	0.000120265	0.0018316
SIL1	6.30191e-05	0.00100095
RNF40	8.44804e-05	0.00132359
LGALS9	1.60712e-06	3.22542e-05
HSPD1	2.12604e-07	4.68037e-06
PLAT	0.000450842	0.0062021
SUMF2	1.62224e-05	0.000281086
HMGB1	4.139e-08	9.79748e-07
FAH	3.72384e-08	8.82753e-07
ATP5ME	0.000539748	0.00732049
TLE3	7.13786e-08	1.64843e-06
APP	3.72859e-06	7.22602e-05
GPT2	0.000635791	0.00852415
TMEM219	0.00024447	0.00350766
MMP14	6.2574e-05	0.000995629
DAB2	8.88178e-16	2.22476e-14
NAPRT	7.88647e-08	1.8143e-06
CLDN7	0.000221319	0.00320359
COPS9	2.80898e-05	0.000470274
HYAL1	0.000740464	0.00982285
MATN2	4.83107e-07	1.03702e-05
RER1	8.88178e-16	2.22476e-14
SREBF1	5.74521e-05	0.000920401
GNB1	3.66929e-06	7.11953e-05
ATP6V0E1	0.0004972	0.00677714
FAM43A	0.000124351	0.00188331
VDAC1	8.56238e-05	0.00133893
RELA	0.00014285	0.00213775
RAB34	0.000432878	0.00598013
H2AFZ	0.000472542	0.00646258
ACADVL	8.81711e-06	0.000160243
SHC1	4.52285e-05	0.000733919
LINC01018	8.69154e-05	0.00135525
FIS1	8.86958e-06	0.00016084
POLR2G	0.000306014	0.00434496
ECI1	0.000404204	0.00561721
PPP1R16A	2.39694e-06	4.7465e-05
DPP4	0.000139386	0.00209165
PTGES2	1.58482e-05	0.000276065
IDI1	0.000187339	0.00275068
SNRNP70	1.40717e-06	2.86009e-05
KLF10	3.68257e-08	8.75505e-07
IPO7	0.00050847	0.00692498
FBXW5	0.000356983	0.00500349
APLP2	0.000133619	0.0020088
TPRN	8.88178e-16	2.22476e-14
KCNAB2	1.45985e-07	3.2755e-06
LIFR	7.34282e-05	0.00116155
PTPA	0.000370574	0.0051851
ATP5MG	0.00011677	0.00178502
SEC11C	2.22045e-16	7.98225e-15
EIF2S2	0.000315834	0.00447387
PIEZO1	1.02241e-07	2.3259e-06
SLC35C1	9.05842e-06	0.000164082
MS4A6A	0.000717531	0.00954184
LRP10	0.000529433	0.00718655
DPP7	4.00676e-05	0.000654721
NR1I3	4.44089e-16	1.22493e-14
CD36	1.22682e-06	2.51463e-05
STOM	2.22045e-16	7.98225e-15
GOLGA4	1.95922e-06	3.90333e-05
MAN2B1	0.000236639	0.00340725
NDUFB9	2.73931e-07	5.97415e-06
IL6R	0.000186067	0.00273446
PRDX6	4.44089e-16	1.22493e-14
MFHAS1	0.000371046	0.00518727
AC115619.1	0.00019538	0.00285848
TNIP1	8.09288e-05	0.00127282
RNF213	0.000155712	0.00231751
PER1	1.16558e-05	0.000208135
PSMB4	3.28269e-08	7.85002e-07
IRF7	2.10418e-07	4.65102e-06
SLC4A2	9.59167e-08	2.19118e-06
SLC44A2	3.3089e-05	0.000546695
RAB5IF	1.65781e-08	4.05933e-07
MTRNR2L12	0.000123622	0.00187749
PMVK	0.000321505	0.00453734
TECR	7.86852e-07	1.64582e-05
VAMP8	0.000105375	0.00161688
HMGCL	9.19007e-05	0.00142754
SDF2L1	0.000337504	0.00475083
APOL1	0.00041859	0.00580235
SNX3	1.39279e-08	3.4413e-07
FOLR2	0.000316761	0.00448198
POLR2A	7.24863e-06	0.000133518
VPS51	2.19805e-05	0.000373343
CAPZB	0.000196717	0.00287547
RBIS	0.000160332	0.00237784
MID1IP1	9.16502e-06	0.000165829
ATP6V0A1	3.31628e-05	0.000547362
MAD1L1	0.000366706	0.00513538
LRP1	6.30306e-05	0.00100095
NFIB	0.000486862	0.0066473
RB1CC1	0.000375886	0.00525044
APRT	0.000206528	0.00300544
ZNF593	3.9742e-05	0.000651353
INTS11	4.43798e-06	8.48024e-05
MRPL12	1.17237e-05	0.000209119
TCEA3	9.51362e-07	1.97728e-05
REEP5	0.000518772	0.00704769
PA2G4	0.000468857	0.00641755
FCGR3A	8.88178e-16	2.22476e-14
INHBA	0.000108857	0.00166674
POLD4	2.5015e-05	0.000420518
TNFRSF14	0.000123754	0.00187775
CYC1	6.29659e-07	1.33236e-05
KANK2	0.000302543	0.00430315
CISD3	1.54591e-05	0.000269574
SYVN1	2.22045e-16	7.98225e-15
PTTG1IP	0.000180168	0.00265731
SLC25A18	4.44089e-16	1.22493e-14
SLC37A4	7.34628e-06	0.000135013
CCNL2	2.2287e-07	4.88662e-06
PDXK	9.26281e-05	0.00143747
QKI	0.000160122	0.00237784
ATP5F1A	5.9079e-06	0.000110061
CCS	5.42037e-06	0.000101908
GSDMD	1.81681e-05	0.000312155
PPP2R1B	2.6793e-06	5.26578e-05
ARGLU1	0.000390934	0.00545598
SDF4	0.000247643	0.00354386
HSD17B2	0.000247561	0.00354386
CCT2	0.000123237	0.00187337

## Sheet: HCC2
gene	combined_pvalue	adjusted_pvalue
MMP23B	2.22045e-16	6.3718e-15
RPL22	4.44089e-16	1.07932e-14
ENO1	2.22045e-16	6.3718e-15
SPSB1	2.22045e-16	6.3718e-15
AKR7A3	1.60747e-05	0.000249695
PLA2G2A	2.22045e-16	6.3718e-15
HSPG2	2.22045e-16	6.3718e-15
C1QA	2.22045e-16	6.3718e-15
RPL11	8.4794e-09	1.91568e-07
C1QB	2.22045e-16	6.3718e-15
SH3BGRL3	2.22045e-16	6.3718e-15
LAPTM5	2.22045e-16	6.3718e-15
TINAGL1	9.15254e-05	0.00127735
RPS8	2.22045e-16	6.3718e-15
PRDX1	2.22045e-16	6.3718e-15
CYP4A11	2.22045e-16	6.3718e-15
C8B	2.22045e-16	6.3718e-15
SCP2	0.000284428	0.00369231
RPL5	2.22045e-16	6.3718e-15
DHCR24	1.33769e-08	2.9973e-07
C8A	0.000477393	0.00599325
ATP1A1	2.22045e-16	6.3718e-15
ANGPTL3	3.39221e-06	5.78576e-05
HMGCS2	4.44089e-16	1.07932e-14
CCN1	4.44089e-16	1.07932e-14
S100A10	2.22045e-16	6.3718e-15
S100A11	2.22045e-16	6.3718e-15
S100A6	2.22045e-16	6.3718e-15
RHOC	2.22045e-16	6.3718e-15
RPS27	2.22045e-16	6.3718e-15
EFNA1	2.22045e-16	6.3718e-15
APCS	2.22045e-16	6.3718e-15
CRP	1.11022e-16	6.3718e-15
APOA2	2.22045e-16	6.3718e-15
S100A13	3.44585e-05	0.000513791
FMO3	2.22045e-16	6.3718e-15
LMNA	4.44089e-16	1.07932e-14
SERPINC1	2.22045e-16	6.3718e-15
TAGLN2	4.44089e-16	1.07932e-14
RGS2	2.22045e-16	6.3718e-15
CFH	2.22045e-16	6.3718e-15
CFHR3	2.22045e-16	6.3718e-15
CFHR1	2.22045e-16	6.3718e-15
CFHR2	2.22045e-16	6.3718e-15
CSRP1	2.22045e-16	6.3718e-15
CHI3L1	2.22045e-16	6.3718e-15
CFHR5	2.22045e-16	6.3718e-15
PRELP	2.22045e-16	6.3718e-15
C4BPB	2.22045e-16	6.3718e-15
C4BPA	2.22045e-16	6.3718e-15
HSD11B1	8.88178e-16	2.01774e-14
QSOX1	2.22045e-16	6.3718e-15
EPHX1	2.22045e-16	6.3718e-15
GLUL	2.07309e-05	0.000317203
AGT	2.22045e-16	6.3718e-15
PRG4	4.15848e-07	7.80932e-06
RPS7	2.22045e-16	6.3718e-15
ID2	2.22045e-16	6.3718e-15
SDC1	2.22045e-16	6.3718e-15
APOB	2.22045e-16	6.3718e-15
EMILIN1	2.22045e-16	6.3718e-15
RHOB	4.44089e-16	1.07932e-14
RPS27A	2.22045e-16	6.3718e-15
TMSB10	2.22045e-16	6.3718e-15
FABP1	2.22045e-16	6.3718e-15
IGKC	2.22045e-16	6.3718e-15
RPL31	2.22045e-16	6.3718e-15
ADI1	2.36701e-07	4.59817e-06
COLEC11	2.22045e-16	6.3718e-15
PROC	2.22045e-16	6.3718e-15
CRIM1	2.22045e-16	6.3718e-15
ZFP36L2	4.44089e-16	1.07932e-14
COL3A1	2.22045e-16	6.3718e-15
EFEMP1	2.22045e-16	6.3718e-15
ATP5MC3	2.22045e-16	6.3718e-15
FN1	2.22045e-16	6.3718e-15
RPL37A	2.22045e-16	6.3718e-15
IGFBP2	2.22045e-16	6.3718e-15
HSPE1	2.22045e-16	6.3718e-15
PTMA	2.22045e-16	6.3718e-15
SPP2	2.22045e-16	6.3718e-15
RAMP1	2.22045e-16	6.3718e-15
AGXT	2.22045e-16	6.3718e-15
RPL32	2.22045e-16	6.3718e-15
IL1RN	2.22045e-16	6.3718e-15
RPL15	2.22045e-16	6.3718e-15
CXCR4	6.64284e-05	0.000951446
RPL14	2.22045e-16	6.3718e-15
CYP8B1	2.22045e-16	6.3718e-15
ITGAV	8.48287e-08	1.74531e-06
ITIH1	2.22045e-16	6.3718e-15
ITIH3	2.22045e-16	6.3718e-15
ITIH4	2.22045e-16	6.3718e-15
CPS1	8.88178e-16	2.01774e-14
CCDC80	2.22045e-16	6.3718e-15
FSTL1	2.22045e-16	6.3718e-15
CYP27A1	3.90423e-07	7.36568e-06
CCL20	5.83282e-07	1.06957e-05
TF	2.22045e-16	6.3718e-15
CP	2.22045e-16	6.3718e-15
BHLHE40	3.02126e-07	5.77312e-06
SLC2A2	4.44089e-16	1.07932e-14
AHSG	2.22045e-16	6.3718e-15
TM4SF4	2.22045e-16	6.3718e-15
HRG	2.22045e-16	6.3718e-15
KNG1	2.22045e-16	6.3718e-15
ST6GAL1	4.44089e-16	1.07932e-14
RPL35A	2.22045e-16	6.3718e-15
RPL9	2.22045e-16	6.3718e-15
LAMB2	2.22045e-16	6.3718e-15
HES1	2.22045e-16	6.3718e-15
IGFBP7	2.22045e-16	6.3718e-15
MST1	8.7964e-05	0.0012308
UGT2B15	4.44089e-16	1.07932e-14
UGT2B10	8.88178e-16	2.01774e-14
UGT2B7	2.22045e-16	6.3718e-15
RPL29	8.88178e-16	2.01774e-14
UGT2B4	2.22045e-16	6.3718e-15
ALAS1	3.75615e-08	8.084e-07
GC	2.22045e-16	6.3718e-15
ALB	2.22045e-16	6.3718e-15
AFM	1.2643e-05	0.000198653
HSD17B13	2.22045e-16	6.3718e-15
RPL24	2.22045e-16	6.3718e-15
SPP1	2.22045e-16	6.3718e-15
ADH1A	2.22045e-16	6.3718e-15
ADH1B	2.22045e-16	6.3718e-15
HGD	0.000135623	0.00184708
ADH1C	2.22045e-16	6.3718e-15
RPL34	2.22045e-16	6.3718e-15
ALDH1L1	2.22045e-16	6.3718e-15
RPS3A	4.44089e-16	1.07932e-14
FGB	2.22045e-16	6.3718e-15
RBP1	8.83009e-07	1.5889e-05
FGA	2.22045e-16	6.3718e-15
FGG	2.22045e-16	6.3718e-15
TM4SF1	9.8389e-06	0.000156701
ACSL1	2.22045e-16	6.3718e-15
AADAC	0.000402371	0.00507901
C9	2.22045e-16	6.3718e-15
RPL37	2.22045e-16	6.3718e-15
C7	2.22045e-16	6.3718e-15
SELENOP	2.22045e-16	6.3718e-15
FST	4.44089e-16	1.07932e-14
BHMT	4.44089e-16	1.07932e-14
SOD3	2.22045e-16	6.3718e-15
RPS23	2.22045e-16	6.3718e-15
CD52	4.44089e-16	1.07932e-14
LEAP2	2.22045e-16	6.3718e-15
JCHAIN	4.44089e-16	1.07932e-14
HINT1	2.22045e-16	6.3718e-15
SPINK1	2.22045e-16	6.3718e-15
UQCRQ	2.22045e-16	6.3718e-15
CD74	2.22045e-16	6.3718e-15
RPS14	2.22045e-16	6.3718e-15
GPX3	2.22045e-16	6.3718e-15
ADH4	4.44089e-16	1.07932e-14
NPM1	2.22045e-16	6.3718e-15
F12	2.22045e-16	6.3718e-15
CFI	2.22045e-16	6.3718e-15
HULC	2.22045e-16	6.3718e-15
ANXA5	2.22045e-16	6.3718e-15
HLA-E	2.22045e-16	6.3718e-15
TDO2	1.80284e-07	3.54857e-06
HLA-B	2.22045e-16	6.3718e-15
APOM	2.22045e-16	6.3718e-15
CFB	2.22045e-16	6.3718e-15
HLA-DRA	2.22045e-16	6.3718e-15
HLA-DRB5	2.22045e-16	6.3718e-15
HLA-DRB1	2.22045e-16	6.3718e-15
IL7R	8.88178e-16	2.01774e-14
HLA-DPA1	2.22045e-16	6.3718e-15
RPS18	2.22045e-16	6.3718e-15
RPS10	4.44089e-16	1.07932e-14
PTPRC	5.20406e-06	8.63301e-05
FMOD	2.22045e-16	6.3718e-15
PIGR	2.22045e-16	6.3718e-15
GSTA2	2.22045e-16	6.3718e-15
GSTA1	2.22045e-16	6.3718e-15
EEF1A1	2.22045e-16	6.3718e-15
VCAN	2.22045e-16	6.3718e-15
ARG1	2.22045e-16	6.3718e-15
CCN2	2.22045e-16	6.3718e-15
RPS12	2.22045e-16	6.3718e-15
LECT2	0.000580802	0.0071861
ANTXR1	2.22045e-16	6.3718e-15
SOD2	2.22045e-16	6.3718e-15
CD14	2.22045e-16	6.3718e-15
PNRC1	2.22045e-16	6.3718e-15
SLC22A1	2.22045e-16	6.3718e-15
PLG	2.22045e-16	6.3718e-15
THBS2	2.22045e-16	6.3718e-15
S100A4	5.65479e-07	1.03926e-05
ACTB	2.22045e-16	6.3718e-15
SPARC	2.22045e-16	6.3718e-15
INMT	2.22045e-16	6.3718e-15
DUSP1	2.22045e-16	6.3718e-15
AEBP1	2.22045e-16	6.3718e-15
IGFBP1	2.22045e-16	6.3718e-15
PODN	2.22045e-16	6.3718e-15
RACK1	2.22045e-16	6.3718e-15
HSPB1	2.22045e-16	6.3718e-15
IGFBP5	2.22045e-16	6.3718e-15
NDUFA4	2.22045e-16	6.3718e-15
COL1A2	2.22045e-16	6.3718e-15
PON1	2.22045e-16	6.3718e-15
HLA-A	2.22045e-16	6.3718e-15
CYP3A5	2.22045e-16	6.3718e-15
PPIA	2.22045e-16	6.3718e-15
FBLN2	2.22045e-16	6.3718e-15
CYP3A4	2.22045e-16	6.3718e-15
RPSA	8.88178e-16	2.01774e-14
SERPINE1	2.22045e-16	6.3718e-15
HSPA1A	9.93791e-05	0.00138224
FLNC	2.22045e-16	6.3718e-15
TNXB	2.22045e-16	6.3718e-15
TPM3	2.02086e-07	3.94919e-06
RARRES2	2.22045e-16	6.3718e-15
TMEM176B	2.22045e-16	6.3718e-15
HLA-DMA	4.44089e-16	1.07932e-14
TMEM176A	2.22045e-16	6.3718e-15
INSIG1	2.22045e-16	6.3718e-15
HLA-DPB1	2.22045e-16	6.3718e-15
ID3	4.44089e-16	1.07932e-14
MXRA8	8.88178e-16	2.01774e-14
FGL1	2.22045e-16	6.3718e-15
RPL10A	2.22045e-16	6.3718e-15
CLU	2.22045e-16	6.3718e-15
HSP90AB1	4.44089e-16	1.07932e-14
RPS20	2.22045e-16	6.3718e-15
AKR1B10	2.22045e-16	6.3718e-15
RPL7	2.22045e-16	6.3718e-15
FRZB	8.88178e-16	2.01774e-14
CD24	4.44089e-16	1.07932e-14
NBL1	2.22045e-16	6.3718e-15
LTBP1	2.22045e-16	6.3718e-15
MARCKS	2.22045e-16	6.3718e-15
SDC2	2.22045e-16	6.3718e-15
RPL30	2.22045e-16	6.3718e-15
RIDA	2.18166e-07	4.2482e-06
SPARCL1	8.88178e-16	2.01774e-14
PABPC1	2.22045e-16	6.3718e-15
SGK1	0.000104069	0.00144134
COL14A1	2.22045e-16	6.3718e-15
GGH	2.22045e-16	6.3718e-15
EEF1D	2.22045e-16	6.3718e-15
FBXO2	2.22045e-16	6.3718e-15
RPL8	2.22045e-16	6.3718e-15
COX6C	2.22045e-16	6.3718e-15
RPS6	2.22045e-16	6.3718e-15
BHMT2	5.65389e-06	9.33877e-05
CCL19	2.22045e-16	6.3718e-15
CCL21	2.22045e-16	6.3718e-15
IGFBP3	9.51782e-09	2.14436e-07
ZFAND5	1.89297e-06	3.30798e-05
ASL	5.04768e-07	9.35035e-06
ALDH1A1	2.22045e-16	6.3718e-15
MLXIPL	0.000140115	0.00190192
BAAT	1.94131e-08	4.29102e-07
ALDOB	2.22045e-16	6.3718e-15
PUF60	2.22045e-16	6.3718e-15
AMBP	2.22045e-16	6.3718e-15
ORM1	2.22045e-16	6.3718e-15
ORM2	2.22045e-16	6.3718e-15
ARPC1B	1.86765e-08	4.13938e-07
C5	4.44089e-16	1.07932e-14
AZGP1	4.44089e-16	1.07932e-14
RPL35	2.22045e-16	6.3718e-15
RPL12	2.22045e-16	6.3718e-15
ENG	2.22045e-16	6.3718e-15
NAMPT	2.22045e-16	6.3718e-15
RPL7A	2.22045e-16	6.3718e-15
GADD45G	2.22045e-16	6.3718e-15
CALD1	2.32514e-08	5.08445e-07
C8G	2.22045e-16	6.3718e-15
PTGDS	1.11022e-16	6.3718e-15
HLA-DQA1	8.88178e-16	2.01774e-14
FETUB	3.16887e-08	6.85614e-07
HLA-DQB1	7.29188e-08	1.51168e-06
TXN	2.22045e-16	6.3718e-15
TRBC2	4.44089e-16	1.07932e-14
AKR1C1	2.22045e-16	6.3718e-15
ANXA4	2.74411e-07	5.2815e-06
CTSS	3.42383e-07	6.49683e-06
AKR1C2	2.22045e-16	6.3718e-15
RGS5	6.0525e-05	0.000871472
FCER1G	5.91829e-08	1.24747e-06
SLC38A3	4.44089e-16	1.07932e-14
ITIH2	2.22045e-16	6.3718e-15
CTSB	4.44089e-16	1.07932e-14
VIM	2.22045e-16	6.3718e-15
DEPP1	2.22045e-16	6.3718e-15
MBL2	2.22045e-16	6.3718e-15
SRGN	2.22045e-16	6.3718e-15
PDLIM3	4.44089e-16	1.07932e-14
HEYL	2.50137e-08	5.45523e-07
RPS24	2.22045e-16	6.3718e-15
CYP2C9	8.88178e-16	2.01774e-14
SQSTM1	8.88178e-16	2.01774e-14
AKR1C3	2.22045e-16	6.3718e-15
GPNMB	4.44089e-16	1.07932e-14
CYP2C8	2.22045e-16	6.3718e-15
YWHAZ	4.44089e-16	1.07932e-14
HPGD	7.95614e-08	1.64117e-06
SCD	2.22045e-16	6.3718e-15
ELN	2.22045e-16	6.3718e-15
PRAP1	2.22045e-16	6.3718e-15
PLEC	6.60928e-06	0.000108432
CYP2E1	2.22045e-16	6.3718e-15
RPLP2	2.22045e-16	6.3718e-15
CTSD	2.22045e-16	6.3718e-15
CD81	2.22045e-16	6.3718e-15
PDGFRB	2.22045e-16	6.3718e-15
ANXA1	3.47002e-05	0.000516923
CDKN1A	4.44089e-16	1.07932e-14
HPX	2.22045e-16	6.3718e-15
TOMM7	2.22045e-16	6.3718e-15
RPS13	2.22045e-16	6.3718e-15
SAA4	2.22045e-16	6.3718e-15
SAA2	2.22045e-16	6.3718e-15
SAA1	2.22045e-16	6.3718e-15
CAT	3.93346e-08	8.43232e-07
HLA-C	8.88178e-16	2.01774e-14
F2	2.22045e-16	6.3718e-15
MAT2A	3.3996e-05	0.000507357
SERPING1	2.22045e-16	6.3718e-15
CA2	4.44089e-16	1.07932e-14
GLYAT	2.22045e-16	6.3718e-15
GSN	2.22045e-16	6.3718e-15
IFITM3	2.22045e-16	6.3718e-15
FTH1	2.22045e-16	6.3718e-15
LAMC3	2.22045e-16	6.3718e-15
EEF1G	2.22045e-16	6.3718e-15
CD151	2.22045e-16	6.3718e-15
ASS1	2.68141e-05	0.000404231
TM7SF2	2.22045e-16	6.3718e-15
FAU	2.22045e-16	6.3718e-15
ADH6	3.5119e-07	6.65622e-06
NEAT1	4.44089e-16	1.07932e-14
CRTAP	1.24941e-05	0.000196692
MALAT1	2.22045e-16	6.3718e-15
ADAMTSL2	2.22045e-16	6.3718e-15
ARPC4	7.87997e-07	1.42421e-05
TPM2	2.22045e-16	6.3718e-15
GSTP1	2.22045e-16	6.3718e-15
CXCL12	2.22045e-16	6.3718e-15
RPS3	4.44089e-16	1.07932e-14
EEF1B2	2.19778e-08	4.82529e-07
PRSS23	2.22045e-16	6.3718e-15
PSAP	4.44089e-16	1.07932e-14
BIRC3	4.44089e-16	1.07932e-14
ACAT1	2.22045e-16	6.3718e-15
NNMT	2.22045e-16	6.3718e-15
MAT1A	2.60588e-08	5.6756e-07
APOA5	2.22045e-16	6.3718e-15
CSDE1	4.13795e-05	0.000610861
CCDC3	2.22045e-16	6.3718e-15
ADIRF	2.22045e-16	6.3718e-15
APOC3	2.22045e-16	6.3718e-15
PHYH	2.22045e-16	6.3718e-15
APOA1	2.22045e-16	6.3718e-15
TAGLN	2.22045e-16	6.3718e-15
H3F3A	2.22045e-16	6.3718e-15
ITGB1	2.22045e-16	6.3718e-15
RPS25	2.22045e-16	6.3718e-15
CPE	2.59468e-07	5.01662e-06
THY1	2.22045e-16	6.3718e-15
CYBRD1	1.72263e-05	0.000267077
DDX21	0.000148746	0.00201075
CTH	0.000336066	0.0043181
CDHR5	2.22045e-16	6.3718e-15
ELL2	4.28287e-06	7.20717e-05
C1S	2.22045e-16	6.3718e-15
C1R	2.22045e-16	6.3718e-15
A2M	2.22045e-16	6.3718e-15
NDUFB4	2.22045e-16	6.3718e-15
RPL27A	2.22045e-16	6.3718e-15
MGP	2.22045e-16	6.3718e-15
MGST1	2.22045e-16	6.3718e-15
COL5A1	2.22045e-16	6.3718e-15
TSKU	4.44089e-16	1.07932e-14
C11ORF96	2.22045e-16	6.3718e-15
ACTA2	2.22045e-16	6.3718e-15
SLC38A4	2.22045e-16	6.3718e-15
TMBIM6	2.22045e-16	6.3718e-15
FCGR2A	6.63005e-06	0.000108663
FBP1	0.000451101	0.0056758
H1FX	7.69721e-06	0.000124408
CD63	2.22045e-16	6.3718e-15
TUBB	2.37463e-06	4.11017e-05
RPS26	2.22045e-16	6.3718e-15
RPL41	2.22045e-16	6.3718e-15
MYL6	2.22045e-16	6.3718e-15
FXYD2	2.22045e-16	6.3718e-15
HSD17B6	2.22045e-16	6.3718e-15
PTMS	2.22045e-16	6.3718e-15
RDH16	2.22045e-16	6.3718e-15
LYZ	2.22045e-16	6.3718e-15
VWF	5.27187e-07	9.73256e-06
DBI	4.28045e-07	8.02915e-06
DCN	2.22045e-16	6.3718e-15
PAH	2.22045e-16	6.3718e-15
GRINA	8.88178e-16	2.01774e-14
SDS	2.22045e-16	6.3718e-15
RHOA	1.47771e-05	0.000231075
DKK3	2.22045e-16	6.3718e-15
VCL	4.44089e-16	1.07932e-14
TGFBR2	7.21031e-06	0.000116885
PEBP1	8.88178e-16	2.01774e-14
METTL7A	7.28082e-05	0.00103737
HPD	2.22045e-16	6.3718e-15
FDPS	2.22045e-16	6.3718e-15
SYNPO2	2.33914e-07	4.54944e-06
UBC	2.22045e-16	6.3718e-15
EVA1B	2.2674e-06	3.92874e-05
CD59	8.00334e-06	0.000128974
RPL21	2.22045e-16	6.3718e-15
AKAP12	7.14256e-07	1.29666e-05
SLC40A1	5.31826e-05	0.000773239
CYSTM1	5.5147e-07	1.01465e-05
PHC2	0.000630487	0.00773067
TPT1	2.22045e-16	6.3718e-15
CPB2	4.45363e-08	9.51003e-07
NAP1L1	4.69737e-07	8.75098e-06
FADS2	5.06569e-05	0.000739288
PALLD	8.50238e-07	1.53331e-05
AHNAK	5.06667e-05	0.000739288
CEBPD	1.51213e-07	3.00895e-06
RPL6	4.44089e-16	1.07932e-14
ANG	8.88178e-16	2.01774e-14
RPS29	2.22045e-16	6.3718e-15
MYLK	2.22045e-16	6.3718e-15
CFL1	0.000210263	0.00279157
PON3	4.09804e-06	6.91751e-05
CD44	2.29284e-05	0.000347897
CALM2	4.7097e-07	8.76397e-06
GPX2	2.22045e-16	6.3718e-15
IER3	6.4765e-05	0.000930065
CLDN1	6.65293e-06	0.000108929
SLC10A1	2.22045e-16	6.3718e-15
ATP1B3	0.000237812	0.00312687
PDLIM7	4.44089e-16	1.07932e-14
DECR1	2.66545e-08	5.7976e-07
LRRC32	2.22045e-16	6.3718e-15
IFI27	2.22045e-16	6.3718e-15
KHK	2.22045e-16	6.3718e-15
GAPDH	7.05889e-05	0.00100751
SERPINA6	4.44089e-16	1.07932e-14
HNRNPA1	9.38402e-08	1.91865e-06
SERPINA1	2.22045e-16	6.3718e-15
ZYX	3.86817e-05	0.00057155
FHL2	1.17217e-07	2.3612e-06
SERPINA11	2.22045e-16	6.3718e-15
C6	0.000599504	0.00738328
SERPINA3	2.22045e-16	6.3718e-15
HSP90AA1	2.22045e-16	6.3718e-15
CRIP1	2.22045e-16	6.3718e-15
IGHG4	2.22045e-16	6.3718e-15
IGHA1	2.22045e-16	6.3718e-15
IGHG1	2.22045e-16	6.3718e-15
IGHG3	1.11022e-16	6.3718e-15
IFITM2	2.73449e-05	0.000411854
DPYSL2	4.44089e-16	1.07932e-14
MCAM	8.88178e-16	2.01774e-14
SERF2	2.22045e-16	6.3718e-15
THBS1	4.44089e-16	1.07932e-14
B2M	2.22045e-16	6.3718e-15
GATM	2.22045e-16	6.3718e-15
SLC27A2	8.88178e-16	2.01774e-14
AQP9	2.084e-08	4.58781e-07
ANXA2	2.22045e-16	6.3718e-15
RPLP1	2.22045e-16	6.3718e-15
ALDH2	2.22045e-16	6.3718e-15
SPOCK2	9.79793e-07	1.76112e-05
ISLR	2.22045e-16	6.3718e-15
KLRB1	4.44089e-16	1.07932e-14
S100A16	8.09912e-05	0.001144
YBX3	4.44089e-16	1.07932e-14
RPS17	2.22045e-16	6.3718e-15
EMP1	5.33446e-05	0.000774906
NCOA7	4.44089e-16	1.07932e-14
SLCO1B1	0.00054926	0.00681646
RPS2	2.22045e-16	6.3718e-15
DPYS	8.88178e-16	2.01774e-14
ACKR3	0.000353258	0.00452124
NPW	2.22045e-16	6.3718e-15
FBLN5	2.22045e-16	6.3718e-15
SLC38A2	1.04523e-06	1.87257e-05
RND1	0.000637103	0.0078001
TUBA1B	8.88178e-16	2.01774e-14
RPS15A	2.22045e-16	6.3718e-15
TUBA1A	2.56913e-05	0.000388379
SERPINA5	1.63628e-06	2.87788e-05
NACA	2.31528e-08	5.06968e-07
ACSM2A	0.000394216	0.00499078
MSMO1	2.22045e-16	6.3718e-15
PLEKHO1	8.424e-05	0.00118376
EFEMP2	4.44089e-16	1.07932e-14
KRT7	7.71644e-06	0.000124596
GUK1	2.22045e-16	6.3718e-15
SELENBP1	1.43011e-05	0.000224061
KRT8	4.44089e-16	1.07932e-14
HSP90B1	4.44089e-16	1.07932e-14
KRT18	4.97518e-06	8.27009e-05
IGHM	4.44089e-16	1.07932e-14
CES1	2.22045e-16	6.3718e-15
IGFBP6	2.22045e-16	6.3718e-15
MT2A	2.22045e-16	6.3718e-15
PBXIP1	7.27648e-05	0.00103737
MT1X	4.44089e-16	1.07932e-14
CES2	2.22045e-16	6.3718e-15
ABCB4	0.000511247	0.00638834
TAT	4.44089e-16	1.07932e-14
ATP1B1	2.22045e-16	6.3718e-15
HP	2.22045e-16	6.3718e-15
CYBA	2.22045e-16	6.3718e-15
PHLDA1	0.000133366	0.00181937
RPL13	2.22045e-16	6.3718e-15
SERPINF2	6.91283e-06	0.000112397
SERPINF1	2.22045e-16	6.3718e-15
LUM	2.22045e-16	6.3718e-15
DHRS7	2.22045e-16	6.3718e-15
RPL26	2.22045e-16	6.3718e-15
CYP7A1	4.44089e-16	1.07932e-14
HABP2	8.52976e-05	0.00119759
RPLP0	4.44089e-16	1.07932e-14
VTN	2.22045e-16	6.3718e-15
RPL23A	2.22045e-16	6.3718e-15
RPL23	2.22045e-16	6.3718e-15
RPL19	2.22045e-16	6.3718e-15
IL32	2.22045e-16	6.3718e-15
G6PC	2.22045e-16	6.3718e-15
RPL27	2.22045e-16	6.3718e-15
COL1A1	2.22045e-16	6.3718e-15
ITM2B	2.22045e-16	6.3718e-15
EIF1	2.22045e-16	6.3718e-15
CCDC85B	2.22045e-16	6.3718e-15
ASPN	2.22045e-16	6.3718e-15
KCTD12	2.22045e-16	6.3718e-15
APOH	2.22045e-16	6.3718e-15
ITGBL1	2.22045e-16	6.3718e-15
VNN1	2.22045e-16	6.3718e-15
RPL38	2.22045e-16	6.3718e-15
LHFPL6	2.37625e-07	4.61065e-06
COL4A1	2.22045e-16	6.3718e-15
PTGR1	2.22045e-16	6.3718e-15
COL4A2	2.22045e-16	6.3718e-15
SOCS3	2.22045e-16	6.3718e-15
DEFB1	4.44089e-16	1.07932e-14
PDGFRA	0.000235103	0.00309623
SLC12A2	1.32391e-05	0.000207819
ACTG1	2.22045e-16	6.3718e-15
RNASE1	2.22045e-16	6.3718e-15
IL1R1	8.589e-05	0.00120384
HBA2	8.88178e-16	2.01774e-14
FXYD6	0.000140233	0.00190196
P4HB	2.22045e-16	6.3718e-15
DCXR	2.22045e-16	6.3718e-15
UACA	4.44089e-16	1.07932e-14
TNFAIP3	0.000470395	0.005914
MT1A	4.44089e-16	1.07932e-14
C1QC	2.22045e-16	6.3718e-15
LGALS3	2.22045e-16	6.3718e-15
TTR	2.22045e-16	6.3718e-15
RPL17	2.22045e-16	6.3718e-15
ACAA2	2.22045e-16	6.3718e-15
CHCHD2	2.22045e-16	6.3718e-15
CYB5A	2.22045e-16	6.3718e-15
BSG	2.22045e-16	6.3718e-15
LTBP2	4.44089e-16	1.07932e-14
FSTL3	4.44089e-16	1.07932e-14
RPS15	1.29751e-07	2.60406e-06
DDIT4	0.000665154	0.00811316
PTP4A3	6.00275e-05	0.000865833
FGL2	5.5066e-06	9.10718e-05
REEP6	2.22045e-16	6.3718e-15
MAP7D1	0.000148376	0.00200741
GADD45B	2.22045e-16	6.3718e-15
LRG1	4.44089e-16	1.07932e-14
CLIC1	0.000734382	0.00893757
RPL36	2.38972e-08	5.21869e-07
C3	2.22045e-16	6.3718e-15
RPS28	4.44089e-16	1.07932e-14
ANGPTL4	2.22045e-16	6.3718e-15
ICAM1	8.88178e-16	2.01774e-14
CRIP2	2.22045e-16	6.3718e-15
LSP1	0.00053818	0.0066891
CLIC4	1.98784e-05	0.000305301
JUNB	2.22045e-16	6.3718e-15
CREG1	0.000107195	0.00147963
TOB1	1.87843e-07	3.69291e-06
TXNIP	4.44089e-16	1.07932e-14
CTSK	4.44089e-16	1.07932e-14
TPM4	2.22045e-16	6.3718e-15
ZEB2	0.000273644	0.00356931
BST2	2.22045e-16	6.3718e-15
SLC22A7	1.06527e-06	1.90639e-05
RPL18A	2.22045e-16	6.3718e-15
SORD	3.23924e-06	5.53641e-05
NPC2	0.000139886	0.00190039
JUND	2.97278e-07	5.68714e-06
FBN1	2.22045e-16	6.3718e-15
LY6E	2.22045e-16	6.3718e-15
KLKB1	6.85482e-05	0.000980949
EEF2	0.000137789	0.00187502
LCP2	0.000245874	0.00322769
LCP1	0.000355394	0.00453793
RPL4	2.22045e-16	6.3718e-15
ZFP36	2.22045e-16	6.3718e-15
RPS16	2.22045e-16	6.3718e-15
LTBP4	2.22045e-16	6.3718e-15
CYP2A6	2.22045e-16	6.3718e-15
BTG1	1.35036e-06	2.39301e-05
RPL22L1	2.22045e-16	6.3718e-15
RPS19	4.44089e-16	1.07932e-14
IFI6	2.22045e-16	6.3718e-15
SDSL	2.00094e-08	4.41089e-07
APOE	2.22045e-16	6.3718e-15
ATP6V0C	2.22045e-16	6.3718e-15
MFGE8	4.44089e-16	1.07932e-14
APOC1	2.22045e-16	6.3718e-15
STAB1	2.22045e-16	6.3718e-15
APOC4	2.22045e-16	6.3718e-15
APOC2	2.22045e-16	6.3718e-15
MYH11	2.22045e-16	6.3718e-15
TBCA	2.22045e-16	6.3718e-15
SULT2A1	4.44089e-16	1.07932e-14
TNFRSF12A	3.37262e-05	0.000504252
FTL	2.22045e-16	6.3718e-15
RPL13A	2.22045e-16	6.3718e-15
ATF5	2.22045e-16	6.3718e-15
EIF4G2	7.70761e-08	1.59584e-06
HIF1A	7.19881e-07	1.30542e-05
TRAC	2.7446e-07	5.2815e-06
RPL28	2.22045e-16	6.3718e-15
AC008760.2	2.22045e-16	6.3718e-15
A1BG	2.22045e-16	6.3718e-15
GEM	1.73754e-06	3.05269e-05
PROX1	8.52441e-08	1.74945e-06
RPS5	2.22045e-16	6.3718e-15
CORO1A	1.31491e-06	2.33272e-05
SLC27A5	2.22045e-16	6.3718e-15
SEPHS2	4.44089e-16	1.07932e-14
MT1E	0.000193581	0.00258057
PGLYRP2	2.22045e-16	6.3718e-15
CST3	2.22045e-16	6.3718e-15
MYL9	2.22045e-16	6.3718e-15
MT1G	4.50967e-07	8.43976e-06
TGM2	2.22045e-16	6.3718e-15
SERPINA4	2.22045e-16	6.3718e-15
LBP	2.22045e-16	6.3718e-15
SLPI	8.88178e-16	2.01774e-14
SDC4	8.88178e-16	2.01774e-14
PHLDB1	1.00432e-06	1.80322e-05
CAVIN1	2.22045e-16	6.3718e-15
ANXA11	0.000278065	0.00361832
EPAS1	0.000264727	0.00346128
COTL1	8.88178e-16	2.01774e-14
CRISPLD2	2.22045e-16	6.3718e-15
PCK1	2.22045e-16	6.3718e-15
MTHFS	5.76863e-07	1.05899e-05
GNAS	4.44089e-16	1.07932e-14
RPS21	2.22045e-16	6.3718e-15
ADAMTS1	8.88178e-16	2.01774e-14
HMGN2	4.89448e-06	8.16083e-05
COL18A1	2.22045e-16	6.3718e-15
COL6A1	2.22045e-16	6.3718e-15
ATP2A3	4.44089e-16	1.07932e-14
COL6A2	2.22045e-16	6.3718e-15
PFN1	8.88178e-16	2.01774e-14
FTCD	2.22045e-16	6.3718e-15
SLC13A5	2.22045e-16	6.3718e-15
ARHGDIA	2.22045e-16	6.3718e-15
YBX1	2.22045e-16	6.3718e-15
SERPIND1	4.44089e-16	1.07932e-14
GABARAP	1.21193e-07	2.43529e-06
IGLC1	2.22045e-16	6.3718e-15
IGLC2	2.22045e-16	6.3718e-15
IGLC3	2.22045e-16	6.3718e-15
MIF	2.22045e-16	6.3718e-15
GGT5	2.22045e-16	6.3718e-15
RASD1	4.44089e-16	1.07932e-14
LBH	1.83149e-05	0.000282349
CLDN5	4.44089e-16	1.07932e-14
MFAP4	3.9219e-08	8.41856e-07
TST	2.22045e-16	6.3718e-15
PARK7	2.22045e-16	6.3718e-15
EIF3E	2.22045e-16	6.3718e-15
LGALS1	2.22045e-16	6.3718e-15
SERPINA10	8.88178e-16	2.01774e-14
CCL2	8.65553e-09	1.95278e-07
RPL3	4.44089e-16	1.07932e-14
PAM	7.80385e-05	0.0011042
IGF1	2.22045e-16	6.3718e-15
CCL14	9.78869e-05	0.00136381
FBLN1	2.22045e-16	6.3718e-15
LIPC	2.46352e-07	4.76866e-06
SNHG29	0.000321746	0.00414387
COX6A1	2.22045e-16	6.3718e-15
TYMP	2.22045e-16	6.3718e-15
TMSB4X	2.22045e-16	6.3718e-15
PPIB	3.75361e-06	6.36897e-05
NOTCH3	2.22045e-16	6.3718e-15
PLGLB1	6.87268e-06	0.000111855
TIMP1	2.22045e-16	6.3718e-15
UBB	2.22045e-16	6.3718e-15
RBM3	2.22045e-16	6.3718e-15
RPS4X	2.22045e-16	6.3718e-15
GRN	3.49848e-05	0.00052069
RPL36A	2.22045e-16	6.3718e-15
CYP3A7	2.22045e-16	6.3718e-15
HMGA1	0.000389524	0.00493519
ESD	2.22045e-16	6.3718e-15
SERPINA7	2.22045e-16	6.3718e-15
ACSL4	2.22045e-16	6.3718e-15
PGRMC1	8.23572e-06	0.000132458
RPL39	2.22045e-16	6.3718e-15
F9	2.22045e-16	6.3718e-15
BGN	2.22045e-16	6.3718e-15
SSR4	1.13141e-05	0.00017915
FLNA	2.22045e-16	6.3718e-15
HES4	0.000209581	0.00278478
CTSZ	8.23447e-09	1.86292e-07
RPL10	2.22045e-16	6.3718e-15
ATP5F1E	4.44089e-16	1.07932e-14
MT-ND1	2.22045e-16	6.3718e-15
MT-ND2	2.22045e-16	6.3718e-15
MT-CO1	2.22045e-16	6.3718e-15
PCK2	2.13648e-05	0.000325077
MT-CO2	2.22045e-16	6.3718e-15
MT-ATP8	2.22045e-16	6.3718e-15
MT-ATP6	2.22045e-16	6.3718e-15
RPL18	2.56531e-06	4.42617e-05
MT-CO3	2.22045e-16	6.3718e-15
MT-ND3	2.22045e-16	6.3718e-15
TIMP2	2.22045e-16	6.3718e-15
MT-ND4L	8.88178e-16	2.01774e-14
C1QTNF1	4.44089e-16	1.07932e-14
MT-ND4	2.22045e-16	6.3718e-15
MT-ND5	2.22045e-16	6.3718e-15
MT-CYB	2.22045e-16	6.3718e-15
MMP2	5.25686e-07	9.71583e-06
RPS9	8.88178e-16	2.01774e-14
METTL7B	2.22045e-16	6.3718e-15
SLC16A3	7.50616e-05	0.00106577
PECAM1	0.000119223	0.00163736
MAN1A1	2.22045e-16	6.3718e-15
HPN	7.59437e-05	0.00107736
UBA52	2.22045e-16	6.3718e-15
TGFBI	2.93469e-06	5.03692e-05
HSPB6	4.44089e-16	1.07932e-14
ADGRA2	1.1253e-06	2.00723e-05
TMPRSS6	2.22045e-16	6.3718e-15
TFPI	4.44089e-16	1.07932e-14
TLE5	8.88178e-16	2.01774e-14
FAM83A-AS1	2.22045e-16	6.3718e-15
TPI1	2.22045e-16	6.3718e-15
CIRBP	4.82187e-06	8.04796e-05
DDT	3.31128e-06	5.65363e-05
GAMT	2.22045e-16	6.3718e-15
CBR1	7.31112e-05	0.00104078
MORF4L1	2.11366e-06	3.67793e-05
RPS11	2.22045e-16	6.3718e-15
GRAMD4	2.22045e-16	6.3718e-15
CKB	4.68904e-08	9.94779e-07
SLC25A5	8.88178e-16	2.01774e-14
TUBB6	5.48503e-05	0.000793958
VSIR	2.20478e-06	3.83242e-05
EHD1	7.43186e-07	1.34619e-05
ITGB5	1.75923e-06	3.08748e-05
GOLM1	4.44089e-16	1.07932e-14
DDX6	5.29559e-06	8.77594e-05
AIF1	2.69105e-07	5.19066e-06
KLF2	5.46585e-05	0.000791882
CYP4F3	0.000516539	0.00644461
PKM	1.12385e-07	2.27506e-06
DNAJB1	7.6256e-05	0.00108085
EGFL7	6.79507e-06	0.000110923
FXYD5	1.94383e-07	3.81689e-06
DSTN	1.10226e-07	2.23412e-06
MYL12A	4.44089e-16	1.07932e-14
NME2	0.000172228	0.00231289
TYROBP	2.22045e-16	6.3718e-15
TCF4	0.000696586	0.0084839
CAPNS1	2.22045e-16	6.3718e-15
ATP5F1D	2.22045e-16	6.3718e-15
COX7A1	2.22045e-16	6.3718e-15
TAPBP	2.22045e-16	6.3718e-15
RNF187	8.88178e-16	2.01774e-14
ACTN4	9.92915e-06	0.000157985
GNG11	0.000760131	0.00920982
SRPX	1.68123e-05	0.000260905
ITPKC	8.88178e-16	2.01774e-14
RAC1	6.49245e-07	1.18258e-05
ORMDL3	8.88178e-16	2.01774e-14
ARL2	1.03622e-07	2.10548e-06
SET	0.000751261	0.0091091
ETS2	2.22045e-16	6.3718e-15
FURIN	9.49721e-08	1.93937e-06
TGFB1	2.22045e-16	6.3718e-15
SOD1	2.22045e-16	6.3718e-15
SDCBP	4.6401e-07	8.66403e-06
ARL6IP1	6.01131e-05	0.000866303
GPAA1	2.22045e-16	6.3718e-15
FOSB	9.48299e-05	0.00132234
STARD10	2.22045e-16	6.3718e-15
CYP1B1	6.58705e-06	0.000108175
EHD2	2.22045e-16	6.3718e-15
NOP53	0.000177527	0.00237623
IFI27L2	7.97069e-07	1.43901e-05
LGALS4	4.44089e-16	1.07932e-14
SELENOW	4.44089e-16	1.07932e-14
TTC39C	8.88178e-16	2.01774e-14
EMP3	4.44089e-16	1.07932e-14
CYP51A1	2.22045e-16	6.3718e-15
CYP2D6	4.14081e-07	7.78508e-06
JAK3	6.66575e-06	0.00010903
MYADM	0.000189394	0.00252887
NDUFA1	4.44089e-16	1.07932e-14
CEBPB	1.5715e-05	0.000245209
RRBP1	2.22045e-16	6.3718e-15
NDUFA13	2.22045e-16	6.3718e-15
NDUFV1	2.22045e-16	6.3718e-15
PCOLCE	1.51486e-06	2.66719e-05
AGMO	2.79545e-06	4.8131e-05
CNN2	5.88985e-07	1.0787e-05
ZNF331	2.22045e-16	6.3718e-15
ATOX1	2.22045e-16	6.3718e-15
CHCHD10	4.74587e-06	7.92921e-05
THBD	9.32106e-06	0.000149034
ERRFI1	0.000147369	0.00199543
SAMHD1	8.64479e-08	1.76972e-06
ID1	0.000810564	0.0097991
TIMP3	2.22045e-16	6.3718e-15
HNRNPK	0.000129365	0.00176775
CSRNP1	0.000243758	0.00320247
ACTR2	2.56354e-05	0.000387892
YWHAB	0.000599899	0.00738328
F7	2.22045e-16	6.3718e-15
JAG1	1.82531e-05	0.000281662
TP53INP1	2.22045e-16	6.3718e-15
SUB1	9.96909e-08	2.02813e-06
PRDX5	2.22045e-16	6.3718e-15
SNHG6	4.44089e-16	1.07932e-14
LIMS1	1.04556e-08	2.3524e-07
CDC42EP1	4.91492e-08	1.04e-06
UPP1	0.000258319	0.00338291
MYH9	4.44089e-16	1.07932e-14
BASP1	1.91362e-05	0.000294361
PLD3	2.22045e-16	6.3718e-15
H3F3B	2.82187e-06	4.85347e-05
HGFAC	2.22045e-16	6.3718e-15
ITGB2	2.22045e-16	6.3718e-15
PTGIS	3.38894e-08	7.31292e-07
ADA2	6.48183e-06	0.000106554
SPHK1	1.43838e-06	2.538e-05
CFHR4	8.88178e-16	2.01774e-14
DHRS3	2.22045e-16	6.3718e-15
TAX1BP3	0.000183566	0.00245507
SELENOM	2.22045e-16	6.3718e-15
VCAM1	0.000184743	0.00246878
LDHB	0.000135372	0.0018452
COL6A3	2.85887e-07	5.48847e-06
TUBB4B	7.86125e-06	0.000126809
PPP1R3G	3.56852e-05	0.000529667
VPS28	4.44089e-16	1.07932e-14
FASN	0.000220867	0.0029205
ADGRE5	8.21897e-06	0.000132318
EHBP1L1	4.36661e-05	0.000640569
SEC62	0.000653621	0.00797844
IL33	5.65805e-06	9.33877e-05
HSD17B11	4.83595e-07	8.98868e-06
RRAS	4.44089e-16	1.07932e-14
WWTR1	4.60027e-08	9.78484e-07
MVP	2.15858e-08	4.74562e-07
SERINC2	1.79098e-07	3.52947e-06
TNFRSF1A	8.69903e-06	0.000139361
NDRG1	0.000278764	0.00362454
TNFSF14	5.18534e-07	9.59448e-06
LTBP3	2.22045e-16	6.3718e-15
TSC22D3	5.9701e-07	1.08986e-05
GOT1	0.00017746	0.00237623
IRS2	1.3907e-06	2.45917e-05
PPARGC1A	6.45026e-08	1.34745e-06
RNASEK	8.88178e-16	2.01774e-14
NID1	0.000138314	0.00188061
TLN1	4.04333e-08	8.6565e-07
CLSTN1	0.000266815	0.0034858
CAV2	0.000172964	0.00232086
RELN	2.22045e-16	6.3718e-15
SLC51A	8.0636e-05	0.00113997
COX7C	2.22045e-16	6.3718e-15
C12ORF57	2.7828e-07	5.3487e-06
ANXA6	2.22045e-16	6.3718e-15
COX7A2	6.47156e-06	0.000106493
PLTP	4.44089e-16	1.07932e-14
RRP7A	4.09476e-07	7.70736e-06
LST1	2.65889e-06	4.5828e-05
CERS2	5.96536e-07	1.08986e-05
IER5	0.000741858	0.00900176
PON2	8.88178e-16	2.01774e-14
LEPR	4.44089e-16	1.07932e-14
LAPTM4B	2.22045e-16	6.3718e-15
CTSH	2.22045e-16	6.3718e-15
GBA	2.22045e-16	6.3718e-15
BOP1	1.1276e-07	2.27556e-06
BCL7C	1.76326e-07	3.47903e-06
MYH10	2.95269e-05	0.000442679
UGP2	8.13432e-05	0.00114798
SPON1	5.74913e-06	9.47954e-05
TRAM1	2.22045e-16	6.3718e-15
PFKL	2.22045e-16	6.3718e-15
PFDN5	8.56405e-05	0.00120137
MXRA7	5.01022e-07	9.29147e-06
NELFE	0.000596317	0.00735027
ACADS	1.72834e-07	3.41425e-06
GPC1	3.02876e-07	5.7807e-06
PPDPF	1.6192e-07	3.21027e-06
RHOG	0.00032977	0.00424387
SSR3	4.44089e-16	1.07932e-14
MYO9B	0.000122887	0.00168485
BTF3	6.81917e-06	0.000111206
AXL	6.34374e-06	0.000104494
PPP1R14A	2.22045e-16	6.3718e-15
PRDX4	3.11817e-09	7.07394e-08
CREB3L3	2.22045e-16	6.3718e-15
VEGFA	2.61828e-05	0.000395078
LAMTOR4	1.93827e-08	4.29008e-07
IFNGR2	1.58e-05	0.000245896
OAZ1	3.71207e-05	0.000549478
TXNRD1	1.97902e-07	3.87204e-06
TRIR	8.63905e-08	1.76972e-06
RDH11	0.000496796	0.00622203
CD9	0.000518353	0.00646232
EIF3H	1.97353e-06	3.43776e-05
MUSTN1	1.58535e-05	0.000246493
PXDC1	7.03704e-08	1.46441e-06
POLR2L	2.22045e-16	6.3718e-15
EBP	4.3075e-08	9.21001e-07
FH	0.000617893	0.00758762
GLYCTK	0.000613089	0.00753429
LPIN2	0.00017433	0.00233727
CAP1	3.75804e-07	7.09806e-06
HNRNPAB	8.42389e-05	0.00118376
SORL1	8.56473e-06	0.000137344
HK1	8.23323e-05	0.00116094
OAF	9.61263e-06	0.000153546
VEGFB	4.44089e-16	1.07932e-14
INF2	6.31194e-08	1.32362e-06
ENTPD5	0.000113759	0.00156627
SIGIRR	6.22262e-08	1.30657e-06
SERINC5	2.22045e-16	6.3718e-15
SLC25A25	0.000373407	0.00475308
OAT	0.00023696	0.00311818
WDR13	2.22045e-16	6.3718e-15
ELOB	5.23818e-08	1.10697e-06
RABAC1	2.12996e-05	0.00032469
SSR2	1.13425e-08	2.54494e-07
FXYD1	2.22045e-16	6.3718e-15
SYNPO	8.88178e-16	2.01774e-14
STEAP3	3.71662e-07	7.02796e-06
CD68	4.93224e-05	0.000720959
PLVAP	6.97865e-05	0.000997797
FUOM	2.22045e-16	6.3718e-15
RPL36AL	0.000367774	0.00469234
VAPA	0.000250708	0.0032885
NR0B2	3.52783e-06	6.01081e-05
ADH5	1.32538e-07	2.65673e-06
UCP2	4.44146e-06	7.44342e-05
PLSCR1	6.62976e-05	0.000950405
SDHD	2.22045e-16	6.3718e-15
GRWD1	4.0134e-06	6.78863e-05
SERINC1	7.47887e-05	0.00106281
ARPC5	9.93773e-05	0.00138224
RNF130	8.88178e-16	2.01774e-14
SMIM14	0.000740029	0.00898961
EDF1	2.22045e-16	6.3718e-15
RTL8C	0.000586542	0.00724068
LDLR	0.000109146	0.00150402
ADAMTS2	2.90799e-05	0.000436378
GNAI2	0.000818695	0.00988279
UGDH	2.08727e-07	4.0741e-06
CNN3	4.44089e-16	1.07932e-14
ATP5PF	2.22045e-16	6.3718e-15
KDELR2	2.22045e-16	6.3718e-15
UQCR11	1.18399e-06	2.10731e-05
PMP22	5.31305e-05	0.000773168
UQCRC1	2.22045e-16	6.3718e-15
DHODH	3.81944e-06	6.47395e-05
SCPEP1	0.000372173	0.00474108
SH3BGRL	2.82682e-06	4.85689e-05
GATA6	0.000293879	0.00381198
EIF3G	2.11877e-05	0.000323586
PDIA4	2.22045e-16	6.3718e-15
GPX4	2.22045e-16	6.3718e-15
LACTB2	4.64567e-08	9.86858e-07
MICALL2	0.000548307	0.0068098
NAT8	2.22045e-16	6.3718e-15
CDC42EP3	7.77718e-07	1.40718e-05
PCBP1	1.73399e-05	0.000268329
AGRN	3.09814e-08	6.71198e-07
SERPINB6	3.24935e-07	6.1945e-06
SELENON	2.13699e-07	4.16617e-06
CRYZ	6.87067e-06	0.000111855
IRF2BP2	2.96965e-05	0.000444815
EDNRB	0.000103932	0.00144066
GNPTG	1.0669e-08	2.39711e-07
SRI	4.44089e-16	1.07932e-14
CTDSP1	1.53476e-08	3.41546e-07
GTF2I	4.44089e-16	1.07932e-14
TNFSF10	1.91481e-05	0.000294361
MAPK3	3.2345e-06	5.53409e-05
ELF3	2.79926e-05	0.000420835
EIF4G1	0.00038077	0.00483552
HJV	4.44089e-16	1.07932e-14
XBP1	4.44089e-16	1.07932e-14
ZFAS1	0.000582016	0.00719568
H2AFJ	4.34682e-06	7.30727e-05
CCT6A	5.94374e-08	1.25122e-06
ETNK2	0.000626467	0.00768713
GPT	4.44089e-16	1.07932e-14
CLEC11A	8.88178e-16	2.01774e-14
SYT12	2.22045e-16	6.3718e-15
GNB2	8.42233e-06	0.000135326
RCN3	4.92734e-06	8.20209e-05
PSMA2	1.94839e-07	3.82127e-06
PACS1	0.000295407	0.00382876
RAB31	0.000154249	0.00207998
EPHA3	0.000214998	0.00284981
IL6ST	2.22045e-16	6.3718e-15
TMEM45B	1.72491e-05	0.000267177
HM13	4.92926e-06	8.20209e-05
PEMT	1.16667e-05	0.000184198
HNRNPD	0.00028347	0.00368279
APMAP	4.46353e-08	9.51875e-07
TMA7	1.49912e-08	3.3407e-07
FHL1	8.49821e-08	1.74627e-06
RABL6	3.65212e-06	6.20965e-05
BNIP3	0.000121506	0.00166731
RAB17	2.22045e-16	6.3718e-15
SSU72	2.22045e-16	6.3718e-15
VWA1	2.22045e-16	6.3718e-15
MASP2	3.04066e-08	6.59618e-07
IGFBP4	2.22045e-16	6.3718e-15
MEGF6	2.22045e-16	6.3718e-15
SERPINH1	1.43458e-08	3.20561e-07
SLC43A1	2.57869e-05	0.000389464
IRF1	4.90221e-07	9.10149e-06
RANGAP1	2.22045e-16	6.3718e-15
SMAP2	0.000526629	0.0065555
TKFC	1.14344e-05	0.000180705
MPST	8.88178e-16	2.01774e-14
CYP4A22	8.0005e-08	1.64814e-06
PPP1R15A	0.000106634	0.00147313
OPTN	0.000301111	0.00389343
CD53	6.55575e-05	0.00094062
MPC2	6.20879e-08	1.30534e-06
ETFB	2.22045e-16	6.3718e-15
SNHG25	3.36615e-07	6.40224e-06
ZNHIT1	4.22734e-05	0.000623493
ABI3BP	0.000487625	0.00611184
CYB5R3	3.79753e-08	8.16231e-07
DDC	4.44089e-16	1.07932e-14
ITGA9	1.09234e-05	0.000173131
TMEM258	6.68183e-06	0.000109184
SELENOO	7.04029e-06	0.000114356
BCAM	5.34823e-06	8.85421e-05
CIAO2A	1.99944e-05	0.000306794
SEC61G	2.22045e-16	6.3718e-15
ARHGAP4	4.23436e-05	0.000623654
ENPP2	0.000199565	0.00265817
CEBPA	2.22045e-16	6.3718e-15
NGFR	4.44089e-16	1.07932e-14
CD302	0.000428594	0.00540093
NUPR1	2.22045e-16	6.3718e-15
SRP9	3.35183e-05	0.000501601
ATP6V0D1	4.23654e-06	7.13656e-05
COX8A	2.22045e-16	6.3718e-15
VAMP5	1.09657e-06	1.96026e-05
ADAM15	9.74915e-08	1.98586e-06
IFNGR1	0.000123443	0.00169106
NPC1L1	7.95663e-08	1.64117e-06
SRM	1.49381e-06	2.63295e-05
GPI	5.35103e-07	9.85645e-06
CITED4	1.88901e-05	0.000290942
C1ORF198	1.01499e-05	0.000161183
ARRDC3	0.000227249	0.00299521
PERP	1.12624e-07	2.27556e-06
XDH	4.44411e-05	0.000650189
ATP6V0B	1.57259e-05	0.000245209
GBP2	2.96801e-06	5.08879e-05
SRP14	4.27073e-05	0.00062763
ENAH	2.79481e-05	0.000420552
HNRNPA3	4.23605e-05	0.000623654
ALDH4A1	0.000355332	0.00453793
F2R	4.41996e-05	0.000647518
KLF9	1.35292e-06	2.39494e-05
OSGIN1	2.22045e-16	6.3718e-15
TSTA3	2.22045e-16	6.3718e-15
ARPC3	1.18671e-07	2.38753e-06
CHID1	2.22045e-16	6.3718e-15
CSTB	8.88178e-16	2.01774e-14
MYO1C	0.000315664	0.00407016
H1F0	2.22045e-16	6.3718e-15
SLC38A10	0.000423899	0.00534588
NDUFA10	9.69075e-08	1.97642e-06
AP2S1	1.64988e-07	3.26715e-06
SCO2	6.53085e-08	1.36254e-06
HSPA5	2.22045e-16	6.3718e-15
OST4	6.90421e-08	1.4386e-06
PLXDC2	2.89156e-07	5.54473e-06
UQCRB	2.22045e-16	6.3718e-15
TPP1	2.22045e-16	6.3718e-15
NDUFB1	0.00015318	0.00206726
RELL1	0.000277695	0.00361638
PML	3.27366e-07	6.23358e-06
NDUFV2	7.03479e-09	1.59372e-07
CYGB	1.04433e-06	1.87257e-05
CANX	2.22045e-16	6.3718e-15
EMD	0.000211459	0.00280518
CTSL	1.2237e-06	2.17563e-05
CAVIN2	0.00015584	0.0020997
PRODH2	3.73815e-06	6.34931e-05
PLPP3	6.33947e-05	0.000911186
HMGN1	2.22045e-16	6.3718e-15
STAT2	4.03311e-06	6.81493e-05
MPEG1	2.13234e-05	0.00032475
TMEM59	0.000116671	0.00160501
CCL16	9.97075e-05	0.00138563
INAFM1	0.000812479	0.009815
TSPAN4	0.000315774	0.00407016
BEX3	3.52088e-05	0.000523547
NDRG2	1.22845e-06	2.18169e-05
PARP10	4.44089e-16	1.07932e-14
SHMT2	2.06007e-05	0.000315507
TM4SF5	2.22045e-16	6.3718e-15
ATP5MF	4.44089e-16	1.07932e-14
HMGCS1	2.22045e-16	6.3718e-15
DYNLL2	7.71898e-05	0.00109314
NENF	0.00060812	0.00747884
CUTA	4.54584e-07	8.49772e-06
SKI	0.000571711	0.00707898
EGFR	0.000261028	0.00341565
MIR122HG	1.25138e-05	0.000196812
NUCB1	1.9447e-08	4.2927e-07
SLC9A3R1	1.10144e-06	1.96681e-05
TSPAN8	1.92998e-06	3.36907e-05
PC	1.51678e-07	3.01277e-06
VAT1	3.12178e-06	5.34682e-05
F10	7.64473e-06	0.000123682
CCDC107	6.18085e-07	1.12707e-05
TNFAIP2	0.000518884	0.00646402
BRI3	2.23507e-06	3.87682e-05
ATP5MD	2.09274e-05	0.00031991
MDH1	4.2589e-05	0.000626454
RNASEH2C	2.54245e-05	0.000385058
TMEM86B	0.000225569	0.00298026
SLC22A18	2.22045e-16	6.3718e-15
SPTSSA	6.36486e-08	1.33301e-06
ABCB1	2.22045e-16	6.3718e-15
FGGY	4.70274e-08	9.96392e-07
MRC2	2.8267e-05	0.000424569
RAP1GAP	3.59411e-06	6.11736e-05
TKT	0.00047918	0.0060106
SULF2	8.28115e-05	0.00116669
MGST2	5.25424e-05	0.000765872
NDUFB3	4.1857e-06	7.05819e-05
ARL6IP4	2.22045e-16	6.3718e-15
MBD3	3.39328e-07	6.44634e-06
SEPTIN2	8.3564e-05	0.00117628
CPT1A	0.000267917	0.0034974
ARFGAP3	0.000104571	0.00144708
H6PD	6.37853e-08	1.33417e-06
LGALS3BP	2.43512e-07	4.71927e-06
ZNF358	0.000383465	0.00486597
MLPH	5.95498e-05	0.000859701
ATP5MC2	3.67466e-07	6.95666e-06
FAM50A	0.000106591	0.00147313
KRTCAP2	1.82483e-06	3.19917e-05
C5AR1	0.000117755	0.00161856
PKN1	1.44514e-07	2.88618e-06
ATP5PD	8.88178e-16	2.01774e-14
YWHAE	0.000337409	0.00433183
SPON2	8.88178e-16	2.01774e-14
COX17	2.2199e-06	3.85461e-05
CLDN3	1.41264e-07	2.82817e-06
SIL1	1.46706e-08	3.27371e-07
RNF40	0.000501942	0.00628167
HSPD1	4.44089e-16	1.07932e-14
SUMF2	2.22045e-16	6.3718e-15
FAH	1.57637e-05	0.000245564
ATP5ME	0.000251783	0.00329996
RNH1	0.000336018	0.0043181
TLE3	0.0003532	0.00452124
ZMIZ1	0.000189831	0.00253264
TCP1	1.86537e-06	3.26325e-05
MMP14	0.000299645	0.00388061
MICAL2	4.37485e-06	7.34685e-05
NAPRT	2.22045e-16	6.3718e-15
ACP5	2.96678e-07	5.6823e-06
RER1	2.22045e-16	6.3718e-15
UBE2G2	4.41425e-06	7.40541e-05
ISYNA1	0.000311041	0.00401865
SEC61B	1.47061e-05	0.000230185
GNB1	0.000103009	0.00142908
ATP6V0E1	5.61531e-05	0.000812097
VDAC1	2.22045e-16	6.3718e-15
ERBB3	1.33788e-05	0.000209812
RELA	0.000300941	0.00389343
COX5B	1.05952e-07	2.15015e-06
RAB34	5.44303e-05	0.000789275
H2AFZ	0.000376614	0.00479018
COX5A	5.3764e-08	1.13471e-06
SEM1	2.22045e-16	6.3718e-15
LINC01018	5.06437e-06	8.4098e-05
GADD45GIP1	1.46838e-07	2.92901e-06
FIS1	1.40045e-08	3.13363e-07
AMOTL1	5.25823e-05	0.000765872
ARFRP1	5.35807e-05	0.000777644
POLR2G	0.000650679	0.00794846
CNPY3	6.19693e-05	0.000891483
SVEP1	3.37803e-05	0.000504598
RBP5	2.62723e-07	5.07355e-06
PPP1R16A	2.22045e-16	6.3718e-15
RNPEPL1	4.44089e-16	1.07932e-14
CEMIP2	8.92622e-05	0.0012479
IDI1	2.22045e-16	6.3718e-15
ITPR2	0.000398841	0.00504543
GSTK1	4.52269e-06	7.57179e-05
KLF10	2.22045e-16	6.3718e-15
IPO7	0.000101255	0.00140595
FBXW5	2.22045e-16	6.3718e-15
ILK	0.000588828	0.00726343
SCAND1	2.22045e-16	6.3718e-15
PRRC2A	0.000551802	0.00684282
TIMM13	2.79759e-08	6.07694e-07
TPRN	1.42345e-06	2.51437e-05
KCNAB2	8.61139e-05	0.00120594
SMTN	0.000352664	0.00452072
PTPA	2.22045e-16	6.3718e-15
ATP5MG	0.000399933	0.00505533
SEC11C	0.000740307	0.00898961
HP1BP3	0.000477431	0.00599325
SELENOF	1.68831e-07	3.33921e-06
SLC35C1	0.000738801	0.00898467
MS4A6A	0.00037206	0.00474108
DPP7	2.22045e-16	6.3718e-15
ZCCHC24	4.38041e-07	8.20724e-06
UBL5	2.22045e-16	6.3718e-15
EIF4H	7.14068e-08	1.48221e-06
C1ORF43	9.02392e-06	0.000144424
BCL3	2.39984e-05	0.000363795
NEDD4L	0.000515751	0.0064397
STOM	2.22045e-16	6.3718e-15
HACD3	9.01541e-05	0.00125929
B4GALT1	4.44089e-16	1.07932e-14
NDUFB9	2.03844e-05	0.000312486
PLPP1	0.000384606	0.00487666
HLA-F	3.75685e-05	0.000555605
ITPR1	0.000158623	0.00213369
NOSIP	8.88178e-16	2.01774e-14
AC115619.1	0.000314774	0.00406367
TNIP1	4.42189e-05	0.000647518
TM9SF2	0.000127304	0.00174104
LIME1	2.22045e-16	6.3718e-15
TMEM205	2.22045e-16	6.3718e-15
PSMA7	0.000166209	0.00223388
CTSC	0.00012468	0.00170658
NDUFC1	1.48733e-05	0.000232358
NRP1	0.000354067	0.00452806
PER1	0.000563215	0.00697906
PSMB4	0.000226795	0.00299266
JAK1	0.000130212	0.00177783
ACAT2	0.000206954	0.0027521
IRF7	5.71581e-05	0.000825901
FAAP20	2.22045e-16	6.3718e-15
STAT1	0.000156282	0.00210392
SLC4A2	3.58496e-05	0.000531624
SLC44A2	1.01326e-05	0.000161066
PRKAR1A	0.000767242	0.0092891
PMVK	1.12827e-07	2.27556e-06
RRP1	9.75334e-06	0.00015549
FCGRT	0.000142408	0.00192986
TECR	2.22045e-16	6.3718e-15
SPART	2.14521e-05	0.0003258
CBX3	0.000150413	0.0020316
VAMP8	1.16483e-06	2.07548e-05
TBCD	0.000636141	0.00779415
SDF2L1	0.000402428	0.00507901
APOL1	7.08975e-08	1.47351e-06
SNX3	2.23034e-08	4.89023e-07
OCIAD2	2.13947e-05	0.00032523
FOLR2	1.43009e-07	2.85961e-06
VPS51	5.8958e-07	1.0787e-05
CYP4F11	2.46762e-06	4.26662e-05
MAIP1	0.000531995	0.00661726
NR2F2	1.95665e-06	3.41198e-05
RBIS	4.48038e-08	9.54224e-07
COL5A2	2.54267e-06	4.39173e-05
PPP1R9B	0.000215476	0.00285383
ST6GALNAC6	6.96385e-07	1.26562e-05
ATP6V0A1	1.69412e-08	3.76498e-07
LRP1	3.37319e-08	7.28855e-07
CD2BP2	0.00050523	0.00631798
LGMN	4.09458e-07	7.70736e-06
PPP1CA	4.65686e-07	8.68541e-06
RB1CC1	0.00010874	0.00149969
APRT	6.82351e-07	1.24149e-05
SLC19A2	0.00064692	0.00790844
EIF2A	1.06348e-05	0.00016872
TSR3	4.3409e-05	0.000637369
INTS11	2.22045e-16	6.3718e-15
MRPL12	2.22045e-16	6.3718e-15
MRPL33	3.92347e-06	6.64339e-05
HCFC1R1	8.47405e-06	0.000136023
REEP5	0.000377794	0.00480146
TRAPPC5	1.7643e-08	3.91564e-07
MAP1LC3A	1.77403e-05	0.000274008
MZT2B	1.75823e-05	0.000271823
PHPT1	0.000643093	0.00786754
MRPL28	1.9551e-07	3.82982e-06
ARF1	7.1061e-06	0.00011531
POLD4	8.61055e-07	1.55111e-05
TMED5	2.22045e-16	6.3718e-15
AMOTL2	0.000216844	0.00286963
TNFRSF14	0.000432918	0.00545121
PIGT	7.0349e-05	0.00100496
CYC1	3.74594e-08	8.07263e-07
GLTPD2	0.000586032	0.00723985
SEPTIN11	3.54696e-05	0.000526946
BCL6	9.71502e-06	0.00015503
SARAF	4.72326e-06	7.89951e-05
KANK2	0.000274657	0.00357968
CISD3	2.22045e-16	6.3718e-15
HEG1	7.84737e-08	1.62272e-06
PLOD2	2.12881e-05	0.00032469
CYCS	2.22045e-16	6.3718e-15
SASH1	0.000337664	0.00433183
CCNL2	0.000690081	0.00841093
ISG15	7.54496e-06	0.000122189
PDIA5	1.51774e-07	3.01277e-06
QKI	1.13805e-05	0.000180027
ATP5F1A	1.17179e-05	0.000184828
CCS	1.47363e-07	2.9359e-06
GSDMD	1.85963e-06	3.25669e-05
NDUFB7	2.22045e-16	6.3718e-15
PPP2R1B	0.000226873	0.00299266
PTP4A2	1.1798e-05	0.000185913
MET	2.22045e-16	6.3718e-15
EML3	0.000781293	0.00945222
SDF4	2.22045e-16	6.3718e-15
PNPLA2	3.65358e-05	0.00054131
HSD17B2	5.2962e-07	9.76646e-06
ATP5F1C	0.000206698	0.00275093
CD99	7.32828e-05	0.00104232

## Sheet: HCC3
gene	combined_pvalue	adjusted_pvalue
RPL22	2.22045e-16	6.43958e-15
ENO1	4.44089e-16	8.60646e-15
SPSB1	4.44089e-16	8.60646e-15
AKR7A3	2.22045e-16	6.43958e-15
PLA2G2A	2.22045e-16	6.43958e-15
HSPG2	2.92808e-05	0.000345555
C1QA	2.22045e-16	6.43958e-15
RPL11	2.22045e-16	6.43958e-15
C1QB	2.22045e-16	6.43958e-15
SH3BGRL3	4.44089e-16	8.60646e-15
LAPTM5	2.22045e-16	6.43958e-15
TINAGL1	0.000197221	0.00214488
RPS8	2.22045e-16	6.43958e-15
PRDX1	2.20495e-08	3.61743e-07
CYP4A11	2.22045e-16	6.43958e-15
C8B	2.22045e-16	6.43958e-15
MFSD2A	2.22045e-16	6.43958e-15
SCP2	4.44089e-16	8.60646e-15
RPL5	6.20148e-08	9.53346e-07
DHCR24	4.44089e-16	8.60646e-15
C8A	2.22045e-16	6.43958e-15
ATP1A1	1.72458e-08	2.88431e-07
ANGPTL3	2.22045e-16	6.43958e-15
HMGCS2	4.44089e-16	8.60646e-15
CCN1	2.22045e-16	6.43958e-15
F3	0.000154894	0.00170381
S100A10	0.000150163	0.00165399
S100A11	8.88178e-16	1.5357e-14
S100A6	2.22045e-16	6.43958e-15
RHOC	6.42275e-06	8.10612e-05
RPS27	2.22045e-16	6.43958e-15
MCL1	2.22045e-16	6.43958e-15
EFNA1	4.44089e-16	8.60646e-15
APCS	4.44089e-16	8.60646e-15
CRP	2.22045e-16	6.43958e-15
S100A9	4.44089e-16	8.60646e-15
APOA2	2.22045e-16	6.43958e-15
S100A13	4.44089e-16	8.60646e-15
FMO3	2.22045e-16	6.43958e-15
LMNA	2.22045e-16	6.43958e-15
SERPINC1	2.22045e-16	6.43958e-15
TAGLN2	2.22045e-16	6.43958e-15
RGS2	2.22045e-16	6.43958e-15
CFH	4.44089e-16	8.60646e-15
CFHR3	2.22045e-16	6.43958e-15
CFHR1	2.22045e-16	6.43958e-15
CFHR2	3.64415e-07	5.2058e-06
CSRP1	8.88178e-16	1.5357e-14
CHI3L1	2.22045e-16	6.43958e-15
CFHR5	2.22045e-16	6.43958e-15
PRELP	4.44089e-16	8.60646e-15
F5	4.44089e-16	8.60646e-15
C4BPB	4.44089e-16	8.60646e-15
C4BPA	4.44089e-16	8.60646e-15
HSD11B1	4.44089e-16	8.60646e-15
QSOX1	4.44089e-16	8.60646e-15
EPHX1	2.22045e-16	6.43958e-15
GLUL	2.22045e-16	6.43958e-15
AGT	2.22045e-16	6.43958e-15
PRG4	1.16623e-08	1.97471e-07
RPS7	2.22045e-16	6.43958e-15
ID2	4.44089e-16	8.60646e-15
SDC1	2.22045e-16	6.43958e-15
APOB	2.22045e-16	6.43958e-15
EMILIN1	1.7641e-08	2.93419e-07
BTG2	4.44089e-16	8.60646e-15
RHOB	6.209e-08	9.53605e-07
RPS27A	2.22045e-16	6.43958e-15
G0S2	2.22045e-16	6.43958e-15
TMSB10	2.22045e-16	6.43958e-15
FABP1	2.22045e-16	6.43958e-15
IGKC	1.11022e-16	6.43958e-15
RPL31	2.22045e-16	6.43958e-15
ADI1	4.44089e-16	8.60646e-15
COLEC11	2.22045e-16	6.43958e-15
PROC	1.08644e-08	1.84152e-07
CRIM1	2.22045e-16	6.43958e-15
ZFP36L2	2.22045e-16	6.43958e-15
COL3A1	2.22045e-16	6.43958e-15
EFEMP1	2.22045e-16	6.43958e-15
ATP5MC3	8.88178e-16	1.5357e-14
FN1	6.53277e-05	0.000745152
RPL37A	2.22045e-16	6.43958e-15
IGFBP2	2.22045e-16	6.43958e-15
HSPE1	4.44089e-16	8.60646e-15
PTMA	2.22045e-16	6.43958e-15
SPP2	2.22045e-16	6.43958e-15
RAMP1	2.67627e-07	3.86705e-06
AGXT	3.10245e-08	4.95566e-07
RPL32	2.22045e-16	6.43958e-15
IL1RN	2.22045e-16	6.43958e-15
RPL15	2.22045e-16	6.43958e-15
CXCR4	2.22045e-16	6.43958e-15
RPL14	4.44089e-16	8.60646e-15
CYP8B1	4.44089e-16	8.60646e-15
ITIH1	2.22045e-16	6.43958e-15
ITIH3	2.22045e-16	6.43958e-15
ITIH4	2.22045e-16	6.43958e-15
AOX1	4.44089e-16	8.60646e-15
CPS1	2.22045e-16	6.43958e-15
CCDC80	5.90266e-06	7.47857e-05
FSTL1	2.22045e-16	6.43958e-15
CYP27A1	2.22045e-16	6.43958e-15
CCL20	2.22045e-16	6.43958e-15
TF	2.22045e-16	6.43958e-15
CP	2.22045e-16	6.43958e-15
BHLHE40	4.44089e-16	8.60646e-15
SLC2A2	2.22045e-16	6.43958e-15
AHSG	2.22045e-16	6.43958e-15
TM4SF4	4.44089e-16	8.60646e-15
HRG	4.44089e-16	8.60646e-15
KNG1	2.22045e-16	6.43958e-15
ST6GAL1	2.22045e-16	6.43958e-15
ACAA1	4.44089e-16	8.60646e-15
RPL35A	2.22045e-16	6.43958e-15
RPL9	2.22045e-16	6.43958e-15
LAMB2	8.67175e-09	1.48993e-07
HES1	4.44089e-16	8.60646e-15
IGFBP7	2.22045e-16	6.43958e-15
MST1	2.22045e-16	6.43958e-15
UGT2B15	4.44089e-16	8.60646e-15
UGT2B10	2.22045e-16	6.43958e-15
UGT2B7	4.44089e-16	8.60646e-15
RPL29	2.22045e-16	6.43958e-15
UGT2B4	2.22045e-16	6.43958e-15
ALAS1	2.22045e-16	6.43958e-15
GC	4.44089e-16	8.60646e-15
ALB	1.11022e-16	6.43958e-15
AFM	6.75805e-06	8.48347e-05
HSD17B13	2.22045e-16	6.43958e-15
RPL24	4.44089e-16	8.60646e-15
SPP1	2.22045e-16	6.43958e-15
ADH1A	4.44089e-16	8.60646e-15
ADH1B	4.44089e-16	8.60646e-15
HGD	2.22045e-16	6.43958e-15
ADH1C	8.88178e-16	1.5357e-14
RPL34	2.22045e-16	6.43958e-15
ALDH1L1	2.22045e-16	6.43958e-15
RPS3A	2.22045e-16	6.43958e-15
FGB	1.11022e-16	6.43958e-15
RBP1	9.56474e-09	1.63307e-07
FGA	2.22045e-16	6.43958e-15
FGG	2.22045e-16	6.43958e-15
TM4SF1	2.22045e-16	6.43958e-15
ACSL1	4.44089e-16	8.60646e-15
AADAC	8.75012e-09	1.50025e-07
C9	2.22045e-16	6.43958e-15
RPL37	4.44089e-16	8.60646e-15
C7	2.22045e-16	6.43958e-15
SELENOP	1.65646e-06	2.20638e-05
FST	2.22045e-16	6.43958e-15
BHMT	2.22045e-16	6.43958e-15
SOD3	2.22045e-16	6.43958e-15
RPS23	2.22045e-16	6.43958e-15
CD52	2.22045e-16	6.43958e-15
LEAP2	2.22045e-16	6.43958e-15
JCHAIN	2.22045e-16	6.43958e-15
CXCL8	2.22045e-16	6.43958e-15
CCNI	4.92715e-06	6.29134e-05
HINT1	1.32792e-06	1.78769e-05
SPINK1	2.22045e-16	6.43958e-15
UQCRQ	1.58627e-05	0.000192765
CD74	2.22045e-16	6.43958e-15
RPS14	2.22045e-16	6.43958e-15
GPX3	2.22045e-16	6.43958e-15
ADH4	8.80215e-08	1.33433e-06
F12	2.22045e-16	6.43958e-15
CFI	4.44089e-16	8.60646e-15
HULC	2.22045e-16	6.43958e-15
ANXA5	1.35584e-08	2.28395e-07
HLA-E	2.22045e-16	6.43958e-15
TDO2	8.88178e-16	1.5357e-14
HLA-B	2.22045e-16	6.43958e-15
APOM	2.22045e-16	6.43958e-15
CFB	2.22045e-16	6.43958e-15
CMBL	2.22045e-16	6.43958e-15
HLA-DRA	2.22045e-16	6.43958e-15
HLA-DRB5	2.22045e-16	6.43958e-15
HLA-DRB1	2.22045e-16	6.43958e-15
IL7R	2.22045e-16	6.43958e-15
FYB1	2.44824e-05	0.000291662
HLA-DPA1	2.22045e-16	6.43958e-15
RPS18	2.22045e-16	6.43958e-15
RPS10	2.22045e-16	6.43958e-15
PTPRC	4.00688e-07	5.67932e-06
FMOD	2.83581e-08	4.57894e-07
PIGR	4.44089e-16	8.60646e-15
GSTA2	2.22045e-16	6.43958e-15
GSTA1	0.000722022	0.00746047
EEF1A1	2.22045e-16	6.43958e-15
ARG1	2.22045e-16	6.43958e-15
CCN2	2.22045e-16	6.43958e-15
RPS12	2.22045e-16	6.43958e-15
LECT2	2.22045e-16	6.43958e-15
EGR1	2.22045e-16	6.43958e-15
SOD2	2.22045e-16	6.43958e-15
CD14	4.44089e-16	8.60646e-15
PNRC1	7.40575e-06	9.25393e-05
SLC22A1	2.22045e-16	6.43958e-15
PLG	2.22045e-16	6.43958e-15
THBS2	2.47672e-08	4.03497e-07
S100A4	4.44089e-16	8.60646e-15
ACTB	2.22045e-16	6.43958e-15
SPARC	2.22045e-16	6.43958e-15
INMT	2.22045e-16	6.43958e-15
DUSP1	2.22045e-16	6.43958e-15
AEBP1	2.22045e-16	6.43958e-15
IGFBP1	2.22045e-16	6.43958e-15
PODN	1.68648e-05	0.000204487
RACK1	2.22045e-16	6.43958e-15
HSPB1	1.89956e-07	2.79411e-06
IGFBP5	1.25493e-07	1.87458e-06
NDUFA4	0.000517976	0.00543102
COL1A2	2.22045e-16	6.43958e-15
PON1	2.22045e-16	6.43958e-15
SOX4	2.22045e-16	6.43958e-15
HLA-A	2.22045e-16	6.43958e-15
CYP3A5	8.88178e-16	1.5357e-14
PPIA	4.44089e-16	8.60646e-15
CYP3A4	2.22045e-16	6.43958e-15
RPSA	4.44089e-16	8.60646e-15
SERPINE1	2.22045e-16	6.43958e-15
HSPA1A	2.22045e-16	6.43958e-15
C2	3.91614e-06	5.0477e-05
FLNC	2.9765e-08	4.76844e-07
TNXB	1.07986e-08	1.83226e-07
TPM3	3.82898e-05	0.000447674
RARRES2	8.88178e-16	1.5357e-14
TMEM176B	1.35316e-06	1.82018e-05
HLA-DMA	6.81372e-08	1.04256e-06
TMEM176A	8.61969e-08	1.31032e-06
INSIG1	2.22045e-16	6.43958e-15
HLA-DPB1	2.22045e-16	6.43958e-15
ID3	4.44089e-16	8.60646e-15
MXRA8	2.47037e-06	3.23775e-05
FGL1	2.22045e-16	6.43958e-15
RPL10A	2.22045e-16	6.43958e-15
CLU	2.22045e-16	6.43958e-15
PIM1	2.22045e-16	6.43958e-15
HSP90AB1	2.22045e-16	6.43958e-15
RPS20	4.44089e-16	8.60646e-15
AKR1B10	2.22045e-16	6.43958e-15
RPL7	2.22045e-16	6.43958e-15
FRZB	6.08686e-08	9.36605e-07
CD24	2.22045e-16	6.43958e-15
NBL1	2.74904e-08	4.4476e-07
MARCKS	4.44089e-16	8.60646e-15
SDC2	2.22045e-16	6.43958e-15
RPL30	2.22045e-16	6.43958e-15
RIDA	2.22045e-16	6.43958e-15
SPARCL1	4.44089e-16	8.60646e-15
PABPC1	4.44089e-16	8.60646e-15
SGK1	4.44089e-16	8.60646e-15
COL14A1	4.44089e-16	8.60646e-15
EZR	4.44089e-16	8.60646e-15
GGH	8.88178e-16	1.5357e-14
EEF1D	2.44306e-07	3.53946e-06
FBXO2	8.88178e-16	1.5357e-14
RPL8	4.44089e-16	8.60646e-15
AQP1	4.44089e-16	8.60646e-15
COX6C	4.72197e-07	6.61267e-06
IFI16	1.19003e-05	0.000146244
RPS6	2.22045e-16	6.43958e-15
BHMT2	2.22045e-16	6.43958e-15
CCL19	1.11022e-16	6.43958e-15
CCL21	2.22045e-16	6.43958e-15
IGFBP3	2.22045e-16	6.43958e-15
ZFAND5	2.22045e-16	6.43958e-15
ASL	2.22045e-16	6.43958e-15
ALDH1A1	2.22045e-16	6.43958e-15
MLXIPL	4.44089e-16	8.60646e-15
BAAT	2.22045e-16	6.43958e-15
ALDOB	2.22045e-16	6.43958e-15
AMBP	2.22045e-16	6.43958e-15
ORM1	2.22045e-16	6.43958e-15
ORM2	2.22045e-16	6.43958e-15
ARPC1B	3.5308e-06	4.5618e-05
C5	2.22045e-16	6.43958e-15
AZGP1	2.22045e-16	6.43958e-15
RPL35	2.22045e-16	6.43958e-15
TFR2	2.22045e-16	6.43958e-15
RPL12	2.22045e-16	6.43958e-15
ENG	4.8206e-08	7.51661e-07
NAMPT	4.44089e-16	8.60646e-15
CAV1	1.92061e-05	0.000231503
RPL7A	2.22045e-16	6.43958e-15
GADD45G	2.22045e-16	6.43958e-15
CALD1	2.22045e-16	6.43958e-15
C8G	2.22045e-16	6.43958e-15
PTGDS	2.22045e-16	6.43958e-15
HLA-DQA1	2.22045e-16	6.43958e-15
FETUB	2.22045e-16	6.43958e-15
HLA-DQB1	2.22045e-16	6.43958e-15
TXN	3.78155e-07	5.38328e-06
TRBC2	2.22045e-16	6.43958e-15
AKR1C1	2.22045e-16	6.43958e-15
ANXA4	2.22045e-16	6.43958e-15
CTSS	4.44089e-16	8.60646e-15
AKR1C2	2.22045e-16	6.43958e-15
FCER1G	5.54596e-05	0.000638933
SLC38A3	4.44089e-16	8.60646e-15
ITIH2	8.88178e-16	1.5357e-14
CTSB	2.22045e-16	6.43958e-15
VIM	2.22045e-16	6.43958e-15
SLC39A14	2.22045e-16	6.43958e-15
DEPP1	2.22045e-16	6.43958e-15
MBL2	2.22045e-16	6.43958e-15
SRGN	2.22045e-16	6.43958e-15
PDLIM3	1.1906e-08	2.00974e-07
HEYL	0.000117217	0.0013025
RPS24	2.22045e-16	6.43958e-15
CYP2C9	4.06877e-07	5.75708e-06
SQSTM1	2.22045e-16	6.43958e-15
AKR1C3	8.88178e-16	1.5357e-14
GPNMB	2.22045e-16	6.43958e-15
CYP2C8	2.22045e-16	6.43958e-15
YWHAZ	8.88178e-16	1.5357e-14
HPGD	2.22045e-16	6.43958e-15
SCD	2.22045e-16	6.43958e-15
TRIB1	2.22045e-16	6.43958e-15
ELN	4.44089e-16	8.60646e-15
MYC	2.22045e-16	6.43958e-15
PRAP1	2.22045e-16	6.43958e-15
PLEC	8.67042e-09	1.48993e-07
CYP2E1	1.11022e-16	6.43958e-15
PLIN2	4.44089e-16	8.60646e-15
RPLP2	2.22045e-16	6.43958e-15
CTSD	2.22045e-16	6.43958e-15
GRHPR	2.22045e-16	6.43958e-15
CD81	1.53917e-07	2.28455e-06
PDGFRB	4.44089e-16	8.60646e-15
ANXA1	8.88178e-16	1.5357e-14
CDKN1A	2.22045e-16	6.43958e-15
HPX	2.22045e-16	6.43958e-15
TOMM7	2.22045e-16	6.43958e-15
RPS13	2.22045e-16	6.43958e-15
SAA4	2.22045e-16	6.43958e-15
SAA2	2.22045e-16	6.43958e-15
SAA1	2.22045e-16	6.43958e-15
CAT	2.22045e-16	6.43958e-15
HLA-C	2.22045e-16	6.43958e-15
F2	2.22045e-16	6.43958e-15
MAT2A	2.22045e-16	6.43958e-15
SERPING1	2.22045e-16	6.43958e-15
CA2	2.22045e-16	6.43958e-15
GLYAT	4.17905e-08	6.56634e-07
GSN	2.22045e-16	6.43958e-15
IFITM3	4.44089e-16	8.60646e-15
FTH1	2.22045e-16	6.43958e-15
LAMC3	2.22045e-16	6.43958e-15
EEF1G	2.22045e-16	6.43958e-15
CD151	4.44089e-16	8.60646e-15
ASS1	2.22045e-16	6.43958e-15
TM7SF2	2.22045e-16	6.43958e-15
FAU	2.22045e-16	6.43958e-15
ADH6	2.22045e-16	6.43958e-15
NEAT1	4.44089e-16	8.60646e-15
CRTAP	0.000641981	0.0066756
MALAT1	2.22045e-16	6.43958e-15
ADAMTSL2	4.44089e-16	8.60646e-15
TPM2	4.44089e-16	8.60646e-15
GSTP1	2.22045e-16	6.43958e-15
CXCL12	2.22045e-16	6.43958e-15
MTTP	8.88178e-16	1.5357e-14
RPS3	2.22045e-16	6.43958e-15
KLF6	2.22045e-16	6.43958e-15
EEF1B2	2.22045e-16	6.43958e-15
PRSS23	2.9462e-05	0.000347191
AKR1C4	2.22045e-16	6.43958e-15
PSAP	4.44089e-16	8.60646e-15
BIRC3	9.89835e-07	1.34696e-05
ACAT1	2.22045e-16	6.43958e-15
NNMT	2.22045e-16	6.43958e-15
MAT1A	5.54299e-06	7.03923e-05
APOA5	2.22045e-16	6.43958e-15
CCDC3	4.44089e-16	8.60646e-15
ADIRF	2.22045e-16	6.43958e-15
APOC3	2.22045e-16	6.43958e-15
PHYH	1.01917e-06	1.38458e-05
APOA1	1.11022e-16	6.43958e-15
TAGLN	2.22045e-16	6.43958e-15
H3F3A	0.000289069	0.00310251
ITGB1	9.79986e-05	0.0010964
RPS25	2.22045e-16	6.43958e-15
CPE	4.44089e-16	8.60646e-15
THY1	1.55597e-07	2.3074e-06
CYBRD1	4.44089e-16	8.60646e-15
DDX21	4.44089e-16	8.60646e-15
CTH	4.44089e-16	8.60646e-15
CDHR5	2.22045e-16	6.43958e-15
ELL2	2.02322e-08	3.33601e-07
C1S	4.44089e-16	8.60646e-15
C1R	8.88178e-16	1.5357e-14
A2M	2.22045e-16	6.43958e-15
NDUFB4	9.12626e-05	0.00102666
RPL27A	4.44089e-16	8.60646e-15
MGP	2.22045e-16	6.43958e-15
MGST1	0.00026993	0.00290663
COL5A1	1.75202e-05	0.00021212
TSKU	2.22045e-16	6.43958e-15
GLUD1	2.22045e-16	6.43958e-15
C11ORF96	2.22045e-16	6.43958e-15
ACTA2	4.44089e-16	8.60646e-15
SLC38A4	2.22045e-16	6.43958e-15
RBP4	2.22045e-16	6.43958e-15
PDLIM1	1.11206e-07	1.66725e-06
TMBIM6	2.30687e-08	3.76576e-07
FBP1	2.22045e-16	6.43958e-15
H1FX	7.55213e-07	1.0398e-05
LRRFIP1	0.000739966	0.00762181
CD63	2.22045e-16	6.43958e-15
TUBB	3.32563e-05	0.000390779
RPS26	2.22045e-16	6.43958e-15
RPL41	2.22045e-16	6.43958e-15
MYL6	4.44089e-16	8.60646e-15
ECHS1	2.22045e-16	6.43958e-15
FXYD2	2.22045e-16	6.43958e-15
HSD17B6	2.22045e-16	6.43958e-15
PTMS	6.51642e-05	0.000743806
RDH16	2.22045e-16	6.43958e-15
LYZ	2.22045e-16	6.43958e-15
VWF	2.22045e-16	6.43958e-15
DBI	1.82834e-07	2.69663e-06
H19	2.22045e-16	6.43958e-15
DCN	2.22045e-16	6.43958e-15
PAH	4.44089e-16	8.60646e-15
GRINA	2.22045e-16	6.43958e-15
SDS	2.22045e-16	6.43958e-15
RHOA	4.20473e-07	5.94431e-06
DKK3	4.0414e-05	0.000471163
VCL	6.5208e-06	8.21718e-05
TGFBR2	4.15045e-06	5.33709e-05
METTL7A	4.6666e-08	7.29736e-07
HPD	2.22045e-16	6.43958e-15
FDPS	2.22045e-16	6.43958e-15
UBC	2.22045e-16	6.43958e-15
EVA1B	6.62514e-05	0.000755161
CD59	2.22045e-16	6.43958e-15
RPL21	2.22045e-16	6.43958e-15
EPHA2	4.44089e-16	8.60646e-15
AKAP12	2.22045e-16	6.43958e-15
SLC40A1	2.22045e-16	6.43958e-15
CYSTM1	1.00442e-06	1.36567e-05
PHC2	5.54881e-07	7.74406e-06
TPT1	2.22045e-16	6.43958e-15
CPB2	4.44089e-16	8.60646e-15
NAP1L1	8.88178e-16	1.5357e-14
FADS2	2.22045e-16	6.43958e-15
ARL4C	0.000130029	0.001439
AHNAK	8.88178e-16	1.5357e-14
CEBPD	2.4978e-08	4.06526e-07
SUCLG2	2.22045e-16	6.43958e-15
RPL6	4.44089e-16	8.60646e-15
ANG	4.44089e-16	8.60646e-15
RPS29	2.22045e-16	6.43958e-15
CFL1	4.44089e-16	8.60646e-15
PON3	4.44089e-16	8.60646e-15
CD44	4.44089e-16	8.60646e-15
CALM2	8.88178e-16	1.5357e-14
GPX2	2.22045e-16	6.43958e-15
IER3	2.22045e-16	6.43958e-15
CLDN1	4.44089e-16	8.60646e-15
SLC10A1	2.22045e-16	6.43958e-15
ATP1B3	2.22045e-16	6.43958e-15
DECR1	5.1566e-08	8.00238e-07
LRRC32	4.44089e-16	8.60646e-15
IFI27	2.22045e-16	6.43958e-15
KHK	4.44089e-16	8.60646e-15
GAPDH	4.44089e-16	8.60646e-15
SERPINA6	4.44089e-16	8.60646e-15
HNRNPA1	2.22045e-16	6.43958e-15
SERPINA1	1.11022e-16	6.43958e-15
ZYX	4.44089e-16	8.60646e-15
FHL2	0.000647468	0.00671813
SERPINA11	2.22045e-16	6.43958e-15
C6	1.38475e-07	2.06473e-06
SERPINA3	2.22045e-16	6.43958e-15
LMCD1	1.8659e-07	2.74955e-06
HSP90AA1	2.22045e-16	6.43958e-15
CRIP1	2.22045e-16	6.43958e-15
IGHG4	1.11022e-16	6.43958e-15
IGHA1	2.22045e-16	6.43958e-15
IGHG1	2.22045e-16	6.43958e-15
IGHG3	1.11022e-16	6.43958e-15
IFITM2	4.44089e-16	8.60646e-15
DPYSL2	8.84828e-05	0.00099607
MCAM	3.0783e-07	4.42062e-06
HSPA8	4.44089e-16	8.60646e-15
SERF2	4.44089e-16	8.60646e-15
THBS1	2.22045e-16	6.43958e-15
B2M	2.22045e-16	6.43958e-15
GATM	4.44089e-16	8.60646e-15
SLC27A2	4.44089e-16	8.60646e-15
AQP9	8.88178e-16	1.5357e-14
ANXA2	2.22045e-16	6.43958e-15
RPLP1	2.22045e-16	6.43958e-15
ALDH2	4.44089e-16	8.60646e-15
SPOCK2	4.44089e-16	8.60646e-15
ISLR	8.88178e-16	1.5357e-14
KLRB1	5.94328e-09	1.02653e-07
IDH1	2.22045e-16	6.43958e-15
S100A16	9.39982e-07	1.28125e-05
YBX3	8.88178e-16	1.5357e-14
RND3	4.44089e-16	8.60646e-15
RPS17	2.22045e-16	6.43958e-15
EMP1	2.22045e-16	6.43958e-15
SLCO1B3	2.22045e-16	6.43958e-15
NCOA7	4.44089e-16	8.60646e-15
SLCO1B1	4.44089e-16	8.60646e-15
RPS2	2.22045e-16	6.43958e-15
DPYS	7.75848e-07	1.06642e-05
ACKR3	8.88178e-16	1.5357e-14
NPW	2.22045e-16	6.43958e-15
FBLN5	2.22045e-16	6.43958e-15
SLC38A2	1.53327e-08	2.57753e-07
RND1	2.22045e-16	6.43958e-15
TUBA1B	8.88178e-16	1.5357e-14
RPS15A	2.22045e-16	6.43958e-15
TUBA1A	4.44089e-16	8.60646e-15
SERPINA5	4.44089e-16	8.60646e-15
NACA	5.74698e-06	7.28696e-05
ACSM2A	4.44089e-16	8.60646e-15
MSMO1	4.44089e-16	8.60646e-15
NIBAN2	2.10851e-07	3.07657e-06
NCL	0.000138872	0.00153583
TNS1	4.44089e-16	8.60646e-15
KRT7	2.22045e-16	6.43958e-15
GUK1	2.3609e-07	3.42954e-06
SELENBP1	2.22045e-16	6.43958e-15
KRT8	2.22045e-16	6.43958e-15
HSP90B1	5.49601e-06	6.99042e-05
TRBC1	9.35159e-05	0.00105018
KRT18	2.22045e-16	6.43958e-15
IGHM	2.22045e-16	6.43958e-15
JUN	2.22045e-16	6.43958e-15
CDC42	2.22045e-16	6.43958e-15
CES1	2.22045e-16	6.43958e-15
IGFBP6	8.88178e-16	1.5357e-14
ECHDC2	2.22045e-16	6.43958e-15
MT2A	2.22045e-16	6.43958e-15
PBXIP1	2.24474e-05	0.000268593
MT1X	2.22045e-16	6.43958e-15
TXNDC5	4.44089e-16	8.60646e-15
CES2	3.30235e-08	5.24933e-07
ABCB4	4.44089e-16	8.60646e-15
TAT	2.22045e-16	6.43958e-15
ATP1B1	8.88178e-16	1.5357e-14
CREM	0.000121575	0.00134818
HP	1.11022e-16	6.43958e-15
CYBA	2.22045e-16	6.43958e-15
PHLDA1	2.22045e-16	6.43958e-15
RPL13	2.22045e-16	6.43958e-15
SERPINF2	2.22045e-16	6.43958e-15
SERPINF1	2.22045e-16	6.43958e-15
LUM	2.22045e-16	6.43958e-15
HAL	2.22045e-16	6.43958e-15
DHRS7	1.03528e-08	1.76578e-07
RPL26	2.22045e-16	6.43958e-15
CYP7A1	6.74407e-06	8.47243e-05
HABP2	4.44089e-16	8.60646e-15
RPLP0	4.44089e-16	8.60646e-15
VTN	2.22045e-16	6.43958e-15
RPL23A	2.22045e-16	6.43958e-15
RAN	0.000634352	0.00660467
RPL23	2.22045e-16	6.43958e-15
RPL19	2.22045e-16	6.43958e-15
IL32	4.44089e-16	8.60646e-15
MARCKSL1	0.000486011	0.00510897
G6PC	2.22045e-16	6.43958e-15
RPL27	2.22045e-16	6.43958e-15
PABPC4	8.81215e-05	0.000992687
COL1A1	4.44089e-16	8.60646e-15
ITM2B	2.73567e-06	3.57116e-05
CXCL2	2.22045e-16	6.43958e-15
EIF1	2.22045e-16	6.43958e-15
CCDC85B	6.92695e-05	0.000788464
KCTD12	4.44089e-16	8.60646e-15
APOH	2.22045e-16	6.43958e-15
ITGBL1	6.23003e-07	8.65051e-06
VNN1	2.73899e-07	3.95418e-06
RPL38	2.22045e-16	6.43958e-15
LHFPL6	0.000451966	0.00476026
COL4A1	4.44089e-16	8.60646e-15
PTGR1	2.22045e-16	6.43958e-15
COL4A2	1.99588e-07	2.92004e-06
SOCS3	2.22045e-16	6.43958e-15
DEFB1	2.22045e-16	6.43958e-15
PDGFRA	9.92877e-05	0.00111006
RNASE4	2.22045e-16	6.43958e-15
ACTG1	2.22045e-16	6.43958e-15
RNASE1	2.22045e-16	6.43958e-15
IL1R1	2.22045e-16	6.43958e-15
HBA2	2.22045e-16	6.43958e-15
FXYD6	0.000211614	0.00229835
P4HB	2.22045e-16	6.43958e-15
DCXR	2.22045e-16	6.43958e-15
NFKBIA	2.22045e-16	6.43958e-15
CTNNB1	4.44089e-16	8.60646e-15
AL627171.2	4.44089e-16	8.60646e-15
TNFAIP3	0.000183478	0.00200341
MT1A	2.22045e-16	6.43958e-15
C1QC	2.22045e-16	6.43958e-15
LGALS3	8.88178e-16	1.5357e-14
TTR	2.22045e-16	6.43958e-15
MTHFD1	2.22045e-16	6.43958e-15
RPL17	2.22045e-16	6.43958e-15
ACAA2	4.44089e-16	8.60646e-15
CHCHD2	4.6388e-07	6.51293e-06
CYB5A	2.38363e-05	0.00028438
ALDH6A1	2.83476e-08	4.57894e-07
LTBP2	4.44089e-16	8.60646e-15
FSTL3	2.22045e-16	6.43958e-15
FOS	2.22045e-16	6.43958e-15
CDO1	2.22045e-16	6.43958e-15
RPS15	2.22045e-16	6.43958e-15
DDIT4	2.22045e-16	6.43958e-15
PTP4A3	4.07686e-06	5.24659e-05
FGL2	2.22045e-16	6.43958e-15
REEP6	2.22045e-16	6.43958e-15
MAP7D1	2.95623e-08	4.74526e-07
GADD45B	2.22045e-16	6.43958e-15
LRG1	2.22045e-16	6.43958e-15
CLIC1	8.88178e-16	1.5357e-14
RPL36	4.44089e-16	8.60646e-15
MEG3	0.000935073	0.00953537
C3	2.22045e-16	6.43958e-15
PPP1CB	6.56561e-07	9.09331e-06
RPS28	4.44089e-16	8.60646e-15
ANGPTL4	2.22045e-16	6.43958e-15
ICAM1	2.22045e-16	6.43958e-15
CRIP2	2.8725e-06	3.74082e-05
LSP1	3.9419e-05	0.000460218
CLIC4	5.7339e-05	0.000659085
JUNB	2.22045e-16	6.43958e-15
YWHAG	5.0906e-05	0.000588866
CREG1	2.22045e-16	6.43958e-15
TOB1	2.22045e-16	6.43958e-15
TXNIP	4.44089e-16	8.60646e-15
TPM4	2.22045e-16	6.43958e-15
ZEB2	0.000226918	0.00245642
BST2	2.22045e-16	6.43958e-15
SLC22A7	4.44089e-16	8.60646e-15
RPL18A	2.22045e-16	6.43958e-15
SORD	2.22045e-16	6.43958e-15
NPC2	9.94991e-08	1.4986e-06
JUND	2.22045e-16	6.43958e-15
LY6E	4.44089e-16	8.60646e-15
KLKB1	2.22045e-16	6.43958e-15
EEF2	2.22045e-16	6.43958e-15
LCP1	2.62858e-08	4.26538e-07
RPL4	2.22045e-16	6.43958e-15
ZFP36	2.22045e-16	6.43958e-15
RPS16	2.22045e-16	6.43958e-15
LTBP4	4.44089e-16	8.60646e-15
CYP2A6	2.22045e-16	6.43958e-15
NADK2	2.22045e-16	6.43958e-15
BTG1	8.88178e-16	1.5357e-14
RPL22L1	1.40779e-05	0.000171714
RPS19	2.22045e-16	6.43958e-15
EHHADH	2.22045e-16	6.43958e-15
IFI6	2.22045e-16	6.43958e-15
SDSL	7.17783e-07	9.90766e-06
APOE	2.22045e-16	6.43958e-15
ATP6V0C	4.44089e-16	8.60646e-15
MFGE8	2.22045e-16	6.43958e-15
APOC1	2.22045e-16	6.43958e-15
STAB1	0.000245269	0.00264805
APOC4	2.22045e-16	6.43958e-15
APOC2	2.22045e-16	6.43958e-15
MYH11	2.22045e-16	6.43958e-15
SULT2A1	4.44089e-16	8.60646e-15
TNFRSF12A	2.22045e-16	6.43958e-15
FTL	2.22045e-16	6.43958e-15
RPL13A	2.22045e-16	6.43958e-15
ATF5	2.22045e-16	6.43958e-15
EIF4G2	1.41014e-05	0.000171872
HIF1A	2.40286e-05	0.000286465
TRAC	3.04655e-08	4.87589e-07
RPL28	2.22045e-16	6.43958e-15
ACSM2B	4.44089e-16	8.60646e-15
AC008760.2	2.22045e-16	6.43958e-15
A1BG	2.22045e-16	6.43958e-15
GEM	2.22045e-16	6.43958e-15
PROX1	4.46193e-05	0.000517974
RPS5	2.22045e-16	6.43958e-15
CORO1A	5.50667e-06	6.99853e-05
SLC27A5	4.44089e-16	8.60646e-15
SEPHS2	4.44089e-16	8.60646e-15
ACADSB	2.22045e-16	6.43958e-15
ETS1	2.22045e-16	6.43958e-15
MT1E	4.44089e-16	8.60646e-15
PGLYRP2	4.44089e-16	8.60646e-15
CST3	2.22045e-16	6.43958e-15
MYL9	2.22045e-16	6.43958e-15
MT1G	2.22045e-16	6.43958e-15
TGM2	4.44089e-16	8.60646e-15
SERPINA4	2.22045e-16	6.43958e-15
LBP	2.22045e-16	6.43958e-15
SLPI	2.22045e-16	6.43958e-15
SDC4	2.22045e-16	6.43958e-15
CAVIN1	4.44089e-16	8.60646e-15
ANXA11	7.51532e-07	1.0356e-05
EPAS1	2.32358e-06	3.05516e-05
COTL1	2.22045e-16	6.43958e-15
CRISPLD2	2.22045e-16	6.43958e-15
PCK1	2.22045e-16	6.43958e-15
MTHFS	2.56102e-08	4.164e-07
GNAS	9.22e-09	1.5775e-07
RPS21	2.22045e-16	6.43958e-15
LOXL4	2.22045e-16	6.43958e-15
ADAMTS1	2.22045e-16	6.43958e-15
HMGN2	1.94422e-07	2.84955e-06
COL18A1	2.22045e-16	6.43958e-15
RNF19B	0.000218252	0.00236573
COL6A1	2.22045e-16	6.43958e-15
COL6A2	2.22045e-16	6.43958e-15
PFN1	4.44089e-16	8.60646e-15
FTCD	4.44089e-16	8.60646e-15
SLC13A5	2.22045e-16	6.43958e-15
ARHGDIA	3.68892e-07	5.26516e-06
ASGR2	4.44089e-16	8.60646e-15
ASGR1	4.43557e-07	6.2383e-06
YBX1	1.28119e-05	0.000156857
SERPIND1	7.25932e-05	0.000824575
GABARAP	0.00036834	0.00391732
IGLC1	1.11022e-16	6.43958e-15
IGLC2	1.11022e-16	6.43958e-15
IGLC3	1.11022e-16	6.43958e-15
MIF	1.05325e-05	0.000130315
GGT5	1.5722e-08	2.64025e-07
RASD1	4.44089e-16	8.60646e-15
LBH	0.000162433	0.00178074
CLDN5	1.84257e-06	2.44234e-05
MFAP4	2.22045e-16	6.43958e-15
TST	8.88178e-16	1.5357e-14
PARK7	8.88178e-16	1.5357e-14
EIF3E	5.6381e-05	0.000648986
MAP2K3	4.44089e-16	8.60646e-15
LGALS1	2.22045e-16	6.43958e-15
SERPINA10	4.44089e-16	8.60646e-15
CCL2	2.22045e-16	6.43958e-15
RPL3	4.44089e-16	8.60646e-15
PAM	4.18183e-05	0.000486841
IGF1	2.22045e-16	6.43958e-15
CCL14	2.22045e-16	6.43958e-15
FBLN1	2.22045e-16	6.43958e-15
LIPC	2.22045e-16	6.43958e-15
SNHG29	8.4949e-07	1.16568e-05
COX6A1	1.35466e-05	0.00016548
NEDD9	8.88178e-16	1.5357e-14
TYMP	4.44089e-16	8.60646e-15
TMSB4X	2.22045e-16	6.43958e-15
PPIB	2.22045e-16	6.43958e-15
NOTCH3	1.40594e-07	2.0944e-06
PLGLB1	4.44089e-16	8.60646e-15
GJA4	2.22045e-16	6.43958e-15
TIMP1	2.22045e-16	6.43958e-15
UBB	1.23262e-05	0.000151136
RPS4X	4.2508e-08	6.67267e-07
GRN	1.45173e-08	2.44296e-07
RPL36A	4.44089e-16	8.60646e-15
CYP3A7	4.44089e-16	8.60646e-15
HMGA1	4.44089e-16	8.60646e-15
ALDH8A1	8.12181e-09	1.39838e-07
SERPINA7	4.44089e-16	8.60646e-15
ACSL4	2.22045e-16	6.43958e-15
PGRMC1	2.22045e-16	6.43958e-15
RPL39	2.22045e-16	6.43958e-15
POR	1.3962e-06	1.87498e-05
F9	2.22045e-16	6.43958e-15
BGN	2.22045e-16	6.43958e-15
SSR4	2.22045e-16	6.43958e-15
FLNA	2.22045e-16	6.43958e-15
HES4	4.44089e-16	8.60646e-15
CTSZ	2.22045e-16	6.43958e-15
RPL10	2.22045e-16	6.43958e-15
ATP5F1E	4.44089e-16	8.60646e-15
MT-ND1	2.22045e-16	6.43958e-15
MT-ND2	2.22045e-16	6.43958e-15
MT-CO1	1.11022e-16	6.43958e-15
PCK2	8.88178e-16	1.5357e-14
MT-CO2	2.22045e-16	6.43958e-15
MT-ATP8	4.44089e-16	8.60646e-15
MT-ATP6	2.22045e-16	6.43958e-15
RPL18	2.22045e-16	6.43958e-15
MT-CO3	2.22045e-16	6.43958e-15
WIPF1	0.000100194	0.00111943
MT-ND3	2.22045e-16	6.43958e-15
TIMP2	2.22045e-16	6.43958e-15
MT-ND4L	2.22045e-16	6.43958e-15
C1QTNF1	4.44089e-16	8.60646e-15
MT-ND4	2.22045e-16	6.43958e-15
MT-ND5	2.22045e-16	6.43958e-15
MT-CYB	2.22045e-16	6.43958e-15
MMP2	8.88178e-16	1.5357e-14
RPS9	4.44089e-16	8.60646e-15
CYTOR	2.22045e-16	6.43958e-15
METTL7B	2.22045e-16	6.43958e-15
PECAM1	6.53765e-07	9.06225e-06
MAN1A1	4.44089e-16	8.60646e-15
HPN	4.44089e-16	8.60646e-15
CD55	8.88178e-16	1.5357e-14
UBA52	2.22045e-16	6.43958e-15
FOSL2	4.44089e-16	8.60646e-15
TGFBI	8.88178e-16	1.5357e-14
HSPB6	4.44089e-16	8.60646e-15
ADGRA2	8.73481e-06	0.000108566
TMPRSS6	2.22045e-16	6.43958e-15
TFPI	4.44089e-16	8.60646e-15
TLE5	0.000813197	0.00834981
FAM83A-AS1	8.88178e-16	1.5357e-14
TPI1	4.44089e-16	8.60646e-15
CIRBP	1.10678e-06	1.49987e-05
DDT	9.28833e-09	1.58753e-07
GAMT	2.22045e-16	6.43958e-15
CBR1	4.44089e-16	8.60646e-15
MORF4L1	3.84517e-05	0.000449246
RPS11	2.22045e-16	6.43958e-15
GRAMD4	2.22045e-16	6.43958e-15
BNIP3L	0.000295647	0.00317103
LITAF	2.22045e-16	6.43958e-15
GYPC	1.59912e-05	0.000194183
CKB	3.92619e-07	5.56979e-06
TUBB6	4.44089e-16	8.60646e-15
EHD1	4.32393e-07	6.09176e-06
ITGB5	4.24325e-06	5.44786e-05
LDHA	8.88178e-16	1.5357e-14
DDX6	1.35623e-06	1.82281e-05
PDK4	2.22045e-16	6.43958e-15
GLYATL1	2.08727e-06	2.75553e-05
AIF1	2.77063e-07	3.99634e-06
PPP1R1A	2.27792e-08	3.72593e-07
KLF2	4.44089e-16	8.60646e-15
CYP4F3	4.44089e-16	8.60646e-15
PKM	1.31242e-05	0.00016044
DNAJB1	4.44089e-16	8.60646e-15
SFPQ	0.000440126	0.00464154
EGFL7	0.000848522	0.00868527
FXYD5	4.65161e-07	6.52531e-06
DSTN	4.44089e-16	8.60646e-15
MYL12A	8.88178e-16	1.5357e-14
APOLD1	4.44089e-16	8.60646e-15
NME2	2.22045e-16	6.43958e-15
TYROBP	4.44089e-16	8.60646e-15
TCF4	3.74755e-07	5.33952e-06
CAPNS1	2.50652e-05	0.000297768
ATP5F1D	4.36195e-07	6.14005e-06
TAPBP	4.44089e-16	8.60646e-15
RNF187	2.48102e-06	3.24911e-05
ACTN4	4.44089e-16	8.60646e-15
GNG11	0.000144698	0.00159702
SRPX	4.44089e-16	8.60646e-15
PALM2-AKAP2	1.21304e-05	0.000148847
ITPKC	4.44089e-16	8.60646e-15
RAC1	0.000282676	0.00303941
ORMDL3	2.22045e-16	6.43958e-15
ARL2	0.000303617	0.00325225
ETS2	2.93587e-08	4.71721e-07
FURIN	4.44089e-16	8.60646e-15
KLF4	4.44089e-16	8.60646e-15
ARHGDIB	1.68407e-08	2.81944e-07
SOD1	2.22045e-16	6.43958e-15
SDCBP	6.0683e-07	8.44027e-06
HNRNPH1	4.44089e-16	8.60646e-15
ARL6IP1	4.44089e-16	8.60646e-15
TUBA1C	2.22045e-16	6.43958e-15
FOSB	2.22045e-16	6.43958e-15
ARID5B	5.09503e-08	7.92186e-07
STARD10	2.22045e-16	6.43958e-15
CYP1B1	2.58917e-06	3.38802e-05
EIF4A1	2.22045e-16	6.43958e-15
EHD2	4.65027e-06	5.95174e-05
NOP53	3.58768e-08	5.67531e-07
IFI27L2	0.000241288	0.00260679
LGALS4	2.22045e-16	6.43958e-15
SELENOW	1.66225e-06	2.21229e-05
TTC39C	2.22045e-16	6.43958e-15
EMP3	3.55091e-08	5.62258e-07
CYP51A1	4.44089e-16	8.60646e-15
NR4A1	2.22045e-16	6.43958e-15
SEL1L3	1.65446e-07	2.45122e-06
CYP2D6	4.44089e-16	8.60646e-15
CCL5	4.44089e-16	8.60646e-15
FADS1	9.72312e-05	0.00109005
MYADM	2.22045e-16	6.43958e-15
NDUFA1	4.26772e-07	6.02613e-06
CEBPB	4.44089e-16	8.60646e-15
RRBP1	3.6757e-08	5.80893e-07
NDUFA13	2.22045e-16	6.43958e-15
NDUFV1	1.91515e-07	2.80947e-06
FKBP1A	4.44089e-16	8.60646e-15
PCOLCE	4.10746e-08	6.46005e-07
CNN2	3.45747e-05	0.000405397
ZNF331	5.49419e-05	0.000633759
STK17B	4.98238e-05	0.000577573
ATOX1	2.22045e-16	6.43958e-15
CHCHD10	4.44089e-16	8.60646e-15
LINC00261	2.22045e-16	6.43958e-15
THBD	2.22045e-16	6.43958e-15
ERRFI1	8.88178e-16	1.5357e-14
ID1	2.22045e-16	6.43958e-15
TIMP3	4.44089e-16	8.60646e-15
ARPC2	1.09531e-05	0.000135314
HNRNPK	1.30053e-06	1.75515e-05
RGS1	4.44089e-16	8.60646e-15
ACTR2	7.21899e-05	0.000820563
CIDEB	2.10243e-08	3.46313e-07
YWHAB	3.30692e-05	0.00038914
F7	8.88178e-16	1.5357e-14
PNP	8.88178e-16	1.5357e-14
TP53INP1	4.9962e-05	0.000578765
SUB1	8.22047e-06	0.000102329
PMEPA1	2.22045e-16	6.43958e-15
ZFP36L1	2.22045e-16	6.43958e-15
LIMS1	6.6978e-06	8.42077e-05
CDC42EP1	2.13718e-05	0.000256285
UPP1	4.44089e-16	8.60646e-15
MYH9	4.44089e-16	8.60646e-15
BASP1	0.000329657	0.00351966
PLD3	7.47676e-06	9.33553e-05
H3F3B	2.22045e-16	6.43958e-15
HGFAC	2.186e-08	3.59354e-07
ADA2	4.44089e-16	8.60646e-15
CALR	1.06688e-08	1.814e-07
SPHK1	2.22045e-16	6.43958e-15
CFHR4	3.69246e-08	5.82979e-07
UGCG	6.95454e-07	9.60757e-06
DHRS3	8.88178e-16	1.5357e-14
SELENOM	2.22045e-16	6.43958e-15
VCAM1	6.55111e-06	8.24903e-05
C1RL	8.88178e-16	1.5357e-14
LDHB	3.20996e-06	4.15713e-05
COL6A3	0.000513121	0.00538357
TUBB4B	4.44089e-16	8.60646e-15
PPP1R3G	4.44089e-16	8.60646e-15
PSAT1	0.000168563	0.00184671
FASN	8.88178e-16	1.5357e-14
ATF4	4.44089e-16	8.60646e-15
ADGRE5	2.22045e-16	6.43958e-15
EHBP1L1	0.000406307	0.00429319
TSC22D1	2.22045e-16	6.43958e-15
SEC62	2.22045e-16	6.43958e-15
HNRNPDL	4.8782e-06	6.2337e-05
ECH1	1.18564e-08	2.00343e-07
SAT1	4.44089e-16	8.60646e-15
HSD17B11	2.22045e-16	6.43958e-15
ASPG	2.22045e-16	6.43958e-15
MRC1	2.22045e-16	6.43958e-15
WWTR1	2.80302e-05	0.000331034
SERINC2	4.44089e-16	8.60646e-15
TNFRSF1A	8.88178e-16	1.5357e-14
MSN	2.91215e-06	3.78042e-05
NDRG1	6.65086e-05	0.000757566
TNFSF14	2.22045e-16	6.43958e-15
LTBP3	8.88178e-16	1.5357e-14
TSC22D3	2.22045e-16	6.43958e-15
GOT1	4.44089e-16	8.60646e-15
DUSP6	2.22045e-16	6.43958e-15
IRS2	1.00801e-07	1.51682e-06
PEA15	7.65884e-06	9.55558e-05
PPARGC1A	8.88178e-16	1.5357e-14
DDX5	2.22045e-16	6.43958e-15
RNASEK	1.43558e-05	0.000174842
NID1	1.73833e-08	2.90136e-07
TLN1	6.12371e-06	7.74065e-05
MAFF	8.88178e-16	1.5357e-14
EPB41L4B	4.44089e-16	8.60646e-15
AIG1	2.22045e-16	6.43958e-15
KLF13	8.55507e-05	0.000966389
CYP2B6	2.22045e-16	6.43958e-15
CAV2	3.7195e-05	0.000435809
FABP5	1.14997e-05	0.00014164
RELN	1.12018e-05	0.000138179
SLC51A	2.22045e-16	6.43958e-15
COX7C	4.44089e-16	8.60646e-15
C12ORF57	0.000302444	0.00324181
TMEM123	2.22045e-16	6.43958e-15
ANXA6	4.44089e-16	8.60646e-15
COX7A2	4.44089e-16	8.60646e-15
MIDN	2.22045e-16	6.43958e-15
PLTP	1.17086e-08	1.9805e-07
HMOX1	4.44089e-16	8.60646e-15
CPVL	1.38702e-05	0.000169307
HAO1	2.22045e-16	6.43958e-15
CERS2	1.02809e-06	1.39553e-05
PFKFB3	2.22045e-16	6.43958e-15
IER5	2.37595e-05	0.00028367
RNF145	6.27124e-06	7.921e-05
CCND2	2.85198e-07	4.10643e-06
PON2	2.22045e-16	6.43958e-15
LEPR	2.22045e-16	6.43958e-15
CTSH	4.44089e-16	8.60646e-15
BOP1	7.87505e-05	0.00089142
GDF15	2.22045e-16	6.43958e-15
TNFRSF21	6.03243e-05	0.000691942
MYH10	1.21028e-05	0.000148621
UGP2	0.000152059	0.00167375
SPON1	5.2693e-06	6.70728e-05
TRAM1	2.22045e-16	6.43958e-15
A1CF	0.00012498	0.00138407
PFKL	4.30704e-05	0.00050106
PFDN5	8.88178e-16	1.5357e-14
SYT7	2.22045e-16	6.43958e-15
ABHD2	8.88178e-16	1.5357e-14
MXRA7	4.48963e-08	7.03407e-07
ACADS	4.44089e-16	8.60646e-15
GJB1	2.22045e-16	6.43958e-15
PCBP2	4.44089e-16	8.60646e-15
SLC25A6	1.90312e-07	2.7963e-06
PPDPF	8.71129e-09	1.49515e-07
SSR3	2.7077e-06	3.53747e-05
MYO9B	5.92177e-05	0.000679726
BTF3	4.44089e-16	8.60646e-15
AXL	0.000420947	0.00444501
SKIL	0.000103152	0.0011509
SC5D	2.22045e-16	6.43958e-15
TPM1	5.41711e-08	8.3828e-07
PRDX4	2.22045e-16	6.43958e-15
CREB3L3	8.88178e-16	1.5357e-14
NFATC2	2.93299e-08	4.71721e-07
VEGFA	2.22045e-16	6.43958e-15
DYNLL1	0.000905463	0.00925073
DUSP5	2.22045e-16	6.43958e-15
OAZ1	1.55081e-06	2.0724e-05
TXNRD1	4.26997e-07	6.02613e-06
TRIR	8.88178e-16	1.5357e-14
RDH11	4.44089e-16	8.60646e-15
CD9	6.66212e-08	1.02128e-06
EIF3H	2.10197e-07	3.06976e-06
CD93	4.44089e-16	8.60646e-15
ECM1	4.44089e-16	8.60646e-15
SGMS2	4.44089e-16	8.60646e-15
PXDC1	1.90447e-07	2.7963e-06
LAMP1	1.91833e-08	3.17266e-07
POLR2L	8.88178e-16	1.5357e-14
EBP	2.22045e-16	6.43958e-15
FH	3.87021e-08	6.09865e-07
GLYCTK	2.22045e-16	6.43958e-15
SEPTIN7	8.91376e-06	0.000110622
LPIN2	0.000107835	0.0012007
HNRNPAB	3.78783e-06	4.89002e-05
SORL1	2.22045e-16	6.43958e-15
OAF	2.60345e-06	3.404e-05
TMEM220	8.88178e-16	1.5357e-14
MFSD12	1.98795e-05	0.000239091
VEGFB	4.06379e-05	0.000473436
LAMP2	4.44089e-16	8.60646e-15
ARF6	2.00515e-05	0.000240805
ENTPD5	4.44089e-16	8.60646e-15
SIGIRR	8.88178e-16	1.5357e-14
ADAMTS4	2.22045e-16	6.43958e-15
SERINC5	2.25542e-05	0.000269673
SLC25A25	3.61476e-07	5.16833e-06
OAT	2.22045e-16	6.43958e-15
WDR13	2.22045e-16	6.43958e-15
ELOB	2.196e-05	0.000262954
FOXO3	0.000856452	0.00876095
FXYD1	2.22045e-16	6.43958e-15
IRS1	1.56227e-05	0.00018999
HLF	4.44089e-16	8.60646e-15
ANPEP	4.44089e-16	8.60646e-15
STEAP3	4.44089e-16	8.60646e-15
HERPUD1	2.34601e-07	3.41397e-06
CD68	4.44089e-16	8.60646e-15
PLVAP	1.82525e-08	3.0279e-07
F13B	2.22045e-16	6.43958e-15
FUOM	2.59712e-08	4.2185e-07
RPL36AL	4.93856e-06	6.301e-05
ABAT	1.40601e-06	1.88506e-05
VAPA	8.88178e-16	1.5357e-14
NR0B2	4.44089e-16	8.60646e-15
ADH5	5.91108e-06	7.48343e-05
IER2	6.31307e-08	9.68679e-07
PLSCR1	2.91483e-08	4.69262e-07
SDHD	2.22045e-16	6.43958e-15
FMO5	4.44089e-16	8.60646e-15
SERINC1	2.77705e-06	3.62229e-05
RNF130	2.52283e-05	0.00029924
AMACR	2.22045e-16	6.43958e-15
SMIM14	8.88178e-16	1.5357e-14
EDF1	8.88178e-16	1.5357e-14
GAS5	8.55026e-06	0.000106353
SLC25A3	2.22045e-16	6.43958e-15
LDLR	4.44089e-16	8.60646e-15
DGAT2	2.22045e-16	6.43958e-15
SLC25A15	2.02029e-07	2.95312e-06
GNAI2	2.52646e-05	0.000299454
UGDH	4.44089e-16	8.60646e-15
CNN3	2.04359e-06	2.70004e-05
SF1	8.88178e-16	1.5357e-14
ATP5PF	9.75491e-05	0.00109287
NUCKS1	2.46702e-06	3.23775e-05
EPHX2	8.88178e-16	1.5357e-14
PPP1R18	4.2989e-07	6.06172e-06
KDELR2	2.22045e-16	6.43958e-15
SLCO2B1	2.22045e-16	6.43958e-15
UQCR11	4.44089e-16	8.60646e-15
CDC37	5.87527e-07	8.17875e-06
CSNK1A1	3.27191e-07	4.69454e-06
PMP22	2.22045e-16	6.43958e-15
UQCRC1	4.44089e-16	8.60646e-15
DHODH	4.44089e-16	8.60646e-15
SLC6A1	2.22045e-16	6.43958e-15
SCPEP1	9.57015e-07	1.30338e-05
SHMT1	8.88178e-16	1.5357e-14
VASN	1.07561e-07	1.61556e-06
GATA6	6.43187e-05	0.000736209
PDIA4	8.88178e-16	1.5357e-14
GPX4	4.44089e-16	8.60646e-15
MCRIP1	0.000156838	0.00172403
LACTB2	8.88178e-16	1.5357e-14
NAT8	1.67182e-07	2.47247e-06
PGM1	2.22045e-16	6.43958e-15
LCAT	2.22045e-16	6.43958e-15
VMP1	2.22045e-16	6.43958e-15
PCBP1	3.23822e-08	5.1598e-07
ARID5A	2.22045e-16	6.43958e-15
ADM	4.44089e-16	8.60646e-15
PECR	8.88178e-16	1.5357e-14
SCARB1	4.44089e-16	8.60646e-15
PGK1	2.19937e-08	3.6119e-07
CCDC71L	2.22045e-16	6.43958e-15
CRYZ	4.44089e-16	8.60646e-15
STBD1	0.000321931	0.00344245
IRF2BP2	2.36033e-07	3.42954e-06
EDNRB	8.88178e-16	1.5357e-14
GTF2I	4.44089e-16	8.60646e-15
TNFSF10	1.7034e-05	0.000206385
SDHB	4.44089e-16	8.60646e-15
NFKB2	3.4122e-07	4.89154e-06
ELF3	4.44089e-16	8.60646e-15
CYP4V2	2.22045e-16	6.43958e-15
SCCPDH	2.34122e-08	3.81802e-07
HJV	1.60127e-06	2.13809e-05
SLC7A2	2.63395e-08	4.26986e-07
AC020916.1	2.63225e-07	3.80681e-06
MYL12B	0.000458812	0.00482926
ATF3	8.88178e-16	1.5357e-14
XBP1	4.44089e-16	8.60646e-15
DAZAP2	2.42594e-07	3.51777e-06
H2AFJ	7.22767e-06	9.04523e-05
ETNK2	8.37294e-08	1.27399e-06
GPT	6.47219e-06	8.16222e-05
CLEC11A	1.22183e-06	1.65202e-05
SYT12	6.05516e-06	7.65991e-05
EIF4B	1.75965e-08	2.93097e-07
YPEL2	2.22045e-16	6.43958e-15
PSMA2	2.22045e-16	6.43958e-15
IDH2	8.88178e-16	1.5357e-14
EPHA3	6.29969e-05	0.000721586
IL6ST	0.00056682	0.00592894
TMEM45B	8.88178e-16	1.5357e-14
CPN2	5.55111e-08	8.57394e-07
PEMT	2.22045e-16	6.43958e-15
GPLD1	1.91694e-08	3.17266e-07
LAMA2	0.000196892	0.00214272
AASS	7.74202e-05	0.000878184
HNRNPD	1.12688e-05	0.0001389
APMAP	4.44089e-16	8.60646e-15
BCAR1	7.29065e-08	1.11346e-06
SLC3A2	1.22209e-06	1.65202e-05
TMA7	1.40428e-06	1.88428e-05
FHL1	7.20158e-07	9.93207e-06
BNIP3	4.44089e-16	8.60646e-15
RAB17	8.81431e-09	1.50967e-07
SOCS2	1.63713e-08	2.74647e-07
SSU72	3.73733e-07	5.3296e-06
VWA1	8.96545e-07	1.22511e-05
SERPINB9	5.58518e-07	7.78817e-06
FILIP1L	0.000806285	0.00828403
MASP2	9.01156e-08	1.36481e-06
IGFBP4	8.88178e-16	1.5357e-14
SLC1A5	1.107e-07	1.66118e-06
SEC14L2	4.44089e-16	8.60646e-15
CD163	2.22045e-16	6.43958e-15
ACSS3	1.87492e-08	3.10714e-07
MEGF6	1.95168e-06	2.58278e-05
RGCC	4.44089e-16	8.60646e-15
MYO1B	8.63037e-08	1.31072e-06
TSPO	8.88178e-16	1.5357e-14
HSPH1	3.44558e-07	4.93506e-06
HLA-DMB	1.18799e-06	1.60858e-05
SLC43A1	2.22045e-16	6.43958e-15
IRF1	4.44089e-16	8.60646e-15
RANGAP1	1.81935e-08	3.02118e-07
SMAP2	3.81712e-05	0.000446607
GSTZ1	1.65911e-08	2.7805e-07
TAF7	0.000179085	0.00195805
SERTAD1	4.44089e-16	8.60646e-15
GK	2.22045e-16	6.43958e-15
TKFC	4.44089e-16	8.60646e-15
MPST	4.44089e-16	8.60646e-15
SMIM3	4.44089e-16	8.60646e-15
CYP4A22	3.80221e-07	5.40327e-06
PPP1R15A	2.88104e-08	4.64738e-07
SIAH2	2.22045e-16	6.43958e-15
GNMT	1.6949e-06	2.2539e-05
OPTN	2.01295e-06	2.66171e-05
MPC2	4.92768e-08	7.67626e-07
SAMD4A	2.50678e-05	0.000297768
ETFB	1.98952e-08	3.28375e-07
SNHG25	1.06006e-06	1.43774e-05
ZNHIT1	2.22045e-16	6.43958e-15
AKAP13	9.31868e-05	0.00104758
CYB5R3	8.88178e-16	1.5357e-14
CALM1	8.64174e-07	1.18384e-05
PRNP	4.44089e-16	8.60646e-15
ITGA9	3.32378e-05	0.000390779
TMEM258	0.000438036	0.00462247
GPR183	1.81309e-06	2.40717e-05
SELENOO	4.44089e-16	8.60646e-15
ADD1	0.0007397	0.00762181
BCAM	0.000187444	0.00204534
CIAO2A	3.50866e-07	5.02101e-06
FKBP11	3.34346e-06	4.32659e-05
SEC61G	0.000309675	0.00331497
ARHGAP4	3.24287e-08	5.1598e-07
MMP19	2.22045e-16	6.43958e-15
GHR	1.03925e-08	1.7707e-07
GPAM	8.7719e-06	0.000108944
GGCX	3.76706e-08	5.94184e-07
CEBPA	0.000371899	0.0039526
NGFR	5.42015e-05	0.000625659
NFIL3	1.67012e-05	0.000202654
CD302	7.68086e-09	1.32385e-07
NUPR1	3.41826e-05	0.000401088
IL4R	1.30352e-06	1.75774e-05
SRP9	2.26646e-07	3.30409e-06
VKORC1	1.01764e-07	1.5299e-06
ATP6V0D1	9.92236e-06	0.00012286
COX8A	4.44089e-16	8.60646e-15
NDUFC2	6.71503e-07	9.29239e-06
MT1F	2.22045e-16	6.43958e-15
EHD4	0.000144588	0.00159689
VAMP5	3.40389e-05	0.000399688
IFNGR1	0.000469975	0.00494358
NPC1L1	4.44089e-16	8.60646e-15
UAP1	4.44089e-16	8.60646e-15
QPRT	4.44089e-16	8.60646e-15
GPI	1.8562e-05	0.000224234
CITED4	8.88178e-16	1.5357e-14
C1ORF198	2.12551e-08	3.49763e-07
SPTBN1	6.61104e-06	8.31808e-05
ARRDC3	8.88178e-16	1.5357e-14
PXMP2	2.22045e-16	6.43958e-15
PERP	8.88178e-16	1.5357e-14
XDH	0.000214726	0.00233061
DAD1	2.08121e-05	0.000249756
ATP6V0B	0.000790285	0.00812475
SRP14	7.87691e-07	1.08178e-05
HNRNPA3	0.000612602	0.00638634
ALDH4A1	4.44089e-16	8.60646e-15
OSGIN1	8.88178e-16	1.5357e-14
TCIM	2.22045e-16	6.43958e-15
ARPC3	0.000359748	0.00382843
CHID1	8.88178e-16	1.5357e-14
ERGIC1	4.44089e-16	8.60646e-15
CSTB	0.000524997	0.00549759
GRASP	7.7628e-08	1.18336e-06
ADAMTS9	0.00037643	0.00399556
TP53BP2	4.44366e-05	0.00051622
H1F0	1.04623e-08	1.78075e-07
SLC38A10	1.98323e-05	0.000238699
PCSK6	4.44089e-16	8.60646e-15
TLCD4	2.22045e-16	6.43958e-15
HAGH	4.44089e-16	8.60646e-15
NDUFA10	1.89441e-07	2.78906e-06
AP2S1	0.000377271	0.00400189
SCO2	0.000101892	0.00113763
CAPN2	1.24391e-05	0.000152407
HSPA5	6.45838e-05	0.000738727
RTN4	2.22045e-16	6.43958e-15
RBMS3	0.000180439	0.00197154
OST4	5.26424e-05	0.000608521
UQCRB	2.15745e-06	2.84588e-05
HSD17B4	8.88178e-16	1.5357e-14
TPP1	2.16086e-05	0.000258935
SRRM2	8.88178e-16	1.5357e-14
ABCC6	8.88178e-16	1.5357e-14
NDUFB1	4.44089e-16	8.60646e-15
PANK1	2.22045e-16	6.43958e-15
MMUT	2.22045e-16	6.43958e-15
RDH5	8.88178e-16	1.5357e-14
NDUFV2	7.44646e-08	1.13619e-06
CYGB	7.17595e-05	0.000816239
CANX	2.28833e-08	3.73922e-07
CSF1R	9.67226e-05	0.00108509
CTSL	8.04138e-06	0.000100176
ABCC2	1.72741e-08	2.88609e-07
TP53TG1	0.000233531	0.00252466
PRODH2	4.44089e-16	8.60646e-15
LIMD2	1.10322e-05	0.000136189
SLC2A3	2.22045e-16	6.43958e-15
PLPP3	8.88178e-16	1.5357e-14
STAT2	9.16775e-08	1.3859e-06
MPEG1	0.00015931	0.00174885
KIAA0040	9.49882e-06	0.000117794
TMEM59	3.41553e-08	5.41872e-07
CCL16	2.22045e-16	6.43958e-15
ZC3H13	8.07852e-08	1.23034e-06
F11R	4.44089e-16	8.60646e-15
TSPAN4	0.000323732	0.00345865
CHPT1	0.000140963	0.00155791
NME4	2.22045e-16	6.43958e-15
MARC2	8.88178e-16	1.5357e-14
NFATC1	8.88178e-16	1.5357e-14
NDRG2	2.22045e-16	6.43958e-15
SHMT2	4.73847e-08	7.40267e-07
PROS1	8.9447e-07	1.22329e-05
TM4SF5	1.15793e-05	0.000142513
ATP5MF	8.79219e-08	1.33406e-06
HMGCS1	4.69442e-07	6.57973e-06
DYNLL2	0.000600576	0.00627297
EID1	0.000157003	0.00172469
NENF	9.78306e-05	0.00109527
CUTA	4.44089e-16	8.60646e-15
SKI	0.000566914	0.00592894
EGFR	4.17927e-06	5.36994e-05
MIR122HG	8.88178e-16	1.5357e-14
NUCB1	2.22045e-16	6.43958e-15
GSTO1	4.44089e-16	8.60646e-15
SLC9A3R1	7.80505e-06	9.73057e-05
TSPAN8	2.22045e-16	6.43958e-15
MTHFD2	5.42586e-08	8.38841e-07
C11ORF54	4.44089e-16	8.60646e-15
PC	8.88178e-16	1.5357e-14
METRNL	2.22045e-16	6.43958e-15
VAT1	1.4668e-05	0.000178512
F10	1.92406e-06	2.54829e-05
GYS2	1.44451e-06	1.9351e-05
TJP2	5.41273e-07	7.56706e-06
TNFAIP2	0.00037933	0.00402113
ATP5F1B	4.44089e-16	8.60646e-15
GJA1	2.22045e-16	6.43958e-15
BRI3	3.80776e-05	0.000445831
ATP5MD	1.31834e-08	2.22307e-07
MDH1	2.45861e-05	0.000292684
AMDHD1	2.22045e-16	6.43958e-15
NCOR1	2.22045e-16	6.43958e-15
FAT1	1.86265e-05	0.000224848
RPS27L	4.44089e-16	8.60646e-15
SBNO2	4.44089e-16	8.60646e-15
SLC22A18	3.08109e-06	3.99655e-05
SPTSSA	4.97304e-05	0.000576899
ABCB1	6.78557e-08	1.03923e-06
PRDX3	1.07217e-08	1.8211e-07
FGGY	6.47545e-05	0.000739645
ACOX1	4.44089e-16	8.60646e-15
RBMS1	2.62043e-05	0.000310367
SULF2	1.99668e-05	0.000239965
HIC1	0.000738875	0.00762181
MGST2	0.0003755	0.00398828
SLC22A10	4.44089e-16	8.60646e-15
ARL6IP4	0.000612072	0.00638488
HCST	0.000341944	0.00364371
CPT1A	2.87548e-06	3.74173e-05
HNRNPU	4.44089e-16	8.60646e-15
HNRNPC	1.08972e-05	0.000134727
EIF5A	1.18244e-07	1.7679e-06
H6PD	8.59356e-05	0.000969397
IFI30	8.88178e-16	1.5357e-14
LGALS3BP	4.44089e-16	8.60646e-15
MLPH	5.69984e-05	0.000655631
DACT2	5.12769e-08	7.96508e-07
ATP5MC2	2.22169e-06	2.92589e-05
NOP58	8.07618e-05	0.000912923
ECHDC3	4.44089e-16	8.60646e-15
SKP1	7.60478e-07	1.04617e-05
RCL1	2.75263e-05	0.000325553
ATP5PD	2.88272e-06	3.74817e-05
YWHAE	2.32244e-05	0.000277483
SPON2	4.44089e-16	8.60646e-15
COMT	5.37421e-08	8.32429e-07
ANO1	2.22045e-16	6.43958e-15
UPB1	1.96594e-08	3.24812e-07
CLDN3	4.5585e-07	6.40568e-06
SIL1	2.80239e-07	4.03858e-06
LGALS9	0.000928555	0.00947482
HSPD1	5.51671e-07	7.70583e-06
PLAT	2.22045e-16	6.43958e-15
FAH	4.44089e-16	8.60646e-15
ATP5ME	8.88178e-16	1.5357e-14
SPRY1	4.44089e-16	8.60646e-15
PIPOX	8.88178e-16	1.5357e-14
MYRIP	4.03301e-07	5.71142e-06
MAP2K1	4.44089e-16	8.60646e-15
TLE3	0.000646469	0.00671373
APP	4.44089e-16	8.60646e-15
MAOA	2.95981e-08	4.74635e-07
EBPL	2.92848e-07	4.20916e-06
GBP1	1.76517e-08	2.93419e-07
SYPL1	1.18503e-05	0.000145738
NOLC1	2.35146e-06	3.08934e-05
GPT2	2.22045e-16	6.43958e-15
TMEM219	1.51388e-06	2.02637e-05
CCT4	2.78453e-05	0.000329089
OTC	4.44089e-16	8.60646e-15
MMP14	1.89183e-05	0.000228201
AK4	5.16879e-08	8.0137e-07
GNE	2.22045e-16	6.43958e-15
IL1RAP	8.88178e-16	1.5357e-14
DAB2	0.000322005	0.00344245
NAPRT	2.65326e-05	0.000314028
ACP5	6.52206e-07	9.04831e-06
COPS9	5.15823e-07	7.21743e-06
HYAL1	4.61203e-08	7.21893e-07
MATN2	0.000887154	0.00906934
RER1	3.24188e-08	5.1598e-07
UBE2G2	0.000647715	0.00671813
PSME1	2.81322e-06	3.66654e-05
SREBF1	9.29796e-07	1.26843e-05
SEC61B	6.14807e-07	8.54395e-06
CNOT6L	2.28366e-06	3.00508e-05
ATP6V0E1	8.88178e-16	1.5357e-14
GADD45A	9.75849e-08	1.47248e-06
ERBB3	8.88178e-16	1.5357e-14
COX5B	4.44089e-16	8.60646e-15
SARS	0.000398018	0.00420832
SERPINB1	4.77674e-08	7.45533e-07
RBM8A	5.00929e-05	0.00057987
COX5A	4.44089e-16	8.60646e-15
SEM1	2.25562e-08	3.69686e-07
SHC1	8.88178e-16	1.5357e-14
LINC01018	4.27938e-06	5.48994e-05
GADD45GIP1	6.29019e-05	0.000721002
TUBB2A	0.000282818	0.00303941
DSP	0.00025679	0.00276696
FIS1	0.00022608	0.00244896
GNA13	0.00035813	0.00381369
POLR2G	0.000119857	0.00133004
TSPAN3	0.000147783	0.00162997
ECI1	4.44089e-16	8.60646e-15
SVEP1	8.88178e-16	1.5357e-14
RBP5	9.12339e-08	1.38047e-06
WTAP	0.000487409	0.00512038
PPP1R16A	0.000173913	0.00190405
DPP4	1.31599e-06	1.77309e-05
SEC14L1	0.000119027	0.00132172
IDI1	3.19957e-08	5.10581e-07
CCNL1	1.74083e-08	2.90259e-07
RHOU	1.44675e-07	2.15323e-06
GSTK1	5.0556e-08	7.86804e-07
KLF10	8.88178e-16	1.5357e-14
WARS	4.44089e-16	8.60646e-15
FBXW5	5.54686e-05	0.000638933
ILK	0.000979985	0.00998714
DAO	2.63812e-08	4.27239e-07
SCAND1	1.84911e-05	0.000223544
APLP2	4.44089e-16	8.60646e-15
TIMM13	0.000688434	0.00712241
KCNAB2	4.44089e-16	8.60646e-15
P4HA1	2.22045e-16	6.43958e-15
LIFR	7.36127e-09	1.27011e-07
ATP5MG	2.22045e-16	6.43958e-15
SEC11C	1.65641e-07	2.4519e-06
ASAH1	8.58588e-05	0.0009692
PIEZO1	5.78276e-05	0.000664235
ACSM3	4.44089e-16	8.60646e-15
SELENOF	1.16489e-07	1.74326e-06
SLC35C1	2.47348e-07	3.58036e-06
MS4A6A	8.63004e-05	0.000972842
LRP10	0.00011577	0.0012873
DPP7	2.31257e-07	3.3683e-06
UBL5	1.25379e-06	1.69347e-05
EIF4H	2.20501e-06	2.90626e-05
NR1I3	1.64164e-06	2.18842e-05
EIF3K	3.79892e-06	4.90047e-05
C1ORF43	2.905e-08	4.68141e-07
RGN	7.2275e-06	9.04523e-05
CD36	6.46453e-05	0.000738914
FUS	1.7876e-05	0.000216267
BCL3	3.40857e-08	5.41292e-07
STOM	7.90618e-05	0.000894325
HACD3	0.00052036	0.00545253
SON	2.47536e-05	0.000294464
B4GALT1	8.88178e-16	1.5357e-14
PHLDA2	3.08553e-06	3.99914e-05
NDUFB9	4.44089e-16	8.60646e-15
IL6R	0.000608413	0.00635077
C15ORF39	0.000643263	0.00668468
HLA-F	1.53208e-07	2.2761e-06
MBNL3	0.000122002	0.001352
PRDX6	5.64985e-08	8.71822e-07
SAR1B	1.12114e-07	1.67932e-06
AC115619.1	0.000231247	0.00250161
PEPD	2.22045e-16	6.43958e-15
TNIP1	0.000594178	0.00621011
TM9SF2	2.22045e-16	6.43958e-15
LIME1	4.44089e-16	8.60646e-15
TMEM205	4.44089e-16	8.60646e-15
PSMA7	4.43281e-08	6.95171e-07
CTSC	5.13152e-06	6.54208e-05
NDUFC1	0.000194568	0.00212026
NRP1	0.000823032	0.00843491
RNF213	4.83213e-06	6.17967e-05
RING1	0.000921617	0.00940989
CCL15	3.90195e-07	5.5402e-06
PER1	4.44089e-16	8.60646e-15
RNF152	1.74818e-07	2.58074e-06
TAX1BP1	0.000759922	0.00782243
ACAT2	5.87286e-08	9.0538e-07
ENO3	3.47911e-08	5.51424e-07
EI24	2.22045e-16	6.43958e-15
TSC22D2	8.88178e-16	1.5357e-14
FAAP20	0.000777589	0.00799926
STAT1	4.55584e-06	5.83545e-05
FBL	5.61382e-06	7.12364e-05
SLC6A12	0.000113482	0.00126271
HNF4A	4.44089e-16	8.60646e-15
RAB5IF	3.79955e-07	5.40327e-06
GLIPR1	0.000686785	0.00710985
RILPL2	0.000273183	0.00293972
PRKAR1A	8.88178e-16	1.5357e-14
PMVK	9.63457e-08	1.45513e-06
RNF128	2.22045e-16	6.43958e-15
FCGRT	1.28784e-07	1.92197e-06
SLC7A1	0.000739475	0.00762181
SEPTIN9	0.000683062	0.00707578
VAMP8	3.91745e-08	6.16716e-07
CSNK1D	1.29984e-05	0.000159021
CRLS1	2.22045e-16	6.43958e-15
HMGCL	2.88923e-06	3.75364e-05
TBCD	4.01733e-05	0.00046869
RPN2	0.000252277	0.00272192
SDF2L1	9.35466e-05	0.00105018
APOL1	3.05023e-08	4.87701e-07
PPP2CA	0.000843614	0.00864043
GOT2	4.41611e-05	0.000513384
VPS51	0.000385135	0.00408002
CYP4F11	5.31642e-05	0.000614119
NR2F2	0.000187816	0.00204803
PLIN5	1.54269e-06	2.06324e-05
PLXND1	0.000107452	0.00119725
CXXC5	2.46951e-06	3.23775e-05
HADH	2.22045e-16	6.43958e-15
ST6GALNAC6	0.000736576	0.00760605
ATP6V0A1	5.1365e-06	6.54333e-05
MAD1L1	0.000450466	0.00474752
RPRD1B	8.88178e-16	1.5357e-14
LRP1	4.44089e-16	8.60646e-15
LGMN	7.54964e-05	0.000856957
SWAP70	0.000197521	0.00214671
PPP1CA	0.000628261	0.00654541
MTCH1	7.11002e-06	8.91162e-05
APRT	1.95416e-05	0.000235374
BZW1	0.000253851	0.0027371
ELF1	0.00071744	0.00741781
MRPL12	8.5222e-07	1.16844e-05
GDA	2.93721e-05	0.000346382
MRPL33	7.85581e-05	0.000890461
MS4A7	0.000818003	0.00838862
ALAD	3.49495e-06	4.51905e-05
SPCS3	0.0001072	0.00119526
TRAPPC5	4.06884e-06	5.2404e-05
S1PR3	2.52255e-05	0.00029924
DHTKD1	9.86447e-08	1.4871e-06
SLC20A1	0.000215699	0.00233961
MAP1LC3A	8.88178e-16	1.5357e-14
MZT2B	9.07627e-07	1.23922e-05
SDHA	2.22045e-16	6.43958e-15
HDHD3	1.68444e-07	2.48889e-06
CYP4F2	4.44089e-16	8.60646e-15
PHPT1	8.88178e-16	1.5357e-14
FCGR3A	1.61966e-06	2.16088e-05
INHBA	0.000682358	0.00707298
ARF1	3.25614e-05	0.00038344
POLD4	0.000395877	0.00418839
TMED5	7.30406e-06	9.13384e-05
TNFRSF14	0.000641729	0.0066756
PIGT	1.44937e-07	2.15518e-06
CYC1	8.89593e-07	1.21764e-05
GLTPD2	2.39246e-07	3.4723e-06
MAPKAPK2	4.44089e-16	8.60646e-15
ADK	6.0046e-08	9.24818e-07
SARAF	5.81707e-07	8.10462e-06
PKLR	7.08408e-06	8.88593e-05
CISD3	4.44089e-16	8.60646e-15
SYVN1	6.87112e-08	1.05037e-06
PTTG1IP	0.000814363	0.00835654
SIVA1	0.000195086	0.00212448
PLOD2	0.00033541	0.00357641
ACSL5	7.86114e-05	0.000890461
SLC37A4	1.82411e-06	2.41982e-05
ISG15	0.000149825	0.00165138
PDIA5	0.000284676	0.00305736
DERL3	4.44089e-16	8.60646e-15
PDXK	4.54818e-06	5.8302e-05
ATP5F1A	1.97794e-07	2.89638e-06
ELOVL2	9.84905e-06	0.000122044
GSDMD	0.000330062	0.00352168
TTC38	2.22045e-16	6.43958e-15
PIK3R1	2.22045e-16	6.43958e-15
TM7SF3	2.22045e-16	6.43958e-15
PPP2R1B	8.88178e-16	1.5357e-14
KHDRBS1	6.84177e-07	9.45976e-06
PTP4A2	0.000162251	0.00177994
KPNB1	0.000506124	0.00531357
ETFA	4.44089e-16	8.60646e-15
ARGLU1	1.75456e-06	2.33135e-05
SDF4	2.9213e-07	4.20254e-06
EIF3A	0.000178991	0.00195805
PNPLA2	0.000389586	0.0041245
HSD17B2	2.26523e-08	3.70888e-07
ATP5F1C	8.88178e-16	1.5357e-14
CD99	4.44089e-16	8.60646e-15

## Sheet: HCC4
gene	combined_pvalue	adjusted_pvalue
MMP23B	3.6135e-05	0.000518921
RPL22	4.44089e-16	1.01735e-14
ENO1	4.44089e-16	1.01735e-14
SPSB1	2.22045e-16	6.6035e-15
AKR7A3	4.44089e-16	1.01735e-14
PLA2G2A	2.22045e-16	6.6035e-15
HSPG2	4.44089e-16	1.01735e-14
C1QA	2.22045e-16	6.6035e-15
RPL11	2.22045e-16	6.6035e-15
C1QB	2.22045e-16	6.6035e-15
SH3BGRL3	2.22045e-16	6.6035e-15
LAPTM5	4.44089e-16	1.01735e-14
TINAGL1	9.20502e-06	0.000144219
RPS8	2.22045e-16	6.6035e-15
PRDX1	8.88178e-16	1.86253e-14
CYP4A11	8.0724e-07	1.43053e-05
C8B	2.22045e-16	6.6035e-15
MFSD2A	4.44089e-16	1.01735e-14
SCP2	2.22045e-16	6.6035e-15
RPL5	2.22045e-16	6.6035e-15
DHCR24	2.22045e-16	6.6035e-15
C8A	2.22045e-16	6.6035e-15
ATP1A1	4.44089e-16	1.01735e-14
ANGPTL3	4.74349e-05	0.000668287
HMGCS2	2.22045e-16	6.6035e-15
CCN1	2.22045e-16	6.6035e-15
F3	0.000137356	0.00181624
S100A10	2.22045e-16	6.6035e-15
S100A11	2.22045e-16	6.6035e-15
S100A6	2.22045e-16	6.6035e-15
RHOC	4.44089e-16	1.01735e-14
RPS27	2.22045e-16	6.6035e-15
MCL1	2.22045e-16	6.6035e-15
EFNA1	2.22045e-16	6.6035e-15
APCS	2.22045e-16	6.6035e-15
CRP	2.22045e-16	6.6035e-15
S100A9	4.44089e-16	1.01735e-14
APOA2	1.11022e-16	6.6035e-15
S100A13	2.22045e-16	6.6035e-15
FMO3	4.44089e-16	1.01735e-14
LMNA	2.22045e-16	6.6035e-15
SERPINC1	2.22045e-16	6.6035e-15
TAGLN2	2.22045e-16	6.6035e-15
RGS2	4.44089e-16	1.01735e-14
CFH	2.22045e-16	6.6035e-15
CFHR3	2.22045e-16	6.6035e-15
CFHR1	2.22045e-16	6.6035e-15
CFHR2	8.88178e-16	1.86253e-14
CSRP1	2.22045e-16	6.6035e-15
CHI3L1	2.22045e-16	6.6035e-15
CFHR5	4.44089e-16	1.01735e-14
PRELP	4.44089e-16	1.01735e-14
C4BPB	2.22045e-16	6.6035e-15
C4BPA	2.22045e-16	6.6035e-15
HSD11B1	2.22045e-16	6.6035e-15
QSOX1	2.22045e-16	6.6035e-15
EPHX1	2.22045e-16	6.6035e-15
GLUL	2.22045e-16	6.6035e-15
AGT	2.22045e-16	6.6035e-15
PRG4	4.44089e-16	1.01735e-14
RPS7	2.22045e-16	6.6035e-15
ID2	2.22045e-16	6.6035e-15
SDC1	5.51728e-05	0.00076935
APOB	2.22045e-16	6.6035e-15
EMILIN1	2.22045e-16	6.6035e-15
BTG2	2.74048e-07	5.17613e-06
RHOB	2.22045e-16	6.6035e-15
RPS27A	2.22045e-16	6.6035e-15
G0S2	2.22045e-16	6.6035e-15
TMSB10	1.11022e-16	6.6035e-15
FABP1	2.22045e-16	6.6035e-15
IGKC	2.22045e-16	6.6035e-15
RPL31	2.22045e-16	6.6035e-15
ADI1	2.64721e-07	5.01154e-06
COLEC11	2.22045e-16	6.6035e-15
PROC	7.57208e-05	0.00103731
CRIM1	1.91741e-05	0.00028694
ZFP36L2	2.22045e-16	6.6035e-15
COL3A1	2.22045e-16	6.6035e-15
EFEMP1	2.22045e-16	6.6035e-15
ATP5MC3	2.50264e-08	5.14905e-07
FN1	2.22045e-16	6.6035e-15
RPL37A	2.22045e-16	6.6035e-15
IGFBP2	2.22045e-16	6.6035e-15
HSPE1	2.22045e-16	6.6035e-15
PTMA	2.22045e-16	6.6035e-15
SPP2	4.44089e-16	1.01735e-14
RAMP1	0.000332392	0.00419186
AGXT	4.44089e-16	1.01735e-14
RPL32	2.22045e-16	6.6035e-15
IL1RN	2.22045e-16	6.6035e-15
RPL15	2.22045e-16	6.6035e-15
CXCR4	2.22045e-16	6.6035e-15
RPL14	2.22045e-16	6.6035e-15
CYP8B1	1.72719e-05	0.000261585
ITGAV	8.88178e-16	1.86253e-14
ITIH1	2.22045e-16	6.6035e-15
ITIH3	2.22045e-16	6.6035e-15
ITIH4	2.22045e-16	6.6035e-15
AOX1	4.44089e-16	1.01735e-14
CPS1	2.22045e-16	6.6035e-15
CCDC80	2.22045e-16	6.6035e-15
FSTL1	4.44089e-16	1.01735e-14
CYP27A1	1.46331e-05	0.000223691
CCL20	2.22045e-16	6.6035e-15
TF	1.11022e-16	6.6035e-15
CP	2.22045e-16	6.6035e-15
BHLHE40	5.67549e-05	0.000790063
SLC2A2	2.22045e-16	6.6035e-15
AHSG	2.22045e-16	6.6035e-15
TM4SF4	4.44089e-16	1.01735e-14
HRG	2.22045e-16	6.6035e-15
KNG1	2.22045e-16	6.6035e-15
ST6GAL1	8.88178e-16	1.86253e-14
RPL35A	2.22045e-16	6.6035e-15
RPL9	2.22045e-16	6.6035e-15
LAMB2	4.44089e-16	1.01735e-14
HES1	8.88178e-16	1.86253e-14
IGFBP7	2.22045e-16	6.6035e-15
MST1	2.22045e-16	6.6035e-15
UGT2B15	2.22045e-16	6.6035e-15
UGT2B10	4.44089e-16	1.01735e-14
UGT2B7	2.22045e-16	6.6035e-15
RPL29	2.22045e-16	6.6035e-15
UGT2B4	2.22045e-16	6.6035e-15
ALAS1	2.22045e-16	6.6035e-15
GC	2.22045e-16	6.6035e-15
ALB	1.11022e-16	6.6035e-15
AFM	1.35063e-05	0.000207631
HSD17B13	8.88178e-16	1.86253e-14
RPL24	2.22045e-16	6.6035e-15
SPP1	2.22045e-16	6.6035e-15
ADH1A	2.22045e-16	6.6035e-15
ADH1B	2.22045e-16	6.6035e-15
HGD	2.22045e-16	6.6035e-15
ADH1C	2.22045e-16	6.6035e-15
RPL34	2.22045e-16	6.6035e-15
ALDH1L1	2.22045e-16	6.6035e-15
RPS3A	2.22045e-16	6.6035e-15
FGB	1.11022e-16	6.6035e-15
RBP1	0.00060108	0.00730439
FGA	1.11022e-16	6.6035e-15
FGG	2.22045e-16	6.6035e-15
TM4SF1	2.22045e-16	6.6035e-15
ACSL1	2.22045e-16	6.6035e-15
C9	2.22045e-16	6.6035e-15
RPL37	2.22045e-16	6.6035e-15
C7	1.11022e-16	6.6035e-15
SELENOP	2.22045e-16	6.6035e-15
FST	2.22045e-16	6.6035e-15
BHMT	2.22045e-16	6.6035e-15
SOD3	3.51077e-07	6.48134e-06
RPS23	2.22045e-16	6.6035e-15
CD52	0.000224052	0.00289019
LEAP2	9.4938e-06	0.000148601
JCHAIN	2.22045e-16	6.6035e-15
CXCL8	2.22045e-16	6.6035e-15
HINT1	3.02185e-06	5.03336e-05
SPINK1	2.22045e-16	6.6035e-15
UQCRQ	4.44089e-16	1.01735e-14
CD74	2.22045e-16	6.6035e-15
RPS14	2.22045e-16	6.6035e-15
GPX3	2.22045e-16	6.6035e-15
ADH4	2.22045e-16	6.6035e-15
NPM1	1.0873e-07	2.12228e-06
F12	2.22045e-16	6.6035e-15
CFI	2.22045e-16	6.6035e-15
HULC	4.44089e-16	1.01735e-14
ANXA5	8.88178e-16	1.86253e-14
HLA-E	2.22045e-16	6.6035e-15
TDO2	4.44089e-16	1.01735e-14
HLA-B	2.22045e-16	6.6035e-15
APOM	2.1925e-07	4.18461e-06
CFB	2.22045e-16	6.6035e-15
CMBL	4.44089e-16	1.01735e-14
HLA-DRA	2.22045e-16	6.6035e-15
HLA-DRB5	4.44089e-16	1.01735e-14
HLA-DRB1	2.22045e-16	6.6035e-15
IL7R	4.44089e-16	1.01735e-14
FYB1	2.22045e-16	6.6035e-15
HLA-DPA1	2.22045e-16	6.6035e-15
RPS18	2.22045e-16	6.6035e-15
RPS10	2.22045e-16	6.6035e-15
PTPRC	0.000354144	0.00445587
FMOD	2.5823e-06	4.341e-05
PIGR	4.18287e-07	7.64448e-06
MAP1B	8.55235e-06	0.000135028
GSTA2	2.22045e-16	6.6035e-15
GSTA1	4.44089e-16	1.01735e-14
EEF1A1	2.22045e-16	6.6035e-15
VCAN	4.44089e-16	1.01735e-14
ARG1	2.22045e-16	6.6035e-15
CCN2	2.22045e-16	6.6035e-15
RPS12	2.22045e-16	6.6035e-15
EGR1	2.22045e-16	6.6035e-15
ANTXR1	8.88178e-16	1.86253e-14
SOD2	2.22045e-16	6.6035e-15
CD14	8.88178e-16	1.86253e-14
PNRC1	2.22045e-16	6.6035e-15
SLC22A1	4.44089e-16	1.01735e-14
PLG	2.22045e-16	6.6035e-15
THBS2	2.22045e-16	6.6035e-15
S100A4	3.44452e-07	6.37342e-06
ACTB	2.22045e-16	6.6035e-15
SPARC	2.22045e-16	6.6035e-15
INMT	2.22045e-16	6.6035e-15
DUSP1	2.22045e-16	6.6035e-15
AEBP1	2.22045e-16	6.6035e-15
IGFBP1	2.22045e-16	6.6035e-15
PODN	8.76785e-06	0.00013803
RACK1	2.22045e-16	6.6035e-15
HSPB1	2.22045e-16	6.6035e-15
IGFBP5	2.22045e-16	6.6035e-15
NDUFA4	8.88178e-16	1.86253e-14
COL1A2	2.22045e-16	6.6035e-15
PON1	2.22045e-16	6.6035e-15
SOX4	4.44089e-16	1.01735e-14
HLA-A	2.22045e-16	6.6035e-15
CYP3A5	2.22045e-16	6.6035e-15
PPIA	2.22045e-16	6.6035e-15
FBLN2	0.000442237	0.00547996
CYP3A4	2.22045e-16	6.6035e-15
RPSA	2.22045e-16	6.6035e-15
SERPINE1	2.22045e-16	6.6035e-15
HSPA1A	9.95362e-07	1.7357e-05
C2	0.000595885	0.00725204
FLNC	4.44089e-16	1.01735e-14
TNXB	5.3768e-07	9.67513e-06
TPM3	4.44089e-16	1.01735e-14
RARRES2	2.22045e-16	6.6035e-15
TMEM176B	4.44089e-16	1.01735e-14
HLA-DMA	4.65377e-05	0.000657344
INSIG1	2.22045e-16	6.6035e-15
HLA-DPB1	2.22045e-16	6.6035e-15
ID3	6.44429e-06	0.00010324
MXRA8	8.88178e-16	1.86253e-14
FGL1	2.22045e-16	6.6035e-15
RPL10A	2.22045e-16	6.6035e-15
CLU	2.22045e-16	6.6035e-15
PIM1	2.22045e-16	6.6035e-15
HSP90AB1	2.22045e-16	6.6035e-15
RPS20	2.22045e-16	6.6035e-15
AKR1B10	2.22045e-16	6.6035e-15
RPL7	2.22045e-16	6.6035e-15
FRZB	8.88178e-16	1.86253e-14
CD24	4.44089e-16	1.01735e-14
LTBP1	5.59202e-06	9.05615e-05
MARCKS	2.22045e-16	6.6035e-15
SDC2	1.2004e-05	0.000185758
RPL30	2.22045e-16	6.6035e-15
RIDA	2.22045e-16	6.6035e-15
SPARCL1	2.22045e-16	6.6035e-15
PABPC1	2.22045e-16	6.6035e-15
SGK1	4.44089e-16	1.01735e-14
COL14A1	2.22045e-16	6.6035e-15
EZR	2.22045e-16	6.6035e-15
GGH	0.000121201	0.00161833
EEF1D	4.44089e-16	1.01735e-14
FBXO2	2.22045e-16	6.6035e-15
RPL8	2.22045e-16	6.6035e-15
AQP1	4.44089e-16	1.01735e-14
COX6C	4.44089e-16	1.01735e-14
IFI16	8.13406e-07	1.4399e-05
RPS6	2.22045e-16	6.6035e-15
BHMT2	2.22045e-16	6.6035e-15
CCL19	2.22045e-16	6.6035e-15
CCL21	2.22045e-16	6.6035e-15
IGFBP3	2.22045e-16	6.6035e-15
ZFAND5	2.22045e-16	6.6035e-15
ASL	2.22045e-16	6.6035e-15
ALDH1A1	2.22045e-16	6.6035e-15
MLXIPL	2.22045e-16	6.6035e-15
BAAT	2.22045e-16	6.6035e-15
ALDOB	2.22045e-16	6.6035e-15
AMBP	2.22045e-16	6.6035e-15
ORM1	2.22045e-16	6.6035e-15
ORM2	2.22045e-16	6.6035e-15
ARPC1B	4.44089e-16	1.01735e-14
C5	2.22045e-16	6.6035e-15
EIF5B	3.0524e-07	5.71251e-06
AZGP1	2.22045e-16	6.6035e-15
RPL35	2.22045e-16	6.6035e-15
TFR2	1.33659e-05	0.000205666
RPL12	2.22045e-16	6.6035e-15
ENG	2.22045e-16	6.6035e-15
NAMPT	4.44089e-16	1.01735e-14
CAV1	0.000108535	0.00145753
RPL7A	2.22045e-16	6.6035e-15
GADD45G	4.13113e-08	8.3422e-07
CALD1	4.44089e-16	1.01735e-14
C8G	6.48595e-07	1.15565e-05
PTGDS	1.11022e-16	6.6035e-15
HLA-DQA1	4.44089e-16	1.01735e-14
FETUB	4.25188e-05	0.000603182
HLA-DQB1	2.22045e-16	6.6035e-15
TXN	2.22045e-16	6.6035e-15
TRBC2	4.44089e-16	1.01735e-14
AKR1C1	2.22045e-16	6.6035e-15
ANXA4	4.44089e-16	1.01735e-14
CTSS	2.22045e-16	6.6035e-15
AKR1C2	2.22045e-16	6.6035e-15
RGS5	4.39048e-08	8.8332e-07
FCER1G	6.9823e-06	0.000111422
SLC38A3	2.22045e-16	6.6035e-15
ITIH2	2.22045e-16	6.6035e-15
CTSB	2.22045e-16	6.6035e-15
VIM	1.11022e-16	6.6035e-15
SLC39A14	2.22045e-16	6.6035e-15
DEPP1	2.22045e-16	6.6035e-15
MBL2	8.88178e-16	1.86253e-14
SRGN	2.22045e-16	6.6035e-15
PDLIM3	9.17161e-06	0.000143833
RPS24	2.22045e-16	6.6035e-15
CYP2C9	2.22045e-16	6.6035e-15
SQSTM1	2.22045e-16	6.6035e-15
AKR1C3	2.22045e-16	6.6035e-15
GPNMB	2.22045e-16	6.6035e-15
CYP2C8	2.22045e-16	6.6035e-15
YWHAZ	2.22045e-16	6.6035e-15
HPGD	0.000281706	0.00359141
SCD	2.22045e-16	6.6035e-15
TRIB1	2.22045e-16	6.6035e-15
ELN	0.000135446	0.00179244
MYC	2.22045e-16	6.6035e-15
PRAP1	2.22045e-16	6.6035e-15
PLEC	4.44089e-16	1.01735e-14
CYP2E1	1.11022e-16	6.6035e-15
PLIN2	2.22045e-16	6.6035e-15
RPLP2	2.22045e-16	6.6035e-15
CTSD	2.22045e-16	6.6035e-15
GRHPR	0.000223323	0.00288306
CD81	2.22045e-16	6.6035e-15
PDGFRB	1.38245e-05	0.000211726
ANXA1	4.44089e-16	1.01735e-14
CDKN1A	2.22045e-16	6.6035e-15
HPX	2.22045e-16	6.6035e-15
TOMM7	4.44089e-16	1.01735e-14
RPS13	2.22045e-16	6.6035e-15
SAA4	2.22045e-16	6.6035e-15
SAA2	2.22045e-16	6.6035e-15
SAA1	1.11022e-16	6.6035e-15
CAT	4.44089e-16	1.01735e-14
HLA-C	4.44089e-16	1.01735e-14
F2	2.22045e-16	6.6035e-15
MAT2A	4.44089e-16	1.01735e-14
SERPING1	2.22045e-16	6.6035e-15
CA2	1.1768e-06	2.0369e-05
GSN	2.22045e-16	6.6035e-15
IFITM3	2.22045e-16	6.6035e-15
FTH1	1.11022e-16	6.6035e-15
LAMC3	2.22045e-16	6.6035e-15
EEF1G	2.22045e-16	6.6035e-15
CD151	2.22045e-16	6.6035e-15
ASS1	2.22045e-16	6.6035e-15
TM7SF2	7.42179e-07	1.31809e-05
FAU	2.22045e-16	6.6035e-15
ADH6	8.88178e-16	1.86253e-14
NEAT1	2.22045e-16	6.6035e-15
MALAT1	2.22045e-16	6.6035e-15
ADAMTSL2	2.22045e-16	6.6035e-15
TPM2	4.44089e-16	1.01735e-14
GSTP1	4.44089e-16	1.01735e-14
CXCL12	2.22045e-16	6.6035e-15
MTTP	2.8287e-07	5.31209e-06
RPS3	2.22045e-16	6.6035e-15
KLF6	2.22045e-16	6.6035e-15
EEF1B2	2.22045e-16	6.6035e-15
PRSS23	0.000278261	0.00355027
AKR1C4	1.22237e-05	0.000188801
PSAP	4.44089e-16	1.01735e-14
BIRC3	3.39429e-06	5.61939e-05
ACAT1	4.44089e-16	1.01735e-14
NNMT	2.22045e-16	6.6035e-15
MAT1A	2.22045e-16	6.6035e-15
APOA5	2.22045e-16	6.6035e-15
CCDC3	8.88178e-16	1.86253e-14
ADIRF	4.44089e-16	1.01735e-14
APOC3	2.22045e-16	6.6035e-15
PHYH	8.88178e-16	1.86253e-14
APOA1	1.11022e-16	6.6035e-15
TAGLN	2.22045e-16	6.6035e-15
H3F3A	2.22045e-16	6.6035e-15
ITGB1	2.22045e-16	6.6035e-15
RPS25	2.22045e-16	6.6035e-15
CPE	3.74162e-05	0.00053544
THY1	2.22045e-16	6.6035e-15
CYBRD1	4.44089e-16	1.01735e-14
DDX21	4.44089e-16	1.01735e-14
CTH	8.88178e-16	1.86253e-14
CDHR5	2.22045e-16	6.6035e-15
ELL2	4.44089e-16	1.01735e-14
C1S	1.11022e-16	6.6035e-15
C1R	2.22045e-16	6.6035e-15
A2M	1.11022e-16	6.6035e-15
NDUFB4	1.00424e-07	1.96484e-06
RPL27A	2.22045e-16	6.6035e-15
MGP	2.22045e-16	6.6035e-15
MGST1	2.22045e-16	6.6035e-15
COL5A1	4.42102e-05	0.000626091
TSKU	8.88178e-16	1.86253e-14
C11ORF96	2.22045e-16	6.6035e-15
ACTA2	2.22045e-16	6.6035e-15
SLC38A4	2.22045e-16	6.6035e-15
RBP4	2.22045e-16	6.6035e-15
PDLIM1	2.99275e-08	6.10369e-07
TMBIM6	2.22045e-16	6.6035e-15
FBP1	2.22045e-16	6.6035e-15
H1FX	3.08228e-05	0.000448143
LRRFIP1	8.54351e-07	1.50586e-05
CD63	2.22045e-16	6.6035e-15
TUBB	4.44089e-16	1.01735e-14
RPS26	2.22045e-16	6.6035e-15
RPL41	2.22045e-16	6.6035e-15
MYL6	2.22045e-16	6.6035e-15
ECHS1	0.000133154	0.00176497
FXYD2	8.88178e-16	1.86253e-14
HSD17B6	2.22045e-16	6.6035e-15
PTMS	2.22045e-16	6.6035e-15
RDH16	2.22045e-16	6.6035e-15
LYZ	2.22045e-16	6.6035e-15
VWF	4.44089e-16	1.01735e-14
DBI	6.46403e-05	0.000891488
H19	2.22045e-16	6.6035e-15
DCN	2.22045e-16	6.6035e-15
PAH	2.22045e-16	6.6035e-15
GRINA	4.44089e-16	1.01735e-14
SDS	2.22045e-16	6.6035e-15
RHOA	2.22045e-16	6.6035e-15
DKK3	8.88178e-16	1.86253e-14
VCL	4.44089e-16	1.01735e-14
TGFBR2	0.000168042	0.00220065
PEBP1	2.22045e-16	6.6035e-15
METTL7A	2.22045e-16	6.6035e-15
HPD	2.22045e-16	6.6035e-15
FDPS	4.89001e-06	7.95867e-05
SYNPO2	8.06506e-05	0.00110023
UBC	2.22045e-16	6.6035e-15
EVA1B	8.93308e-06	0.000140227
CD59	2.22045e-16	6.6035e-15
RPL21	2.22045e-16	6.6035e-15
EPHA2	2.22045e-16	6.6035e-15
AKAP12	0.000369813	0.00463876
SLC40A1	2.22045e-16	6.6035e-15
CYSTM1	0.000586833	0.00715785
PHC2	2.22045e-16	6.6035e-15
TPT1	2.22045e-16	6.6035e-15
CPB2	6.91963e-06	0.00011053
NAP1L1	4.44089e-16	1.01735e-14
FADS2	2.98898e-07	5.60022e-06
PALLD	0.000120439	0.00160946
AHNAK	2.22045e-16	6.6035e-15
CEBPD	4.19639e-05	0.000595827
SUCLG2	4.65074e-07	8.40562e-06
RPL6	2.22045e-16	6.6035e-15
ANG	2.22045e-16	6.6035e-15
RPS29	2.22045e-16	6.6035e-15
MYLK	0.000324726	0.00410152
CFL1	2.22045e-16	6.6035e-15
PON3	8.88178e-16	1.86253e-14
CD44	2.22045e-16	6.6035e-15
CALM2	4.44089e-16	1.01735e-14
GPX2	4.44089e-16	1.01735e-14
IER3	2.22045e-16	6.6035e-15
CLDN1	2.22045e-16	6.6035e-15
ATP1B3	4.44089e-16	1.01735e-14
DECR1	4.44089e-16	1.01735e-14
LRRC32	4.44089e-16	1.01735e-14
IFI27	2.22045e-16	6.6035e-15
KHK	7.50654e-06	0.000119322
GAPDH	2.22045e-16	6.6035e-15
SERPINA6	0.000686677	0.0082806
HNRNPA1	2.22045e-16	6.6035e-15
SERPINA1	2.22045e-16	6.6035e-15
ZYX	2.22045e-16	6.6035e-15
FHL2	0.00080662	0.00961637
SERPINA11	1.80915e-08	3.77447e-07
C6	4.05897e-07	7.44299e-06
SERPINA3	2.22045e-16	6.6035e-15
LMCD1	2.22045e-16	6.6035e-15
HSP90AA1	2.22045e-16	6.6035e-15
CRIP1	2.22045e-16	6.6035e-15
TACC1	8.92276e-06	0.000140199
IGHG4	2.22045e-16	6.6035e-15
IGHA1	2.22045e-16	6.6035e-15
IGHG1	2.22045e-16	6.6035e-15
IGHG3	2.22045e-16	6.6035e-15
DPYSL2	2.36896e-06	4.00293e-05
MCAM	3.25597e-05	0.000470468
HSPA8	2.22045e-16	6.6035e-15
SERF2	2.22045e-16	6.6035e-15
THBS1	1.11022e-16	6.6035e-15
B2M	2.22045e-16	6.6035e-15
GATM	4.44089e-16	1.01735e-14
AQP9	3.37618e-07	6.26115e-06
ANXA2	2.22045e-16	6.6035e-15
RPLP1	2.22045e-16	6.6035e-15
ALDH2	2.22045e-16	6.6035e-15
SPOCK2	0.000670425	0.00809894
ISLR	2.40749e-05	0.000354444
KLRB1	1.79717e-05	0.000270517
S100A16	0.00081903	0.00975011
YBX3	1.49713e-07	2.8914e-06
RND3	2.22045e-16	6.6035e-15
RPS17	2.22045e-16	6.6035e-15
EMP1	2.22045e-16	6.6035e-15
SLCO1B3	4.44089e-16	1.01735e-14
NCOA7	4.44089e-16	1.01735e-14
RPS2	2.22045e-16	6.6035e-15
DPYS	1.20022e-07	2.33711e-06
ACKR3	8.88178e-16	1.86253e-14
NPW	2.22045e-16	6.6035e-15
FBLN5	2.22045e-16	6.6035e-15
SLC38A2	2.22045e-16	6.6035e-15
RND1	2.22045e-16	6.6035e-15
TUBA1B	2.22045e-16	6.6035e-15
RPS15A	2.22045e-16	6.6035e-15
TUBA1A	4.44089e-16	1.01735e-14
NACA	4.44089e-16	1.01735e-14
ACSM2A	1.78174e-05	0.000268603
NIBAN2	4.44089e-16	1.01735e-14
NCL	4.64773e-07	8.40562e-06
TNS1	2.22045e-16	6.6035e-15
KRT7	2.22045e-16	6.6035e-15
GUK1	8.88178e-16	1.86253e-14
SELENBP1	2.86894e-06	4.78841e-05
KRT8	2.22045e-16	6.6035e-15
HSP90B1	2.22045e-16	6.6035e-15
TRBC1	0.000438283	0.00543509
KRT18	2.22045e-16	6.6035e-15
IGHM	2.22045e-16	6.6035e-15
JUN	8.88178e-16	1.86253e-14
CDC42	6.12564e-06	9.86176e-05
CES1	2.22045e-16	6.6035e-15
IGFBP6	3.86864e-06	6.34687e-05
ECHDC2	6.14768e-06	9.88054e-05
MT2A	2.22045e-16	6.6035e-15
MT1X	2.22045e-16	6.6035e-15
TXNDC5	2.22045e-16	6.6035e-15
CES2	3.26304e-07	6.0789e-06
ABCB4	2.22045e-16	6.6035e-15
TAT	2.22045e-16	6.6035e-15
ATP1B1	2.82745e-05	0.000413296
CREM	0.000430585	0.0053518
HP	2.22045e-16	6.6035e-15
CYBA	4.44089e-16	1.01735e-14
PHLDA1	2.22045e-16	6.6035e-15
RPL13	2.22045e-16	6.6035e-15
SERPINF2	2.22045e-16	6.6035e-15
SERPINF1	7.98097e-08	1.5747e-06
LUM	2.22045e-16	6.6035e-15
HAL	2.22045e-16	6.6035e-15
DHRS7	4.44089e-16	1.01735e-14
RPL26	2.22045e-16	6.6035e-15
CYP7A1	3.33549e-05	0.000480262
HABP2	3.60461e-07	6.64709e-06
RPLP0	4.44089e-16	1.01735e-14
VTN	1.11022e-16	6.6035e-15
RPL23A	2.22045e-16	6.6035e-15
RAN	8.88178e-16	1.86253e-14
RPL23	2.22045e-16	6.6035e-15
RPL19	2.22045e-16	6.6035e-15
IL32	2.22045e-16	6.6035e-15
G6PC	2.22045e-16	6.6035e-15
RPL27	2.22045e-16	6.6035e-15
COL1A1	2.22045e-16	6.6035e-15
ITM2B	2.22045e-16	6.6035e-15
CXCL2	2.22045e-16	6.6035e-15
EIF1	2.22045e-16	6.6035e-15
CCDC85B	0.000322455	0.00407598
KCTD12	9.47938e-07	1.65831e-05
APOH	1.11022e-16	6.6035e-15
ITGBL1	4.44089e-16	1.01735e-14
RPL38	2.22045e-16	6.6035e-15
LHFPL6	0.000112839	0.00151161
COL4A1	2.22045e-16	6.6035e-15
PTGR1	0.000304963	0.00386083
COL4A2	2.22045e-16	6.6035e-15
SOCS3	4.44089e-16	1.01735e-14
DEFB1	4.44089e-16	1.01735e-14
PDGFRA	4.44089e-16	1.01735e-14
RNASE4	4.44089e-16	1.01735e-14
SLC12A2	8.04076e-05	0.00109783
ACTG1	2.22045e-16	6.6035e-15
RNASE1	4.44089e-16	1.01735e-14
IL1R1	4.44089e-16	1.01735e-14
HBA2	2.22045e-16	6.6035e-15
P4HB	2.22045e-16	6.6035e-15
DCXR	2.22045e-16	6.6035e-15
NFKBIA	2.22045e-16	6.6035e-15
CTNNB1	0.000259233	0.00332304
AL627171.2	5.2546e-08	1.05071e-06
MT1A	2.22045e-16	6.6035e-15
C1QC	2.22045e-16	6.6035e-15
LGALS3	2.22045e-16	6.6035e-15
MAFK	3.35185e-06	5.55475e-05
TTR	1.11022e-16	6.6035e-15
RPL17	2.22045e-16	6.6035e-15
ACAA2	0.00028525	0.00363094
CHCHD2	2.29572e-05	0.000339516
CYB5A	2.22045e-16	6.6035e-15
BSG	4.38584e-08	8.8332e-07
LTBP2	4.54553e-05	0.00064261
FSTL3	4.44089e-16	1.01735e-14
FOS	2.22045e-16	6.6035e-15
CDO1	1.64205e-05	0.000250081
RPS15	2.22045e-16	6.6035e-15
PTP4A3	1.76959e-05	0.000267264
FGL2	3.20399e-06	5.3151e-05
REEP6	4.51762e-07	8.18312e-06
GADD45B	8.60738e-06	0.00013566
LRG1	2.22045e-16	6.6035e-15
CLIC1	2.34946e-08	4.84609e-07
RPL36	2.22045e-16	6.6035e-15
C3	1.11022e-16	6.6035e-15
PPP1CB	3.8682e-08	7.84028e-07
RPS28	2.22045e-16	6.6035e-15
ANGPTL4	3.05868e-07	5.71771e-06
ICAM1	2.22045e-16	6.6035e-15
CRIP2	2.29664e-06	3.88678e-05
LSP1	2.22045e-16	6.6035e-15
CLIC4	2.27406e-07	4.32515e-06
JUNB	2.22045e-16	6.6035e-15
YWHAG	0.000265089	0.00339545
TOB1	2.22045e-16	6.6035e-15
TXNIP	8.91396e-06	0.000140196
TPM4	2.22045e-16	6.6035e-15
BST2	2.22045e-16	6.6035e-15
RPL18A	2.22045e-16	6.6035e-15
SORD	2.22045e-16	6.6035e-15
NPC2	2.22045e-16	6.6035e-15
JUND	2.22045e-16	6.6035e-15
FBN1	8.88178e-16	1.86253e-14
LY6E	2.22045e-16	6.6035e-15
KLKB1	2.22045e-16	6.6035e-15
EEF2	2.22045e-16	6.6035e-15
LCP1	8.46857e-05	0.00115057
RPL4	2.22045e-16	6.6035e-15
ZFP36	2.22045e-16	6.6035e-15
RPS16	2.22045e-16	6.6035e-15
LTBP4	4.44089e-16	1.01735e-14
CYP2A6	2.22045e-16	6.6035e-15
BTG1	1.5863e-06	2.71979e-05
RPL22L1	5.30836e-05	0.00074275
RPS19	2.22045e-16	6.6035e-15
EHHADH	2.56567e-07	4.8741e-06
IFI6	3.85472e-06	6.33039e-05
SDSL	3.69827e-06	6.09181e-05
APOE	2.22045e-16	6.6035e-15
ATP6V0C	2.22045e-16	6.6035e-15
MFGE8	4.44089e-16	1.01735e-14
APOC1	1.11022e-16	6.6035e-15
APOC4	4.44089e-16	1.01735e-14
APOC2	2.22045e-16	6.6035e-15
MYH11	2.22045e-16	6.6035e-15
TBCA	1.56194e-08	3.26703e-07
SULT2A1	4.44089e-16	1.01735e-14
TNFRSF12A	2.22045e-16	6.6035e-15
FTL	1.11022e-16	6.6035e-15
RPL13A	2.22045e-16	6.6035e-15
ATF5	2.22045e-16	6.6035e-15
EIF4G2	4.44089e-16	1.01735e-14
HIF1A	4.44089e-16	1.01735e-14
RPL28	2.22045e-16	6.6035e-15
AC008760.2	2.22045e-16	6.6035e-15
A1BG	2.22045e-16	6.6035e-15
GEM	2.22045e-16	6.6035e-15
RPS5	2.22045e-16	6.6035e-15
CORO1A	0.000292838	0.00371885
SLC27A5	4.44089e-16	1.01735e-14
SEPHS2	0.000686982	0.0082806
ACADSB	2.20733e-06	3.74531e-05
ETS1	8.35173e-06	0.000132115
MT1E	2.22045e-16	6.6035e-15
PGLYRP2	2.22045e-16	6.6035e-15
CST3	2.22045e-16	6.6035e-15
MYL9	2.22045e-16	6.6035e-15
MT1G	2.22045e-16	6.6035e-15
TGM2	2.22045e-16	6.6035e-15
SERPINA4	3.84853e-07	7.07297e-06
LBP	2.22045e-16	6.6035e-15
SLPI	4.44089e-16	1.01735e-14
SDC4	2.22045e-16	6.6035e-15
CAVIN1	2.22045e-16	6.6035e-15
ANXA11	8.88178e-16	1.86253e-14
EPAS1	4.33921e-08	8.75159e-07
COTL1	2.22045e-16	6.6035e-15
CRISPLD2	2.22045e-16	6.6035e-15
PCK1	1.11022e-16	6.6035e-15
MTHFS	2.51678e-08	5.17164e-07
GNAS	2.22045e-16	6.6035e-15
RPS21	2.22045e-16	6.6035e-15
LOXL4	2.22045e-16	6.6035e-15
ADAMTS1	2.22045e-16	6.6035e-15
COL18A1	2.22045e-16	6.6035e-15
COL6A1	4.44089e-16	1.01735e-14
COL6A2	2.22045e-16	6.6035e-15
PFN1	2.22045e-16	6.6035e-15
FTCD	2.22045e-16	6.6035e-15
SLC13A5	2.22045e-16	6.6035e-15
ARHGDIA	4.44089e-16	1.01735e-14
ASGR2	7.50417e-07	1.33128e-05
YBX1	0.000194465	0.00252045
SERPIND1	6.35832e-06	0.000101962
GABARAP	4.44089e-16	1.01735e-14
IGLC1	2.22045e-16	6.6035e-15
IGLC2	2.22045e-16	6.6035e-15
IGLC3	2.22045e-16	6.6035e-15
MIF	8.46923e-05	0.00115057
GGT5	4.44089e-16	1.01735e-14
RASD1	2.22045e-16	6.6035e-15
LBH	4.44089e-16	1.01735e-14
CDV3	1.95385e-08	4.07117e-07
MFAP4	2.22045e-16	6.6035e-15
TST	2.22045e-16	6.6035e-15
PARK7	3.87233e-05	0.000553176
EIF3E	1.90689e-05	0.000285627
MAP2K3	2.22045e-16	6.6035e-15
LGALS1	4.44089e-16	1.01735e-14
SERPINA10	7.43692e-05	0.00101965
CCL2	2.22045e-16	6.6035e-15
RPL3	2.22045e-16	6.6035e-15
IGF1	4.44089e-16	1.01735e-14
CCL14	4.44089e-16	1.01735e-14
FBLN1	2.22045e-16	6.6035e-15
LIPC	8.88178e-16	1.86253e-14
SNHG29	5.11136e-06	8.28594e-05
COX6A1	2.22045e-16	6.6035e-15
TYMP	4.44089e-16	1.01735e-14
TMSB4X	2.22045e-16	6.6035e-15
PPIB	2.22045e-16	6.6035e-15
NOTCH3	8.88178e-16	1.86253e-14
PLGLB1	2.22045e-16	6.6035e-15
GJA4	4.44089e-16	1.01735e-14
TIMP1	2.22045e-16	6.6035e-15
UBB	3.31739e-07	6.1661e-06
RPS4X	2.22045e-16	6.6035e-15
GRN	4.44089e-16	1.01735e-14
RPL36A	2.22045e-16	6.6035e-15
CYP3A7	2.22296e-05	0.00032965
HMGA1	8.88178e-16	1.86253e-14
ESD	0.000147037	0.00193332
ACSL4	7.12488e-08	1.41089e-06
PGRMC1	2.22045e-16	6.6035e-15
RPL39	2.22045e-16	6.6035e-15
POR	2.93487e-06	4.89347e-05
F9	2.22045e-16	6.6035e-15
BGN	2.22045e-16	6.6035e-15
SSR4	2.22045e-16	6.6035e-15
FLNA	2.22045e-16	6.6035e-15
HES4	2.2441e-08	4.64048e-07
CTSZ	2.22045e-16	6.6035e-15
RPL10	2.22045e-16	6.6035e-15
ATP5F1E	4.44089e-16	1.01735e-14
MT-ND1	2.22045e-16	6.6035e-15
MT-ND2	2.22045e-16	6.6035e-15
MT-CO1	2.22045e-16	6.6035e-15
MT-CO2	2.22045e-16	6.6035e-15
RBM47	0.000421818	0.00525481
MT-ATP8	2.22045e-16	6.6035e-15
MT-ATP6	2.22045e-16	6.6035e-15
RPL18	2.22045e-16	6.6035e-15
MT-CO3	2.22045e-16	6.6035e-15
WIPF1	1.49725e-07	2.8914e-06
MT-ND3	2.22045e-16	6.6035e-15
TIMP2	2.22045e-16	6.6035e-15
MT-ND4L	2.22045e-16	6.6035e-15
C1QTNF1	1.41501e-05	0.000216511
MT-ND4	2.22045e-16	6.6035e-15
MT-ND5	2.22045e-16	6.6035e-15
MT-CYB	2.22045e-16	6.6035e-15
MMP2	7.56872e-06	0.000120194
RPS9	2.22045e-16	6.6035e-15
CYTOR	2.22045e-16	6.6035e-15
METTL7B	2.22045e-16	6.6035e-15
PECAM1	2.99921e-08	6.10925e-07
MAN1A1	5.02846e-08	1.00919e-06
CD55	4.23697e-06	6.91647e-05
UBA52	2.22045e-16	6.6035e-15
FOSL2	5.72199e-05	0.000795183
TGFBI	2.22045e-16	6.6035e-15
HSPB6	4.44089e-16	1.01735e-14
TMPRSS6	3.29144e-05	0.000475174
TFPI	6.10362e-05	0.000843586
TLE5	0.000495866	0.00609831
FAM83A-AS1	4.44089e-16	1.01735e-14
TPI1	2.22045e-16	6.6035e-15
CIRBP	8.88178e-16	1.86253e-14
DDT	0.000296766	0.00375997
GAMT	2.22045e-16	6.6035e-15
CBR1	4.97179e-08	9.99044e-07
MORF4L1	4.44089e-16	1.01735e-14
RPS11	2.22045e-16	6.6035e-15
GRAMD4	1.99397e-06	3.39032e-05
BNIP3L	0.00023289	0.00299474
LITAF	2.22045e-16	6.6035e-15
GYPC	2.44305e-06	4.11115e-05
CKB	2.23759e-07	4.2657e-06
SLC25A5	2.22045e-16	6.6035e-15
TUBB6	4.44089e-16	1.01735e-14
VSIR	0.000446125	0.00551978
EHD1	7.8001e-06	0.000123628
ITGB5	4.50057e-07	8.17032e-06
DDX6	4.07756e-08	8.2442e-07
PDK4	2.22045e-16	6.6035e-15
AIF1	8.89341e-08	1.75262e-06
KLF2	1.45322e-07	2.81634e-06
CYP4F3	0.000106745	0.00143468
PKM	8.62684e-05	0.00117101
DNAJB1	0.000125318	0.00167193
SFPQ	1.1709e-06	2.02883e-05
FXYD5	2.22045e-16	6.6035e-15
DSTN	4.44089e-16	1.01735e-14
MYL12A	2.22045e-16	6.6035e-15
APOLD1	6.16234e-07	1.10159e-05
NME2	4.44089e-16	1.01735e-14
TYROBP	3.21956e-07	6.00473e-06
TCF4	8.88178e-16	1.86253e-14
CAPNS1	1.92461e-06	3.28263e-05
ATP5F1D	8.88178e-16	1.86253e-14
COX7A1	2.22045e-16	6.6035e-15
TAPBP	2.22045e-16	6.6035e-15
ACTN4	2.22045e-16	6.6035e-15
GNG11	4.21198e-06	6.88253e-05
SRPX	8.88178e-16	1.86253e-14
PALM2-AKAP2	1.90025e-05	0.000284894
ITPKC	3.47457e-08	7.05119e-07
RAC1	0.000251277	0.00322612
ORMDL3	3.09697e-07	5.78268e-06
ARL2	1.16344e-05	0.00018038
SET	6.68643e-06	0.000106909
ETS2	2.22045e-16	6.6035e-15
FURIN	0.000776458	0.00929745
TGFB1	4.44089e-16	1.01735e-14
KLF4	4.44089e-16	1.01735e-14
ARHGDIB	9.50862e-05	0.00128431
SOD1	5.27175e-08	1.05285e-06
SDCBP	2.22045e-16	6.6035e-15
HNRNPH1	3.2752e-07	6.09461e-06
ARL6IP1	5.19522e-08	1.04138e-06
TUBA1C	2.22045e-16	6.6035e-15
FOSB	2.22045e-16	6.6035e-15
ARID5B	3.6861e-05	0.000528882
STARD10	8.88178e-16	1.86253e-14
CYP1B1	1.40523e-06	2.41439e-05
EIF4A1	2.22045e-16	6.6035e-15
EHD2	2.25997e-05	0.000334835
NOP53	4.44089e-16	1.01735e-14
LGALS4	4.44089e-16	1.01735e-14
SELENOW	1.63858e-05	0.000249784
EMP3	4.44089e-16	1.01735e-14
NR4A1	2.22045e-16	6.6035e-15
SEL1L3	4.44089e-16	1.01735e-14
CCL5	2.04314e-08	4.2464e-07
FADS1	4.44089e-16	1.01735e-14
MYADM	2.22045e-16	6.6035e-15
NDUFA1	4.44089e-16	1.01735e-14
CEBPB	4.44089e-16	1.01735e-14
RRBP1	4.44089e-16	1.01735e-14
NDUFA13	8.88178e-16	1.86253e-14
NDUFV1	3.42151e-06	5.65873e-05
FKBP1A	4.51759e-07	8.18312e-06
PCOLCE	6.52508e-07	1.16136e-05
AGMO	1.09974e-06	1.91363e-05
CNN2	4.44089e-16	1.01735e-14
ZNF331	0.000180518	0.00234341
STK17B	0.000387311	0.00484709
ATOX1	1.37422e-05	0.000210662
CHCHD10	4.33586e-07	7.90641e-06
THBD	8.88178e-16	1.86253e-14
ERRFI1	2.22045e-16	6.6035e-15
SAMHD1	8.88178e-16	1.86253e-14
ID1	4.44089e-16	1.01735e-14
TIMP3	2.22045e-16	6.6035e-15
ARPC2	8.88178e-16	1.86253e-14
HNRNPK	6.21113e-07	1.10789e-05
ACTR2	5.13036e-05	0.000719691
CIDEB	5.33436e-07	9.60934e-06
YWHAB	0.000505388	0.00621074
F7	2.84514e-08	5.82443e-07
JAG1	7.37316e-05	0.00101175
TP53INP1	5.06506e-05	0.00071114
SUB1	8.48998e-06	0.000134172
PRDX5	4.99412e-07	9.01628e-06
PMEPA1	8.88178e-16	1.86253e-14
SNHG6	6.02577e-07	1.07954e-05
LIMS1	4.41936e-07	8.03181e-06
CDC42EP1	8.88178e-16	1.86253e-14
UPP1	6.5501e-05	0.000901079
MYH9	2.22045e-16	6.6035e-15
BASP1	0.000581157	0.00710451
PLD3	4.44089e-16	1.01735e-14
H3F3B	2.22045e-16	6.6035e-15
HGFAC	2.22045e-16	6.6035e-15
ITGB2	4.72623e-05	0.000666428
PTGIS	4.19428e-07	7.65678e-06
ADA2	0.000173307	0.00226597
CALR	4.44089e-16	1.01735e-14
SPHK1	5.77263e-05	0.000801539
CFHR4	4.44089e-16	1.01735e-14
UGCG	4.44089e-16	1.01735e-14
DHRS3	4.44089e-16	1.01735e-14
TAX1BP3	7.42899e-08	1.46934e-06
SELENOM	4.44089e-16	1.01735e-14
VCAM1	4.44089e-16	1.01735e-14
C1RL	3.64954e-06	6.02975e-05
COL6A3	8.88178e-16	1.86253e-14
TUBB4B	2.22045e-16	6.6035e-15
PPP1R3G	1.73112e-08	3.61628e-07
VPS28	1.00857e-06	1.75686e-05
PSAT1	0.000722819	0.00869335
FASN	1.99555e-05	0.000297817
ATF4	4.44089e-16	1.01735e-14
ADGRE5	4.44089e-16	1.01735e-14
TSC22D1	2.12266e-05	0.000315348
ECH1	1.35972e-05	0.000208635
SAT1	9.30488e-07	1.63127e-05
ASPG	4.44089e-16	1.01735e-14
MRC1	2.22045e-16	6.6035e-15
WWTR1	1.13646e-06	1.97543e-05
MVP	0.000141668	0.00186873
SERINC2	2.22045e-16	6.6035e-15
TNFRSF1A	1.47906e-07	2.86303e-06
MSN	3.66229e-06	6.04472e-05
TSC22D3	2.22045e-16	6.6035e-15
DUSP6	2.22045e-16	6.6035e-15
IRS2	2.29784e-06	3.88678e-05
PEA15	4.44089e-16	1.01735e-14
DDX5	2.22045e-16	6.6035e-15
RNASEK	4.44089e-16	1.01735e-14
NID1	1.19778e-07	2.33514e-06
TLN1	3.72955e-07	6.86201e-06
MAFF	2.22045e-16	6.6035e-15
EPB41L4B	2.22045e-16	6.6035e-15
CYP2B6	1.81326e-06	3.09917e-05
CAV2	9.85644e-05	0.00132909
FABP5	4.44089e-16	1.01735e-14
RELN	2.26812e-06	3.84445e-05
SLC51A	0.000164373	0.00215779
C12ORF57	9.16028e-07	1.6111e-05
TMEM123	2.22045e-16	6.6035e-15
ANXA6	2.22045e-16	6.6035e-15
COX7A2	1.5521e-06	2.66394e-05
MIDN	2.22045e-16	6.6035e-15
HMOX1	4.44089e-16	1.01735e-14
CPVL	0.000575372	0.00703905
HAO1	1.28992e-05	0.000198858
LST1	0.000486121	0.00599198
CERS2	8.88178e-16	1.86253e-14
PFKFB3	2.22045e-16	6.6035e-15
IER5	9.38662e-08	1.84537e-06
RNF145	2.96707e-07	5.56555e-06
CTSH	2.72031e-05	0.000397991
GBA	6.48854e-05	0.000894113
GDF15	2.22045e-16	6.6035e-15
TNFRSF21	1.92381e-05	0.000287635
ELK3	2.60803e-05	0.000382248
MYH10	2.62888e-07	4.98839e-06
UGP2	5.86062e-05	0.000812378
SPON1	5.22245e-08	1.04556e-06
A1CF	6.50106e-05	0.000895085
PFKL	5.48e-05	0.000764803
PFDN5	4.02542e-08	8.14885e-07
SYT7	8.03747e-05	0.00109783
ABHD2	2.3822e-08	4.90743e-07
MXRA7	3.31026e-08	6.73446e-07
SLA	4.14091e-05	0.000589485
ACADS	8.88178e-16	1.86253e-14
PCBP2	5.78292e-06	9.35606e-05
GPC1	0.000367186	0.00460933
SLC25A6	4.44089e-16	1.01735e-14
TCEAL9	8.88178e-16	1.86253e-14
PPDPF	2.22045e-16	6.6035e-15
SSR3	2.68398e-07	5.07529e-06
BTF3	2.41107e-06	4.0657e-05
SKIL	3.19327e-05	0.000462635
TPM1	2.22045e-16	6.6035e-15
BAZ1A	5.9795e-08	1.18984e-06
PRDX4	0.000225744	0.00290972
NFATC2	8.88178e-16	1.86253e-14
VEGFA	3.134e-05	0.000454451
DYNLL1	2.22045e-16	6.6035e-15
LAMTOR4	2.02245e-05	0.000301282
DUSP5	4.11603e-07	7.53916e-06
IFNGR2	2.22045e-16	6.6035e-15
OAZ1	0.000360688	0.00453125
YWHAH	6.53568e-06	0.000104601
TRIR	4.44089e-16	1.01735e-14
CD9	6.15766e-07	1.10159e-05
CD93	4.44089e-16	1.01735e-14
ECM1	4.44089e-16	1.01735e-14
SGMS2	2.22045e-16	6.6035e-15
PXDC1	2.22045e-16	6.6035e-15
POLR2L	2.9302e-08	5.99106e-07
GLYCTK	0.000199527	0.00258402
CAP1	3.92726e-07	7.20956e-06
HNRNPAB	1.06644e-05	0.00016597
ABL2	2.73246e-06	4.56995e-05
VEGFB	0.000170739	0.00223418
LAMP2	2.22045e-16	6.6035e-15
ARF6	4.44089e-16	1.01735e-14
INF2	4.44089e-16	1.01735e-14
ENTPD5	0.000808431	0.00963095
SIGIRR	2.21488e-08	4.58584e-07
ADAMTS4	2.22045e-16	6.6035e-15
SLC25A25	3.31826e-05	0.000478202
WDR13	8.88178e-16	1.86253e-14
ELOB	8.88178e-16	1.86253e-14
RABAC1	0.000513262	0.00629804
SSR2	6.0051e-05	0.0008317
FXYD1	9.61854e-05	0.00129809
HERPUD1	5.68699e-05	0.000790991
CD68	4.44089e-16	1.01735e-14
PLVAP	4.44089e-16	1.01735e-14
F13B	0.000164852	0.00216235
FUOM	2.22045e-16	6.6035e-15
RPL36AL	0.000666868	0.00806192
ABAT	7.75623e-06	0.000123052
VAPA	8.88178e-16	1.86253e-14
NR0B2	2.30032e-05	0.00033989
ADH5	2.93999e-08	6.00357e-07
IER2	0.000251807	0.00323038
SDHD	2.22045e-16	6.6035e-15
SERINC1	9.20066e-07	1.61646e-05
ARPC5	2.22045e-16	6.6035e-15
RNF130	2.22045e-16	6.6035e-15
EDF1	2.21943e-05	0.000329425
FKBP5	3.68862e-07	6.79434e-06
SLC25A3	4.44089e-16	1.01735e-14
NCK2	7.31842e-06	0.000116558
LDLR	2.00624e-08	4.175e-07
SLC25A15	2.80777e-06	4.6911e-05
GNAI2	4.44089e-16	1.01735e-14
UGDH	1.94358e-05	0.000290325
CNN3	5.8473e-05	0.000811219
NUCKS1	9.9374e-08	1.94663e-06
EPHX2	8.97888e-07	1.5809e-05
PPP1R18	2.30709e-05	0.000340581
HCLS1	1.64484e-05	0.000250272
SLCO2B1	0.000145253	0.00191293
UQCR11	1.98613e-07	3.81747e-06
CSNK1A1	2.33045e-08	4.81294e-07
PMP22	2.16474e-07	4.13646e-06
UQCRC1	6.10639e-05	0.000843586
DHODH	1.82679e-07	3.51532e-06
SCPEP1	4.44089e-16	1.01735e-14
SH3BGRL	1.77467e-05	0.000267785
SHMT1	3.09726e-05	0.000449522
VASN	3.69305e-06	6.08934e-05
GPX4	4.08958e-06	6.68922e-05
MCRIP1	1.16976e-06	2.02883e-05
CLK1	9.77295e-06	0.000152532
PGM1	0.000165718	0.00217196
LCAT	0.000127802	0.00170091
VMP1	2.22045e-16	6.6035e-15
BRD4	1.26647e-06	2.18056e-05
CDC42EP3	0.000109474	0.00146894
PCBP1	4.44089e-16	1.01735e-14
ARID5A	5.33103e-07	9.60934e-06
LAD1	0.000127037	0.00169211
AGRN	2.70332e-06	4.53047e-05
ADM	4.44089e-16	1.01735e-14
PGK1	6.9563e-08	1.37918e-06
CCDC71L	4.84763e-06	7.89756e-05
CRYZ	0.000757708	0.00908624
STBD1	6.65502e-08	1.32265e-06
IRF2BP2	3.20645e-05	0.000463723
EDNRB	9.60969e-06	0.000150271
GNPTG	1.7994e-05	0.000270517
SRI	0.000828707	0.00984382
TNFSF10	0.000205019	0.00265304
SDHB	2.09065e-07	4.00894e-06
ELF3	2.74595e-07	5.18048e-06
CYP4V2	8.88178e-16	1.86253e-14
EIF4G1	2.22045e-16	6.6035e-15
MAFB	3.7398e-06	6.14783e-05
SLC7A2	2.1574e-06	3.66439e-05
AC020916.1	0.000228053	0.00293717
MYL12B	2.22045e-16	6.6035e-15
ATF3	2.22045e-16	6.6035e-15
XBP1	0.000114403	0.00153131
H2AFJ	4.99783e-05	0.000702907
CLEC11A	0.000344059	0.00433232
YPEL2	1.35748e-05	0.000208488
PSMA2	1.76866e-05	0.000267264
IDH2	0.000288202	0.00366567
IL6ST	4.44089e-16	1.01735e-14
TMEM45B	1.07733e-07	2.10532e-06
ACTR3	2.97688e-05	0.000433589
HM13	9.00403e-05	0.00121918
PEMT	9.25826e-07	1.62484e-05
LAMA2	2.70029e-06	4.53004e-05
AASS	6.14939e-06	9.88054e-05
HNRNPD	2.43019e-06	4.09371e-05
APMAP	4.78365e-05	0.000673365
BCAR1	0.000176937	0.00230626
SLC3A2	0.000457042	0.00564631
RABL6	2.54675e-05	0.000373937
RAB17	8.36014e-05	0.00113859
SOCS2	2.54017e-08	5.21317e-07
SERPINB9	2.24229e-07	4.26969e-06
FILIP1L	9.89317e-06	0.000154261
CD163	6.91098e-08	1.37186e-06
ACSS3	2.84084e-05	0.000414883
RGCC	4.44089e-16	1.01735e-14
TSPO	0.000180046	0.00233913
HSPH1	1.75358e-07	3.37842e-06
SERPINH1	0.000587646	0.00716242
HLA-DMB	0.00013763	0.0018184
IRF1	7.05889e-06	0.000112535
RANGAP1	3.09436e-05	0.0004495
SERTAD1	2.22045e-16	6.6035e-15
GK	3.20412e-05	0.000463723
HYAL2	8.88178e-16	1.86253e-14
SIAH2	1.99838e-07	3.83649e-06
GNMT	2.59505e-06	4.35796e-05
EFHD1	2.22045e-16	6.6035e-15
ZNHIT1	8.38482e-05	0.001141
ABI3BP	0.000633021	0.00766406
CYB5R3	4.44089e-16	1.01735e-14
CALM1	8.88178e-16	1.86253e-14
PRNP	8.88178e-16	1.86253e-14
ACTN1	0.000306911	0.0038825
GPR183	1.43997e-07	2.79398e-06
SELENOO	4.75907e-06	7.761e-05
FKBP11	8.88178e-16	1.86253e-14
SEC61G	3.40546e-05	0.000489905
MMP19	2.97678e-05	0.000433589
GPAM	2.52844e-05	0.000371915
GGCX	0.000454115	0.0056144
CEBPA	0.000488779	0.0060202
NFIL3	0.000491908	0.00605419
NUPR1	0.000795066	0.00949247
IL4R	4.95765e-06	8.05274e-05
SRP9	6.17533e-07	1.10271e-05
ATP6V0D1	2.33616e-05	0.000344252
COX8A	2.22045e-16	6.6035e-15
MT1F	2.22045e-16	6.6035e-15
VAMP5	2.22045e-16	6.6035e-15
IFNGR1	0.000412366	0.0051449
NPC1L1	1.7909e-06	3.06415e-05
GPI	5.45572e-08	1.08827e-06
CITED4	8.88178e-16	1.86253e-14
C1ORF198	1.15509e-06	2.00568e-05
SPTBN1	1.39513e-08	2.92186e-07
ATP6V0B	3.74593e-05	0.000535587
SRP14	0.000585864	0.00715136
ALDH4A1	2.38843e-06	4.03168e-05
KLF9	4.40397e-07	8.02167e-06
SNRPN	0.000397376	0.00496545
TCIM	1.89742e-05	0.00028473
ARPC3	4.44089e-16	1.01735e-14
ERGIC1	3.73922e-05	0.00053544
CSTB	1.51761e-07	2.92725e-06
MYO1C	6.32378e-05	0.000872881
SLC38A10	2.22045e-16	6.6035e-15
F2RL1	4.10477e-05	0.000584848
HAGH	0.000568203	0.00695655
WSB1	0.00013246	0.00175719
NDUFA10	0.000343158	0.0043243
AP2S1	0.000674391	0.00814084
SCO2	0.000409482	0.00511281
CAPN2	8.88178e-16	1.86253e-14
OST4	8.88178e-16	1.86253e-14
NFIA	1.30908e-05	0.000201622
UQCRB	0.000141171	0.00186368
PANK1	3.89472e-06	6.38326e-05
RELL1	7.59771e-05	0.00103995
ABL1	0.000425853	0.00530104
EMD	2.04008e-05	0.00030363
TRIM47	8.50893e-07	1.50138e-05
ABCC2	0.000126834	0.00169078
CAVIN2	3.96105e-06	6.48546e-05
SLC2A3	2.63931e-07	5.00238e-06
PLPP3	9.01516e-05	0.00121967
RALY	1.15241e-05	0.00017884
STAT2	0.00010244	0.00137909
MPEG1	3.10044e-06	5.15902e-05
TMEM59	0.000178231	0.00231923
TCEAL4	0.00014584	0.00191912
ZC3H13	2.22045e-16	6.6035e-15
TSPAN4	5.82625e-06	9.40755e-05
NME4	3.4529e-08	7.01592e-07
NFATC1	0.000646436	0.00782069
NDRG2	5.00605e-05	0.00070346
SHMT2	4.15901e-05	0.000591546
PROS1	7.55403e-08	1.49226e-06
TMEM173	4.44089e-16	1.01735e-14
HMGCS1	0.000582323	0.00711345
EIF3B	5.33772e-05	0.000746219
EGFR	2.718e-06	4.55043e-05
ROCK1	0.000237354	0.00304976
GSTO1	2.22045e-16	6.6035e-15
ATP2B4	8.84241e-05	0.00119828
SLC9A3R1	0.00017607	0.00229842
MTHFD2	4.44089e-16	1.01735e-14
C11ORF54	7.11346e-07	1.26471e-05
METRNL	8.60902e-06	0.00013566
F10	0.000275109	0.00351353
CCDC107	0.000296337	0.00375745
GYS2	9.35718e-07	1.63868e-05
TJP2	2.22045e-16	6.6035e-15
TNFAIP2	0.000476808	0.00588605
ATP5F1B	0.000600261	0.00729986
GJA1	5.74244e-07	1.02991e-05
BRI3	5.10347e-06	8.28135e-05
ATP5MD	4.44089e-16	1.01735e-14
MDH1	0.00038545	0.00483119
AMDHD1	0.000803332	0.00958416
FAT1	2.22045e-16	6.6035e-15
RNASEH2C	0.000612171	0.00743365
SBNO2	5.13748e-05	0.000720072
LMO4	0.000147235	0.00193436
TMEM86B	0.00011828	0.00158191
SLC22A18	0.00021542	0.00278543
SPTSSA	1.72226e-05	0.00026108
ABCB1	2.154e-07	4.12076e-06
PRDX3	2.22045e-16	6.6035e-15
FGGY	1.21648e-06	2.09891e-05
EIF3F	2.22045e-16	6.6035e-15
TKT	9.86682e-07	1.7224e-05
SLC22A10	2.22045e-16	6.6035e-15
NDUFB3	8.24661e-07	1.45824e-05
ARL6IP4	0.000130909	0.00173802
SEPTIN2	0.000750907	0.00901129
HNRNPU	4.44089e-16	1.01735e-14
HNRNPC	2.05209e-05	0.000305142
EIF5A	2.22045e-16	6.6035e-15
IFI30	0.00072033	0.00866979
LGALS3BP	1.48086e-05	0.000226163
ATP5MC2	8.88178e-16	1.86253e-14
NOP58	1.18038e-06	2.04092e-05
BCO2	2.55235e-05	0.000374423
ECHDC3	2.22045e-16	6.6035e-15
SNRPB	3.41593e-07	6.32769e-06
KRTCAP2	1.86904e-05	0.000280729
C5AR1	0.000185753	0.00240944
ATP5PD	2.22045e-16	6.6035e-15
YWHAE	2.22045e-16	6.6035e-15
SPON2	9.27934e-08	1.82647e-06
COMT	2.22045e-16	6.6035e-15
ANO1	2.80861e-07	5.28396e-06
COX17	0.000385974	0.00483405
MBNL1	1.95631e-06	3.33321e-05
PLAT	0.000275167	0.00351353
HMGB1	1.96188e-06	3.33923e-05
ATP5ME	0.000631104	0.00764653
RNH1	7.77463e-05	0.00106327
SPRY1	9.57238e-08	1.87963e-06
SRSF3	9.95242e-05	0.00134093
MAP2K1	1.2838e-07	2.49689e-06
TLE3	0.00044399	0.00549752
EBPL	3.15169e-06	5.23895e-05
GBP1	0.000232841	0.00299474
SYPL1	5.88735e-08	1.17293e-06
GPT2	5.51366e-07	9.89961e-06
CCT4	3.91447e-05	0.000558709
TCP1	1.25944e-05	0.000194343
IL1RAP	4.44089e-16	1.01735e-14
NFE2L2	5.47035e-07	9.83264e-06
ACP5	3.15575e-06	5.24039e-05
ROCK2	0.000104531	0.00140608
AHR	1.30181e-07	2.52891e-06
MATN2	0.000523057	0.00641342
PSME1	0.000177077	0.00230626
SREBF1	0.000822245	0.00977416
SEC61B	8.88178e-16	1.86253e-14
GADD45A	7.34083e-06	0.000116802
COX5B	8.30889e-07	1.46767e-05
SARS	1.17054e-05	0.000181309
SERPINB1	2.22045e-16	6.6035e-15
H2AFZ	1.8235e-06	3.11341e-05
ACADVL	1.21491e-06	2.09841e-05
COX5A	0.000618435	0.00750414
SEM1	5.9197e-06	9.549e-05
SHC1	0.000288856	0.00367112
TUBB2A	2.22045e-16	6.6035e-15
GNA13	4.44089e-16	1.01735e-14
ARFRP1	3.5772e-05	0.000514159
POLR2G	6.66395e-05	0.000915201
ECI1	4.70624e-05	0.000664182
CEMIP2	2.95357e-05	0.000430961
CCNL1	1.74264e-05	0.00026368
KLF10	0.000553433	0.0067808
IPO7	4.17218e-05	0.000592904
ILK	4.41679e-07	8.03181e-06
PRRC2A	2.01213e-05	0.000300017
TIMM13	5.57286e-05	0.000776438
KCNAB2	2.05125e-08	4.25785e-07
P4HA1	8.88178e-16	1.86253e-14
LIFR	0.000511841	0.00628532
PTPA	0.000778626	0.00931659
SEC11C	1.79882e-05	0.000270517
ASAH1	4.44089e-16	1.01735e-14
SELENOF	2.80543e-08	5.75035e-07
SLC35C1	6.04267e-06	9.73776e-05
UBL5	4.44089e-16	1.01735e-14
EIF3K	0.000387755	0.00484894
C1ORF43	8.88178e-16	1.86253e-14
FUS	0.000430503	0.0053518
NEDD4L	8.88178e-16	1.86253e-14
STOM	0.000821239	0.0097693
B4GALT1	0.000274918	0.00351353
PHLDA2	4.44089e-16	1.01735e-14
NDUFB9	0.000129849	0.00172535
IL6R	0.00028507	0.00363094
C15ORF39	0.00073351	0.00881546
HLA-F	2.22045e-16	6.6035e-15
IDS	1.55593e-05	0.000237407
PEPD	0.000792037	0.00946321
TMEM205	1.2596e-06	2.17102e-05
CTSC	0.000435056	0.00540327
NDUFC1	1.30259e-06	2.24039e-05
CCL15	2.78944e-07	5.25647e-06
JAK1	1.7428e-06	2.98498e-05
ACAT2	0.00010962	0.00146969
ENO3	3.73052e-06	6.13875e-05
TSC22D2	9.70878e-07	1.69662e-05
STAT1	3.71746e-05	0.000532915
HNF4A	1.69611e-05	0.000257354
FAM102A	2.81049e-07	5.28396e-06
GLIPR1	6.57412e-05	0.000903623
PRKAR1A	1.01278e-05	0.000157769
SPART	0.000415182	0.00517608
ZBTB7A	8.33824e-05	0.00113655
CSNK1D	3.34568e-07	6.21163e-06
TBCD	9.31356e-05	0.001259
PPP2CA	0.000712109	0.00857715
SNX3	0.000219795	0.00283975
FOLR2	1.6581e-05	0.000252055
POLR2A	0.000736717	0.0088475
CAPZB	0.000128241	0.00170538
PLIN5	5.42761e-05	0.000758139
MID1IP1	9.69547e-08	1.90151e-06
BCL2L1	4.04193e-05	0.000576398
ATP6V0A1	2.31313e-05	0.000341165
RPRD1B	3.06943e-05	0.000446672
G3BP2	0.000619357	0.00750975
LRP1	0.000135433	0.00179244
CD2BP2	3.30276e-05	0.000476388
APRT	4.44542e-05	0.000629002
WDR1	8.88178e-16	1.86253e-14
NRIP1	2.15012e-07	4.11814e-06
INTS11	0.000436984	0.00542308
BZW1	8.88178e-16	1.86253e-14
ELF1	4.94898e-06	8.04663e-05
SMAD7	0.000791656	0.00946321
TCEA3	0.000776153	0.00929745
MRPL33	8.88178e-16	1.86253e-14
ALAD	8.09625e-06	0.000128198
SLC20A1	2.13172e-08	4.41927e-07
MZT2B	4.15959e-07	7.61044e-06
HDHD3	2.27206e-05	0.000336321
CYP4F2	0.000274522	0.00351352
ARF1	0.000144145	0.00189987
POLD4	3.46117e-07	6.397e-06
MAPKAPK2	1.68433e-05	0.000255804
BCL6	4.39905e-05	0.000623519
SARAF	0.000177093	0.00230626
PKLR	1.20511e-05	0.000186311
PTTG1IP	5.7959e-06	9.36778e-05
PLOD2	2.53956e-05	0.000373215
ISG15	8.64446e-05	0.00117243
MAN2C1	6.09946e-05	0.000843586
PDXK	1.11207e-05	0.000172907
TMEM165	9.64149e-06	0.000150624
MRFAP1	6.30962e-06	0.00010128
CHRNA4	0.000174695	0.0022823
GSDMD	0.000329416	0.00415754
PIK3R1	0.000178891	0.00232598
DDAH2	2.61466e-05	0.000382877
PTP4A2	0.000484315	0.00597422
CASP4	0.000354855	0.00446139
ETFA	0.000593805	0.0072321
ATP5F1C	8.88178e-16	1.86253e-14
CCT2	5.17486e-05	0.00072469
CD99	1.11753e-05	0.000173591
AKIRIN1	0.000295336	0.00374767
