# Supplementary material for: Probabilistic embedding, clustering, and alignment for integrating spatial transcriptomics data with PRECAST
Source: Nat Commun. 2023 Jan 18;14:296. doi: 10.1038/s41467-023-35947-w (PMC9849443; doi:10.1038/s41467-023-35947-w)
Supplement: Supplementary file 6 — Source Data [file 41467_2023_35947_MOESM6_ESM.xlsx]

## Sheet: Fig 1c
Simulation summary statisitcs: In simulations, only PRECAST estimated the slide-specifc embeddings V. We evaluated the CCor(V) with underlying truth in scenarios 1 and 2 in Fig. 1c.
Scenario	Batch effect	Method	median F1 score	median ARI	median CCor(V)
1	Low	PRECAST	0.59	0.67	0.39
1	Low	Seurat V3	0.53	0.61	-
1	Low	Harmony	0.53	0.38	-
1	Low	fastMNN	0.52	0.55	-
1	Low	Scanorama	0.52	0.36	-
1	Low	scGen	0.51	0.05	-
1	Low	scVI	0.51	0.05	-
1	Low	MEFISTO	0.53	0.04	-
1	Low	PASTE	0.5	0.01	-
1	Middle	PRECAST	0.58	0.64	0.37
1	Middle	Seurat V3	0.53	0.6	-
1	Middle	Harmony	0.53	0.3	-
1	Middle	fastMNN	0.52	0.51	-
1	Middle	Scanorama	0.52	0.32	-
1	Middle	scGen	0.51	0.04	-
1	Middle	scVI	0.51	0.1	-
1	Middle	MEFISTO	0.53	0.03	-
1	Middle	PASTE	0.5	0.01	-
1	High	PRECAST	0.57	0.59	0.35
1	High	Seurat V3	0.52	0.57	-
1	High	Harmony	0.53	0.1	-
1	High	fastMNN	0.52	0.41	-
1	High	Scanorama	0.52	0.29	-
1	High	scGen	0.51	0.05	-
1	High	scVI	0.51	0.12	-
1	High	MEFISTO	0.52	0.05	-
1	High	PASTE	0.5	0.01	-
2	Low	PRECAST	0.59	0.71	0.6
2	Low	Seurat V3	0.52	0.41	-
2	Low	Harmony	0.53	0.58	-
2	Low	fastMNN	0.51	0.56	-
2	Low	Scanorama	0.52	0.37	-
2	Low	scGen	0.51	0.1	-
2	Low	scVI	0.51	0.36	-
2	Low	MEFISTO	0.52	0.41	-
2	Low	PASTE	0.5	0	-
2	Middle	PRECAST	0.57	0.6	0.49
2	Middle	Seurat V3	0.51	0.33	-
2	Middle	Harmony	0.52	0.31	-
2	Middle	fastMNN	0.51	0.27	-
2	Middle	Scanorama	0.51	0.38	-
2	Middle	scGen	0.51	0.07	-
2	Middle	scVI	0.51	0.32	-
2	Middle	MEFISTO	0.51	0.18	-
2	Middle	PASTE	0.49	0.19	-
2	High	PRECAST	0.55	0.52	0.45
2	High	Seurat V3	0.5	0.26	-
2	High	Harmony	0.52	0.23	-
2	High	fastMNN	0.51	0.12	-
2	High	Scanorama	0.51	0.2	-
2	High	scGen	0.51	0.06	-
2	High	scVI	0.51	0.26	-
2	High	MEFISTO	0.51	0.16	-
2	High	PASTE	0.5	0.05	-
3		PRECAST	0.51	0.39
3		Seurat V3	0.5	0.17
3		Harmony	0.5	0.35
3		fastMNN	0.51	0.3
3		Scanorama	0.51	0.28
3		scGen	0.5	0.18
3		scVI	0.51	0.24
3		MEFISTO	0.51	0.28
3		PASTE	0.52	0.29

## Sheet: Fig 2a
Data used for three-dimensional UMAP embeddings and cluster assignments plots of sample ID151674 for PRECAST, Seurat V3, Harmony, and fastMNN in Fig. 2a.
	Coordinates		PRECAST			Seurat V3			Harmony			fastMNN			cluster assignment
Barcodes	coord x	coord y	UMAP1	UMAP2	UMAP3	UMAP1	UMAP2	UMAP3	UMAP1	UMAP2	UMAP3	UMAP1	UMAP2	UMAP3	PRECAST	Seurat V3	Harmony	fastMNN
AAACAAGTATCTCCCA-1	50	102	-2.6886	-6.72146	-4.88366	2.09529	-0.723447	0.939209	-1.25651	0.693195	3.42091	1.05545	-1.41875	-4.07106	4	13	7	2
AAACAATCTACTAGCA-1	3	43	3.4211	-1.78927	-2.62616	1.49238	-0.271101	0.975116	0.482084	1.32093	1.17536	-0.381285	0.811835	-0.343238	1	3	10	1
AAACACCAATAACTGC-1	59	19	4.17229	11.407	1.09625	-2.85288	0.341859	-3.54542	-0.00069193	-1.83651	-5.66039	0.26681	-0.861882	6.7207	5	10	6	10
AAACAGAGCGACTCCT-1	14	94	2.26131	-2.26818	-4.0694	0.747073	-1.63377	-2.75208	-0.117611	1.0251	1.51455	0.31794	0.44756	-1.90915	1	14	7	11
AAACAGCTTTCAGAAG-1	43	9	-3.32133	-2.50199	7.50878	-0.693403	-0.0942776	-0.430565	0.643833	0.538164	-3.19351	0.959207	-0.335401	2.71618	2	2	3	3
AAACAGGGTCTATATT-1	47	13	-5.86358	4.07093	2.81051	-2.9916	3.10753	4.16993	-1.52844	-2.89368	2.72352	0.0493371	-1.80128	-3.55493	7	8	2	6
AAACAGTGTTCCTGGG-1	73	43	2.0469	7.65649	-5.56665	-2.38106	0.505937	-5.34995	0.328029	0.983129	-6.04517	-0.264284	-0.537191	5.83738	3	10	1	10
AAACATTTCCCGGATT-1	61	97	1.9405	-1.4453	-2.573	1.50112	-0.872936	3.25997	-2.06126	-0.337294	4.14989	0.995611	-1.5922	-5.56787	8	7	7	3
AAACCCGAACGAAATC-1	45	115	-4.65595	-7.49958	-5.6849	2.18464	-2.08832	2.81842	-2.02059	0.975984	4.31644	0.471906	-2.04934	-5.45447	4	7	11	6
AAACCGGGTAGGTACC-1	42	28	-5.82841	4.09924	3.25847	-3.26951	3.55805	4.52041	-1.40969	-3.30345	3.67639	-0.120687	-2.14255	-4.67206	7	8	8	9
AAACCGTTCGTCCAGG-1	52	42	4.31344	11.5663	0.885793	-2.34178	0.315946	-2.15428	0.747608	-1.03041	-5.25499	-0.497846	-0.668673	6.83208	5	9	6	10
AAACCTAAGCAGCCGG-1	65	83	-2.37775	-1.36904	8.48627	-0.523071	1.15977	3.49642	-1.82712	-1.19678	3.23393	1.67471	-1.13762	-4.9727	2	4	2	2
AAACCTCATGAAGTTG-1	37	19	-2.80752	-2.57322	8.03459	-0.807833	2.06252	4.00205	-1.16031	-1.65918	2.09398	1.72341	-0.943593	-2.43125	2	4	8	5
AAACGAAGAACATACC-1	6	64	-4.97522	-6.90733	-5.99495	2.84524	-1.82365	0.693973	-0.646612	1.77609	2.63337	-0.874255	-0.512416	-1.68804	4	13	9	9
AAACGAGACGGTTGAT-1	35	79	-2.32058	-1.76938	7.94233	0.493432	0.665623	1.6679	0.461293	-1.0931	2.33832	-0.358747	1.73739	-1.69667	2	3	8	11
AAACGGGCGTACGGGT-1	65	91	2.28373	-3.25689	-2.62708	-0.242914	-0.443093	0.151439	-1.43015	-0.566669	1.32895	2.47655	-0.433689	-1.70306	8	2	7	3
AAACGGTTGCGAACTG-1	67	59	-5.76304	4.17948	3.41018	-2.01114	1.20891	2.7758	-1.58681	-2.32678	2.06403	0.551538	-2.0915	-3.40361	7	12	3	6
AAACTCGGTTCGCAAT-1	66	70	-3.03691	-1.27081	8.55142	-0.766763	0.410154	1.79389	-1.49177	-1.16358	1.28566	2.31912	-0.764103	-2.79309	2	2	2	3
AAACTCGTGATATAAG-1	23	113	2.53103	-1.45941	-4.41792	-0.669539	-1.27736	-3.37474	1.68631	0.884801	-2.74362	1.35582	-0.635169	1.4002	10	6	5	4
AAACTGCTGGCTCCAA-1	45	67	-5.27453	5.23779	3.0595	-1.93903	0.406017	2.83465	0.114811	-0.990067	-0.510238	0.688878	-0.184957	0.59914	7	12	3	7
AAACTTAATTGCACGC-1	64	12	4.97163	11.9126	0.734798	-3.66573	0.725078	-2.60346	0.0016395	-2.73373	-5.43378	0.118821	-1.20441	6.77516	5	9	6	10
AAACTTGCAAACGTAT-1	45	19	-5.35155	5.36318	1.62612	-1.61511	0.971471	1.6179	-0.0446711	-1.18247	-0.483904	0.185653	-1.00696	-0.255664	7	2	3	7
AAAGACATGAAGTTTA-1	0	92	3.44277	-1.57091	-2.84824	0.0700725	-0.7546	-5.75944	1.66479	1.86323	-3.7989	-0.474078	0.487759	3.34668	1	6	5	7
AAAGACCCAAGTCGCG-1	10	48	-3.26007	-7.98295	-4.76383	2.29133	-2.21959	0.213341	0.779612	1.97412	1.33687	-1.48034	1.24496	-0.47393	4	5	4	9
AAAGACTGGGCGCTTT-1	29	15	2.90093	-3.43223	-2.17089	0.86962	0.625963	1.77888	-0.113523	-0.392171	1.24012	0.970718	1.17248	-1.8269	8	3	9	5
AAAGGCCCTATAATAC-1	66	22	4.59084	11.5694	1.14353	-3.05021	0.963108	-0.677235	-0.0361598	-2.92427	-3.98956	-0.406879	-0.802231	4.91922	5	9	6	10
AAAGGCTACGGACCAT-1	62	54	-5.11439	5.54169	3.13702	-2.00535	1.42158	2.26819	-0.0234948	-2.49927	-1.90165	-0.209007	-0.589783	2.4731	7	8	6	7
AAAGGCTCTCGCGCCG-1	55	55	-4.65148	6.25081	2.95052	-2.21112	1.67965	2.14542	0.023053	-2.38521	-2.06305	-0.513225	0.119568	2.89251	7	8	6	10
AAAGGGATGTAGCAAG-1	24	62	-2.93454	-2.74361	8.22085	0.364045	0.737328	2.91624	-0.2313	-1.29985	3.65332	0.291374	0.198361	-3.45594	2	4	8	11
AAAGGGCAGCTTGAAT-1	24	26	3.0435	-1.25569	-3.95359	1.28145	0.100726	-1.4139	1.03283	0.925475	-1.01201	-1.14316	1.44769	2.34386	1	1	8	11
AAAGGTAAGCTGTACC-1	10	106	2.8065	-1.23548	-2.80447	-0.471775	-1.05278	-3.72072	1.82754	0.790087	-2.7802	1.33739	-0.861422	0.231647	10	2	5	4
AAAGTAGCATTGCTCA-1	51	27	3.28266	10.7572	1.45952	-1.82536	1.50645	2.01976	-0.0684519	-2.42577	-2.53892	-0.176023	-0.337298	2.74451	5	8	6	10
AAAGTCACTGATGTAA-1	10	52	-3.37776	-6.62729	-5.51378	2.6407	-1.27036	1.38126	0.0403004	1.57832	3.27279	-0.661192	0.098352	-2.37504	4	13	4	9
AAAGTCGACCCTCAGT-1	37	15	-4.14451	-1.1572	8.26315	-0.563884	-0.0599299	-0.150161	-0.0771101	-0.323672	0.053487	1.80113	-0.344514	-0.128524	2	2	3	5
AAAGTGTGATTTATCT-1	44	94	9.33984	-3.94209	4.39289	1.94302	0.315575	5.42129	-1.53137	-0.732602	4.72182	1.05983	-0.290423	-5.96401	8	7	7	2
AAAGTTGACTCCCGTA-1	42	96	8.62395	-2.92955	4.65887	-0.0953441	-0.351357	0.937908	-1.34228	-1.04672	1.68258	1.84646	-0.0609257	-2.61008	8	2	7	2
AAATAACCATACGGGA-1	14	88	3.34818	-1.79946	-3.50677	1.09267	-1.6086	0.561943	-1.20462	0.576924	1.92121	1.47958	-0.389626	-1.42559	8	2	7	3
AAATACCTATAAGCAT-1	47	69	-3.26149	-2.04652	7.34764	-2.17108	2.02861	3.49054	-1.17653	-2.81667	2.86333	0.419464	-1.58356	-3.0191	7	8	2	6
AAATAGCTTAGACTTT-1	36	106	8.93885	-3.88827	4.31507	0.201394	0.00520613	2.95715	-2.08745	-0.337947	3.39598	1.55249	-0.840857	-4.78698	8	4	11	2
AAATAGGGTGCTATTG-1	53	79	-3.15905	-2.5454	7.51518	-0.814315	1.15126	3.41702	-1.76441	-1.66439	2.48982	1.85737	-1.21447	-3.39827	2	4	2	2
AAATCCGATACACGCC-1	65	87	2.98899	-3.35027	-2.45719	1.80226	0.141511	4.91207	-2.02656	-0.71286	4.36735	1.14873	-0.98231	-6.14254	8	7	7	3
AAATCGTGTACCACAA-1	44	56	1.61791	-0.0765484	-4.65797	-2.22349	0.398851	-5.43002	0.40402	1.01468	-5.79234	-0.404978	0.440941	3.94316	3	10	1	10
AAATCTAGCCCTGCTA-1	53	101	-3.64262	-7.51701	-4.12739	0.425179	-1.84512	0.0932643	-1.50128	0.571239	2.10626	1.95946	-0.810258	-3.24336	4	2	11	2
AAATGATTCGATCAGC-1	21	111	1.34509	-0.931634	-4.30078	-0.548299	-1.0996	-5.61078	1.84623	1.2006	-3.12995	1.53773	-0.212128	0.979531	10	6	5	4
AAATGCTCGTTACGTT-1	16	24	-4.8412	-8.20105	-5.63335	2.40376	-2.27216	0.686819	0.0422666	2.04826	2.01069	-1.50622	-0.272407	-1.18144	4	5	4	9
AAATGGCATGTCTTGT-1	13	69	2.86727	-3.32931	-2.52049	1.92265	-0.158808	-0.156015	1.38662	0.826777	1.12475	-0.54697	1.86166	-1.70024	1	3	4	11
AAATGGCCCGTGCCCT-1	49	17	-3.89421	7.0689	2.0331	-0.995825	-0.200766	-2.2922	0.631134	-0.925335	-4.7579	-0.414663	-0.890518	6.20952	7	9	6	10
AAATGGTCAATGTGCC-1	33	51	-3.35314	-0.971549	8.27811	-2.30542	2.38896	3.37791	-0.852491	-2.35442	2.50724	-0.702847	-0.85576	-2.25522	7	8	8	7
AAATGTGGGTGCTCCT-1	2	54	1.74424	-0.565543	-4.405	-0.245563	-0.269888	-4.11639	1.1168	2.40565	-3.55467	-2.34507	0.763424	3.67847	1	16	10	1
AAATTAACGGGTAGCT-1	34	58	-2.5571	-2.29689	8.55021	-2.38917	2.48035	3.32918	-0.762115	-3.00579	2.70184	-0.630351	-1.33607	-2.17553	7	8	8	7
AAATTACACGACTCTG-1	14	86	2.58309	-2.3937	-3.38014	1.98746	-0.569933	-2.06431	1.11532	1.25665	0.39245	0.349119	0.88367	-0.0743095	1	1	7	11
AAATTACCTATCGATG-1	26	94	2.75277	-1.60624	-2.58442	2.11526	-0.607842	-1.41963	1.03834	0.971644	1.41385	-0.616378	1.22829	-1.0403	8	1	4	11
AAATTGATAGTCCTTT-1	55	31	4.29037	11.7076	0.482581	-2.6229	0.240604	-3.27923	0.119334	-1.74906	-5.21135	-0.183352	-1.13104	6.40346	5	10	6	10
AAATTGCGGCGGTTCT-1	5	19	2.28156	-3.14306	-3.40533	0.293615	-1.28788	-2.18195	0.934698	1.57806	-3.09895	0.307901	0.476715	1.89576	1	1	3	5
AAATTGGTGAGAAGCA-1	15	119	3.80516	11.1054	1.34334	-1.99084	0.0752252	1.57702	-0.0450299	-2.26999	-2.821	0.410724	-0.959862	3.62497	5	12	1	4
AAATTTACCGAAATCC-1	6	90	-3.55237	-6.91154	-5.39115	1.7078	-1.95379	-0.650575	-0.657326	1.37698	1.98668	-0.079231	-1.2036	-2.1488	4	5	11	9
AAATTTGCGGGTGTGG-1	47	33	-5.02563	5.70012	2.70431	-1.15236	-0.106149	-2.11453	0.517502	-0.593204	-4.35745	-0.297142	-0.306165	5.50559	7	9	6	10
AACAACTGGTAGTTGC-1	28	42	-3.01337	-2.30078	8.85584	-0.621036	2.46973	4.46076	-0.341853	-1.88165	3.14957	-0.433568	-0.118402	-3.77799	2	4	8	11
AACAATACATTGTCGA-1	61	37	4.39796	11.7535	0.506016	-3.0446	0.595556	-1.99224	0.205291	-2.36285	-4.94966	-0.243517	-1.07025	6.3741	5	9	6	10
AACAATTACTCTACGC-1	29	25	1.33964	-1.6442	-3.16071	0.48581	0.521869	0.0769319	0.731106	0.126823	-0.216083	-0.458763	1.64102	0.585593	8	3	8	11
AACACACGCTCGCCGC-1	51	93	9.42865	-2.56847	4.9232	0.942183	0.199041	3.51277	-1.70813	-0.758505	3.40386	1.32775	-0.428296	-5.32266	8	7	7	2
AACACGACTGTACTGA-1	9	65	2.93522	-2.15918	-2.71633	2.53741	-1.02229	-0.231876	0.795297	1.87288	1.79387	-1.34019	0.76787	-1.21232	1	13	4	9
AACACGAGACGCGGCC-1	45	21	-5.93297	4.08526	2.93542	-2.40829	2.35007	3.20667	-0.0241937	-2.38866	1.3076	-0.499967	-1.26345	-2.0246	7	8	3	7
AACACGCGGCCGCGAA-1	6	34	1.40193	-0.535667	-4.32943	-0.74205	-0.159244	-3.88073	1.21628	1.84268	-3.20191	-0.707669	0.290075	2.77471	1	16	10	1
AACAGCTGTGTGGCAA-1	59	31	4.34324	11.492	1.09029	-2.9656	0.458394	-2.63098	0.0684079	-1.91804	-5.2998	0.261652	-0.90643	6.59583	5	9	6	10
AACAGGAAATCGAATA-1	15	67	3.23897	-1.84048	-2.48889	0.907967	0.902045	3.01982	0.182644	-0.765661	2.88913	1.21131	0.921271	-3.4598	1	4	4	11
AACAGGATGGGCCGCG-1	29	31	2.56029	-2.77235	-3.80019	-0.14479	0.342259	0.473165	-0.228366	-0.2843	-0.397686	1.91405	-0.156432	-0.130179	2	3	8	5
AACAGGTAGTATGGAT-1	49	113	-4.92363	-7.26395	-5.6608	2.42813	-2.47993	2.13067	-1.98197	1.12989	4.23343	0.337908	-2.30108	-4.71964	4	5	7	6
AACATATCAACTGGTG-1	27	99	7.2851	-2.98918	2.89394	2.01866	-0.530264	-1.29809	0.861369	0.9937	1.57313	-0.656146	1.38728	-0.950357	8	1	11	11
AACATTGAAGTTGATC-1	67	23	4.52182	11.9697	0.116237	-3.43143	0.604665	-2.83536	0.100421	-2.15335	-5.73157	-0.146482	-0.783291	6.93386	5	9	6	10
AACATTGTGACTCGAG-1	64	52	-5.34812	5.35347	2.88417	-1.00325	0.325052	-0.514567	0.320873	-1.87935	-3.43448	-0.0236475	-0.285884	4.22364	7	9	6	10
AACCAAGACTTCTCTG-1	36	24	-3.26313	-2.33252	8.07097	-0.398504	1.30238	3.1846	-0.907975	-1.53477	2.01484	1.62025	-0.503483	-2.85568	2	4	8	5
AACCAGTATCACTCTT-1	6	92	-4.1811	-6.6997	-5.55099	2.87182	-2.2375	2.0951	-0.987499	1.34727	4.37353	-0.514645	-1.17613	-3.93832	4	5	11	9
AACCATAGGGTTGAAC-1	65	11	4.45965	11.7157	0.708559	-2.79856	0.363665	-4.18875	0.0305108	-1.92063	-5.77104	0.3412	-0.964077	6.69448	5	10	6	10
AACCATGGGATCGCTA-1	14	30	-2.97433	-7.22987	-5.00509	1.69123	-0.613302	-2.84036	1.41581	2.15293	-1.83565	-1.94694	1.33377	2.82594	1	1	10	8
AACCCAGAGACGGAGA-1	15	39	-4.9559	-8.03182	-5.4749	2.63705	-2.52393	1.65656	-0.34922	1.75429	3.32232	-1.1479	-0.512108	-2.93163	4	5	4	9
AACCCATCCCATGATC-1	56	14	4.13397	11.3116	1.25054	-2.97424	0.499463	-2.44641	0.073467	-2.1655	-4.51728	0.0583166	-0.813166	5.79598	5	9	6	10
AACCCGACAACCCGTG-1	67	43	4.25836	11.2741	1.45921	-2.82744	1.09904	-0.0142215	-0.0593872	-2.94081	-3.39364	0.29536	-1.1999	3.95407	5	9	6	10
AACCCGAGCAGAATCG-1	57	113	-5.59753	-7.59192	-5.65571	1.28501	-2.58324	1.53689	-2.03932	1.08821	3.63729	0.351975	-2.30243	-4.74916	4	5	11	6
AACCCTACTGTCAATA-1	40	96	9.29952	-3.30042	4.55531	-0.201261	-1.21364	-0.510883	-1.19065	-0.0793038	1.68793	2.31566	-0.478055	-2.67602	8	2	11	3
AACCCTGGTGGAACCA-1	8	70	2.63024	-3.09314	-2.65243	2.31963	-1.11287	-0.915415	0.467797	1.63199	2.26883	-0.866534	0.687644	-2.608	1	1	4	11
AACCGAGCTTGGTCAT-1	24	70	-3.19733	-1.29099	9.0448	1.61453	-0.321337	-1.26239	0.75609	-0.907131	1.66365	-0.858371	1.1869	-1.59121	2	1	8	11
AACCGCTAAGGGATGC-1	46	92	8.74016	-2.42257	4.71267	0.290126	1.76401	4.60127	-1.53198	-1.31338	3.7864	1.91345	-0.0825326	-4.81905	8	4	7	2
AACCGTTGTGTTTGCT-1	12	64	2.13292	-1.78933	-3.11586	2.12272	-0.845372	-0.762471	1.25834	1.62984	1.22105	-1.3769	0.790607	-1.71279	1	1	4	11
AACCTAAAGCCGTCCG-1	0	80	1.79218	-2.28704	-4.07294	-0.744089	-1.15904	-3.50824	1.84077	0.745657	-2.89211	1.10604	-1.16484	2.89566	1	6	5	4
AACCTCGCTTTAGCCC-1	62	82	-3.55458	-0.998354	8.27705	-1.02514	0.563674	1.79531	-1.68164	-1.26651	1.97523	1.39366	-0.937406	-2.50048	2	2	2	2
AACCTTTAAATACGGT-1	54	68	-5.69302	4.227	3.03544	-2.89952	2.98789	4.10076	-1.90447	-2.78482	3.12545	0.552085	-2.23852	-4.31683	7	8	2	6
AACCTTTACGACGTCT-1	16	92	2.65798	-2.32617	-4.23285	0.557715	-0.562599	0.70693	-0.662011	-0.225567	2.25472	0.914844	1.13208	-2.3042	8	2	7	11
AACGAAAGTCGTCCCA-1	58	8	4.74559	11.7209	0.983726	-3.26221	0.52702	-3.29272	-0.0172778	-2.02601	-5.74843	0.184882	-1.08656	6.65541	5	10	6	10
AACGATAATGCCGTAG-1	53	73	-3.34674	-1.57099	8.04297	-1.00145	-0.278583	0.357359	-1.03636	-0.821858	0.375967	1.72947	-0.677389	-0.506259	2	2	2	3
AACGATAGAAGGGCCG-1	15	53	1.71376	-2.33685	-4.007	1.48337	-0.696303	3.13631	-1.22838	0.517471	3.57946	0.452436	-1.25563	-4.88058	1	7	7	9
AACGATATGTCAACTG-1	24	76	-3.34578	-2.56343	7.7108	1.61096	-0.20341	-0.922621	1.24305	0.571509	0.81957	-1.36398	1.33808	0.562621	2	1	8	11
AACGCGAACGGCAACA-1	8	22	2.2865	-0.992998	-4.62078	-1.08826	-0.391863	-4.06704	0.819293	1.75816	-3.90306	-1.07931	1.52415	2.44357	1	10	10	1
AACGCGACCTTGGGCG-1	67	53	-5.30536	5.27584	2.61778	-1.22901	0.143244	-0.314382	-0.0658829	-0.704306	-0.65069	0.92477	-0.568998	2.74219	7	2	6	4
AACGCGGTCTCCAGCC-1	23	65	-3.78556	-0.991643	8.57505	1.05892	-1.48327	-2.37994	0.634542	-0.791946	1.98599	-0.286909	0.142164	-2.27107	2	14	3	11
AACGCTGTTGCTGAAA-1	54	94	9.36756	-2.49419	5.0445	1.17067	0.398002	3.83271	-1.74849	-0.791561	3.45134	1.54921	-0.310122	-5.31654	8	7	7	2
AACGGACGTACGTATA-1	50	92	8.8204	-2.88992	4.81125	0.693711	-0.142765	0.0865911	-1.2938	-0.271441	2.09365	2.04486	-0.0301679	-2.3219	8	3	7	3
AACGGCCATCTCCGGT-1	47	39	3.36395	10.7793	1.52753	-2.31869	0.586312	-0.881154	0.202485	-2.08341	-3.85172	-0.103789	-0.663907	5.72691	5	9	6	10
AACGTACTGTGGGTAC-1	48	42	3.15791	10.7581	1.25504	0.0433371	-0.557023	-2.88885	0.418733	-1.9066	-3.79846	-1.48046	-0.400752	4.62093	5	1	6	10
AACGTAGTCTACCCAT-1	1	41	2.62334	-1.06005	-3.07349	2.47741	-1.36934	0.661534	0.31839	1.69751	1.77596	-1.42206	0.235989	-1.08441	1	13	9	1
AACGTCAGACTAGTGG-1	24	40	2.65193	-2.09647	-2.57865	0.582459	0.501484	0.574462	1.11861	0.522801	0.195455	-0.429972	1.61929	-0.199471	1	3	8	11
AACGTCGCTGCACTTC-1	73	109	2.33656	-1.59603	-4.19854	-0.964373	-0.644336	-1.2452	-0.437286	-0.224938	-0.78301	1.65275	-0.518615	0.590329	1	2	3	5
AACGTGATGAAGGACA-1	9	83	2.92949	-2.74309	-2.45007	2.32759	-0.690165	-1.01406	0.77682	1.4644	1.81775	-0.84545	0.797353	-1.42733	1	13	9	11
AACGTGCGAAAGTCTC-1	36	74	-2.66522	-1.71193	8.309	-2.30511	2.47932	3.51611	-0.846387	-2.57488	2.98858	-0.200853	-0.966713	-3.40233	2	8	2	9
AACTACCCGTTTGTCA-1	47	113	-3.69533	-7.40925	-4.7687	1.98546	-2.27183	0.919021	-1.37123	0.992876	3.25821	0.187922	-1.57753	-3.47222	4	5	7	6
AACTAGCGTATCGCAC-1	4	48	1.88689	-0.524971	-4.33954	-0.180124	-0.0584475	-6.06103	0.933274	2.53516	-4.35804	-2.52464	0.892854	3.83271	1	6	10	8
AACTAGGCTTGGGTGT-1	55	61	-5.1023	5.59867	1.64916	-1.97712	0.111491	2.34082	0.454461	1.31574	-4.33807	0.404823	-0.0212422	3.01698	7	12	3	7
AACTCAAGTTAATTGC-1	38	44	-5.52484	4.62453	3.07793	-0.340732	1.0885	1.77431	0.475988	-0.844777	-0.0869797	-0.982377	-0.308468	0.266986	7	3	8	7
AACTCCAGAGCGTGTT-1	60	92	8.44921	-2.46413	4.66619	1.54032	-0.56838	-1.9097	0.96787	1.19883	0.408743	0.549443	1.03215	-0.58053	8	1	7	3
AACTCCTAATCCCATG-1	12	92	3.2322	-1.51843	-3.39551	2.40393	-1.35813	2.53935	-1.03008	0.715081	4.1818	0.681152	-0.650877	-5.20831	1	7	11	11
AACTCGATGGCGCAGT-1	11	27	1.22592	7.22723	-5.09057	-0.546134	-0.0388548	-6.90463	1.5203	2.47592	-5.10978	-1.62801	0.0517776	4.92844	3	6	10	8
AACTCTCAATAGAGCG-1	35	93	-2.94016	-2.06022	7.66621	-0.942459	2.77514	4.9165	-1.58608	-1.91492	3.3345	1.57583	-0.845417	-4.49442	2	4	2	2
AACTCTCAGTGTGCTC-1	53	41	3.38001	11.194	0.481608	-0.0486693	-0.926337	-4.02924	0.725005	-1.04327	-5.65429	-0.560267	-0.497251	6.63016	5	6	6	10
AACTGATATTAGGCCT-1	16	66	2.2883	-0.626018	-3.84443	1.72943	-0.551766	-2.90615	1.41113	1.67109	-0.954574	-1.94464	1.33565	2.25561	1	1	4	11
AACTGGGTCCCGACGT-1	20	66	-3.69148	-1.74234	9.25052	0.595847	1.72559	4.81746	-0.80157	-1.73643	4.3752	1.68536	-0.00386188	-5.38796	2	4	2	2
AACTGGGTTCGAGCCG-1	3	89	-3.01729	-7.97509	-4.98215	1.0442	-0.891689	-3.54657	0.826209	1.74598	-0.528533	0.61903	0.499015	0.0470887	4	1	5	9
AACTGGTGTGGGCCTT-1	7	49	-1.31874	-5.66087	-4.08161	0.286662	-0.441146	-5.86444	1.34026	2.83149	-4.20634	-2.26705	1.08783	4.00532	1	6	10	8
AACTTCTGCGTCTATC-1	18	18	-3.72858	-7.46233	-5.12194	2.45401	-1.85389	0.881535	-0.261515	1.85727	3.10006	-1.45751	0.0505149	-1.75756	4	5	4	9
AACTTGCCCGTATGCA-1	29	27	2.03496	-1.68752	-4.13192	-0.00267459	0.260872	-0.504646	0.725362	0.348451	-0.821705	0.737001	0.697743	1.71876	8	3	8	5
AACTTGCGTTCTCGCG-1	14	20	1.11831	7.2492	-5.56504	-0.299264	-0.333659	-6.7242	1.55158	2.50379	-5.10989	-2.13421	0.0148376	4.91978	6	6	10	8
AACTTTAGCTGCTGAG-1	5	49	2.01537	-0.330029	-4.65254	-0.589121	0.184497	-6.99358	0.882557	2.57636	-5.08199	-2.35241	0.963746	3.97588	1	6	10	8
AAGAAGGATCAGTTAG-1	13	25	1.94724	-0.318939	-4.41717	0.00479955	-0.565872	-5.46544	1.83838	2.51945	-4.42403	-1.84287	0.117912	4.83541	1	6	10	8
AAGACATACGTGGTTT-1	68	114	3.2392	-1.55399	-3.15811	-0.29767	-1.30373	0.280148	-1.06742	0.490456	0.421895	1.77403	-0.943369	-0.216222	1	2	9	5
AAGACCAAATAACTCA-1	62	6	4.70377	12.0933	0.0145048	-2.84001	0.409026	-4.13898	0.229321	-2.06117	-5.98267	-0.00648239	-1.14157	6.78613	5	10	6	10
AAGACCCAACTGAACA-1	60	54	-4.9466	5.80173	3.12845	-2.44761	2.05507	2.64039	-0.100347	-2.86106	-1.84784	-0.263321	-0.457793	0.519378	7	8	6	7
AAGACTAACCCGTTGT-1	5	27	2.0589	-2.13439	-2.36043	1.30285	-0.0116709	-0.320112	1.01064	1.33272	0.449094	-1.60939	0.969933	-0.561107	1	3	4	1
AAGACTCACGCCCACT-1	1	95	2.43869	-3.34454	-2.94498	-0.0597625	-0.910396	-5.13688	1.58914	1.55008	-3.7878	0.410058	0.690855	2.27101	1	6	5	4
AAGACTGCAAGCTACT-1	36	68	-3.62067	-0.906422	6.99155	1.00855	-0.364026	-2.03213	0.878896	1.86776	-3.29435	-1.46022	1.32741	2.05954	2	1	10	9
AAGAGATGAATCGGTA-1	27	27	2.97061	-1.34058	-3.78257	0.239565	0.285901	1.2575	-0.663871	-0.853418	0.706925	1.29092	0.453922	-0.423839	8	3	8	5
AAGAGCTCTTTATCGG-1	35	77	-4.18726	-1.30276	7.88003	-1.54076	2.4416	4.29733	-0.906307	-2.39327	3.52818	0.206681	-0.282235	-3.71031	2	8	8	9
AAGAGGATGTACGCGA-1	39	29	-4.26057	-1.04608	7.39163	-1.81178	2.04565	3.17227	-0.398453	-2.21369	2.04322	-0.855816	-0.392779	-1.24761	2	8	8	9
AAGAGGCATGGATCGC-1	36	80	-4.35151	-0.93959	7.68713	-0.615363	1.14235	2.58225	-0.273138	-1.75968	2.77998	0.401864	0.656328	-1.79778	2	4	2	11
AAGAGGCCCTTTGGAA-1	59	109	-3.99387	-7.91384	-5.89058	1.65404	-2.55879	1.65724	-2.01333	1.03019	3.63776	0.451376	-2.22756	-4.77646	4	5	11	6
AAGATGGCACCGGACC-1	59	39	5.25985	12.2151	0.349978	-4.12511	1.01367	-1.99409	0.120189	-2.46358	-5.47348	-0.10985	-1.13776	6.76463	5	9	6	10
AAGATTGGCGGAACGT-1	26	90	-4.14917	-0.850035	7.45182	1.22886	0.359225	3.64153	-0.310784	-0.762312	3.66191	0.0519859	0.744103	-3.76131	2	7	4	11
AAGCACCCTGCGTATC-1	59	73	-3.22585	-1.65482	8.87984	-1.17696	2.02379	3.8794	-1.79202	-1.99139	2.90098	1.18086	-1.74188	-4.05964	2	4	2	3
AAGCATACTCTCCTGA-1	53	69	-3.19696	-2.2109	7.85562	-2.56854	2.91289	4.21195	-1.93379	-2.65812	3.18907	0.747105	-2.09169	-4.21741	2	8	2	6
AAGCCGAAGCGGTTTA-1	49	107	-2.7705	-7.68302	-4.94581	1.37495	0.467851	3.80547	-1.60407	-0.0558563	4.04298	1.59588	-0.684066	-5.10721	4	7	7	6
AAGCCGCCGTGAAATC-1	65	23	3.62776	11.283	0.684813	-2.69198	0.289568	-3.95715	0.220624	-1.14289	-5.41762	0.222378	-0.842101	6.32403	5	10	6	10
AAGCGCAGGGCTTTGA-1	67	73	-3.5563	-1.80481	9.1749	-0.819569	1.38767	3.22595	-1.22779	-1.4469	1.62106	2.28958	-0.466997	-1.79566	2	4	2	3
AAGCGGCGTCATGGGT-1	9	97	-4.21824	-8.01627	-4.3127	2.06439	-2.57486	0.371184	-0.677129	1.74467	2.92972	-0.80482	-0.663486	-3.50502	4	5	11	6
AAGCGTCCCTCATCGA-1	57	35	4.06829	11.472	0.767398	-2.7485	0.298695	-3.34042	0.554279	-1.05566	-5.70607	-0.0980705	-1.05887	6.63225	5	10	6	10
AAGCTAGATCGAGTAA-1	50	68	-5.17618	5.70501	2.43665	-2.0901	1.91857	2.67713	-0.433988	-2.24014	1.29674	0.0563715	-0.944652	-0.749634	7	8	2	6
AAGCTCGTGCCAAGTC-1	35	73	-3.93174	-1.11615	8.98022	-2.654	3.21531	4.42044	-0.730764	-2.49702	3.88072	-0.573551	-0.887448	-3.49946	2	8	2	9
AAGCTCTTTCATGGTG-1	57	81	-3.38336	-2.57598	8.35496	-1.24882	3.28193	5.61978	-1.9262	-2.22106	4.16687	1.54317	-1.80356	-5.71224	2	11	2	2
AAGGAGAACTTATAAG-1	3	57	3.26491	-2.58033	-2.77695	-0.0976279	-0.510743	-6.431	1.44378	2.59295	-3.90183	-2.09569	0.71852	3.43615	1	6	10	8
AAGGAGCGGTTGGTGC-1	28	48	-3.44754	-1.8916	8.86284	0.487789	1.13587	3.17554	-0.457043	-1.61474	2.54113	-0.0938071	-0.148816	-2.25617	2	4	8	11
AAGGATCGATCGCTTG-1	39	109	-3.64354	-7.66968	-4.17482	1.12617	-1.68668	2.0609	-1.99009	0.391723	3.39701	1.11616	-1.11586	-5.45218	4	5	11	2
AAGGATGAGGGACCTC-1	27	87	-2.86654	-1.94746	8.70182	-0.492768	1.79623	3.78384	0.0556993	-1.48636	2.9966	0.228254	0.320807	-3.12314	2	4	8	2
AAGGCGCGTAAAGCTT-1	24	38	2.63975	-3.08516	-1.79107	0.762637	0.701286	2.33935	0.0549438	-1.07169	1.25686	0.5764	0.898015	-2.25323	1	3	8	11
AAGGCTGTGCTCATCG-1	30	46	-3.2794	-0.707369	8.30552	-2.0566	2.72456	4.1077	-0.723929	-2.17798	3.78687	-0.301766	-0.306918	-4.03573	2	8	8	11
AAGGGAACGACTGGCT-1	63	21	5.01537	11.9051	0.816607	-3.758	0.862846	-1.96897	0.0904301	-2.32339	-5.31702	-0.138281	-1.35915	6.66811	5	9	6	10
AAGGGACAGATTCTGT-1	26	92	-2.50344	-1.82704	7.31097	1.00679	0.259657	0.775802	0.610254	-0.397494	1.93496	-0.076113	1.42862	-1.09674	8	3	4	11
AAGGGACTATGCATTC-1	60	26	3.57986	11.1862	0.896371	-2.78033	0.284872	-5.02035	0.0551537	-1.27905	-5.58927	0.32098	-0.330282	5.57278	5	10	6	10
AAGGTATCCTAATATA-1	25	81	3.39733	10.7439	1.66303	-2.06396	1.58811	1.95396	0.000552463	-2.93744	-2.17958	-0.502862	0.745363	0.333794	5	9	8	7
AAGGTGATAAACCAGC-1	44	92	8.62683	-2.83031	4.71366	-0.127133	0.494854	2.86469	-1.68152	-1.15017	2.92468	1.74153	-0.895571	-4.21131	8	7	7	2
AAGTAAGCTTCCAAAC-1	0	40	2.82676	-2.85016	-2.77971	1.57528	-1.16423	-0.798063	0.549023	1.38545	0.88421	-0.88882	0.585401	0.901155	1	1	9	1
AAGTAGAAGACCGGGT-1	19	47	2.42114	-2.9441	-2.58767	1.92757	-0.539206	-1.41195	0.739371	1.20623	1.31143	-1.24186	0.214622	-1.10191	1	1	4	11
AAGTAGTGACGCGAGG-1	33	31	-3.11661	-1.65774	9.23156	-0.965261	3.24246	5.32099	-1.05372	-2.20205	3.25092	1.08883	-1.0308	-4.73146	2	11	8	11
AAGTCAATTGTCGTCA-1	45	101	3.05887	-3.23737	-2.20868	0.703141	-0.701093	-0.161672	-0.565238	0.215714	1.5709	1.27608	0.482839	-1.80024	8	2	7	3
AAGTGACGACCGAATT-1	41	25	-4.07847	6.73977	1.40827	-1.93461	-0.00214719	-3.8438	0.453994	0.900721	-4.82737	0.117187	-0.0410938	2.04141	2	10	1	5
AAGTGAGTCGGGTTTA-1	62	48	-3.77004	7.07922	1.46336	-1.11313	-0.187651	-2.40713	0.636038	-0.944996	-4.89853	-0.566465	-0.339653	6.10981	7	9	6	10
AAGTGCAAAGGTAGAC-1	28	10	2.24195	-2.10428	-4.384	1.12204	0.0758529	1.61989	-0.139502	-0.328027	1.12929	1.02065	1.00463	-2.26778	1	3	3	5
AAGTGCCTTGACTGTA-1	44	104	-2.5548	-6.76751	-4.63938	1.64692	-0.487744	3.82299	-2.01048	-0.0625922	4.25827	1.04323	-1.2075	-5.98269	8	7	7	3
AAGTGCGTTAGAATCT-1	49	27	-4.35034	6.58672	1.73648	-1.60485	0.951569	1.41992	0.0808185	-2.35576	-2.32699	-0.0723771	-0.16509	2.65439	7	2	6	4
AAGTGCTTCTCTATTG-1	69	37	3.77994	11.4386	0.480366	-2.65177	0.335565	-4.34228	0.238718	-0.969143	-5.87125	0.204186	-0.789187	6.53327	5	10	6	10
AAGTGTTTGGAGACGG-1	52	80	-2.94655	-1.55227	8.57498	-0.88556	2.06844	4.04805	-1.7236	-1.79372	2.75535	1.95787	-1.26369	-4.46841	2	4	2	2
AAGTTCACTCCAAGCT-1	57	85	-2.74215	-1.3624	7.99067	-1.61122	0.862644	3.4713	-1.63941	-1.4555	2.07654	2.23897	-1.01045	-3.23289	2	12	2	2
AAGTTCAGTCTGCGTA-1	18	104	-2.84096	-7.63154	-4.44863	0.739745	-1.92399	-2.36542	-0.918219	0.0990635	2.88153	1.44969	-0.392351	-4.61312	4	14	11	3
AAGTTCGGCCAACAGG-1	46	34	-4.49308	6.46236	2.68514	-0.913264	0.159944	-0.910286	0.477311	-0.714671	-4.42785	-0.0812901	-1.15143	6.19453	7	3	6	10
AAGTTTACTAATGGCA-1	5	61	-1.49106	-5.83045	-4.20167	1.45559	-1.00277	-3.28187	1.81699	2.26827	-2.88489	-1.09657	0.419001	4.58088	4	1	10	8
AAGTTTATGGGCCCAA-1	68	70	-3.56757	-1.47939	8.00959	-0.83015	0.488328	0.878334	-0.840242	-1.18365	0.644313	1.93675	0.249653	-0.835463	2	2	2	5
AATAACAACGCTCGGC-1	36	30	-3.42076	-1.67826	7.79908	-0.226972	1.22573	2.09902	-0.111556	-1.0311	0.624721	0.4814	0.729341	-0.163503	2	4	8	5
AATAACACTAGAACAA-1	52	38	3.83216	11.1572	1.25858	-2.10619	0.34244	-1.66193	0.596598	-1.59469	-4.57279	-0.749647	-0.457919	6.52644	5	9	6	10
AATAAGTCCTCGAGAC-1	5	71	-3.8656	-6.98329	-5.77724	0.214536	-1.63954	-1.09153	-0.579055	1.41625	0.563593	1.66358	-0.908278	-0.0769566	4	2	9	3
AATACAATGTTTCAGG-1	23	19	3.2448	-1.23958	-2.79968	2.72821	-1.12233	-0.277441	0.876266	1.83593	0.92394	-1.57293	0.592969	0.932241	1	13	4	1
AATACCGGAGGGCTGT-1	67	37	4.55503	11.8255	0.533317	-2.82497	0.33896	-3.56239	0.0862012	-1.81312	-5.32704	0.24759	-1.03592	6.43397	5	10	6	10
AATAGAACAGAGTGGC-1	52	46	5.01282	11.9864	0.606551	-3.07783	0.682474	-1.65996	0.551102	-2.0367	-4.96481	-0.41636	-0.571003	6.65158	5	9	6	10
AATAGAATCTGTTTCA-1	48	86	-2.77273	-2.46239	7.73636	-0.316194	0.538566	3.01659	-1.33518	-1.00469	1.41016	2.18197	-0.891829	-2.78458	2	4	2	2
AATAGCTACCGCGTGC-1	19	111	-0.909702	-5.3626	-3.92638	-0.957458	-0.881657	-6.07445	1.50084	0.925421	-3.35732	1.18121	-0.294567	1.97398	10	6	5	3
AATAGTCCGTCCCGAC-1	57	57	-3.71713	6.82838	0.688425	-1.50208	0.14686	-5.64691	0.428122	1.20461	-5.5979	-0.157284	0.303588	4.45181	3	10	1	8
AATATCAAGGTCGGAT-1	8	42	2.84318	-1.84244	-4.02449	0.0178796	-1.10788	-5.28453	2.04606	2.34577	-4.15453	-1.40803	-0.15565	4.63866	6	6	10	8
AATATCGAATCAATGC-1	49	109	-3.71513	-6.74081	-5.79558	2.04567	-0.92166	3.5053	-1.93545	0.22887	4.53679	1.01075	-1.69649	-5.23916	4	7	7	6
AATATCGAGGGTTCTC-1	27	101	3.7996	-3.40926	-0.986561	1.45823	-0.645124	-1.63097	0.528478	1.04861	1.99929	-0.470861	1.13594	-1.71448	8	1	11	11
AATATTGGAGTATTGA-1	36	22	-3.10488	-2.33674	7.88553	-1.20497	3.42517	5.8293	-1.5417	-2.32716	4.35215	1.51927	-1.70413	-5.29667	2	11	8	5
AATCAGACTGCAGGAC-1	5	23	2.6904	-2.14382	-3.45694	1.80102	-1.17096	-2.6052	1.27522	2.3414	-1.8193	-1.83552	1.57435	2.32039	1	1	4	1
AATCAGGTTTCATTTA-1	69	33	4.25509	11.4592	1.01278	-2.97033	0.695186	-1.4375	0.308167	-2.27591	-4.48072	-0.401621	-1.32823	6.30145	5	9	6	10
AATCATGTAAAGACTC-1	54	98	3.86834	-3.40461	-0.865866	0.443287	-0.84431	1.71237	-1.75938	-0.153168	3.09695	1.58747	-0.907074	-3.68516	8	2	11	2
AATCCAAGGGCCTGAG-1	13	47	-2.62097	-6.90193	-4.62288	2.15676	-1.25961	2.92681	-0.757676	0.920436	4.40864	-0.693608	-0.696713	-4.09447	4	7	4	9
AATCCATGCAAGGGTG-1	8	26	1.54017	0.0739768	-4.67551	-0.777724	-0.145353	-4.12665	0.965572	1.91821	-4.16551	-1.80483	0.576417	2.96132	3	16	10	1
AATCGCCTCAGCGCCA-1	39	79	-3.28755	-0.913445	8.52931	1.15347	-0.443878	-1.13802	-0.074624	-1.21419	2.03149	-0.477185	0.0384579	-2.54241	2	1	2	9
AATCGCGCAGAGGACT-1	42	114	-3.67513	-7.76324	-4.09747	1.69521	-1.42204	0.744429	-1.5623	0.862941	3.16956	0.940399	-1.70942	-4.55995	4	5	7	6
AATCGGGACACTACGA-1	8	60	-4.69622	-8.11132	-4.89896	2.44047	-1.88201	-0.695151	0.509284	2.27677	1.70682	-1.49369	-0.199817	-2.15141	4	1	4	9
AATCGGTATAGCCCTC-1	71	109	2.8661	-2.64509	-2.76039	-0.918163	-0.603613	-0.743674	-0.591306	-0.316418	-0.468714	1.90495	-0.555855	-0.0056752	1	2	3	5
AATCGTGAGCCGAGCA-1	67	83	-2.77435	-0.887857	7.85481	-0.733507	0.162579	1.32226	-1.32485	-0.985846	1.28887	2.43895	-0.295754	-1.82608	2	2	7	3
AATCTAGGTTTACTTG-1	52	16	4.73179	11.8015	0.779182	-3.04762	0.458544	-2.55432	0.373432	-2.11054	-4.88927	-0.354007	-1.12128	6.77533	5	9	6	10
AATCTATGCCGGAGCC-1	26	110	-5.22256	-7.73777	-5.75618	2.37347	-2.51288	2.48456	-1.88847	1.10085	4.34914	0.381864	-2.00992	-5.33682	4	5	11	6
AATCTCTACTGTGGTT-1	38	10	-4.70145	6.14797	2.64171	-0.815271	0.464923	2.1853	0.10491	-0.675566	-0.512613	1.19245	0.120534	0.666483	7	2	3	5
AATCTGCGTTGGGACG-1	32	92	-2.44749	-1.57779	8.71335	-0.0719801	0.278336	1.69661	-0.540517	-1.09056	2.81976	1.60963	0.0476374	-3.91857	2	2	2	2
AATCTGGCTTTCTAGT-1	51	15	4.19928	11.2477	1.45475	-1.81998	0.661577	0.829379	0.158365	-1.98336	-4.32556	0.202083	-0.180252	5.25898	5	9	6	10
AATCTGGGTAGACCCT-1	4	94	-5.00843	-8.2897	-5.1665	2.06762	-2.7313	1.95238	-1.57542	1.44101	3.16593	0.116493	-1.60957	-3.39498	4	5	11	6
AATGACAGCAATGTCT-1	48	30	-3.74856	7.13688	1.66476	-0.0137909	-1.08394	-4.71157	0.639799	-1.0149	-4.73013	-0.279839	-0.776671	6.43093	7	6	6	10
AATGACGTAGGATGTC-1	44	78	-3.57496	-1.76473	7.99224	-0.318101	-0.048519	-0.884476	-0.0303234	-0.677569	-0.1428	0.239059	-0.319148	1.5662	2	2	3	4
AATGACTGTCAGCCGG-1	23	47	2.59253	-3.1062	-1.80584	0.483609	0.640199	0.963307	0.265912	-0.779118	1.98281	-0.50798	1.02304	-0.741258	2	3	8	11
AATGAGTTCGCATATG-1	15	21	-3.81459	-6.90571	-5.10001	0.546734	-0.752132	-4.69732	1.58759	2.45386	-3.18877	-1.87961	0.578702	4.14838	4	6	10	1
AATGATGATACGCTAT-1	23	93	3.05787	-1.43865	-3.437	1.58994	-0.485853	-2.63194	1.69361	1.7224	-0.564643	-1.14568	2.10003	1.21313	1	1	4	11
AATGATGCGACTCCTG-1	25	101	1.78898	-2.65341	-2.83478	1.30657	0.758892	4.16795	-0.708799	0.086193	4.43638	1.10209	-0.0115871	-5.75114	8	4	11	11
AATGCAACCGGGTACC-1	25	59	-3.23129	-1.4479	9.13923	-1.17833	3.97451	5.99695	-1.51085	-2.29547	4.31904	1.50241	-1.46543	-5.50224	2	11	2	2
AATGCACCAAGCAATG-1	19	97	2.15205	-2.03953	-2.75392	0.606598	-1.8067	-3.10924	0.875843	1.3984	0.896246	-0.382277	1.25672	-1.62927	1	14	11	11
AATGGTCCACCGTTCA-1	30	16	2.61051	-3.29781	-2.94964	-0.312178	-0.49169	-0.0671175	0.128287	0.204707	-0.322724	1.59584	0.97927	-0.673568	8	2	9	5
AATGGTTCTCACAAGC-1	19	35	1.5164	-0.906062	-3.77048	1.73688	-0.977615	-0.82318	0.802657	1.15992	2.05635	-1.35155	0.63847	-1.90689	1	1	4	1
AATGTATGGCACTGTA-1	65	9	4.99574	12.0938	0.344818	-3.90135	0.83001	-2.54172	0.114895	-2.38826	-5.82772	-0.09006	-1.25323	6.89111	5	9	6	10
AATGTGCCCGAGGTGT-1	55	27	3.8529	11.3532	0.807337	-2.95237	0.696347	-1.4484	0.133495	-2.36573	-4.2142	-0.193515	-0.845198	4.59682	5	9	6	10
AATGTGCTAATCTGAG-1	66	32	4.26434	11.8202	0.166711	-2.79996	0.384053	-4.09518	0.294716	-1.35513	-5.78285	0.0121384	-0.592727	6.47984	5	10	6	10
AATGTTGTCGTGAGAC-1	68	108	1.29262	-1.4619	-3.60844	-1.10349	-0.41097	0.0831552	-0.724673	-0.12913	-0.563924	1.71886	-0.703965	0.434099	1	2	3	5
AATTAAAGGTCGGCGT-1	40	50	-5.6702	4.29606	3.38527	-0.371694	0.712615	0.916651	0.103106	-2.20025	-2.28348	-0.707243	-0.0466846	2.67198	7	2	6	7
AATTAACGGATTTCCA-1	58	66	-5.68345	4.10774	2.96697	-1.96798	0.788694	3.01354	-1.32397	-1.85974	1.54886	1.96586	-1.1061	-1.74714	7	12	2	6
AATTACTCGTACGCTC-1	10	8	1.31579	-0.946136	-3.99883	1.43852	-1.06238	-3.39077	1.10004	2.67179	-3.11638	-1.80183	1.51492	2.98567	1	1	10	8
AATTAGCGCTGCAGCG-1	51	63	-5.71591	4.48215	3.24679	-2.89911	2.96512	4.03782	-1.38961	-2.85162	2.3189	0.0950379	-2.05817	-3.34063	7	8	3	6
AATTCATAAGGGATCT-1	23	91	3.70922	-3.35573	-1.21813	1.70536	-0.228526	1.87559	-0.127884	-0.0341806	3.81178	0.446408	0.599591	-4.21271	8	3	4	11
AATTCATTGTCATGCA-1	63	9	3.50626	11.2255	0.660133	-2.81044	0.364895	-3.98447	0.305348	-0.935621	-5.9288	0.0220446	-0.676357	6.696	5	10	6	10
AATTCCAAGCATGTAC-1	66	58	-5.26665	5.27422	1.35681	-0.725962	-0.699979	-0.895582	1.1013	0.722325	-3.32818	1.08277	-0.642307	1.13314	7	2	1	4
AATTCGATTCGAGGAT-1	66	76	-2.87817	-1.94003	7.40929	-0.731009	1.37912	3.0591	-1.45353	-1.51764	2.04242	2.08528	-0.735116	-2.17003	2	4	2	3
AATTCTAGAGTTAGGC-1	49	63	-5.32788	5.04018	2.23359	-0.935806	-0.38297	-0.257797	0.436646	0.83284	-3.68126	0.760551	-0.0429737	1.47563	7	2	3	5
AATTGAACGCTCTGGT-1	45	83	-3.02481	-1.47741	8.80046	-1.90695	2.72408	4.26062	-1.46798	-2.47115	3.78302	0.937206	-1.39524	-4.56649	2	8	2	2
AATTGCAGCAATCGAC-1	64	102	-4.88883	-8.13385	-5.4765	1.39516	-2.48028	1.56259	-2.04481	0.943584	3.35139	0.733893	-1.99342	-4.316	4	5	7	6
AATTGCGTGGATTACA-1	67	9	4.32091	11.5855	0.859239	-2.7629	0.382744	-4.24849	-0.0490214	-1.75434	-5.67601	0.143656	-0.998697	6.6847	5	10	6	10
AATTTGGGACATAGTA-1	13	91	3.02906	-1.04754	-3.33611	2.46753	-0.810249	-0.740435	0.709829	0.984688	1.79914	-0.495537	0.972881	-1.34484	1	13	11	11
AATTTGGTTCCAAAGA-1	11	67	3.08211	-2.17769	-3.00395	2.20367	-0.946912	2.98111	-0.77789	0.0466103	4.71091	-0.158615	-0.00396447	-4.49974	1	7	4	11
ACAAACCATGCGTCCT-1	64	16	4.33845	11.6087	0.820039	-2.65987	0.311583	-2.60836	0.240232	-1.94499	-5.23252	-0.0568619	-1.35201	6.69744	5	10	6	10
ACAAACCGACAAGGCG-1	0	78	1.92924	-2.23962	-4.29185	-0.708753	-1.14859	-3.95926	1.94263	0.849034	-2.81741	1.10596	-0.751968	2.59093	1	6	5	4
ACAAAGCATGACCTAG-1	63	97	2.64699	-2.22851	-2.74929	-0.365938	-0.9977	-1.62582	-1.20467	0.368503	0.889723	2.00301	-1.36684	-2.18017	1	2	7	3
ACAAATCGCACCGAAT-1	50	82	-3.49108	-1.11174	7.15842	-0.693743	0.536662	1.90552	-1.44083	-1.41555	1.58334	2.18245	-0.786734	-2.80015	2	4	2	2
ACAAATGGTAGTGTTT-1	44	84	-3.22004	-2.12992	8.3625	-1.23786	3.37275	5.78033	-1.46105	-2.59548	3.92201	0.82452	-1.51194	-4.98402	2	11	2	2
ACAAATTCAGATCTGA-1	7	103	2.26041	-1.14931	-3.51164	-0.304565	-0.773648	-1.87502	2.02891	0.865125	-3.21835	0.472922	-0.20787	4.41995	1	2	5	4
ACAACAGCATGAGCTA-1	32	72	-3.26824	-1.92122	7.36567	-0.0798194	0.916328	1.52371	0.249754	-1.09407	1.48363	-0.639098	0.785082	-0.37616	2	3	8	9
ACAACGGTCCCTGCGA-1	22	30	2.15532	-2.37597	-3.55067	2.06019	-0.638377	-2.22291	1.46852	1.96614	-0.821068	-1.72714	1.29267	1.13049	1	1	4	1
ACAAGCAGTGCCTAGC-1	30	26	7.39848	-2.97536	3.00563	1.87174	0.419491	4.64062	-0.782042	-0.761529	3.15832	0.884183	0.557023	-4.72238	8	7	8	11
ACAAGGAAATCCGCCC-1	49	75	-4.09522	-0.998746	7.40928	-0.710936	0.131128	-0.139056	-0.399392	-0.349031	-0.45911	1.59646	-0.143717	0.389052	2	2	2	6
ACAAGGACAAGAGGTT-1	29	37	-3.952	-1.37197	7.19331	-0.605725	2.00115	3.86414	-0.54855	-1.90598	2.43482	0.710491	0.294169	-1.50716	2	4	8	5
ACAAGGATGCTTTAGG-1	61	87	9.14243	-3.5476	4.08729	0.353886	0.910111	4.01794	-1.93954	-1.14108	3.61357	1.64101	-0.90257	-4.34734	8	7	7	3
ACAAGGGCAGGCTCTG-1	44	76	-2.98185	-1.78279	9.33812	1.12075	-0.896429	-2.51013	0.371968	-0.72362	0.398301	0.396916	0.652045	-0.319409	2	1	2	9
ACAATAGTCGTACGTT-1	42	20	-5.26083	3.99612	3.05903	-0.21991	0.182556	0.576161	0.19411	-0.51765	-0.282842	0.622033	0.488165	0.811091	2	3	8	5
ACAATCCATTTAAACC-1	36	32	-3.52621	-0.909357	8.47932	-0.425281	0.599019	0.117529	2.01535	1.31505	-2.52949	-0.00561869	-0.150822	2.21958	2	3	8	8
ACAATCGATCTTTATA-1	2	62	1.82683	-1.52828	-3.76204	0.0587769	-0.807206	-5.57908	1.71671	2.39196	-3.19521	-2.05181	0.581484	4.10991	1	6	10	8
ACAATGAATACGGAGA-1	57	31	5.51039	12.4174	0.139065	-4.06088	1.06915	-1.70161	0.0693306	-2.83102	-5.31557	-0.10152	-1.2401	6.8134	5	9	6	10
ACAATTGTGTCTCTTT-1	51	97	2.6428	-2.01502	-2.41927	-0.167236	-0.0436538	0.904775	-0.683218	-1.00295	1.43524	1.03997	-0.415721	-0.91634	8	12	7	3
ACAATTTAGGAGGCTC-1	31	9	2.32898	-0.762516	-4.52689	-0.260723	-0.997485	-2.67155	0.804747	1.28545	-3.95522	0.632953	0.403874	2.24024	8	2	3	5
ACAATTTGAGCAGTGG-1	28	82	-3.3147	-0.97197	8.82435	-1.1481	3.74581	5.74571	-1.1346	-2.16295	4.54689	1.25584	-1.21341	-5.63701	2	11	8	2
ACACAAAGACGGGTGG-1	24	56	-2.45121	-1.6672	7.98365	0.480052	0.972559	2.32177	0.0571983	-0.962238	2.87528	0.607146	1.1678	-2.75496	2	4	8	11
ACACACCAGGACCAGT-1	44	90	-3.30734	-0.840273	7.94622	-1.20741	3.81608	5.85092	-1.64331	-2.40613	4.20926	1.54811	-1.58848	-5.611	2	11	2	2
ACACACTTTCTACACG-1	14	64	3.03734	-0.941279	-3.29338	2.20739	-0.630245	-1.08768	1.51793	1.50264	0.0478581	-1.6225	1.60753	0.678517	1	13	4	11
ACACATGATCAAATCT-1	60	16	4.75777	11.9241	0.511668	-2.94967	0.423993	-3.91936	0.0541814	-1.93576	-5.75095	0.0811562	-1.17609	6.79393	5	10	6	10
ACACATTGACGCAACA-1	8	8	1.27953	6.83258	-5.49237	-0.629482	0.215387	-6.8678	1.04936	2.59117	-4.58093	-1.77644	1.56169	2.80327	6	6	10	8
ACACCCAGCATGCAGC-1	24	50	-2.29296	-1.47252	7.99217	0.496312	0.960305	2.51247	-0.399644	-1.73186	3.60882	-0.068038	0.318791	-3.52083	2	3	8	11
ACACCCGAGAAATCCG-1	19	39	1.31291	-2.24947	-2.8509	1.82665	-0.558964	-0.161764	0.227145	-0.109111	2.15611	-1.41071	0.207054	-2.06143	1	3	4	9
ACACCGGTCTGACCGC-1	65	17	3.2095	10.9844	0.783773	-2.66086	0.287143	-4.6839	0.239158	-0.905627	-5.97755	0.251961	-0.636114	6.50685	5	10	6	10
ACACCTTAAGTAGGGC-1	25	43	-3.92447	-1.35402	7.15257	-0.146189	1.18257	2.34641	0.288275	-0.455264	0.438376	-0.289954	1.19081	-0.0436851	2	3	8	11
ACACCTTACTACTTGC-1	41	111	-3.10527	-7.48864	-5.05231	-0.149679	-0.98822	-1.83905	-1.18608	0.595311	1.55745	2.21744	-0.831201	-2.06922	4	2	7	3
ACACGAGACTCCTTCT-1	31	71	-2.82526	-1.48243	9.07787	-2.87136	3.2639	4.36869	-0.936021	-2.7659	3.60318	-0.424834	-1.56502	-4.11542	2	8	8	9
ACACGGCACTATGCAT-1	7	71	-4.07888	-8.24542	-5.2531	2.20034	-2.25388	1.52517	-1.11382	1.23793	3.22841	-0.258659	-0.223699	-3.70545	4	5	11	3
ACACGGGAACTTAGGG-1	27	71	-3.34974	-2.01109	7.59863	1.74674	-0.551134	-2.69473	1.37753	0.912982	-0.555549	-1.56789	1.63338	0.972488	2	1	8	11
ACACGTAGGCCACAAG-1	58	110	-4.93453	-7.96291	-5.13428	1.38779	-2.60363	1.5267	-2.04491	1.01546	3.62807	0.524108	-2.20762	-4.71084	4	5	11	6
ACACTCCAATGTCACT-1	17	17	-5.22351	-7.3933	-5.49893	2.71564	-2.39893	0.723784	-0.252651	1.9154	3.03252	-1.29375	-0.57065	-2.57215	4	5	4	9
ACACTGATCAAGGTGT-1	52	48	3.43746	10.9803	1.1431	-1.20341	1.18629	1.77288	0.137487	-2.55073	-2.60959	-0.194491	0.0847852	4.3093	5	2	6	10
ACACTGGGACAGTCGT-1	59	115	-1.14647	-5.41278	-4.04732	-0.53635	-0.957935	0.285438	-0.698665	-0.0219387	-0.221688	1.61605	-0.921194	-0.704222	3	2	9	3
ACAGAACTGAGAACAA-1	52	24	4.78817	11.7662	0.919649	-3.1414	0.795584	-1.32932	-0.0630118	-2.90029	-4.02848	-0.154291	-1.22038	5.57929	5	9	6	10
ACAGATTAGGTTAGTG-1	7	57	-4.00221	-6.73489	-5.9496	2.92401	-1.7467	1.20257	-0.152398	1.7318	3.23964	-1.09811	-0.226406	-1.9284	4	13	4	9
ACAGCATAGAGCCAGT-1	10	58	3.11189	-3.20605	-2.35487	1.53413	0.258488	3.58554	0.107213	0.841802	3.7376	-0.275876	0.239057	-4.20939	1	7	4	9
ACAGCGACATTCTCAT-1	59	99	3.03835	-2.31019	-3.78568	1.34627	-0.495229	3.08131	-1.69351	0.333266	3.67615	1.32768	-0.913227	-4.81658	8	7	11	3
ACAGCGCACCCGCAGC-1	10	80	1.92278	-2.22402	-3.99056	1.94549	-0.300605	3.96393	-1.2009	0.312637	4.53796	0.203621	-0.567712	-4.98385	1	7	7	11
ACAGGCTTGCCCGACT-1	53	87	-3.06578	-1.56563	8.88421	-0.42897	1.63179	3.68962	-1.58681	-1.5589	2.7484	2.06854	-0.55013	-4.29679	2	4	2	3
ACAGGTGGAGGTGAGG-1	51	39	3.99007	11.5411	0.485481	-2.35271	0.307721	-2.27172	0.711389	-1.25949	-5.50407	-0.601489	-0.317665	6.63551	5	9	6	10
ACAGTAATACAACTTG-1	46	14	-4.64064	5.85353	1.6826	-1.39705	-0.0204549	0.294674	0.464188	0.626086	-3.38773	1.2926	-0.222548	0.714634	7	2	3	7
ACATAAGTCGTGGTGA-1	59	9	4.60693	11.8337	0.570681	-2.53169	0.400673	-4.78718	-0.0298646	-1.89966	-5.7561	0.254333	-1.12695	6.48166	5	10	6	10
ACATAATAAGGCGGTG-1	21	63	-2.70208	-2.18627	9.03733	-0.814448	2.73343	5.0121	-0.280707	-1.69381	3.88371	0.531066	-0.490206	-4.48271	2	4	2	11
ACATCAGCTGGGACGC-1	32	12	2.97713	-2.56671	-2.98433	1.04332	0.508766	2.03371	-0.000931519	-0.241441	1.20412	0.845401	1.35275	-1.90814	8	3	3	5
ACATCCCGGCCATACG-1	55	57	-5.35984	5.52527	2.33971	-1.30762	-0.116254	-2.55779	0.598441	0.184804	-4.15665	-0.364743	-0.206709	4.05857	7	9	1	8
ACATCCTGGTAACTGT-1	42	102	9.08196	-3.49535	4.39415	1.52198	-0.892966	3.03926	-1.70961	0.0705527	3.87783	1.35089	-0.910755	-5.38445	8	7	7	3
ACATCGATCGTTTACC-1	42	62	1.65806	7.51139	-5.58649	-0.855962	0.245171	-6.91512	0.535909	2.07904	-5.53194	-1.12556	1.97908	1.14708	3	10	1	7
ACATCGGTCAGCCGCG-1	41	37	1.25277	7.41639	-4.64382	-2.32658	0.493942	-5.33404	0.323622	1.18791	-5.77809	-0.739856	0.39773	3.63963	3	10	1	8
ACATCGTATGCAATGG-1	45	81	-3.19023	-1.5859	8.23798	-0.700421	0.511895	1.41414	-0.710504	-1.5343	1.63302	1.02511	-0.852251	-1.37189	2	2	2	3
ACATCGTTAACCTAGT-1	9	75	2.78645	-1.76979	-2.62673	2.45431	-0.982565	-0.293488	0.621172	1.48422	2.71004	-0.491748	0.107762	-2.86125	1	13	4	11
ACATCTCAACGCGTAA-1	4	74	-3.01873	-7.94339	-4.60906	2.4892	-2.37292	0.872377	-0.38524	1.535	3.44257	-0.862214	-0.339258	-3.33201	4	5	4	9
ACATGGCGCCAAAGTA-1	40	104	9.68296	-2.49495	4.80892	1.96232	0.171651	4.9492	-1.96612	-0.144743	4.68034	1.09787	-0.812809	-6.41453	8	7	11	2
ACATGGCTCAATTTAG-1	8	14	2.71384	-2.69966	-3.44795	0.143797	-1.15385	-2.31506	0.869283	1.44643	-3.4104	0.0587722	-0.114352	2.56694	1	2	10	5
ACATTAGTTTATATCC-1	51	61	-4.85242	5.79101	1.42834	-0.537096	-0.905261	-0.848618	0.501518	0.884083	-3.89561	0.0526252	0.0678659	3.68155	7	2	3	4
ACCAAACTAGAAATCC-1	3	67	2.93011	-1.04564	-3.14009	1.74232	-1.11699	-2.41957	1.99257	2.09294	-1.7931	-1.34321	0.63912	3.92584	1	1	10	8
ACCAACCGCACTCCAC-1	65	97	1.7049	-0.86698	-4.32295	-0.85586	-0.699862	-0.766025	-0.707218	0.0637368	-0.522925	1.6985	-0.735378	0.534182	1	2	9	3
ACCAACGCTTATTTAT-1	53	49	3.36782	10.9453	1.12932	-1.82575	0.203547	-1.87862	0.696133	-1.20707	-5.07347	-0.706144	-0.509969	6.3934	5	9	6	10
ACCAAGAACGCGTGTC-1	17	49	1.57552	-2.40633	-3.18124	2.13159	-0.816119	-0.949255	0.823833	1.17677	2.15958	-1.05021	0.934467	-1.91531	1	1	4	9
ACCAATATGCAAGTTA-1	56	78	-2.93755	-2.617	7.7655	-1.55839	0.967023	3.2482	-1.60123	-1.62131	1.58613	1.77978	-1.44834	-2.36481	2	12	2	3
ACCACAACTCAGAACA-1	7	81	2.88444	-2.98291	-2.67931	0.652606	-1.41053	0.753304	-1.38784	0.63084	2.37108	1.47516	-1.10818	-2.9107	1	2	7	3
ACCACAAGTTTCTATC-1	30	54	-3.05351	-1.75442	8.19023	-1.61352	1.03771	1.94414	-0.827811	-1.73643	1.3412	0.502806	-0.63036	-0.695636	2	2	8	9
ACCACCAATGTAACAA-1	41	107	-3.80017	-7.34664	-5.97674	1.84059	-0.724261	3.80111	-2.0831	0.29064	4.30551	0.919406	-1.32354	-5.86534	4	7	11	2
ACCACGTGCAGCTATA-1	48	76	-2.73775	-1.60854	8.75722	-1.18766	1.40904	3.91005	-1.22974	-1.63133	2.56218	1.82534	0.0609938	-3.47813	2	12	2	2
ACCAGCCCGGTCTTTG-1	4	72	-3.7316	-7.47727	-4.98585	-0.118242	-1.37752	-1.14039	-1.29541	1.18248	1.49463	1.05088	-1.13727	-0.687632	4	2	9	6
ACCAGGAGTGTGATCT-1	3	55	2.09394	-0.597796	-4.33802	-0.53655	0.172984	-7.02685	1.09375	2.67975	-4.79905	-2.28563	0.964292	3.7099	1	6	10	8
ACCAGTGCCCGGTCAA-1	9	103	1.51242	-1.20946	-3.91803	-0.824064	-1.08504	-4.55328	1.74497	0.860833	-3.42254	1.03551	-0.675637	3.23311	10	6	5	4
ACCAGTGCGGGAGACG-1	48	94	8.58835	-2.83312	4.38276	0.0937426	-0.609853	-0.750106	-0.257445	0.137981	-0.283396	2.05403	0.144012	-0.0795722	8	2	7	3
ACCATATCCGCAATAA-1	38	56	3.41935	-3.35686	-1.30479	-0.0992425	0.368515	0.752436	-0.0862984	-1.05075	0.606708	0.236645	1.15256	-0.708803	7	3	8	5
ACCATCCGCCAACTAG-1	44	12	-4.89931	5.59156	2.27219	-1.26524	-0.162329	-1.02635	-0.46892	-0.438679	-0.755602	0.956545	-0.953221	0.381834	7	2	3	4
ACCATCGTATATGGTA-1	42	42	-4.32145	6.56106	1.56971	-1.98626	1.70427	2.34022	0.0622116	-1.95925	-2.17104	-1.09505	-0.00922687	0.757507	7	8	6	7
ACCATTAAGGGTGTCA-1	13	5	1.60032	-1.06776	-4.06896	-1.54216	-0.182546	-4.81925	0.695468	0.9596	-4.73828	1.18969	-0.281097	2.12226	1	10	1	4
ACCCAACGCCCGTGGC-1	30	86	-3.83603	-0.923724	8.62149	-0.901687	2.37038	4.38857	-0.932541	-1.99106	3.84187	1.33138	-0.932715	-4.90115	2	4	2	2
ACCCACCTACATGCTC-1	25	25	1.76965	-2.41576	-4.01851	1.91062	-0.615552	0.764591	0.69561	0.547371	1.86754	-1.18253	1.04317	-1.79185	1	3	8	11
ACCCATCTTGAGGGTA-1	37	37	-3.45428	-1.02551	8.21464	0.119829	0.793616	0.919341	0.644368	-0.518239	-0.151646	-0.211282	0.693123	0.515321	2	3	8	9
ACCCATTTGTCCCTCT-1	60	100	2.79128	-2.93485	-2.71084	1.23554	0.365334	4.05095	-1.58191	-0.613945	3.45931	1.32722	-0.250246	-5.37615	8	7	7	3
ACCCGAGCGAAATTAC-1	61	29	4.58833	11.5569	1.16353	-2.66609	0.323523	-2.76805	-0.0457454	-2.87941	-3.95603	0.839252	-0.381094	3.07277	5	10	6	10
ACCCGATTGGTTCCGA-1	69	35	4.80238	12.0679	0.120383	-3.4258	0.586064	-2.99429	0.244205	-1.77069	-5.81848	-0.0389053	-1.07386	6.79013	5	9	6	10
ACCCGGAAACTCCCAG-1	57	65	-5.28832	5.06594	2.71726	-1.35246	0.106584	0.1869	-0.288554	-0.54624	-0.723522	1.28778	-0.653374	1.08153	7	2	2	6
ACCCGGATGACGCATC-1	38	100	10.0236	-2.75694	4.57639	1.92324	0.237932	4.99296	-1.89626	-0.877625	4.67102	1.17389	-0.578032	-6.42798	8	7	11	2
ACCCGGTTACACTTCC-1	42	48	-3.57639	7.32651	1.99477	-2.49163	0.74966	-0.0357514	0.17822	-2.60436	-3.45194	-0.628923	-1.04307	5.74003	7	9	6	10
ACCCGTGTCATCAGTA-1	58	54	-4.45013	6.57105	2.2832	-1.6096	0.0931879	-2.04735	0.597622	-1.50759	-4.2965	-0.48383	-0.398048	5.2002	7	9	6	10
ACCCTATAGGACTGAG-1	12	20	2.08728	7.09908	-5.01002	-0.635806	0.226929	-7.26669	0.818183	2.55211	-4.96098	-2.01522	1.16944	3.72445	3	6	10	8
ACCCTATGCCATATCG-1	56	40	4.09991	11.5711	0.571608	-3.00893	0.465538	-2.60423	0.63784	-1.23981	-5.36921	-0.4179	-0.383785	6.20451	5	9	6	10
ACCCTCCCTTGCTATT-1	48	84	-2.64965	-1.23493	8.06504	-0.251788	0.586097	1.01455	0.0976791	-0.838006	1.04013	1.38399	0.247556	-0.1866	2	3	2	2
ACCCTTCATCTGCGAA-1	13	65	2.17095	-2.83699	-3.85287	2.04083	-1.11476	1.07872	0.733227	1.09578	2.59141	-0.75534	0.95003	-2.60106	1	3	4	11
ACCCTTTAGTTCTCCA-1	6	80	-3.90245	-8.06145	-5.06754	2.45582	-2.05273	0.372209	-0.736449	1.58702	1.75504	0.873527	-0.256643	-1.46587	4	5	9	9
ACCGAAAGGGCCCTGC-1	9	53	-5.14554	-8.37839	-5.2855	2.67173	-2.67417	1.70509	-0.58094	1.83726	3.64064	-0.851896	-1.08816	-3.59442	4	5	4	9
ACCGAAGAGTCTGGTT-1	57	11	3.50377	10.9828	1.25138	-2.67626	0.348599	-4.45318	0.0670485	-1.16499	-5.83119	0.378205	-0.883742	6.48564	5	10	6	10
ACCGACACATCTCCCA-1	61	67	-3.02259	-0.869159	7.27276	-0.537345	-0.15705	1.78972	-0.952576	-1.64651	1.46981	1.72174	-1.10625	-1.75694	2	2	2	6
ACCGACTGAGTCCCAC-1	28	66	-4.08175	-0.738584	7.84777	-2.60016	3.2365	4.50069	-1.12987	-2.72633	3.28616	-0.044022	-1.35755	-4.40664	2	8	8	9
ACCGATGGTAGCATCG-1	36	92	-1.98748	-1.61049	8.21914	-0.459362	0.895122	2.88912	-1.10187	-1.30242	2.53892	1.97336	-0.667965	-4.03905	2	4	2	2
ACCGCAATAACTGCCT-1	51	79	-3.67178	-0.852016	8.55864	-1.80858	0.482321	3.05276	-1.27144	-1.31747	1.37098	2.17918	-0.578778	-1.94131	2	12	2	2
ACCGCGGTGGAAGTCG-1	44	106	-3.99716	-7.96993	-4.51653	0.523976	-1.89895	0.560979	-1.90507	0.532682	3.26391	0.981047	-1.21574	-5.42336	4	2	7	3
ACCGGGCCTTTGTTGA-1	46	98	9.19433	-2.96545	4.10032	0.887083	-0.0988059	2.48458	-1.11232	0.0102573	2.62679	1.47571	-0.101737	-3.64841	8	7	7	3
ACCGGTCAGGTACACC-1	59	15	4.32522	11.3107	1.45416	-2.85466	0.779447	-0.945664	-0.0342585	-2.87649	-3.94122	0.743567	-0.996931	3.60354	5	9	6	10
ACCGGTCTGAGTACGG-1	4	100	0.815135	6.76413	-5.40696	-0.154203	-1.09227	-4.83982	2.14335	1.5508	-3.84843	0.167568	-1.02608	3.95137	6	6	5	4
ACCGTGACCACGTGGG-1	61	39	4.37157	11.5111	1.07732	-3.32771	0.626176	-2.34071	0.0710469	-2.0364	-5.13986	-0.0113929	-0.813505	6.31011	5	9	6	10
ACCGTTCCCGCTCTGA-1	5	65	-4.56385	-8.11851	-4.3987	0.785366	-1.25836	-3.78323	1.28991	2.39965	-0.201445	-1.18076	0.232777	-0.709146	4	1	5	9
ACCTAAGTACCTTTCA-1	50	30	3.97313	11.1235	1.48709	-2.89098	1.1567	0.0204023	0.109926	-2.75466	-3.73049	-0.596524	-0.647139	5.80933	5	9	6	10
ACCTAATCGACTTCCT-1	32	30	-3.79256	-1.67615	8.87501	-0.912529	3.08964	5.28705	-1.03143	-2.17181	3.82639	0.659493	-0.891655	-4.49581	2	4	8	11
ACCTACAGTATGTGGT-1	41	113	-4.01866	-6.55965	-5.65593	1.84992	-1.58204	1.77286	-1.57292	0.789295	3.25163	0.670715	-1.51619	-2.69666	4	5	7	6
ACCTACTATAAATCTA-1	68	58	-4.36564	6.60093	2.85914	-2.10064	1.51862	2.02598	-0.0438556	-2.63708	-2.22069	0.742673	-0.771732	2.76196	7	8	3	4
ACCTCCGCCCTCGCTG-1	55	107	-3.18516	-7.79697	-4.46125	1.28932	-1.5978	2.16445	-1.90126	0.382426	3.22926	1.4559	-1.04725	-4.72856	4	5	11	6
ACCTCCGTTATTCACC-1	34	112	-4.08576	-7.91783	-5.33478	1.77647	-1.85066	2.58983	-2.0808	0.674292	3.87836	0.59527	-1.91388	-5.07132	4	7	11	6
ACCTCGAACTTATGCT-1	65	15	3.51714	11.1576	0.853143	-2.73345	0.303367	-4.89558	0.103128	-1.10132	-5.94905	0.24023	-0.724978	6.57464	5	10	6	10
ACCTGCGTGTCATGTT-1	46	18	-3.88851	6.64829	0.628393	-1.42963	-0.267189	-3.99563	0.663758	1.22461	-4.49354	0.365555	0.107342	3.03121	7	10	1	7
ACCTTTCCTTTAGAAG-1	0	66	2.36237	-1.92996	-4.45858	1.27494	-0.72603	-1.81687	1.05187	1.84976	-1.86179	-0.517253	0.544006	1.60496	1	1	10	7
ACGAAATGGGCGGCAC-1	32	24	-1.35393	-1.53128	6.81844	0.174797	1.25679	2.90238	-0.766592	-1.25637	2.13898	1.25908	0.659176	-3.23839	8	4	8	11
ACGACTGGTCATACTC-1	64	34	4.73073	12.1058	0.0117772	-3.18497	0.509758	-2.70689	0.373899	-1.90854	-5.72783	-0.190043	-1.16908	6.7737	5	9	6	10
ACGAGAACCCATCACG-1	8	34	1.19964	7.11728	-4.83985	-0.629824	0.0897423	-5.75452	0.664967	2.12631	-4.6994	-1.98053	1.1577	3.45579	3	6	10	8
ACGAGATATTTGCTTA-1	9	81	2.00789	-0.738423	-3.72152	2.05223	-0.636029	4.04009	-1.08545	0.132281	4.85579	0.556963	-1.03154	-5.33321	1	7	7	11
ACGAGGATACCACTCT-1	50	18	-3.52163	7.18455	1.1914	-0.516551	-0.856811	-4.22051	0.621708	-0.517655	-5.25889	0.188324	-0.212731	4.59791	7	6	6	10
ACGAGGTTTACAACGT-1	57	13	4.23017	11.5629	0.79007	-2.81689	0.350013	-3.66528	-0.0373711	-2.06885	-5.40071	0.265681	-1.10197	6.48941	5	10	6	10
ACGAGTACGGATGCCC-1	28	104	8.82369	-2.69136	4.89618	1.82316	-0.691771	0.456552	0.201789	0.805315	3.01258	0.0376093	0.714856	-4.10257	8	3	11	11
ACGATACATAGAACTA-1	22	80	-3.28786	-2.21519	7.28789	0.581644	0.847431	3.48329	-0.193778	-1.42999	3.76911	0.352223	0.421499	-3.77959	2	4	8	11
ACGATCATACATAGAG-1	25	63	-2.94742	-2.17962	8.04389	1.09854	0.0524786	-0.332735	0.879585	-0.369078	0.743363	-1.09318	1.14503	-0.246314	2	3	8	11
ACGATCATCTTGTAAA-1	36	102	9.21799	-3.73873	4.1069	-1.65534	0.35685	3.03737	-1.82518	-0.206519	2.69431	1.64861	-0.618346	-4.95731	8	12	11	2
ACGATGCATATGTTAT-1	37	43	-5.0825	5.33329	1.15018	-2.23464	2.5315	3.51362	-0.529671	-2.81716	2.36432	-0.738616	-1.1893	-2.30915	7	8	8	7
ACGATGGATCCGATGC-1	10	70	2.29376	-1.83828	-3.19606	2.28049	-0.66967	-1.11364	1.51281	1.27201	0.670804	-1.0185	1.82561	-0.799014	1	1	4	11
ACGCAAACTAATAGAT-1	63	47	-4.26986	6.7161	2.71427	-2.48402	2.30684	3.06136	-0.135124	-2.9179	-1.92859	-0.282715	-0.637698	1.00284	7	8	6	10
ACGCAATCACTACAGC-1	25	109	-2.85089	-7.46036	-4.65285	0.68748	-1.76299	-3.05735	0.356977	1.75781	1.29282	-0.610393	1.29705	-1.66181	4	14	11	11
ACGCATACGTTTACTA-1	56	102	2.15536	-1.15338	-3.37853	-0.0588571	-1.62949	-1.28183	-1.19493	0.248957	1.81052	1.73972	-0.908642	-2.05854	8	2	11	3
ACGCATTCGTGAGTAC-1	33	61	-2.90885	-1.69903	9.09694	-3.23113	3.55399	4.52424	-1.2341	-3.28402	3.60732	-0.371642	-1.78264	-4.16758	2	8	2	9
ACGCCAGATGATTTCT-1	17	73	9.01362	-2.7649	3.90526	0.556283	-1.87278	-3.02167	1.0713	1.25347	0.78748	-0.6191	1.71941	-1.34509	8	14	5	11
ACGCCCAGCTGTCGAT-1	3	71	-4.38817	-7.7766	-5.76179	0.112181	-1.83832	-1.23007	-0.422786	1.34561	-0.0983647	1.18276	-0.679894	0.707445	4	2	9	3
ACGCCGCTAGACGACC-1	43	71	-5.5243	4.71999	2.56189	-1.00439	0.837211	1.08718	0.149401	-1.69055	0.726077	-0.0210709	-0.536491	-0.707115	7	8	2	7
ACGCGAAGTCAGACGA-1	49	59	-3.8553	6.67139	0.62302	-1.29338	-0.471898	-4.09837	0.572907	1.04463	-5.06551	0.587496	0.052411	2.65976	3	10	1	4
ACGCGCTACACAGGGT-1	41	31	-5.8756	4.07643	2.94372	-3.03704	3.35775	4.38332	-0.866769	-3.1227	3.18464	-0.681303	-1.33634	-3.41972	7	8	8	9
ACGCGGGCCAAGGACA-1	34	62	-3.53295	-1.65364	9.16314	-2.50056	2.97676	4.2443	-1.28388	-2.7238	2.96277	-0.401278	-1.47914	-3.47176	2	8	2	9
ACGCTAGTGATACACT-1	28	100	9.20725	-3.54404	4.6307	1.76388	0.14982	4.20631	-0.53671	-0.27333	4.40156	0.284564	0.0846463	-4.8451	8	7	11	11
ACGCTGTGAGGCGTAG-1	39	13	-2.54866	-1.24636	8.02435	-1.24648	4.0231	6.05577	-1.51935	-2.07793	4.53069	0.696671	-0.184184	-5.52208	2	11	8	2
ACGCTTAGTGTCTCTC-1	3	81	-3.82261	-7.89207	-4.65083	2.5907	-2.14422	0.499824	-0.366133	1.5983	3.18717	-0.858533	-0.450147	-3.3846	4	5	9	9
ACGGAATTTAGCAAAT-1	15	27	-4.37215	-6.61714	-5.75425	2.71081	-1.45389	0.0480093	0.578057	2.04849	1.3477	-1.59864	0.130291	-0.46213	4	13	4	1
ACGGACGCAGCGACAA-1	74	16	3.99086	11.6495	0.237129	-2.81757	0.36149	-2.96954	0.662125	-1.16516	-5.89809	-0.572591	-0.668287	6.78102	5	10	6	10
ACGGACTCTCAAAGCG-1	61	75	-3.61609	-1.38709	8.99619	-1.03547	3.31086	5.38845	-1.96813	-2.27636	4.05216	1.55406	-1.71157	-5.85477	2	11	2	2
ACGGAGCGCAAATTAC-1	18	108	-4.31436	-7.79273	-5.65162	0.0234139	-2.03509	-1.01865	-1.49703	1.2574	1.84304	1.14926	-1.77013	-2.99246	4	2	11	3
ACGGATGGTGCGGATA-1	57	79	-3.39785	-1.12458	8.40495	-1.55212	1.07097	3.49713	-1.53651	-1.76001	2.07489	1.90609	-1.0892	-2.93501	2	12	2	3
ACGGCACTTGCTTGGG-1	52	60	-5.24698	5.15507	1.47011	-1.98516	1.63147	2.36749	0.0770852	-1.15321	-0.753873	-0.130356	-0.873287	-0.638821	7	8	3	7
ACGGCCAACATGGACT-1	53	55	3.21814	10.6393	1.64793	-2.31956	0.709348	-0.423144	0.217745	-2.32372	-3.75363	-0.344202	-0.730511	5.64571	7	9	6	10
ACGGCGACGATGGGAA-1	49	77	-3.27703	-1.94719	8.8775	0.34528	1.4753	4.07128	-1.60145	-1.33534	2.643	2.05119	-0.142102	-4.39731	2	4	2	2
ACGGCGGGTTGCCCTG-1	5	31	2.26299	-2.96821	-2.82999	1.94976	-0.924626	-2.25903	1.29019	2.24552	-0.588175	-1.95088	1.72485	1.73788	1	1	10	1
ACGGCTGGATGTAGAA-1	61	11	5.27963	12.1288	0.562823	-3.74683	0.756544	-2.55547	0.01277	-2.75983	-5.47958	-0.0238973	-1.27295	6.66036	5	9	6	10
ACGGGAGTGTCGGCCC-1	47	25	-5.13671	5.57003	1.76374	0.015446	-0.885143	-3.64322	0.76881	-0.626732	-4.27565	0.253668	-0.775398	4.24331	7	6	6	4
ACGGGTCATGTGACTT-1	15	9	1.31188	-1.41784	-3.41643	-0.050945	-1.74541	-1.84385	0.952946	1.32753	-2.51801	1.01894	-0.385282	1.19222	1	2	5	5
ACGGTCACCGAGAACA-1	71	13	4.38209	11.4967	1.12082	-2.76988	0.352893	-3.67877	-0.0653134	-2.36127	-4.84473	-0.639324	-0.535231	5.67026	5	10	6	10
ACGTACAGATTTCTCT-1	10	66	1.81839	-1.25272	-2.82135	2.33536	-0.835625	-0.105126	0.783004	1.49462	1.91342	-1.06389	0.757942	-1.05654	1	13	4	11
ACGTACTTTGGCACGG-1	70	32	5.01613	11.9507	0.715865	-3.62558	0.708309	-2.56911	0.192172	-1.82125	-5.57278	0.0174173	-0.70337	6.79368	5	9	6	10
ACGTAGATTGCTGATG-1	33	67	-2.78557	-1.64805	8.47459	0.403884	0.381734	0.0232712	0.633955	-0.0756386	-0.228089	-0.295633	1.26117	0.218868	2	3	8	9
ACGTATTACTCCGATC-1	41	97	9.2001	-3.71925	4.14631	-0.152974	-1.16206	-0.614421	-0.887194	0.46845	0.412585	1.96432	-0.71731	-1.01691	8	2	11	3
ACGTCCTAAACGAGAT-1	0	62	2.77023	-1.74747	-4.16848	-0.818146	-0.092489	-3.66585	1.65773	1.38283	-1.99357	0.646491	-0.666075	1.82986	1	16	10	4
ACGTGCGCCTCGTGCA-1	17	63	1.70939	-1.45351	-3.67513	1.71416	-0.362091	-1.1871	1.55919	1.02979	0.291356	-1.11911	1.99655	0.0574291	1	1	4	11
ACGTGGTCGAATGTGC-1	2	78	-4.6438	-8.39199	-5.28713	1.8064	-2.23844	-0.239382	-0.411697	1.82559	0.945765	-0.517201	-0.589965	-0.701864	4	5	9	9
ACGTTAATGTCGAAGA-1	41	69	-5.7357	4.43573	3.28303	-3.12115	3.26954	4.26835	-1.3753	-3.33555	3.67091	-0.368742	-1.90337	-3.74017	7	8	2	7
ACGTTAGATTTGCCCG-1	39	39	-4.47051	6.14164	1.1404	0.735632	0.0436366	-1.11183	0.655004	1.55235	-4.1782	-0.593722	0.625974	3.54562	7	3	1	7
ACGTTCACTATGCCGC-1	74	38	2.39187	7.79392	-4.1598	-1.57297	0.481086	-6.64127	0.57904	1.53092	-6.35449	-0.216995	-0.578313	5.99622	9	10	1	10
ACGTTCCGCGCTCCGT-1	8	54	-4.28663	-8.48213	-5.04738	2.57514	-2.51045	1.39112	-0.337931	1.87855	3.20508	-1.05445	-0.608179	-3.11392	4	5	4	9
ACGTTCGCAATCAATT-1	33	113	-5.42478	-7.74086	-5.44883	1.96994	-2.62039	2.08296	-2.03461	1.01533	3.86474	0.428075	-2.24382	-5.01372	4	5	11	6
ACGTTCGTTCAGGAAA-1	60	44	3.67177	11.1617	1.04261	-2.6231	0.93938	-0.177185	0.173508	-2.47877	-3.98112	-0.57182	-0.882413	5.34324	5	9	6	10
ACGTTCTGTACAAGTC-1	65	95	1.82942	-0.455065	-4.37059	-0.736275	-1.02111	-1.44208	1.42251	0.631511	-2.73291	1.20537	-0.667792	2.33821	1	2	9	3
ACGTTTAGTTGTGATC-1	14	68	3.02189	-0.958054	-3.62218	2.1578	-0.519594	-0.326623	0.962332	0.590527	2.0297	-1.17689	0.759845	-0.956909	1	13	4	11
ACTAATACGTCAGGCG-1	8	98	-5.38068	-7.7861	-5.68423	1.14954	-2.38325	-0.172449	-0.59272	1.42588	0.46744	0.336668	-1.49247	-2.18838	4	5	5	6
ACTACATCCCGACAAG-1	63	17	3.1955	10.7994	1.21763	-1.2729	0.292432	0.430531	0.378186	-1.00896	-4.01199	-0.166284	-0.391937	3.44287	5	2	6	10
ACTACCAGCTCTCTGG-1	25	41	-3.04153	-1.42817	7.13472	0.979472	0.329111	0.458352	1.29193	1.07182	-0.574329	-1.08611	2.12845	0.851763	2	3	8	11
ACTACGCGTTAGAATT-1	60	56	-5.51573	5.01842	1.92519	-1.20986	-0.129357	-1.85341	-0.404925	-0.851131	-0.0282901	0.880188	-1.0957	2.28252	7	9	6	4
ACTAGTTGCGATCGTC-1	50	104	-4.39456	-8.09562	-5.29275	2.09959	-0.330057	4.3785	-1.64482	0.251085	4.77009	0.925801	-1.36587	-5.96235	4	7	11	2
ACTATATGCTGTGTTC-1	13	105	-5.36095	-7.17905	-5.8456	2.1848	-2.6276	1.88009	-1.73504	1.44887	3.44397	0.034109	-2.26209	-4.02552	4	5	11	6
ACTATCCAGGGCATGG-1	38	108	9.44217	-2.81284	4.29178	0.935522	-0.437658	3.00139	-1.992	-0.339907	3.56919	1.24305	-0.884285	-5.91536	8	7	11	2
ACTATCTGCCCGCGTA-1	53	113	-5.58343	-7.91182	-5.28891	1.99839	-2.61746	2.07225	-1.86423	1.23687	3.29054	0.582988	-2.2477	-4.58136	4	5	11	6
ACTATGTCCAGCTGCC-1	64	22	4.79926	12.057	0.198636	-3.0323	0.446709	-3.67768	0.125544	-1.93962	-5.80696	-0.160147	-0.682935	6.67513	5	10	6	10
ACTATTCGTCCGTGGT-1	14	74	9.12442	-2.28739	4.23518	1.66215	-0.261097	3.23711	-0.152768	-0.140316	3.81464	0.220629	0.244883	-4.46302	8	7	7	11
ACTATTTCCGGGCCCA-1	59	41	3.63292	11.3566	0.500112	-1.86851	0.129012	-1.86347	0.308402	-2.0141	-4.53919	-0.136832	-1.08528	5.91336	5	9	6	10
ACTCAAGTGCAAGGCT-1	60	86	8.22023	-2.84143	4.59067	-0.345387	0.763928	2.51192	-1.40138	-1.10741	1.51759	2.27842	-0.403398	-2.61685	8	2	2	3
ACTCAATAAAGGCACG-1	25	69	-3.53895	-1.07096	7.62677	0.688625	1.52606	4.40391	-0.0601764	-1.20132	3.16555	0.470049	0.950753	-3.60723	2	4	8	11
ACTCAGACCTGCTTCT-1	9	43	2.4575	-1.50903	-4.51147	0.0935293	-0.867452	-5.98328	1.77925	2.61609	-4.54245	-2.36923	-0.0823266	4.89022	6	6	10	8
ACTCATGGCAGCCTTC-1	67	17	3.95647	11.6181	0.281458	-2.45461	0.223151	-4.57594	0.0950844	-1.61224	-5.43973	0.132401	-1.04425	6.42535	5	10	6	10
ACTCCAATATCATCAT-1	63	29	4.43892	11.6435	0.855882	-2.73611	0.30986	-3.83672	-0.0435324	-2.27272	-4.99602	0.394522	-0.613367	5.86946	5	10	6	10
ACTCCCATTCCTAAAG-1	47	17	-5.31582	4.90738	1.41215	-0.221564	-1.40678	-0.633859	-0.241418	-0.785144	-0.767269	0.582926	-0.664066	0.359278	7	2	3	7
ACTCCCGAATTCGTTT-1	32	104	3.76942	-3.40634	-0.879307	0.236895	-0.362632	-0.447326	-0.980427	-0.00488342	1.83677	1.486	-0.024111	-2.11854	8	2	11	2
ACTCCCTAATGCTAAA-1	57	69	-3.40293	-2.30264	8.01392	-1.82933	1.31612	2.67455	-1.66395	-1.77352	1.9272	1.97885	-1.34844	-1.85375	2	12	2	6
ACTCCCTAGAATAGTA-1	48	70	-3.21577	-2.03342	7.9488	-0.555169	2.64195	5.50074	-1.7438	-2.22202	4.91308	1.23334	-0.619085	-5.5603	2	7	2	6
ACTCGATGTATTTCAT-1	18	10	3.42869	-1.55255	-2.8365	1.94588	-1.52365	-1.14266	0.193192	1.84866	0.721135	-0.48903	0.601613	1.83645	1	13	5	7
ACTCGCCGTTCGATAA-1	67	111	2.4216	-3.28255	-3.04653	-0.623895	-0.949719	-0.121648	-1.15586	-0.312233	0.280053	2.02095	-0.0953651	-1.5074	1	2	9	3
ACTCGTAACCCGTCCT-1	49	23	3.74062	11.1861	1.08844	-3.05821	0.489566	-2.50157	0.555687	-1.27864	-4.83448	-0.430094	-0.991961	6.52657	5	9	6	10
ACTCGTCAGTAATCCC-1	36	78	-2.65651	-2.23455	8.61391	1.11573	0.153404	-0.499764	0.839399	-0.617286	1.14007	-1.10148	1.5777	-0.647464	2	3	8	11
ACTCTCTGACTTAGGT-1	42	78	-3.96958	-1.07789	7.25973	-1.40218	1.2316	2.11066	-0.0635769	-1.62776	2.6767	0.249645	0.853624	-1.73749	2	8	8	11
ACTCTCTTATACACGA-1	8	84	3.01554	-1.11653	-3.03801	2.51441	-1.15043	1.59077	-0.394067	1.09073	3.8611	0.354106	0.355144	-4.02495	1	13	9	11
ACTCTTGTATAGTAAC-1	36	70	-4.00479	-2.10653	7.79077	-1.7782	1.52605	2.98012	-0.853743	-2.28195	1.87364	-0.00877959	-0.580426	-0.555641	2	8	2	9
ACTGAAACGCCGTTAG-1	57	93	9.06435	-3.42665	3.99716	-0.542343	-1.38392	-1.5051	-1.1019	0.482486	0.278428	2.00659	-1.02873	-0.858525	8	2	11	3
ACTGAATGGCGAAAGT-1	47	83	-2.31444	-1.56339	8.43976	-1.09799	1.46318	3.24032	-1.2446	-1.70957	2.13013	1.86223	-0.858152	-2.88924	2	4	2	2
ACTGATTTAGTGATTC-1	4	80	-3.57938	-6.66299	-5.4296	2.19556	-0.938685	-2.0456	0.0544908	1.87523	0.856125	-0.725139	0.409688	1.32271	4	13	9	9
ACTGCCCGCCATTCTC-1	68	30	3.53909	11.3226	0.424925	-2.26167	0.0526476	-3.69289	0.381885	-1.02084	-5.50949	0.0778657	-1.04031	6.36969	5	10	6	10
ACTGCCGTCGTAACTC-1	16	70	1.56625	-2.39802	-2.95148	1.01348	0.866586	2.87136	0.86708	0.280236	1.9893	0.179428	1.17536	-2.68037	8	4	4	11
ACTGCTCGGAAGGATG-1	53	9	4.28795	11.8613	0.0634469	-2.72962	0.211894	-5.16046	0.305865	-0.885702	-6.09477	0.2376	-0.730824	6.76954	5	10	1	10
ACTGTACGATACACAT-1	30	78	-2.87059	-2.1037	7.40712	1.95212	-0.374369	-1.61467	1.40847	0.868578	0.426675	-1.50665	1.83682	0.397268	2	1	8	1
ACTGTAGCACTTTGGA-1	27	39	-2.77134	-2.3443	7.61138	0.116261	0.897539	2.50444	-0.897722	-1.25985	1.98389	0.629412	0.377728	-1.63665	2	3	8	5
ACTGTATACGCGAGCA-1	10	36	1.78335	7.25944	-5.86458	-0.46194	0.214486	-7.05736	1.19761	2.63293	-5.11635	-2.29436	0.346444	4.63794	6	6	10	8
ACTGTCCAGGATTATA-1	33	55	-3.19738	-1.94409	7.52134	-0.0232042	-0.0962271	0.162176	0.400305	0.892053	-2.97498	-0.147399	-0.374032	0.795826	7	2	3	7
ACTGTCTTCTTTAGAA-1	30	64	-2.76814	-1.84515	7.49175	-1.80483	1.5188	3.03442	-0.404389	-2.23915	2.45805	-0.401149	-0.457916	-1.34399	2	8	8	9
ACTGTGCTAGTAGATC-1	13	31	-1.23619	-5.48538	-4.06682	-0.142021	-0.233903	-6.08584	1.45142	2.45325	-3.73585	-1.06578	0.0909023	4.41453	1	6	10	8
ACTGTTTAGTGTAGGC-1	3	59	2.12377	-1.39996	-4.16444	-0.449085	-0.0411322	-7.09003	1.14917	2.66668	-4.54685	-2.25784	0.290449	4.18856	6	6	10	8
ACTTACCGGGCGCGCA-1	11	95	-3.51541	-7.54952	-5.09153	0.500641	-1.63204	-2.44652	-0.46768	1.41627	0.485834	1.11718	-0.79238	-0.855156	4	2	11	3
ACTTACGCATCCACGC-1	58	78	-2.73735	-1.85875	8.55471	-0.717056	1.83986	3.74661	-1.58984	-1.81103	3.0227	1.64459	-1.04575	-4.33668	2	4	2	3
ACTTAGTACGACAAGA-1	14	32	-3.88762	-6.56382	-5.56908	2.67594	-1.34392	-1.12182	0.941435	2.15238	0.426613	-1.70545	0.556481	1.08783	4	13	4	9
ACTTATACTTACCCGG-1	36	90	-3.745	-2.37891	8.05324	-1.29475	4.0845	6.23978	-1.55419	-2.49227	4.99772	1.47204	-1.77889	-6.07319	2	11	2	2
ACTTATCTGATCTATA-1	0	32	3.00473	-1.09528	-3.46501	1.30769	-0.221319	-1.23736	1.38309	1.99741	-1.35008	-1.73407	1.02138	2.58694	1	12	10	1
ACTTATTAGGATCGGT-1	38	52	-5.79656	4.33245	2.22492	0.857055	0.125298	-1.0931	0.549984	1.24536	-3.35272	-0.656692	0.769854	3.39265	7	3	3	7
ACTTATTTATGTGCCA-1	46	90	-2.77418	-2.45392	7.7039	-0.0290486	0.106725	2.59244	-1.36802	-0.979514	2.17639	1.71712	-0.374824	-2.4817	2	4	2	3
ACTTCAGGCTGATCCC-1	51	81	-3.22784	-1.23866	7.9693	-0.926411	0.937391	2.76842	-1.4829	-1.43043	1.27078	2.23111	-0.918185	-2.78485	2	4	2	2
ACTTCCATGCGGGACA-1	61	85	8.66585	-2.87392	4.10034	-0.49807	0.0326665	1.45098	-1.47212	-0.659571	1.37197	2.45759	-0.517313	-2.02459	8	2	2	3
ACTTCGCCATACGCAC-1	27	75	-3.46386	-0.841939	8.42024	-0.823948	1.96924	3.77619	-0.73343	-2.17929	3.43404	1.04304	-0.264407	-3.54592	2	4	8	11
ACTTGACTCCCTCTTT-1	42	72	-5.08679	5.30845	1.96191	-1.57769	0.130228	2.10584	0.872838	0.199939	-0.938886	-1.15977	0.87658	1.53477	7	12	3	7
ACTTGCCATATTGTAC-1	4	56	1.55802	-0.878844	-3.61439	-0.550492	-0.312564	-6.94374	1.43692	2.68033	-4.50606	-2.07795	0.779145	4.3621	10	6	10	8
ACTTGGGACCCGGTGG-1	29	49	-3.53421	-1.7029	8.74607	-0.654857	0.13509	0.311259	-0.178657	-0.586271	0.302861	0.951953	-0.404309	-0.0255047	2	2	3	3
ACTTGTAGTCCCTTCA-1	44	10	-2.83333	-1.70303	7.62329	-0.232546	0.507634	0.791545	0.0724832	-0.798981	-0.0308629	0.686632	0.199851	-0.496865	2	2	3	7
ACTTGTGGATGGAACG-1	52	108	-4.54759	-7.80058	-4.84143	2.02071	-2.55056	2.01383	-1.86674	0.915159	3.62931	0.697148	-1.70927	-4.72437	4	5	11	6
ACTTTACCCTCATGAA-1	32	106	3.0004	-1.71835	-2.63722	0.576108	-0.60472	0.352805	-0.82169	-0.113037	2.50108	1.04659	0.425615	-2.45334	8	2	11	11
ACTTTCCTATAGCTTC-1	28	62	-2.57482	-1.88251	7.63877	0.659941	0.183024	0.831003	-0.0776716	-1.42277	2.09702	-0.123516	0.608666	-1.16489	2	3	8	9
ACTTTGACTGCATCCT-1	39	11	-4.06984	-1.1201	8.53889	-1.16804	3.69362	5.79404	-1.18706	-2.49053	3.86669	0.380354	-0.329313	-4.28738	2	11	2	2
ACTTTGGTCGTGCTCC-1	61	13	4.4963	11.7836	0.550984	-3.28598	0.529904	-3.25906	0.218367	-1.81764	-5.77319	0.0868281	-0.996829	6.69346	5	10	6	10
AGAAATTATGACTCGC-1	53	115	-4.49948	-7.70279	-4.36414	-0.402705	-1.56883	-3.1022	1.97611	0.654357	-2.31124	2.10508	-1.15386	-1.87552	4	6	5	4
AGAACCCTCAATTGGG-1	61	9	3.83754	11.2917	0.966188	-2.7314	0.365083	-4.41364	0.0825536	-1.18026	-5.86906	0.373369	-0.809344	6.44366	5	10	6	10
AGAACGTGGTACATTC-1	27	73	-2.51974	-2.18053	8.21284	1.26524	-0.140972	-1.33344	0.879874	-0.49902	1.10987	-0.788963	1.67731	0.32446	2	1	8	11
AGAAGAGCGCCGTTCC-1	38	88	3.90009	7.53771	-4.59208	-1.05474	0.878444	-8.39114	-12.3245	5.15427	-6.24806	-3.03567	1.1808	4.52078	9	15	1	8
AGAAGGTACACTTCAC-1	52	14	4.46126	11.7425	0.62021	-2.56229	0.582024	-1.25114	0.181687	-2.20474	-5.04819	-0.218071	-0.695601	6.1095	5	9	6	10
AGAAGGTTGCCGAATT-1	42	44	-5.66908	4.74247	3.06796	-1.24858	1.6182	2.36202	0.270156	-1.81341	1.18625	-1.77676	0.910333	0.332514	7	8	8	7
AGAAGGTTGTAGGTCG-1	64	78	-3.03741	-1.18718	8.49803	-0.975932	2.03238	4.01092	-1.80898	-1.68736	2.65938	1.92745	-1.29477	-4.39647	2	4	2	2
AGAAGTGATTCGTGAT-1	48	28	-3.85269	6.99074	1.41917	-1.52683	1.13543	1.22277	0.376739	-1.73829	-3.77321	-0.722156	-0.407136	3.47468	7	8	6	10
AGAATAAATCTTCAGG-1	37	11	-3.56131	-2.58665	8.30429	-0.983	2.61331	5.19347	-1.78479	-1.7657	3.1266	1.63877	-1.21029	-4.10288	2	11	2	2
AGAATGCGGGTTCGGA-1	12	108	1.55547	-0.265858	-4.6495	-1.31406	-0.606884	-5.41275	2.00468	0.846753	-3.37473	0.570831	-0.968049	3.33689	10	6	5	4
AGAATTATGGATTCGA-1	32	98	9.67529	-3.63643	4.25138	2.12404	0.281645	5.46553	-1.49979	-0.864429	5.15819	1.07104	-0.482991	-6.3672	8	7	7	2
AGAATTGTTTGACATA-1	17	23	-4.98078	-7.46383	-5.51472	2.77676	-2.24977	0.567645	0.151087	1.91171	2.19923	-1.35573	0.0981483	-1.61978	4	5	4	9
AGACATAGATCCTTCC-1	7	47	1.67237	-1.24612	-4.0029	-0.00808918	-0.369854	-6.25742	1.10137	2.56067	-4.10785	-2.22526	0.626986	4.02262	1	6	10	8
AGACCAAACCACACCT-1	51	9	4.04878	11.1773	1.45011	-1.93626	-0.0598599	-3.06781	0.160873	-1.5958	-4.73239	0.744238	-0.266162	4.14666	5	2	1	4
AGACCATGGGATACAA-1	22	28	1.53243	-2.55791	-3.46198	1.07018	-0.777288	-3.37046	1.56223	1.51731	-0.219413	-1.30875	1.25295	1.32603	1	1	4	1
AGACCCACCGCTGATC-1	49	65	-5.885	4.09265	3.06847	-2.94102	3.12165	4.11461	-1.19765	-3.12062	2.91492	-0.11902	-1.83976	-3.44821	7	8	2	6
AGACCCGCCCTCCTCG-1	26	56	-3.91832	-1.25582	7.48737	0.977618	0.430226	-0.32156	1.52415	1.66539	-1.82834	-1.42292	1.69056	2.37089	2	3	8	1
AGACCGCTCCGCGGTT-1	51	111	-4.35619	-8.0723	-5.03225	2.47539	-2.42708	1.90461	-1.46701	1.18276	4.08403	0.361703	-1.82111	-4.76433	4	5	11	6
AGACCGGGAAACCCTG-1	41	17	-4.56369	6.42089	2.50053	-1.14478	-0.303766	-2.5889	0.670916	0.608632	-4.07938	-0.21545	0.0242255	4.71724	2	9	3	7
AGACGAAGTGCCGGTC-1	49	97	9.85447	-2.73507	4.11318	2.18036	0.337194	5.33147	-1.75252	-0.790073	4.90513	1.0946	-0.636134	-6.44592	8	7	7	2
AGACGACGATGCCGCT-1	53	33	3.8552	11.0545	1.50364	-2.61091	1.78592	1.7458	-0.0864621	-3.06056	-2.59431	-1.08255	0.0240593	2.74093	5	9	6	10
AGACGGGATTGGTATA-1	1	79	2.35021	-1.35532	-3.7408	-0.2761	-1.18697	-4.48042	2.00666	1.16386	-2.78836	0.566026	-0.891394	2.75787	1	6	5	4
AGACGGGCCGATTTAA-1	8	102	2.99228	-2.23004	-3.8242	-0.329383	-1.15674	-4.25191	2.15514	0.847268	-3.14877	0.922287	-1.21213	3.17734	1	6	5	4
AGACTAGCCTTCCAGA-1	28	46	-2.07293	-1.68035	7.94341	0.87136	0.681996	2.19348	-0.394122	-0.812788	1.76398	0.796581	0.986893	-2.48265	2	3	8	11
AGACTGTTACCGGGTC-1	63	45	3.32754	10.9029	1.19052	-2.13913	0.821143	0.078883	0.165815	-2.31258	-3.21753	-0.157088	-0.862942	5.35825	5	9	6	10
AGAGAAACACCAGAAA-1	68	34	4.44749	11.6483	0.85793	-3.31155	0.645063	-2.17278	0.0952131	-2.48806	-4.87719	-0.0119288	-1.19033	6.37215	5	9	6	10
AGAGAACCGTCTAGGA-1	26	88	-3.15391	-2.4341	7.70046	-0.0772208	1.52002	3.7285	-0.283556	-1.4221	3.78854	0.54136	-0.141686	-4.20008	2	4	4	2
AGAGAAGGAGTACAAT-1	58	34	4.32311	11.3189	1.43616	-3.50499	0.851438	-1.65466	0.128388	-2.50088	-4.12356	0.106039	-0.896299	6.30325	5	9	6	10
AGAGATCTCTAAAGCG-1	40	18	-2.42192	-2.0582	8.35251	1.40421	-0.147772	-1.76018	1.05703	0.907158	-1.61042	-0.951063	0.858753	1.73652	2	1	3	5
AGAGCAGTTATGAGAC-1	29	19	3.36656	-3.41865	-1.9683	2.23109	0.378346	5.60701	-1.23465	-0.836282	5.13613	0.811234	-0.252222	-5.96105	8	7	7	11
AGAGCCGCCGAGATTT-1	58	112	-5.01148	-8.21191	-4.98104	-0.291188	-1.47003	-0.575789	-1.4392	1.17504	1.67052	0.579441	-1.73575	-2.05222	4	2	11	6
AGAGCGGGCTAATCAT-1	16	64	3.33419	-3.39725	-2.07209	1.86195	0.252303	4.16994	0.112901	-0.185631	3.85758	0.50737	0.537227	-5.02372	1	7	4	11
AGAGCGTACAAGCTCG-1	24	28	1.19994	-1.94775	-3.7431	0.678851	0.62958	1.42162	0.642876	-0.113549	2.15914	-0.960905	0.684267	-2.62457	1	3	8	11
AGAGCTACGAAAGCAT-1	10	16	2.46519	-0.923465	-4.20947	-1.88193	-0.0420623	-3.74596	0.790401	1.08225	-3.78415	0.3504	-0.126449	2.69247	1	2	1	5
AGAGGCTTCGGAAACC-1	51	101	-0.193083	-4.82158	-3.63452	0.661564	0.0764834	2.76955	-1.5771	-0.190924	3.236	1.54535	-0.179417	-4.58545	8	7	7	2
AGAGGTATCTCGGTCC-1	3	51	1.75241	-1.5539	-3.30287	0.0579584	-0.48932	-4.29501	1.53671	2.01242	-3.03174	-1.6912	0.348572	3.28318	1	1	10	1
AGAGTAAACTTCACTA-1	48	106	-4.16489	-6.64418	-5.92421	0.927048	-1.18123	0.653867	-1.43924	0.746614	2.38396	0.892225	-1.47348	-2.07435	4	2	7	3
AGAGTTAGAGACCGAT-1	6	98	2.23144	-2.13597	-2.87303	0.275331	-0.851328	-2.52734	1.64289	0.986937	-2.90005	0.738191	-0.216728	3.14781	1	2	5	4
AGATAACTTCAGGGCC-1	32	44	-3.5862	-1.07901	7.20852	0.244305	0.640972	0.438382	0.44974	-0.119822	-0.5372	-0.171226	0.863355	1.86951	2	3	8	11
AGATACCAATAGAACC-1	64	110	-4.55552	-6.6426	-5.93435	0.873591	-2.16575	0.928979	-1.67193	1.06834	1.86051	1.76813	-1.30525	-1.04113	4	5	11	6
AGATACCGGTGTTCAC-1	40	38	-5.32217	5.36117	1.49036	-0.323356	0.572494	0.401954	0.306825	-1.25749	-0.16774	-0.630039	-0.605507	0.294876	7	3	3	7
AGATACGACTTCATAT-1	15	35	-4.12806	-6.62932	-5.75777	2.68744	-1.41175	0.282616	0.119414	2.05358	1.85445	-1.19036	-0.185689	-1.14043	4	13	4	9
AGATACTCAAGATCGA-1	46	82	-3.46272	-2.4238	8.04972	-0.752881	1.55487	3.51659	-1.21942	-1.90009	3.17291	1.28658	-0.655834	-3.02715	2	4	2	2
AGATATAATACGACTA-1	64	72	-2.97536	-2.79643	7.83955	-0.946336	1.63348	4.09499	-1.51649	-1.44498	1.99765	1.97388	-1.08353	-2.10766	2	4	2	3
AGATCGTGCATAAGAT-1	21	97	2.79052	-2.70205	-2.54057	0.713812	-1.56572	-3.42504	0.384709	0.69619	2.26439	-0.266757	1.24438	-2.59486	1	14	4	11
AGATCTCAGGTGTGAT-1	29	75	-2.39065	-2.20033	8.125	1.52984	-0.548104	-3.32034	1.56993	1.97656	-0.998984	-1.56333	1.38594	1.7854	2	1	4	1
AGATGACTCGCCCACG-1	21	55	-3.55014	-1.66519	8.79083	-0.175809	1.63874	3.77042	0.0893836	-1.18558	3.25268	0.0520387	-0.0300762	-3.81709	2	4	4	11
AGATGAGGGTTGCGAT-1	14	98	-4.20403	-8.21904	-4.76413	2.33723	-2.28003	2.51043	-1.08715	1.00514	4.44513	0.373889	-1.59937	-5.24891	4	5	7	6
AGATGATGGAGTCTGG-1	34	106	8.89794	-3.13576	4.18201	-0.0690508	-1.49921	0.0679273	-1.6436	-0.0311399	2.2388	2.0406	-0.92304	-3.64354	8	2	11	3
AGATGCAAGACGTGCA-1	58	24	4.96605	11.9048	0.767573	-3.48657	0.632174	-2.86239	0.0713069	-2.05362	-5.66022	0.014828	-1.14883	6.79918	5	9	6	10
AGATGCTATAACGAGC-1	11	7	1.41324	6.78518	-5.61958	-0.395788	0.134184	-6.43904	0.867069	2.67322	-4.20018	-2.05148	0.860365	2.85043	6	6	1	7
AGATTATAGGACGTTT-1	36	54	-5.61862	4.49176	2.36841	-0.788995	0.537453	1.37216	0.102019	-0.888631	-0.163054	0.427808	-0.245374	-0.791189	7	2	3	7
AGATTCACAACCGATA-1	53	13	3.27045	10.8196	1.29318	-1.38647	-0.0577126	-0.827609	0.375818	-1.00946	-3.87618	0.398364	-0.0722703	4.58369	5	2	6	10
AGCAAAGGCCGCTAGT-1	60	72	-2.1565	-1.44034	8.50479	1.34792	0.300304	4.48638	-1.72492	-2.09175	3.46174	1.32597	-0.540397	-5.44593	2	7	2	3
AGCAACATATCTTATT-1	41	93	-4.18106	-1.22146	7.15517	-0.560678	1.25714	3.21371	-1.21899	-1.46925	2.41476	1.71199	0.0475989	-1.06027	2	4	2	2
AGCAACCGAAAGTAAT-1	56	20	5.23307	12.1011	0.605751	-3.64857	0.727253	-2.61264	0.0372524	-2.54697	-5.44147	0.112225	-1.04725	6.60383	5	9	6	10
AGCACACGTTTAGACT-1	68	26	4.74403	11.7392	0.927531	-3.66418	0.881934	-1.83328	0.147395	-2.80631	-4.40005	-0.58575	-1.23858	6.61644	5	9	6	10
AGCACCAGTACTCACG-1	27	65	-3.53177	-1.40914	8.967	-0.0902113	-1.80373	-2.23002	0.438338	1.03205	0.364901	1.6565	-0.296954	-0.826284	2	2	11	3
AGCACTACCGGCCTGT-1	34	20	-2.99764	-2.29254	8.67846	-0.428301	0.467638	1.8175	-0.578089	-0.994427	0.587141	1.65911	0.100758	-1.36513	2	4	8	5
AGCACTACCTCACCAG-1	53	81	-3.1189	-1.21699	8.659	-1.01577	2.17832	4.08516	-1.78597	-1.91869	2.66898	1.73499	-1.31258	-4.52502	2	4	2	2
AGCACTTAAGGACGCC-1	31	35	-3.51975	-1.00457	8.45058	-1.18869	3.49792	5.45448	-1.09266	-2.38553	3.85066	-0.29025	-1.00553	-4.30088	2	11	8	11
AGCAGAAGGAGAAAGA-1	64	68	-3.28984	-2.82623	8.14864	-1.19108	3.32051	5.89032	-1.85093	-2.45467	4.56872	1.52431	-1.8143	-5.77072	2	11	2	2
AGCAGCCAGATGAATA-1	56	58	-3.77911	6.72757	0.588488	-1.61491	-0.0213705	-5.38248	0.603191	1.19377	-5.6097	-0.433752	-0.389555	5.59834	3	10	1	8
AGCATATCAATATGCT-1	51	95	9.48639	-3.6402	4.24626	2.12483	0.254108	5.226	-1.40492	-0.731595	4.71142	1.0345	-0.306864	-5.95466	8	7	7	2
AGCATCATTTCGAAAG-1	53	19	4.60005	11.7154	0.845281	-3.01752	0.552838	-2.09133	0.286497	-2.05832	-4.80847	-0.23496	-1.45038	6.49033	5	9	6	10
AGCATCGTCGATAATT-1	22	52	-2.95176	-1.52956	7.16139	1.29137	0.0299763	-0.715776	1.09547	0.45107	0.00551423	-1.47861	1.17074	0.354634	2	3	8	11
AGCATTACGAGGCAAG-1	67	105	3.05441	-2.14072	-3.5175	-0.543314	-1.35943	-0.459718	-0.642595	-0.219978	-0.680186	1.69607	-0.706256	0.668267	1	2	3	5
AGCCAAGCTTTGTGTC-1	64	58	-4.04324	6.67606	1.05544	-1.36194	-0.410628	-4.0291	0.632755	0.949125	-4.17662	0.745081	-0.307796	1.92958	7	10	1	4
AGCCACAGGTTACCCG-1	63	89	8.54784	-3.15171	4.24903	-0.202755	-0.323504	0.275861	-0.662233	-0.439887	0.440758	2.05375	0.142785	-0.739085	8	2	7	3
AGCCACTCCCGTGCTT-1	23	81	-3.99019	-1.28177	8.80679	0.244761	0.962713	2.53648	0.0389825	-1.34114	3.6158	0.142402	0.203616	-3.60118	2	3	8	2
AGCCATATAGTATGTG-1	71	65	-4.54672	6.33238	1.57729	-1.36201	-0.0391425	-0.223539	0.495693	-0.654741	-4.37878	0.937859	-0.469029	2.82339	7	2	6	4
AGCCCATACATGTAAG-1	42	26	-5.81466	4.21597	2.79957	-2.9736	3.16297	4.17112	-0.833352	-3.08388	2.76556	-0.758495	-1.28836	-2.7569	7	8	8	7
AGCCCGCAACAAGCAG-1	68	54	-5.51731	4.91622	1.65413	-2.36831	2.07213	3.049	-0.14949	-2.36244	-1.48614	0.323116	-1.49684	-1.64311	7	8	3	7
AGCCCGGCATTAGAGG-1	64	26	3.96481	11.3309	1.04841	-2.67692	0.353099	-2.49423	0.0827955	-1.93317	-5.09001	-0.0572061	-1.08657	6.18357	5	9	6	10
AGCCCGGTAGCCTGTA-1	61	49	-4.27178	6.73412	2.66143	-2.65519	2.45551	3.12346	-0.131613	-3.1573	-2.168	-0.851997	-0.680472	-1.14211	7	8	6	10
AGCCCTAAGCGAAGTT-1	15	65	2.13629	-2.11808	-4.40478	1.87394	-0.344517	-2.47474	1.25051	1.03697	-0.102907	-1.36981	2.01757	0.520083	1	1	4	11
AGCCCTCCCTGGTGGC-1	67	29	4.7197	11.8846	0.55837	-3.1364	0.475822	-3.43579	0.0657195	-1.78715	-5.70698	-0.0301303	-0.614207	6.35331	5	10	6	10
AGCCCTTCTAATCCGA-1	17	103	-3.96983	-6.97385	-4.64376	0.615481	-2.05618	-2.29134	-1.13588	1.1803	2.24575	0.0407685	-1.20866	-3.5476	4	14	11	9
AGCCGTGGCTAAATGT-1	50	22	3.66759	11.0274	1.36318	-2.55869	0.315346	-2.30281	0.463017	-1.20765	-4.61871	-0.324762	-0.483027	5.8531	5	9	6	10
AGCCTAATACCCACGT-1	50	14	-4.27494	6.73261	2.28479	-1.79045	0.934241	1.29466	-0.158201	-2.19632	-2.33892	0.807318	-0.78731	2.38958	7	2	6	4
AGCCTTAAAGCGGAAG-1	21	15	2.89567	-2.16577	-2.59852	1.53616	-0.723756	-2.53301	0.302768	1.41617	-0.397224	-0.110869	0.550758	0.77201	1	1	5	7
AGCGACAGGAACGGTC-1	51	37	4.00304	11.1463	1.45449	-0.556422	1.99566	4.30558	-0.0254118	-3.0359	-2.56559	-1.44208	1.32006	0.742492	5	4	6	10
AGCGACATCCCATTCA-1	17	59	1.80998	-1.31527	-4.37769	1.77367	-0.475347	-2.67871	1.35937	0.821526	-0.215501	-1.56154	1.52362	1.18171	1	1	4	11
AGCGACCAACGATATT-1	25	55	-3.22612	-1.97905	8.6346	-0.231607	0.859413	1.8263	0.11399	-1.44334	2.01612	-0.952962	0.416052	-1.69508	2	3	8	11
AGCGAGACGTGAAGGC-1	68	22	4.37435	11.3871	1.34108	-3.27839	0.571612	-2.69476	-0.0500185	-2.60496	-4.46247	-0.115476	-0.621795	6.0518	5	9	6	10
AGCGATGCGCCTAATA-1	64	108	-4.31271	-7.63688	-4.91533	-0.223112	-1.4994	-0.668269	-1.58227	1.04085	1.78565	1.9678	-1.33077	-2.45918	4	2	11	6
AGCGCATAATGAATCG-1	57	55	-5.11444	5.35288	2.56035	-1.23786	-0.243128	-2.56091	0.561508	-0.616846	-4.29587	0.174982	-0.511502	3.19609	7	9	1	4
AGCGCGGGTGCCAATG-1	24	92	2.64031	-3.01405	-2.70374	1.69496	0.0771848	-0.642061	1.28194	0.628795	1.16202	-0.479105	1.90079	-1.22579	8	3	4	11
AGCGCTTATGGGCAAG-1	8	96	-4.24401	-8.38068	-5.18019	1.91037	-2.76892	1.10946	-1.38312	1.37241	2.89323	0.404505	-1.44599	-3.70849	4	5	11	6
AGCGGACACTTCGTAG-1	62	62	-3.5637	-0.829191	8.05448	-0.650568	-0.084306	0.646134	-0.896456	-1.87454	1.48699	0.78115	-0.782782	-1.01568	7	2	2	6
AGCGGCGGTTAGCGGT-1	50	12	-3.5512	7.28661	1.58954	-0.537157	-0.670849	-2.53034	0.61967	-0.58547	-4.54191	0.631162	-0.675007	3.94473	7	2	1	4
AGCGGGAAGGGTCCAT-1	13	37	-4.95883	-8.24346	-4.95291	2.51097	-2.58861	0.882942	0.268227	2.09214	1.95731	-1.38851	-0.16039	-2.0895	4	5	4	9
AGCGGGTCTGACACTC-1	66	66	-2.83368	-1.09083	7.50484	-0.9584	0.0255275	0.419271	-1.04971	-0.856523	0.721814	2.04014	-0.421414	-0.563727	2	2	2	6
AGCGGTTGAGATGTAC-1	0	90	1.625	-0.414431	-4.54248	-0.496171	-0.538269	-6.90028	1.86502	2.28393	-4.13061	-1.31317	0.433932	4.79663	1	6	5	8
AGCGTACGAGAGCTAG-1	8	24	1.47033	-1.76664	-3.63405	1.44283	-1.36099	-2.06506	1.29843	2.20126	-1.66244	-2.0789	0.997399	1.59618	1	1	4	1
AGCGTAGCGCTAGACC-1	3	25	1.60821	-2.80324	-2.84097	1.77853	-0.968438	-2.09616	1.20766	2.30599	-0.839069	-1.96101	1.62719	1.87704	1	1	4	1
AGCGTGGTATTCTACT-1	45	71	-5.2543	5.33028	2.92644	-2.09594	1.16008	3.02935	-0.0756068	-2.24557	1.52865	-0.429883	-0.708724	-1.06769	7	12	2	9
AGCGTTCCGATTTAAA-1	2	92	1.39373	-2.20132	-2.98686	0.971266	-1.08787	-3.84011	1.3401	2.10179	-1.90538	-1.44901	0.496671	2.60057	1	1	5	4
AGCTAACAAGCAATGT-1	61	33	4.21831	11.5079	0.915235	-2.83839	0.378443	-4.03004	0.0912533	-1.76645	-5.33569	0.1673	-0.973787	6.4535	5	10	6	10
AGCTAAGTACGCAGGC-1	64	86	-1.61708	-1.58546	7.18484	-0.652113	0.464143	1.84457	-1.44339	-1.01074	1.68917	2.4049	-0.64248	-2.32174	8	2	2	3
AGCTAGAAGCAGAAGT-1	21	99	3.30461	-2.50992	-2.84466	2.19132	-0.815562	1.81764	-0.311712	0.528875	4.07123	-0.0838443	-0.0320238	-4.47709	1	13	11	11
AGCTATTTAATCCAAC-1	16	74	9.64796	-3.69644	4.27708	2.17479	0.392285	5.74063	-1.17003	-0.680951	5.16236	0.949639	-0.221759	-6.24801	8	7	7	11
AGCTCCATATATGTTC-1	57	109	-3.8129	-6.58114	-5.53942	0.986885	-2.24161	0.710554	-1.56598	1.1514	2.09339	1.65969	-1.39445	-1.45294	4	5	11	6
AGCTCCTTCGCACATC-1	52	86	-3.41764	-1.72183	8.41893	-1.61703	0.62389	3.09645	-1.46432	-1.34837	1.44685	2.31715	-0.636715	-2.3202	2	12	2	3
AGCTCTAGACGTTCCA-1	38	76	-3.60731	-0.933254	8.29557	-2.17271	2.15507	3.25622	-0.337322	-2.29139	1.9724	-0.317427	-0.920413	-1.87517	2	8	2	9
AGCTCTTCCCAGTGCA-1	18	88	9.32636	-2.65326	4.78962	1.74836	0.0106914	0.0953425	1.22719	0.48649	1.68116	-0.40833	1.47332	-2.53254	8	3	4	11
AGCTCTTCGTAACCTT-1	39	107	8.98462	-3.1325	4.13457	0.843423	-0.566396	2.41368	-1.83221	-0.00518855	3.10994	1.55205	-0.221394	-4.36593	8	5	11	2
AGCTCTTTACTCAGTT-1	41	45	-5.44264	5.12423	3.12333	-1.82092	2.40178	3.89177	-0.048549	-2.16634	1.62739	-0.8976	0.00677183	-0.18787	7	8	8	7
AGCTGAAGTAAACCAA-1	20	84	8.80078	-3.5641	4.36444	1.97131	0.334099	5.26127	-1.01496	-0.331633	4.83856	1.04891	-0.299829	-5.79453	8	7	7	2
AGCTGTAACCTCAATC-1	54	28	4.34664	11.4922	1.08786	-3.23067	0.652738	-2.04677	0.149055	-1.98946	-4.63906	-0.134167	-1.15712	6.52954	5	9	6	10
AGCTTATAGAGACCTG-1	5	47	2.31697	-0.625051	-3.96055	-0.625198	0.203518	-7.26387	0.881098	2.60696	-5.15921	-2.3206	1.12658	3.68132	1	6	10	8
AGCTTCAATACTTTGA-1	0	76	2.46447	-0.865983	-3.2919	0.19491	-0.871855	-5.53022	2.01081	1.9763	-3.61413	-1.10649	0.622785	3.8402	1	6	10	8
AGCTTGATCAGGGTAG-1	72	10	4.16429	11.4438	0.982464	-2.56987	0.288099	-3.93096	-0.0446837	-2.22614	-4.83636	-0.470795	-0.620246	5.68136	5	10	6	10
AGCTTGATCTTAACTT-1	41	23	-4.72399	6.24566	2.65798	-2.69377	2.94633	4.02672	-0.864418	-3.10258	2.50264	-0.679991	-1.13871	-2.30766	2	8	8	7
AGGAAGCTGTCCGCCG-1	61	65	-3.74544	-1.02261	7.81696	-1.20398	1.83486	3.58398	-1.62786	-2.21049	2.98768	1.86902	-0.992701	-3.56338	2	4	2	6
AGGACAGTCGAATCCC-1	43	85	-3.05109	-1.52234	7.58271	-0.996373	3.35881	5.6939	-1.63541	-1.94647	4.94606	1.02493	-1.13977	-6.06126	2	11	2	2
AGGACATCGCACGTCG-1	16	38	1.67732	-1.65324	-3.02923	1.60362	-0.775713	-1.90197	1.1648	2.24477	-0.107803	-1.7504	0.921974	1.55257	1	1	4	9
AGGACGACCCATTAGA-1	43	45	-3.7353	7.17154	1.79027	-1.60068	0.660867	-0.0507842	0.291225	-2.05676	-3.51962	-0.726817	-0.593175	4.98933	7	9	6	10
AGGACGCTCGATGTTG-1	18	98	2.05417	-2.68033	-3.54382	0.960278	-1.79451	-2.0758	0.189875	0.864962	2.22748	-0.383464	1.03162	-2.61913	1	14	11	11
AGGAGGCCTTCGCGCG-1	52	98	2.79779	-3.19505	-2.98777	1.05267	0.0647776	-0.690341	-0.206116	0.162283	1.30674	1.16823	0.333661	-1.75016	8	3	7	3
AGGATAAAGTCGGGAT-1	53	65	-5.36185	5.2411	2.39249	-1.36926	0.505187	1.57944	-0.504278	-1.18227	-0.111511	1.86181	-0.487359	-0.556156	7	2	2	6
AGGATATAGGGATTTA-1	46	96	9.07154	-3.8962	4.47284	1.12951	-0.222938	0.964868	-0.25354	0.0556878	1.55468	0.686179	0.354411	-1.39542	8	3	7	3
AGGATCACGCGATCTG-1	48	16	-4.68096	6.33855	2.33703	-1.85628	1.4452	1.84848	0.130389	-1.51418	-0.969787	0.113964	-0.470094	1.23147	7	8	6	7
AGGCAAAGAGGAATCA-1	1	39	2.97868	-2.76425	-2.58265	1.69297	-1.07085	-0.814829	0.45917	1.3396	1.04452	-0.715887	0.97889	0.353984	1	1	9	1
AGGCACGTGACTGTCC-1	57	115	-3.33088	-7.56635	-4.75526	-0.475287	-1.22738	-4.21705	2.0994	0.807177	-2.58405	1.26467	-1.01953	1.92088	4	6	5	4
AGGCAGATGCGTAAAC-1	26	86	-3.52426	-1.84556	8.98026	-0.505651	2.07369	4.16028	-0.455224	-1.62027	3.77959	1.05135	-0.332021	-4.25945	2	4	2	2
AGGCAGGGAGCGTACT-1	59	49	-3.79902	6.93962	1.13134	-0.08392	-0.591429	-3.02794	0.543947	-1.68778	-4.14308	-1.14341	-0.299255	4.99513	7	9	6	10
AGGCATTGTCGTAGGG-1	49	99	2.6186	-2.94942	-2.93401	1.13996	-0.0298919	0.483545	-0.64323	0.0898756	2.31909	1.22941	0.905931	-2.65409	8	3	7	3
AGGCCACCCGTTATGA-1	28	38	-2.54672	-1.54595	8.107	0.159986	0.705595	1.75933	-0.176036	-0.728953	0.624256	1.253	0.847475	-1.34967	2	3	8	5
AGGCCCAGTGACTGGT-1	9	15	1.97145	-2.56519	-3.60135	-0.449878	-0.258562	-3.66961	0.905411	1.68629	-2.95301	-0.881211	0.608191	1.77572	1	16	10	5
AGGCCCATTGTACAGG-1	15	55	2.50499	-2.91148	-3.64603	2.09712	-0.36474	-1.95857	1.39671	1.62183	-0.147817	-1.23381	2.02577	0.685301	1	1	9	11
AGGCCCTAGAACGCCA-1	45	25	-3.78931	6.57853	0.343496	0.170129	-0.347248	-4.43394	0.449574	1.84509	-4.69935	-1.68309	0.583819	1.42714	3	1	1	7
AGGCCTGAGAATCTCG-1	62	88	8.78858	-2.73349	5.10469	-0.247888	0.476851	1.97664	-1.27615	-0.949936	1.7329	2.32858	-0.22474	-2.33038	8	2	7	3
AGGCGGTTTGTCCCGC-1	59	17	4.5831	12.0142	0.0727766	-3.02982	0.446231	-3.6037	0.157458	-1.9432	-5.74174	-0.0731448	-1.20747	6.90281	5	10	6	10
AGGCTATGGTTAGCTT-1	26	30	3.05201	-2.04704	-3.76048	1.0009	0.139142	0.302791	0.195591	-0.461987	0.560926	0.324818	1.56007	0.0241216	8	3	8	11
AGGCTTCCCGAAGAAG-1	50	42	5.14572	12.0178	0.721029	-3.58652	0.807812	-1.92377	0.481837	-2.06068	-4.83539	-0.160031	-0.639038	6.81332	5	9	6	10
AGGCTTGCTAGACACC-1	24	18	2.20459	-1.81267	-4.20012	1.98322	-0.782768	2.81013	0.389605	0.496771	3.38458	-0.589758	0.773976	-3.07405	1	7	4	11
AGGGAAACGAGGTACT-1	13	89	3.07782	-3.23438	-2.92053	2.07713	-0.113794	4.52314	-1.22302	-0.0667603	5.0395	0.697198	-0.439853	-5.88022	8	7	11	11
AGGGACAGCACGGCGG-1	4	46	1.6629	-0.239531	-4.65824	-0.131575	-0.281196	-4.17541	0.979044	2.47451	-3.61718	-2.34865	0.912418	3.00252	1	1	10	8
AGGGACCGGCTGCGTT-1	36	110	-3.6641	-7.6994	-4.11723	-0.205728	-1.82531	-1.07178	-1.91771	0.215912	2.3791	1.51756	-1.30752	-4.92616	4	2	11	3
AGGGACTCTACGCGAC-1	55	53	-3.76762	7.19381	2.15496	-1.63887	0.991655	1.01586	0.192688	-2.55983	-3.00401	-0.689302	-0.311552	3.73928	7	9	6	10
AGGGAGACATACTTCG-1	29	113	-5.20811	-7.26477	-5.21611	2.48399	-2.32085	0.727753	-0.367547	1.68004	2.56912	-0.843688	-0.721164	-2.07778	4	5	11	9
AGGGCAGCGGCGTGGT-1	8	74	1.42226	-2.07718	-3.07296	2.20301	-0.775909	-1.09504	0.490188	1.3097	2.48612	-1.10283	0.841302	-2.12414	1	1	4	11
AGGGCGAGCAGCTGAT-1	44	20	-3.88945	6.53761	0.443764	-1.02132	-0.331197	-4.74636	0.533083	1.50791	-4.50372	-0.0695826	-0.115417	1.91394	7	10	3	7
AGGGCGTGATCGGCTA-1	17	45	2.97612	-2.80955	-3.30317	2.02683	-0.907546	1.05218	0.119004	0.781517	3.29795	-0.954207	-0.00599927	-2.70805	1	3	4	9
AGGGCTGCAGTTACAG-1	35	65	-2.98199	-0.67952	8.03034	-0.155455	0.323367	-0.253226	1.87362	1.317	-2.14324	0.379867	-0.225098	2.49053	2	3	8	7
AGGGTCAGAGCACTCG-1	68	40	5.05941	12.1539	0.287	-3.97058	0.994022	-1.80244	0.157586	-2.58648	-4.92341	-0.374315	-1.22614	6.6142	5	9	6	10
AGGGTCGATGCGAACT-1	37	97	9.25645	-2.30831	4.29783	-0.27832	-1.82417	-1.7409	-1.18184	0.0975842	0.951759	2.31622	-0.0746857	-2.29321	8	2	11	3
AGGGTGCCGTTCTTTA-1	65	33	4.33856	11.5915	0.821231	-3.22986	1.04922	-0.669476	0.24871	-2.48994	-4.50286	-0.728911	-0.346064	6.15833	5	9	6	10
AGGGTGCTCTCGAGGG-1	34	92	-3.06582	-1.49302	8.59657	0.394448	-0.161192	0.316445	-0.316059	-0.921604	2.39131	1.59618	0.356112	-2.4297	2	2	2	2
AGGGTGGATAGTGCAT-1	29	11	1.8872	-0.728818	-3.87489	-0.0535617	-0.913772	-3.11511	1.23685	1.36525	-3.12506	0.233257	0.514168	2.51875	1	2	3	5
AGGGTTCAGACGGTCC-1	69	45	4.76644	12.0007	0.27991	-2.67349	0.364944	-2.34064	0.321019	-2.16957	-4.77885	-0.304757	-1.28083	6.45117	5	9	6	10
AGGGTTCCCTTTGGTT-1	30	88	-4.04318	-2.25408	7.99364	-0.673528	2.30284	4.82325	-0.311935	-1.72307	3.97844	0.673566	-0.201117	-4.20388	2	4	2	2
AGGGTTTAGTTCGGGA-1	33	63	-2.97505	-1.72718	7.44829	-2.50181	2.65198	3.70056	-0.732045	-2.66311	2.62635	-0.506614	-1.27141	-2.44269	2	8	8	9
AGGTAACCTCCTATTC-1	13	41	-5.0904	-6.96375	-5.95517	2.90553	-2.21233	2.15978	-0.736582	1.59199	4.05218	-0.852294	-1.01163	-3.19792	4	5	4	9
AGGTACGATATTGCCA-1	12	76	2.80562	-1.78075	-4.11972	1.96754	-0.557026	-2.11059	1.64795	1.17943	0.455083	-1.28745	2.0854	0.59044	1	1	4	1
AGGTAGATCGAGATAT-1	63	35	3.96692	11.3919	0.850663	-3.15786	0.633326	-2.034	0.223277	-2.27304	-4.21581	-0.479637	-0.542242	6.05246	5	9	6	10
AGGTAGGTACAAAGCT-1	35	31	-4.0179	-1.27209	7.8463	0.11755	0.484492	-0.0737535	0.280643	-0.696704	0.0726897	0.168808	-0.132894	2.15949	2	3	8	5
AGGTATAATTGATAGT-1	35	109	-3.3299	-6.62162	-5.49242	0.505027	-1.35445	1.17976	-1.59398	0.225881	1.99183	1.85872	-1.13615	-2.36229	4	2	11	3
AGGTCAGGTGAGAGTG-1	46	20	-4.80156	5.736	1.17341	0.589625	-0.662384	-2.67619	0.397312	1.37708	-4.31631	0.0724045	0.628716	2.51166	7	1	3	7
AGGTCGCCACTTCGGT-1	3	27	2.35805	-3.30596	-3.09482	1.51004	-1.13346	-1.71817	0.996457	1.63265	0.0329546	-1.24812	1.50062	0.351268	1	1	4	1
AGGTCGCGGAGTTACT-1	26	104	-4.15765	-7.85838	-5.21223	2.21921	-1.52847	3.18548	-1.06017	0.884132	4.46238	0.535332	-1.08232	-5.69898	4	7	11	11
AGGTGGTGACCTTCGC-1	64	56	-5.50427	5.05762	1.87301	-1.5275	0.864226	1.93304	-1.14512	-1.54578	0.854216	1.32209	-1.32025	-1.35684	7	8	3	7
AGGTGTATCGCCATGA-1	37	17	-2.70924	-1.09256	7.63723	-0.397928	-0.285146	-0.345922	-0.307371	-0.194213	-0.612481	1.94994	0.0315817	0.292694	2	2	8	5
AGGTTACACCATGCCG-1	43	115	-4.72821	-8.1429	-4.83401	2.08737	-2.64972	2.03649	-1.93289	1.12622	3.83501	0.723617	-1.89974	-4.93479	4	5	11	6
AGGTTCTCCTTTCCGG-1	66	8	4.20314	11.6708	0.469801	-2.7055	0.368171	-4.4187	0.0797903	-1.72879	-5.77093	-0.10832	-1.03277	6.82833	5	10	6	10
AGGTTGAGGCACGCTT-1	22	74	-4.17844	-1.33121	8.77519	-1.26681	4.15818	6.24321	-1.38805	-2.48436	4.96079	1.45512	-1.64399	-6.17289	2	11	8	2
AGGTTTCACACACCTT-1	41	67	-5.04192	5.55531	2.59479	-1.92836	0.220905	2.53341	0.422622	-0.688977	-0.865454	0.697566	0.510261	0.552709	7	12	3	7
AGTAACGTTCATCCTG-1	5	91	-4.48803	-7.90042	-4.47858	2.36572	-2.41285	0.728484	-0.10321	1.69827	2.45301	-0.971796	-0.560687	-2.61883	4	5	11	9
AGTAAGGGACAGAATC-1	77	105	1.02426	7.67689	-4.53065	-2.55713	0.263982	-5.38792	0.62543	0.873992	-4.61062	1.541	-0.344988	0.770208	3	10	1	4
AGTAATGTCTTGCCGC-1	16	60	2.57313	-1.81783	-3.77438	2.10727	-0.444421	-1.71889	1.45173	1.11204	0.159208	-1.74594	1.68996	0.544778	1	1	4	1
AGTAATTTGCAAGCGT-1	69	9	4.09802	11.1766	1.50325	-3.08531	0.474215	-3.18615	-0.109046	-2.47351	-4.74488	-0.749728	-0.46826	5.26497	5	10	6	10
AGTACATCATTTATCA-1	29	109	-4.64253	-7.19858	-4.1091	0.341771	-1.81449	-3.49785	0.173661	1.60794	1.6517	-0.432838	0.312723	-1.05927	4	14	11	9
AGTACCTTCGAGTGCT-1	10	108	1.13188	7.30171	-4.57297	-2.02323	-0.0319495	-5.56847	1.04236	0.890864	-4.86073	1.33479	-0.361475	1.493	10	6	1	4
AGTACGGCCCGTATCG-1	35	11	-3.0814	-0.749651	8.57827	-0.569777	0.332299	1.69713	-0.441081	-0.972788	0.900127	2.01935	0.363219	-1.20958	2	2	3	5
AGTACGGGCACCTGGC-1	25	79	-4.23038	-1.04966	8.02064	-0.54553	1.76954	3.66007	-0.168938	-1.67993	3.15707	-0.822643	0.173599	-2.62299	2	4	8	11
AGTACGTGGCCTGTCT-1	6	88	-3.99968	-7.44911	-4.70181	1.54942	-1.38267	-2.67759	0.979529	2.35418	-0.0433617	-1.65162	0.811359	1.00434	4	1	11	9
AGTACTCTTATGCCCA-1	56	88	-2.98784	-1.04755	8.49297	-1.7413	0.261233	2.7098	-0.576213	-0.69678	0.852061	1.4802	0.378372	-0.561268	2	12	2	3
AGTAGAAGGCGCCTCA-1	70	62	-4.61922	6.30687	2.85877	-1.68087	0.719539	1.14694	-0.124516	-2.20673	-2.33356	1.00175	-0.506186	2.56618	7	2	3	4
AGTAGCGTGAACGAAC-1	2	72	2.7685	-3.11503	-3.68852	-0.0195578	-1.19802	-3.89882	2.01818	1.01317	-2.73036	1.03818	-0.498559	1.89304	1	6	5	4
AGTAGGAAGGAAGTTG-1	16	98	2.92084	-2.50609	-2.27775	1.32398	-1.69991	-0.782912	-0.698992	1.00822	2.23651	0.948176	-0.477505	-3.08513	4	14	11	3
AGTAGGTAACATACAT-1	13	51	3.37024	-1.63601	-2.62432	2.6351	-1.06806	0.0550499	0.699392	1.03005	2.36605	-1.04627	0.435114	-1.54353	1	13	4	9
AGTATAATACTAGGCA-1	25	33	3.1391	-1.39037	-2.81116	1.4361	-0.167436	-1.90833	1.516	1.89919	-1.65006	-0.453542	0.617188	2.55529	1	1	3	1
AGTATACACAGCGACA-1	64	48	-3.44779	7.35904	1.56897	-2.26003	0.49453	-1.13109	0.260016	-2.04728	-3.91725	-0.327717	-1.12598	6.41164	7	9	6	10
AGTATCCATAATAACG-1	4	24	3.42172	-1.4464	-3.19126	0.816449	-0.951567	-2.12296	0.841205	1.68964	-0.502271	-1.74663	0.530539	2.72474	1	1	10	1
AGTATGCTGGAGACCA-1	58	26	4.34328	11.7588	0.372395	-3.40147	0.61293	-2.65722	0.148364	-2.1192	-5.2088	-0.25403	-0.982356	6.50297	5	9	6	10
AGTATTTGGCACGACC-1	58	52	-4.60321	6.35373	1.6495	-1.09846	0.732472	0.581078	0.239977	-2.32632	-3.29947	-1.66055	0.0408958	3.73561	7	2	6	10
AGTCAAATGATGTGAT-1	67	35	4.99883	12.0348	0.443756	-3.80822	1.00767	-1.54071	0.149635	-2.75738	-4.81564	-0.432623	-0.993716	6.40691	5	9	6	10
AGTCAACACCACCATC-1	41	47	-4.5514	5.9442	0.904176	-1.62041	-0.127597	-3.22037	0.496691	1.10394	-4.9631	-0.523291	0.310018	3.25978	7	9	1	7
AGTCAAGATGACACTT-1	48	90	-3.88091	-1.068	7.13766	-0.149589	0.551496	1.87263	-1.32019	-1.33137	1.93313	1.89552	0.512377	-1.10364	8	2	2	3
AGTCACTAGCTCTCGA-1	55	99	1.38745	-2.35623	-2.68532	0.457067	-1.79105	-1.18182	-1.49171	0.0952084	3.17212	1.26468	-0.870271	-4.76306	8	2	11	2
AGTCACTCCGCCTCAT-1	6	30	2.45877	-2.25696	-4.33442	1.36482	-1.08067	-2.87261	1.05281	1.93951	-1.94859	-1.45646	0.312932	1.47693	1	1	10	1
AGTCAGCCACCGCCTG-1	16	28	-4.54468	-8.43787	-4.97024	2.31038	-1.65012	3.00025	-1.00604	0.912692	4.54699	-0.144633	-1.72055	-4.67851	4	7	4	9
AGTCCATTGGCTGATG-1	42	100	9.20953	-2.24579	4.44589	1.08468	-1.43059	1.94468	-1.60856	0.291661	3.44399	1.03003	-0.482643	-4.93299	8	5	7	3
AGTCCCGCCTTTAATT-1	17	93	2.29561	-2.62008	-3.8359	1.92824	-0.586074	2.71185	-0.133938	0.407697	3.84448	-0.00400428	0.417422	-4.36653	8	7	7	11
AGTCGACGGTCTCAAG-1	38	90	-3.04515	-1.58944	9.36995	0.757245	-1.63194	-1.50615	-0.435304	-0.783256	2.50967	1.36565	-0.101733	-3.22964	2	14	2	2
AGTCGGCCCAAACGAC-1	25	39	-2.33306	-1.42029	7.30026	-0.0638001	0.462132	0.972599	0.483792	0.188033	-0.0963954	0.702278	1.30692	-0.00161611	2	3	8	11
AGTCGGCTCAACTTTA-1	47	23	-5.91503	3.9622	2.66436	-1.39469	1.28832	2.03337	0.276076	-1.72049	0.643578	-0.980038	-0.413856	0.19319	7	8	3	7
AGTCGGTTGCGTGAGA-1	40	112	-3.4626	-7.75922	-5.299	0.0921926	-1.53335	-1.25117	-1.21829	0.874579	1.77885	0.997786	-1.16319	-1.31641	4	2	7	3
AGTCGTATAAAGCAGA-1	65	81	-3.43539	-2.7248	8.1076	-1.11367	2.70383	5.29059	-1.93481	-1.78198	4.36267	1.69402	-1.77754	-5.61893	2	11	2	2
AGTCGTCGACCACCAA-1	57	91	8.91435	-2.42387	4.87963	0.548333	1.37144	3.96882	-1.82683	-1.20053	3.46614	1.92574	-0.145744	-4.71704	8	4	7	2
AGTCGTGGGCATTACG-1	51	29	3.20641	10.9468	0.868309	-0.49184	-0.823558	-3.99865	0.604738	-0.763093	-5.03481	-0.25573	-1.25252	6.40207	5	6	6	10
AGTCTAAAGTATACTC-1	29	111	-4.03017	-6.95002	-5.75715	2.15001	-1.96039	-0.499959	0.0123747	1.70781	1.89355	-0.857004	0.14323	-1.39419	4	5	11	9
AGTCTCACAAGACTAC-1	54	30	3.51371	11.1987	0.733747	-2.26165	0.149986	-2.93971	0.355714	-1.04594	-5.03418	-0.0595927	-0.751111	5.9635	5	10	6	10
AGTCTGGACATCCTTG-1	18	20	-3.95307	-7.0863	-5.35075	1.73817	-1.3421	-1.92778	0.919371	2.06988	0.125363	-1.55382	0.641572	0.968931	4	1	4	1
AGTCTTCTCCTCAAAT-1	24	66	-2.54458	-1.78735	7.57861	0.474621	-1.85227	-3.16731	1.01193	0.717689	0.794954	-0.85072	0.725922	-1.06476	2	14	5	11
AGTCTTTAAAGTGTCC-1	67	77	-3.38645	-2.27548	8.73603	-1.05028	2.47322	4.68614	-1.72668	-2.02685	3.24127	1.84096	-1.17596	-4.33687	2	4	2	2
AGTGAACAAACTTCTC-1	44	102	3.02338	-2.66378	-2.45052	0.87451	-0.458657	2.41759	-1.84587	0.0163965	2.90505	1.37272	-0.440461	-4.49928	8	7	7	3
AGTGACCTACTTTACG-1	44	52	-3.87508	6.98995	1.50674	-1.76573	-0.0419637	-2.71357	0.398919	-0.879523	-5.09994	-0.342856	-0.775082	5.60432	7	9	6	10
AGTGACTGTGACACAA-1	66	28	4.00837	11.0844	1.57932	-2.58649	1.76115	1.72313	-0.0997919	-3.12887	-2.74497	-0.781241	-0.0131757	2.98295	5	9	6	10
AGTGAGACTTCCAGTA-1	35	87	-3.28326	-2.37268	7.58514	1.13613	-0.0660582	-1.43303	0.990052	0.718089	0.62184	0.156303	1.35613	-0.538595	2	1	2	2
AGTGAGCCTCGCCGCC-1	29	103	8.52775	-2.55219	4.75266	1.9323	-0.86513	0.465296	-0.0465767	0.283903	3.57811	0.00921619	0.523639	-3.9172	8	3	11	11
AGTGAGGGTTTCTGAC-1	8	88	-4.29879	-7.26645	-5.77878	2.5665	-2.07005	1.81213	-0.816176	1.35971	3.79116	-0.329229	-1.2851	-3.85629	4	5	11	9
AGTGAGTCGAATTAAC-1	67	109	2.74938	-1.2412	-3.15166	-0.648565	-1.24364	-0.440908	-0.818716	-0.11171	-0.492637	1.81561	-1.24585	-0.980427	1	2	3	3
AGTGATAACCTGCGCG-1	59	89	10.0061	-3.11207	4.55631	1.79707	0.315432	4.63873	-1.58374	-0.980537	4.10988	1.23489	-0.437014	-5.88717	8	7	7	2
AGTGATATGAGTAGTT-1	45	49	-3.83081	7.04285	1.54801	-2.37874	0.508196	-0.0975108	0.50496	-1.53425	-4.1357	-0.498388	-1.05158	6.2028	7	9	6	10
AGTGATTCAAGCAGGA-1	33	87	-4.15058	-2.0296	7.73485	-0.732156	2.53648	5.06514	-0.850496	-1.67209	3.793	1.85056	-0.748207	-4.78225	2	4	2	2
AGTGCACGCTTAAGAA-1	52	96	3.5905	-3.43372	-1.23486	-0.285246	-0.99674	0.226677	-1.37856	0.14972	1.57019	2.1747	-0.746381	-2.34419	8	2	7	2
AGTGCGTAGCTCGTAA-1	46	42	3.82158	11.2304	1.08152	-3.04803	0.796821	-1.18369	0.105947	-2.42096	-4.65041	-0.359077	-1.04223	6.3644	5	9	6	10
AGTGCTAAACACAGCA-1	61	91	9.20615	-3.7439	4.51012	1.34448	0.213887	4.24128	-1.91383	-0.782749	3.94023	1.27985	-0.694739	-5.74076	8	7	7	2
AGTGCTTGCACGAATA-1	41	89	-3.89021	-1.76564	8.01402	-1.24411	3.78336	5.99205	-1.7058	-2.35969	4.20411	1.49751	-1.62468	-5.63509	2	11	2	2
AGTGGCGGCAATTTGA-1	24	94	2.65492	-2.77362	-3.24595	1.3162	-0.347914	-1.84106	1.34898	0.867534	0.916077	-0.241444	1.88745	-0.901286	8	1	4	11
AGTGGCGTCTGAAGGT-1	62	86	7.98144	-2.57713	4.50156	-0.693847	1.05518	3.1453	-1.82082	-1.11231	3.32539	1.66754	-1.27093	-4.30243	8	4	2	3
AGTGGCTCCGTCGGCC-1	40	12	-3.99412	-0.777076	7.5616	-1.17863	3.67359	5.80111	-1.24715	-2.52893	4.08997	0.460298	0.0106915	-4.50954	2	11	8	2
AGTGGTGTTACCCGTG-1	47	9	-3.91497	6.583	0.540283	-1.26442	-0.109967	-1.03686	0.663685	1.06303	-4.64117	0.618038	-0.488937	1.92839	3	2	1	4
AGTGTATTGCGCATTG-1	17	95	2.63163	-1.89904	-3.46189	2.14065	-0.0557212	4.91628	-1.3728	-0.148597	4.97195	0.74499	-0.608577	-5.99867	8	7	7	11
AGTGTGCTAAGATCGC-1	14	10	1.41572	-1.50943	-4.36383	-0.558077	-1.18398	-3.22388	1.17807	1.37925	-3.477	0.844025	-0.467651	2.03357	1	6	5	5
AGTGTGGTCTATTGTG-1	21	23	3.16505	-1.45769	-3.1715	2.03437	-0.592649	1.35987	0.50823	0.532269	3.14505	-0.594714	0.561791	-3.09436	1	13	4	1
AGTTAAACACTTGCGA-1	40	44	0.721487	6.8218	-5.07224	-1.72341	0.0716628	-4.73507	0.596783	1.45132	-5.09952	-0.764021	0.995572	3.2586	3	10	1	7
AGTTAAGCGGTCCCGG-1	16	80	8.95755	-2.71811	5.00434	1.68649	-0.231311	-0.285684	0.872878	0.154195	2.14443	0.201991	1.20673	-3.71965	8	3	4	11
AGTTAAGTCAACCGCT-1	51	25	3.78852	11.3775	0.675121	-2.57907	0.336792	-4.44901	0.208735	-0.86141	-5.52155	0.186242	-0.855423	6.45188	5	10	6	10
AGTTACCGCACATGGT-1	26	14	2.43375	-1.38513	-4.48594	1.92892	-0.585454	-3.07545	0.645479	1.40103	-1.72763	-0.834668	1.95846	0.721292	1	1	3	5
AGTTACTCTATCGTGG-1	15	89	2.2023	-0.977483	-3.13928	2.12808	-0.514826	-1.84983	1.40447	1.19042	0.872955	-0.596581	1.74446	-0.992496	8	1	4	11
AGTTATTGAAAGGTAA-1	2	74	3.20623	-1.08637	-3.14671	0.121515	-1.23681	-4.16473	2.02885	2.09057	-2.20076	-1.24333	-0.783746	3.92728	1	6	10	8
AGTTCCTACAGAATTA-1	30	50	-2.88897	-2.57883	7.67133	-0.568436	1.55082	3.40997	-0.700233	-1.95447	2.6454	-0.357153	-0.893388	-1.94824	2	4	8	9
AGTTCCTATTTATGTT-1	43	65	-5.77551	4.32546	2.00397	-1.10047	0.811588	1.51789	0.550691	-0.242853	-0.945167	-0.351155	-0.206595	1.03578	7	8	3	7
AGTTCTGCGTTGTATC-1	13	19	1.94678	7.563	-5.58105	-0.739845	0.236623	-7.09029	1.15369	2.66099	-5.07544	-2.1197	0.821182	4.68858	3	6	10	8
AGTTGACATCGGCTGG-1	10	26	2.39397	7.64259	-5.23549	-0.92025	0.486578	-7.67769	0.937342	2.56819	-5.21084	-2.43669	0.390694	4.25411	3	15	10	8
AGTTGACGGTCCTTGC-1	65	63	-3.0748	-1.15988	8.76615	-1.20636	1.34953	2.64133	-0.82653	-2.25306	2.33219	0.0967709	-0.7514	-1.99012	2	8	2	6
AGTTGCGGTCCTCAAC-1	70	10	3.94657	11.1725	1.35338	-2.65324	0.342553	-4.29781	0.0654671	-1.21778	-5.65503	0.00392492	-0.644076	6.00956	5	10	6	10
AGTTGCTGACTGATAT-1	16	18	-5.58795	-7.58035	-5.60958	2.74414	-2.53291	0.851837	0.258035	2.27814	2.00469	-1.59923	-0.2051	-1.64894	4	5	4	9
AGTTGGCAAGGCTAGA-1	68	106	1.52443	-1.39027	-3.94528	-0.509986	-1.20103	-0.816929	-0.510042	-0.248907	-0.682832	1.91383	-0.61404	0.0123158	1	2	3	5
AGTTTCGCAGGTCGGA-1	12	62	2.53271	-1.30464	-3.77206	2.20301	-0.580278	-1.8622	1.49208	1.41609	-0.00134239	-1.46297	1.79563	0.0622098	1	1	4	11
AGTTTGCACCTGCCTC-1	58	74	-3.61082	-1.40792	7.79991	-0.87799	-0.00500899	0.13544	-0.743307	-0.672589	0.0675334	1.85043	-0.712688	0.0622858	2	2	2	3
AGTTTGGCACGGGTTG-1	48	102	2.08438	-2.63797	-3.66185	1.94663	0.265937	4.84122	-1.52444	-0.712477	4.64739	1.0107	-0.473431	-5.60447	8	7	7	3
AGTTTGGCCAGACCTA-1	47	31	-4.59516	6.37784	2.73306	0.002167	-0.00756899	-1.12978	0.614375	-1.0993	-4.69935	-0.829219	0.110249	5.25736	7	9	6	10
ATAAACCATTGGACGG-1	3	45	3.23195	-3.02535	-2.76014	1.44078	-0.941722	-1.6574	1.1401	1.60536	-0.765064	-0.370924	1.22344	0.839677	1	1	10	1
ATAAACGGACCCGTAA-1	47	61	-4.7076	5.81574	1.45812	-1.30214	-0.698422	-5.27345	0.638275	1.03612	-4.45145	0.413348	-0.196024	3.14635	7	6	1	4
ATAAACGTTGCACCAC-1	57	107	-4.02063	-8.12247	-4.97996	1.57765	-2.56865	1.38411	-1.79689	1.10082	2.93525	0.750174	-2.03595	-3.98696	4	5	11	6
ATAAAGGCTCGGTCGT-1	34	50	-5.64648	4.06482	3.35959	-1.98338	1.94922	3.01533	-0.56553	-2.17142	1.70953	-0.280513	-1.03796	-1.50846	7	8	8	7
ATAAAGGTCAAGTACG-1	5	85	-4.68588	-7.01519	-5.93076	2.63987	-2.02507	2.45377	-1.90577	0.929694	4.46357	0.537726	-1.89267	-5.18705	4	5	9	9
ATAAATATTAGCAGCT-1	38	28	-3.05998	-2.82525	8.06248	-1.21166	3.41286	5.94552	-1.58041	-2.37012	4.42231	1.35354	-1.56344	-5.16221	2	11	8	2
ATAACGCCGGAGGGTC-1	35	81	-2.40528	-1.1847	8.15549	1.2689	0.0856036	-0.624709	0.238215	-0.514513	1.35424	0.281829	1.27845	-0.963226	2	3	2	11
ATAACGGAGTCCAACG-1	25	75	-3.31695	-2.06162	8.71385	-0.761158	2.59791	4.68227	-0.222293	-1.56867	3.92957	0.434987	-0.176175	-4.2753	2	4	8	11
ATAAGGTGGAGAACAT-1	50	72	-3.02778	-2.7893	7.8587	-1.63439	1.37335	2.91285	-1.24441	-1.34575	1.07618	1.68693	-1.16962	-1.45538	2	4	2	6
ATAAGTAGGATTCAGA-1	27	103	9.03813	-3.36836	3.94333	1.95715	-0.644562	3.88122	-1.30839	0.0100174	4.92435	0.977134	-0.542414	-6.33387	8	7	11	11
ATAAGTAGGGCGACTC-1	36	108	8.60875	-2.39135	4.38913	-0.304251	-1.83462	-1.01074	-1.20047	0.397764	0.565143	2.37558	-0.411582	-2.11394	8	2	11	3
ATAAGTTACCGCGACG-1	46	52	-4.04566	6.94551	2.247	-1.66112	0.0368749	-1.37615	0.395676	-1.34761	-4.44651	-0.0973595	-1.32931	6.07901	7	9	6	10
ATAATACCGTTAGCCG-1	16	16	-4.68271	-7.03372	-5.72198	0.836481	-1.02351	-3.81151	1.55651	2.26506	-3.1472	-0.957304	0.200383	4.51081	4	1	10	8
ATAATAGCTGTTGAAT-1	47	63	-5.86832	4.01994	3.15352	-1.16561	0.173287	1.88226	0.0300491	-0.844965	-0.501024	0.946756	-0.363392	0.291381	7	12	3	5
ATAATAGTGTAGGGAC-1	18	30	-3.32819	-7.32551	-5.20931	2.68572	-2.1503	0.293094	0.208994	1.81726	2.4828	-1.18397	0.230669	-1.79176	1	5	4	9
ATAATCTTGGAGAACC-1	61	77	-3.05517	-2.66927	7.82597	-1.09912	2.18673	4.47373	-1.94118	-1.73721	2.87937	1.97048	-1.42229	-4.17956	2	4	2	2
ATAATTAGCTAAGTAG-1	64	64	-3.29098	-2.62338	7.60372	-2.72501	2.96374	4.02703	-1.34359	-3.11023	3.26244	-0.151957	-1.7995	-3.54528	2	8	2	6
ATACAGGCCCTCCAAT-1	56	72	-3.40781	-1.06586	8.07039	-1.87465	1.27073	2.64807	-1.53333	-1.62201	1.2655	1.64125	-1.46714	-2.39078	2	8	2	6
ATACCACGGGCAACTT-1	35	29	-2.59824	-1.23936	7.73811	-0.131925	0.186512	0.473289	-0.383465	-0.776085	0.807422	1.63819	0.450367	-0.988636	2	3	8	5
ATACCAGCAAATTGCT-1	4	60	2.08674	-0.447537	-4.5807	-0.408997	0.0629924	-6.95359	1.32791	2.66334	-4.69356	-2.4625	0.389651	4.41617	6	6	10	8
ATACCAGGCTAATAGA-1	9	55	-4.95734	-6.85031	-5.97773	2.99992	-1.83038	0.983577	-0.237511	1.72257	3.47484	-0.951318	-0.929993	-2.80475	4	13	4	9
ATACCAGGTGAGCGAT-1	1	55	1.95693	-1.69182	-3.58863	0.746882	-0.824603	-3.6475	1.40022	2.51326	-2.43495	-1.84654	1.37618	2.70403	1	1	10	1
ATACCTAACCAAGAAA-1	58	64	-5.27658	5.19034	3.3485	-3.03468	3.16005	4.16218	-1.64773	-3.07666	3.26582	0.194197	-2.04616	-3.40221	7	8	2	6
ATACGCCGATCTACCG-1	1	31	2.92778	-2.52042	-3.65847	0.978904	-0.509152	-1.50645	0.866542	0.749146	-0.914688	-0.114899	1.25802	1.3086	1	1	10	1
ATACGCCGGCGAAACC-1	40	78	-2.54695	-1.483	8.87513	-0.792707	0.280464	1.84165	0.168534	-1.01475	1.81159	0.0832903	-0.0626234	-1.15178	2	12	2	11
ATACGGAACGTCGTTT-1	56	22	3.59912	11.392	0.305682	-2.37204	0.248183	-4.71887	0.361015	-0.84516	-5.89369	0.193456	-0.92639	6.51045	5	10	6	10
ATACGGGTTTCGATTG-1	22	82	-2.6435	-1.92462	7.81842	0.993104	0.371055	2.44567	0.029124	-1.09428	3.57635	-0.114505	0.722907	-3.8247	2	3	8	2
ATACGGTGAAGATGCA-1	33	11	2.99467	-2.42385	-3.82994	-0.0146685	-0.676882	-2.22579	0.758321	1.27789	-3.75661	0.594409	0.438378	2.40976	1	2	3	5
ATACGTACTTAGCCAC-1	55	77	-2.80567	-1.42354	7.52797	-1.02303	0.512343	1.73012	-1.48184	-1.56673	1.36736	1.56031	-1.3376	-3.14984	2	2	2	3
ATACGTCCACTCCTGT-1	47	93	8.93674	-3.18924	4.75251	1.17287	0.127448	0.806099	-0.337176	-0.237952	1.80277	1.69722	0.505839	-2.66762	8	3	7	2
ATACGTTATGCACGGA-1	63	63	-3.37499	-1.58801	8.5297	-2.25623	2.5101	3.90287	-1.27225	-2.72034	2.7464	0.372444	-1.1756	-2.88151	7	8	2	6
ATACTACCCGTACCAC-1	59	105	-4.89134	-7.68973	-4.84684	1.52184	-2.36427	1.81978	-1.94848	1.03273	3.75777	0.467533	-2.15345	-4.61717	4	5	11	6
ATACTAGCATGACCCT-1	21	61	-2.73941	-2.02167	7.46529	1.08672	0.228883	0.953377	0.634299	-0.229771	2.57947	-0.597438	0.714587	-2.73058	2	3	4	11
ATACTGCCTTACACCG-1	58	84	-1.90436	-1.60709	7.41994	-1.61124	0.684005	3.40723	-1.73697	-1.23488	3.0992	1.73733	-0.255122	-4.25819	2	12	2	2
ATAGACAACGGGACCT-1	28	92	10.2469	-2.90114	4.30188	2.16479	0.372034	5.2715	-1.01166	-0.703687	4.88864	0.968795	-0.205296	-6.37353	8	7	7	2
ATAGACGAAGAGAAAG-1	33	45	-2.94006	-2.68813	7.84699	1.16106	0.206445	-0.156351	0.629616	-0.0676582	-0.0888402	-0.407069	1.10406	1.53554	2	3	8	11
ATAGAGTACTGGGACA-1	26	48	-3.36144	-2.53199	8.49634	-0.860734	2.97036	5.03155	-0.304599	-1.82301	3.79084	-0.568146	-0.0626354	-3.31157	2	4	8	11
ATAGAGTTATCAACTT-1	27	93	2.88041	-1.72708	-2.54977	1.01482	-1.16827	-3.56111	1.6681	1.95334	-0.760738	-1.36696	1.48246	0.983487	8	1	4	11
ATAGATTTGCAGTCGG-1	1	67	2.55145	-2.19565	-3.42561	0.459677	-0.842946	-4.58758	1.59036	2.32438	-2.77136	-1.48921	1.20937	2.41341	1	6	10	8
ATAGCAACTAGGGAAG-1	62	98	2.92702	-1.80465	-2.5219	1.51032	-0.207739	4.21679	-2.07356	-0.333788	4.10479	0.99439	-1.68973	-5.34294	1	7	7	3
ATAGCCTCAGTACCCA-1	18	14	1.68893	-2.39381	-2.89288	1.72707	-1.00075	-1.91844	0.504982	1.31677	-0.600109	-0.928226	0.959356	0.645927	1	1	5	9
ATAGCTGCTCTTGTTA-1	16	10	2.49478	-3.20522	-2.77323	0.294907	-1.96987	-0.700348	-0.371204	1.10307	-0.231893	1.50539	0.0603648	-0.273294	1	2	5	5
ATAGGCGGCTATAGAA-1	43	33	-4.37107	6.41189	1.4888	-2.13417	0.194806	-4.44177	0.422692	0.853118	-5.24988	0.372835	-0.122788	3.25305	3	10	1	8
ATAGGCTAGCTTCGCA-1	25	97	1.46028	-2.7244	-3.31799	1.68787	-1.15849	-0.736049	0.0937438	0.464517	3.23665	-0.126714	0.983388	-2.93121	8	14	11	11
ATAGGGATATCCTTGA-1	21	71	-3.38641	-2.6277	7.82014	-1.23665	3.54743	6.09663	-1.53138	-2.43964	4.95753	1.2158	-1.56614	-5.49389	2	11	8	11
ATAGGTTGGGCAGATG-1	28	64	-3.88193	-1.46947	8.57627	0.710944	0.0813219	0.305563	0.0567394	-1.40977	1.38893	-0.888921	0.46692	-0.829782	2	3	8	9
ATAGTCTTTGACGTGC-1	7	67	-4.36731	-7.10312	-5.84794	2.55354	-2.04339	2.25067	-0.441953	1.17469	4.09226	-0.408318	-0.294208	-4.12149	4	5	4	9
ATAGTGAAGCGTTCTC-1	41	57	1.29897	6.95035	-5.59381	-1.90218	0.326524	-5.60713	0.451174	1.4618	-5.83132	-0.232029	0.731493	2.7717	3	10	1	8
ATAGTTCCACCCACTC-1	38	102	8.75551	-2.82062	4.22609	-1.93359	0.105592	2.62493	-1.29007	-0.137245	1.35236	2.06417	0.267983	-2.68462	8	12	11	2
ATATAAAGCGCTCGTG-1	58	68	-2.58862	-1.09231	8.02987	-0.956297	2.23838	4.38056	-1.71437	-2.22034	3.09101	1.47285	-1.27371	-4.13112	2	4	2	6
ATATAAATGTAGCTGC-1	54	74	-3.33155	-2.03613	7.27189	-1.57135	0.954475	2.24768	-1.56729	-1.51677	1.32253	2.04291	-1.16787	-1.61723	2	2	2	3
ATATAACACGGGCGCA-1	66	94	1.88237	-2.7092	-3.48823	-0.422929	-1.05332	-0.185287	-0.813373	0.357346	0.107537	2.2844	-0.470642	-1.41996	1	2	9	3
ATATACGCTCGTGACG-1	62	108	-4.01437	-8.22612	-5.46208	1.72419	-2.63476	1.63838	-2.01118	1.01746	3.57156	0.717871	-1.89238	-4.52675	4	5	11	6
ATATAGAGTATTGGTC-1	63	11	4.85465	11.9591	0.501427	-3.83829	0.82223	-2.40241	0.128266	-2.4089	-5.80794	-0.0122588	-1.01137	6.7965	5	9	6	10
ATATCAACCTACAGAG-1	37	105	9.00083	-3.66168	4.29617	-0.12729	-1.10834	0.62003	-1.61819	-0.136272	1.78572	2.06513	-1.07121	-2.50893	8	2	11	2
ATATCGGTAGGGAGAT-1	38	110	-4.18866	-6.77777	-6.01233	1.91755	-0.896104	3.73744	-2.07686	0.428644	4.53564	0.940106	-1.30624	-5.92724	4	7	11	3
ATATCGTGCCAGACCC-1	3	79	-4.65947	-7.91876	-5.36492	0.778695	-2.33618	0.263985	-1.36033	1.40405	1.56473	0.731937	-1.46154	-1.66509	4	5	9	6
ATATCGTTCCTCGAAC-1	58	92	8.90089	-2.37344	4.34451	-0.049907	-1.22203	0.630835	-1.7104	-0.647646	2.65284	2.00892	0.012634	-3.23292	8	2	11	3
ATATCTCCCTCGTTAA-1	19	87	9.6203	-3.71101	4.2081	2.01365	0.222034	5.29845	-1.12621	-0.487767	5.10315	0.917228	-0.310303	-6.1526	8	7	7	11
ATATCTTAGGGCCTTC-1	35	61	-4.46708	6.01316	0.711459	0.601772	-0.601497	-3.78542	1.18341	1.89298	-2.22894	-1.62941	0.436764	1.58818	7	1	10	7
ATATGTCTCCCTAGCC-1	35	97	8.93574	-3.4314	4.27773	0.198041	0.0795667	-0.00451181	-1.10236	-0.598069	1.21358	1.97859	0.281046	-1.78686	8	3	7	3
ATATTCAGTTAAACCT-1	44	40	-4.05001	6.94327	2.32787	-1.53091	0.743682	0.557894	0.114602	-2.37864	-2.99472	-0.601061	-0.594195	4.80878	7	9	6	10
ATATTCCACATAGTGA-1	51	77	-3.12089	-2.8684	7.82147	-0.497218	0.57199	2.67956	-1.055	-0.865227	0.695702	2.11847	-0.480476	-1.17186	2	4	2	3
ATATTCCCACAGGTCA-1	11	59	2.48663	-1.01146	-4.08568	2.61959	-1.15005	-0.218193	0.876957	2.12902	1.15295	-1.45428	0.55413	-0.85429	1	13	4	9
ATATTGCTGTCAAAGT-1	18	32	3.01718	-1.18563	-3.52268	2.68971	-1.20547	0.0323238	0.916187	1.79953	1.54318	-1.49002	0.398044	-0.518804	1	13	4	9
ATATTTAACCCTCAAG-1	31	55	-2.79693	-1.58811	8.43932	-3.25612	3.56872	4.52768	-1.20008	-3.22451	3.36169	-0.184253	-1.98242	-4.26817	2	8	8	9
ATCAAACACTGTTCCA-1	47	107	-3.94084	-6.99406	-5.96153	1.64356	-1.26571	0.215718	-1.41827	0.759977	2.46403	0.925072	-1.45682	-2.02404	4	13	7	3
ATCAAACGAAGGTTTG-1	49	33	-3.78027	7.12999	1.76654	-1.80614	1.45683	1.97395	0.104676	-2.41314	-2.58607	-0.740352	-0.366832	3.3002	7	8	6	10
ATCAATCTGGGCTGCA-1	33	65	-2.58644	-1.63468	9.23332	-2.71671	2.8616	3.86713	-0.921351	-2.98595	3.10698	-0.661753	-1.12377	-3.55788	2	8	8	9
ATCAATGCCGTGGCTG-1	61	19	4.39379	11.5608	0.967903	-2.99117	0.403455	-3.65216	0.161687	-1.62992	-5.67387	0.0912791	-0.66735	6.64538	5	10	6	10
ATCACATTAGAATATC-1	20	82	8.86973	-3.71561	4.33336	0.907148	1.16058	4.43841	-0.335294	-0.754955	4.04474	0.975463	0.404901	-4.70306	8	4	7	2
ATCACGTGCTAATTAA-1	46	36	-5.03591	5.71471	2.34839	-1.79727	1.04203	1.42451	-0.0891264	-2.3366	-2.21168	0.84794	-0.789754	1.82041	7	8	6	10
ATCACTTCATCCTCGC-1	21	67	-3.74064	-1.46007	9.00642	0.768743	-1.8694	-1.74229	-0.10931	-1.4308	3.50788	0.162327	-0.17044	-3.82623	2	14	4	11
ATCAGACGGCACGCCG-1	44	42	-5.00131	5.41767	1.82299	-0.272084	1.15209	2.3553	-0.280623	-0.874425	0.238607	0.406352	0.504659	1.73553	7	4	6	10
ATCAGCCTCATGCTGC-1	57	87	-2.97673	-0.880306	8.06316	-1.37276	0.16043	1.85911	-1.23305	-1.03509	0.998618	2.27693	-0.293861	-1.71199	2	2	2	3
ATCAGCTCGTCCACTA-1	49	15	-4.59886	6.37935	2.58048	-1.4341	0.332548	0.305275	0.241954	-1.79929	-3.6942	0.590548	-0.0394512	3.50593	7	2	6	4
ATCAGGTCGCCATTGC-1	8	94	-4.96692	-8.37337	-5.22066	2.16905	-2.79829	1.66584	-1.38481	1.40778	3.36258	0.000472074	-1.48866	-3.87918	4	5	11	6
ATCAGTAGGCAGGGAT-1	23	87	-1.20688	-1.68548	7.18794	1.73679	-0.324126	-0.868579	0.820499	-0.296681	2.04866	-0.272441	1.52154	-1.77931	8	1	4	11
ATCATAGATCGACGAG-1	74	44	2.73108	7.6363	-4.89179	-1.37982	0.446176	-6.90125	0.530429	1.86448	-6.3077	-1.37321	0.225537	5.4163	9	10	1	10
ATCATAGCCCTATGTA-1	62	106	-3.57869	-6.74466	-5.61924	0.932143	-1.8177	1.16318	-1.86112	0.895712	2.94078	1.81176	-1.22447	-3.18604	4	5	11	6
ATCATCCAATATTTGT-1	39	59	1.75392	-0.685525	-4.13989	-1.61306	-0.0770684	-4.58919	0.570159	1.22824	-4.37604	-0.207072	0.19007	2.57455	3	10	1	4
ATCATCTGCCCAGTGT-1	2	84	-4.17382	-8.30379	-4.64038	2.08272	-2.2596	-0.056888	-0.527161	1.75591	1.59252	-0.277588	-0.690792	-1.9915	4	5	9	9
ATCCAACGCAGTCATA-1	25	37	9.27913	-2.89361	4.21701	1.2868	0.52743	3.694	-0.877275	-0.876619	3.48013	0.988542	0.626813	-4.06763	8	7	8	11
ATCCAATGGAGGGTCC-1	43	27	-5.80536	4.21773	2.1247	-1.03516	1.78858	2.78061	0.412559	-1.21447	0.0444225	-0.59036	-1.28271	-2.07297	7	8	8	7
ATCCACATCGACAGAA-1	62	72	-4.39475	-0.949302	7.19211	-1.01029	1.32856	3.14902	-0.0975337	-2.88081	-2.29003	1.58032	-0.602493	-0.0292726	2	4	2	3
ATCCACGCTAAATGTT-1	5	83	-3.91968	-8.09366	-4.7736	2.26205	-1.67667	-1.08645	0.074529	1.63275	0.0620025	-0.44216	0.119147	0.493822	4	1	9	9
ATCCAGAGCAACAACC-1	50	52	-4.86262	5.89967	2.47294	-1.74055	0.789571	1.10761	-0.000867179	-2.19096	-2.1614	0.332918	-0.305061	3.61276	7	2	6	10
ATCCAGGATTCGTGAA-1	40	46	-5.18166	5.3783	3.31231	-1.491	1.27348	1.82204	0.0869308	-2.03389	-1.06245	-0.779684	-0.163907	1.79058	7	8	8	7
ATCCCATCCACAGCGC-1	62	14	5.23133	12.119	0.521764	-4.14387	1.00015	-2.102	0.0796731	-2.54191	-5.69738	-0.152213	-0.885578	6.97981	5	9	6	10
ATCCTACCTAAGCTCT-1	44	48	-4.09833	6.66107	1.10051	0.255044	-0.799575	-4.46178	0.66231	-0.903558	-4.80467	-0.593248	-0.58212	5.82349	7	6	6	10
ATCCTGAATCGCTGCG-1	38	26	-2.9341	-1.07961	8.66601	-2.48742	3.138	4.4201	-1.21435	-2.2994	3.45222	0.0754566	-1.73463	-4.51056	2	8	8	9
ATCCTGCGTGGAATGG-1	45	47	-4.98823	5.84107	2.37428	-1.88696	0.343645	2.23972	0.0625068	-2.29453	-2.24716	0.197882	-0.369828	3.80226	7	12	6	10
ATCCTGCTGCAGATAG-1	6	44	1.64501	-0.289874	-4.49105	-0.530349	-0.102302	-6.4518	1.59857	2.26248	-4.35823	-1.29759	0.417409	4.92677	6	6	10	8
ATCGACCCAATACAGA-1	43	63	1.5881	-0.641958	-4.10237	-0.564137	-0.418613	-3.69231	0.651614	1.64532	-5.0126	-1.1239	1.44766	2.92007	3	12	3	7
ATCGACTCTTTCCGTT-1	23	61	-3.33146	-1.50596	8.18132	1.21553	-0.552295	-2.98382	1.45116	1.62367	-0.951279	-0.885102	0.451163	0.890712	2	1	3	11
ATCGCACGATTGTTCA-1	7	17	2.96374	-1.61269	-3.39072	1.15299	-0.720966	-3.3457	1.14125	2.28834	-2.76355	-1.89286	0.711957	3.19721	1	1	10	1
ATCGCACGCCGGGAGA-1	25	57	-3.49051	-1.78699	8.57379	-0.4999	0.685527	1.74777	0.330984	-0.729729	1.31412	-0.289918	0.997263	-0.54143	2	3	8	1
ATCGCCAGTCAACATT-1	45	105	-4.42699	-7.58705	-4.5092	0.257104	-1.85608	-0.675127	-1.22696	0.839688	1.74665	1.43521	-0.784769	-1.30891	4	2	7	3
ATCGCTGCGTGCAGCA-1	23	111	-4.66572	-8.34144	-5.25439	0.345431	-1.85975	-1.88808	-0.464966	1.46847	0.0261036	1.35872	-0.728065	-0.87225	4	2	11	6
ATCGGAGACAGACGGC-1	52	76	-3.79387	-0.890101	7.27142	-0.675953	1.28204	2.82939	-1.10939	-1.57087	1.59926	2.00629	-0.475068	-1.59121	2	4	2	3
ATCGGCAAGCAGTCCA-1	20	96	2.60359	-3.03677	-3.45203	2.10688	0.0343903	4.74391	-0.749913	-0.2032	4.64289	0.752331	-0.0931064	-5.79703	1	7	7	11
ATCGTCCAATCGAGTC-1	9	13	1.99892	-2.4624	-3.60599	-0.41117	-0.600696	-2.28219	1.47874	1.27544	-2.6754	0.646476	0.0453369	1.90575	1	2	10	5
ATCGTGGAAAGTCTGG-1	63	23	4.49053	11.668	0.846821	-2.94592	0.374489	-3.16618	0.0418616	-2.1719	-5.31264	0.157498	-0.807943	6.27467	5	10	6	10
ATCGTTAGCTAGCGGA-1	58	98	2.03765	-2.84174	-2.57613	-0.11974	-1.60324	-0.511186	-1.5162	0.439912	1.86582	1.88239	-0.464101	-3.00438	8	2	11	3
ATCGTTCACTTTCGCC-1	10	94	-3.59259	-7.06455	-5.01225	1.08888	-1.86926	-0.112201	-0.968971	1.03468	1.89311	0.915743	-0.566461	-1.38787	4	5	11	3
ATCTAATATCCTACGG-1	55	67	-5.32762	5.19577	2.15303	-0.541785	-0.706109	1.01294	-1.27549	-1.23632	0.767111	1.84576	-1.30873	-0.925394	7	2	2	6
ATCTAGCTTGTGAGGG-1	67	65	-4.00405	-1.61451	8.40961	-0.878429	0.271047	0.824608	-0.778541	-0.801837	0.429769	1.71313	-0.0604207	-0.552934	2	2	2	6
ATCTCCCACGGAATAT-1	60	108	-4.48309	-7.40353	-4.47752	0.998772	-2.39728	1.12077	-1.91097	1.04658	3.00755	0.563672	-2.12108	-4.28195	4	5	11	6
ATCTCCCTGCAATCTA-1	16	72	8.71086	-2.86924	4.19477	1.50326	-0.148787	0.807833	0.769678	-0.0235	2.31268	-0.408451	1.39556	-2.40181	8	3	4	11
ATCTCGTGAGCGAAAC-1	48	116	-3.92105	-7.70683	-4.11031	0.544	-1.97665	-1.64121	-1.44846	1.01367	2.15968	0.776807	-1.08148	-1.95313	4	14	5	6
ATCTGACATGGAAGGA-1	63	41	3.31803	10.7516	1.5234	-2.05655	1.7306	2.44123	-0.0704524	-2.53738	-2.47986	-0.268772	-0.0686745	3.11562	5	8	6	10
ATCTGATAGTGTCTTA-1	16	12	-2.7568	-6.73207	-4.95357	2.78359	-1.89894	1.1741	-0.892513	1.54009	2.75914	-0.829602	-0.687812	-2.32478	1	13	9	7
ATCTGCACCTCTGCGA-1	29	101	8.95283	-2.91426	5.08303	1.68175	-0.0773381	2.92217	-0.315909	0.0933098	3.62767	0.494054	0.259276	-4.90143	8	7	11	11
ATCTGCTGTTATCGCC-1	67	57	-5.47849	4.70178	2.3732	-1.32695	-0.478388	-3.26081	-0.810417	-0.591326	-0.352917	1.1812	-0.981162	0.0159091	7	2	1	4
ATCTGGGCTGTTCTTG-1	61	69	-4.01282	-1.07399	7.65612	-0.762828	0.27296	1.45158	-0.630694	-0.96813	0.310383	2.1426	-0.436038	-1.66725	2	2	2	3
ATCTGGTTAAGACTGT-1	26	76	-3.59	-2.12419	7.54174	0.781302	-0.150296	-0.690505	0.608542	-0.826505	0.850487	-0.392241	1.2602	-0.242258	2	3	8	11
ATCTGTAATTGTACCC-1	15	57	3.14158	-1.55061	-3.15206	2.31882	-0.961636	1.6865	-0.397145	0.639602	3.66495	-0.215561	0.19787	-3.05704	1	13	4	11
ATCTTAGGGCATTAAT-1	69	11	4.68121	11.8112	0.71246	-3.02568	0.429648	-3.40077	-0.0256242	-2.1856	-5.42577	0.163949	-1.13823	6.57404	5	10	6	10
ATCTTATCGCACACCC-1	64	104	-2.78276	-7.49282	-4.86915	-0.201029	-0.62194	1.22727	-1.86397	0.274766	2.92539	1.2015	-1.82657	-3.78451	4	2	7	6
ATCTTGACCTGCAACG-1	26	44	-4.01314	-1.56616	8.24248	-1.21244	4.13518	6.20342	-1.32674	-2.1009	4.66488	1.27931	-1.49436	-5.59388	2	11	8	11
ATCTTGACTTGTCCAA-1	30	108	-3.32153	-7.68363	-4.64172	2.10597	-1.20636	-0.810593	0.233053	1.37609	2.43498	-0.742604	0.964676	-2.24019	4	1	11	11
ATGAAGCCAAGGAGCC-1	22	46	1.92567	-2.01516	-3.72142	1.5489	-0.0626156	-1.3222	1.14477	1.20286	0.0970286	-1.71699	1.07724	0.418136	1	1	4	11
ATGACGCCGGCTCTAA-1	16	58	2.34485	-2.86937	-2.84365	1.77728	-0.346393	1.91496	0.257079	0.118279	3.34054	-0.71812	-0.00588221	-3.64841	1	3	4	11
ATGACGCGTTCTATCC-1	52	30	3.99628	11.4227	0.858237	-2.59725	0.266977	-3.18562	0.289963	-1.28655	-5.11087	0.0117646	-0.959233	6.59051	5	10	6	10
ATGACTATCAGCTGTG-1	63	43	4.1669	11.5405	0.794019	-3.11465	0.483417	-2.90729	0.134771	-1.96224	-5.17891	-0.0761801	-0.961575	6.70271	5	9	6	10
ATGACTATGCGACATT-1	48	88	-3.69233	-1.81037	9.08812	-1.1989	3.26841	5.40537	-1.88602	-2.34593	4.20413	1.6946	-1.68085	-5.51719	2	11	2	2
ATGAGGAGTGTTAATC-1	25	35	8.24883	-2.67863	4.5037	0.0775626	1.08259	2.38292	-0.175567	-0.841658	2.21053	0.291041	1.22898	-1.8776	8	3	8	11
ATGATCGGGAATAGAC-1	16	54	3.4401	-2.40283	-2.83474	2.22437	0.345467	5.68559	-1.2026	-0.606473	4.5552	0.925589	-0.182549	-5.88792	1	7	7	11
ATGATGCAATGGTACA-1	44	50	-5.86891	4.05448	2.41659	-1.61025	1.11953	1.56492	0.0137917	-2.06984	-1.14292	-0.331296	-0.57188	1.1012	7	8	6	10
ATGCACGCGCTGTTCA-1	59	11	3.60083	11.2	0.862165	-2.51361	0.443268	-4.86288	0.0603913	-1.17854	-5.76615	0.307347	-0.882782	6.38622	5	10	6	10
ATGCACTACCGCATTG-1	27	45	-3.55121	-1.90334	8.68972	0.219264	0.566582	0.983152	0.155359	-1.40645	2.28816	-1.09347	0.200627	-1.97828	2	3	8	11
ATGCATGATCCAGGAT-1	25	65	-2.82558	-1.19784	7.93411	0.105092	-0.423121	0.596908	-0.898134	-1.41636	2.47388	1.43359	-0.210338	-3.0932	2	2	8	11
ATGCATTCCGTGATGG-1	4	52	2.9338	-1.57603	-3.46803	-0.358939	0.0098221	-6.9648	1.14015	2.72639	-4.89849	-2.28602	0.976618	4.1856	1	6	10	8
ATGCCAATCGCTCTGC-1	15	105	-5.2871	-7.67748	-5.29868	2.33035	-2.76864	2.13958	-1.83002	1.24476	4.12149	0.297743	-2.0283	-5.12456	4	5	11	6
ATGCCATTTGCGACCA-1	43	91	-3.31261	-1.50673	7.61753	-0.876273	1.53191	3.27736	-1.29137	-2.04671	2.755	1.30616	-0.928525	-3.12947	2	4	2	2
ATGCCGGTCTTGCATA-1	31	75	-2.97695	-1.10999	7.54043	0.770971	0.375846	-0.385398	0.8283	-0.203666	0.799303	-1.21956	1.02851	0.130444	2	3	8	1
ATGCCGGTTGATGGGA-1	19	83	9.46458	-2.8582	4.92367	1.83129	0.271053	4.38041	-0.429315	-0.472161	4.42834	0.558318	0.416063	-5.21778	8	7	7	2
ATGCGACAATTGGTCC-1	13	109	1.62193	-0.275939	-4.64606	-0.955323	-0.891664	-6.15523	1.89531	0.837861	-3.54874	1.25773	-0.97065	2.28214	10	6	5	4
ATGCGACAGTCCCATT-1	35	71	-2.78838	-1.31921	8.69949	-2.31722	2.34275	3.25049	-0.555839	-2.86193	2.61157	-0.864603	-1.2803	-2.56047	2	8	2	9
ATGCGAGTCCCACCAC-1	48	104	-0.277013	-4.88555	-3.67067	-0.0632117	-0.0104838	-0.195228	-1.18188	0.144216	1.98387	1.55738	-0.934002	-2.42412	8	2	7	3
ATGCTCAGTGTTGCAT-1	21	29	2.29914	-2.33029	-3.02682	1.81316	-0.526199	-2.77296	1.37904	2.12673	-1.0434	-1.80196	1.75376	1.78304	1	1	4	1
ATGCTCTGGCGCGGTA-1	60	76	-2.43679	-1.40015	9.07918	-0.896231	2.69168	4.66612	-1.8023	-2.06524	3.33311	1.33838	-1.14869	-4.93967	2	4	2	2
ATGCTTAGGAGTTGAT-1	56	112	-3.72887	-7.23296	-5.80777	0.883147	-2.16565	0.950886	-1.81087	1.13007	2.705	1.53911	-1.6219	-2.82548	4	5	11	6
ATGGAAATTTAAGGAG-1	53	7	3.18895	10.6571	1.56846	-1.4284	-0.117665	-1.06818	-0.0540686	-2.32722	-2.64993	0.700176	-0.17763	2.6728	5	2	1	4
ATGGACTGCTTAGTTG-1	75	39	2.9044	7.81235	-4.54211	-1.13087	0.661669	-7.67694	0.489833	1.99493	-6.40955	-1.56822	0.37619	4.92334	9	15	1	8
ATGGAGCAGGCCGTGA-1	36	66	-5.42926	5.03581	2.1775	0.618458	-0.0842336	-1.47439	1.48202	1.53378	-2.27258	-0.650105	-0.0454691	3.64832	7	1	10	7
ATGGATCCGGCGTCCG-1	19	79	8.96394	-2.08828	4.4452	1.43905	-0.54917	-0.12351	1.07497	0.489584	1.47682	-0.310396	1.33916	-2.64126	8	14	11	11
ATGGATTGACCAAACG-1	27	61	-2.37271	-2.06256	7.63674	0.564404	0.559789	0.548656	0.0907606	-0.870521	0.745357	0.258889	1.10726	-1.98071	2	3	8	11
ATGGCAGCATTACGAT-1	64	18	5.38244	12.3584	0.127742	-3.33298	0.546906	-2.91609	0.0610005	-2.59215	-5.57573	-0.276293	-1.23403	6.85442	5	10	6	10
ATGGCTGGAAATGGCC-1	9	93	-2.95123	-7.31723	-4.52514	0.0407764	-1.71412	-1.73397	-0.467311	1.27783	0.0755028	1.30789	-0.58415	-0.471697	4	2	11	3
ATGGGAACGGAAGCGG-1	4	88	-4.55984	-7.22527	-5.94267	2.79139	-2.00405	0.579587	-0.79699	1.64368	2.38516	-0.23357	-0.679023	-1.7813	4	13	11	9
ATGGGACCTGCTGAAC-1	61	31	4.2761	11.7701	0.315522	-2.61858	0.310721	-4.80203	0.0585337	-1.60437	-5.46082	0.284645	-1.0641	6.52442	5	10	6	10
ATGGGCCTCGGCCTCT-1	45	91	8.72689	-3.01763	4.44467	1.86027	0.410578	4.85644	-1.40829	-1.27695	4.19511	1.37312	0.0927612	-4.72273	8	7	7	2
ATGGGTGTATACCTCC-1	64	24	5.47876	12.3947	0.174946	-3.79884	0.880064	-1.97361	0.0101088	-2.76351	-5.55052	-0.130362	-1.03501	6.94979	5	9	6	10
ATGGTATTTACTGATT-1	69	13	5.4574	12.3986	0.125574	-3.73924	0.852119	-2.0279	0.00528661	-2.86133	-5.47854	-0.415771	-1.31725	6.69433	5	9	6	10
ATGGTCGCGTGGTTTC-1	45	85	-2.34006	-1.5507	8.7774	-0.423409	1.7245	3.65817	-0.956038	-1.56814	3.33699	1.46116	-0.576361	-4.53906	2	4	2	2
ATGGTGCTCAAAGCCA-1	1	57	1.81327	-2.79757	-2.78101	0.921235	-0.858423	-1.03493	0.859922	1.64276	-2.40425	-0.571346	1.02633	1.28766	1	1	10	5
ATGTAAGGCTGCTCTT-1	32	112	-5.25988	-7.69943	-5.61206	2.5895	-2.67425	1.94988	-1.44429	1.36554	4.23198	0.00438806	-1.77317	-4.64709	4	5	11	9
ATGTACATGCGGTGAG-1	64	112	-3.40352	-7.12564	-4.69363	-0.789643	-0.966963	-1.47332	-0.967388	0.290942	-0.166372	2.08136	-0.893942	-0.552065	4	2	9	3
ATGTACGATGACGTCG-1	66	64	-2.42929	-1.44858	8.9751	-1.00658	0.296478	-0.662562	-0.724019	-1.01698	0.683441	1.32283	-0.672219	-0.0176367	2	9	2	6
ATGTAGCGCGCGTAGG-1	68	72	-2.61864	-2.14912	8.87186	-0.134969	0.963306	2.57289	-0.833094	-0.963924	1.17583	1.71629	0.570819	-1.92607	2	4	3	5
ATGTGAAAGCCTAATG-1	46	22	-5.47646	5.05778	2.64181	-2.49372	2.45163	3.54178	-0.199453	-2.45112	1.21721	-0.465566	-1.11115	-1.52453	7	8	3	7
ATGTGCATCCGACGCA-1	23	57	-4.02788	-1.10836	8.94127	-1.23238	4.0953	6.15629	-1.30668	-2.59321	4.78025	1.38458	-1.56482	-5.90691	2	11	8	11
ATGTGGACATCTTGAT-1	47	71	-3.1665	-2.13446	8.21469	-2.10418	2.91776	4.41901	-0.912694	-2.58665	3.45354	-0.151263	-0.839691	-3.72975	2	8	2	9
ATGTGTAGTTTAGTCA-1	5	59	1.38115	6.77566	-5.48394	-0.589857	0.165188	-7.34518	1.1085	2.74702	-4.8054	-2.33795	0.76052	4.6317	6	6	10	8
ATGTTACGAGCAATAC-1	15	29	-4.60293	-7.19546	-5.75128	2.61559	-1.45565	-0.0435473	0.533871	2.00984	1.5446	-1.57821	-0.0299284	-0.788797	4	13	4	9
ATGTTCCTGCCCACCT-1	16	8	2.67457	-2.92923	-3.55509	0.709538	-1.06917	-2.17428	0.21609	1.0977	-0.906286	0.566423	-0.148971	0.829963	1	1	9	5
ATGTTCGTCGACCCAC-1	34	14	2.0524	-2.29085	-3.95183	0.208771	-0.820848	-3.53293	0.805032	1.38532	-3.80678	0.682048	0.288492	2.47929	1	1	3	5
ATGTTGTAGTCTGTTT-1	65	47	3.53925	11.0347	1.16054	-2.66732	0.569273	-1.55411	0.374463	-2.19239	-4.13002	-0.43075	-1.09073	6.57373	5	9	6	10
ATTAAACATGCGGACC-1	43	59	1.46511	-0.163018	-4.56745	-2.05977	0.394638	-5.71189	0.40934	1.1625	-5.91847	-0.0421123	0.145839	4.79602	3	10	1	8
ATTAATACTACGCGGG-1	22	66	-4.14949	-1.0253	7.56306	1.10197	-0.890427	-1.9964	0.910623	0.829622	0.903572	-1.01367	1.08203	0.487526	2	14	4	11
ATTAATGAACCAGTCG-1	23	79	-2.79173	-1.85978	7.34865	2.21395	-0.44174	-1.00966	0.905979	0.0185243	2.11843	-0.843395	1.10813	-1.57762	2	1	8	11
ATTAATTCGGTCACTC-1	14	66	2.381	-1.37016	-4.26132	1.40984	0.118999	2.84068	0.270916	0.197856	3.52955	-0.371176	0.538923	-3.59684	1	7	4	11
ATTACAACTACCGGCC-1	11	87	1.36595	-2.42859	-3.06347	0.859042	-1.98048	-2.18099	-0.535215	1.2487	2.01602	-0.157211	0.761187	-2.89404	1	14	11	11
ATTACATGTCAGTCTT-1	50	108	-4.58285	-6.67519	-5.91207	2.37734	-1.41229	2.81354	-1.80382	0.520718	4.68191	0.660307	-1.76491	-5.2074	4	7	7	6
ATTACCACACTGCCTG-1	48	118	-4.43193	-7.32019	-4.1346	-0.46755	-1.46464	-3.68934	1.94763	0.745471	-2.43342	1.60867	-0.820205	0.491282	4	6	5	6
ATTACGCGCTGGCAGG-1	40	30	-3.50231	-0.735362	7.12736	-1.99739	2.40067	3.52589	-0.409063	-2.53958	2.6203	-0.908406	0.161629	-2.44107	2	8	8	9
ATTACTAGCCTCTTGC-1	18	44	1.57345	-0.844217	-4.03508	1.68921	-0.801442	-1.33369	0.621852	1.457	2.01477	-1.09283	0.257673	-1.16559	1	1	4	9
ATTACTTACTGGGCAT-1	22	100	1.82391	-0.465909	-4.40497	-0.577645	-0.955014	-6.24212	1.89194	1.97618	-2.19866	-1.2066	0.626942	1.18303	1	6	5	11
ATTAGATTCCTCAGCA-1	25	105	-4.19745	-6.68092	-5.81954	2.47403	-1.66465	0.650536	-0.171329	1.40532	3.21586	-0.658285	-0.0309833	-2.97903	4	13	11	11
ATTAGATTGATAGCGG-1	19	49	3.54388	-3.31605	-1.58295	2.19292	0.33602	5.77357	-1.39931	-0.785117	5.26139	0.911878	-0.370167	-6.17453	1	7	4	11
ATTAGGCGATGCTTTC-1	37	71	-3.39241	-0.805563	8.14255	-2.55798	2.62523	3.70225	-0.715865	-2.63011	2.7682	-0.471596	-1.30022	-3.24204	2	8	2	9
ATTATACTTTGCTCGT-1	18	78	9.08064	-3.53962	4.24064	0.648938	-1.70638	-3.20887	1.2818	1.3654	0.625691	-0.730954	1.4806	-0.832277	8	14	11	11
ATTATAGCTACTTTAC-1	33	115	-5.2675	-7.09056	-5.74056	1.76625	-2.28953	1.53562	-1.61873	1.21149	2.84403	0.310512	-1.79454	-2.35821	4	5	11	6
ATTATCGGAATGTACG-1	69	57	-5.58541	4.88298	3.00785	-1.68277	0.756393	1.30381	-1.01938	-1.82097	0.965981	-0.134477	-0.434777	0.98907	7	2	2	4
ATTATCTCGACAGATC-1	7	61	-5.49294	-8.1591	-5.37121	2.5467	-2.35734	2.5191	-1.36464	1.23109	4.46557	-0.146984	-1.78156	-4.66303	4	7	9	6
ATTATGAGACCCAATT-1	66	12	5.45523	12.3265	0.282122	-3.61159	0.682881	-2.68187	0.00349099	-2.8543	-5.45241	-0.0415293	-1.2168	6.85998	5	9	6	10
ATTATGCCATAGGGAG-1	21	53	-3.51786	-1.17566	7.48955	1.19202	-0.430672	-0.220863	0.363735	0.171066	2.73351	-1.1203	0.0835232	-1.88959	2	3	4	11
ATTATTATGTCCGTCA-1	59	37	3.86011	11.5922	0.202002	-2.33611	0.036878	-3.44693	0.57748	-1.15766	-5.37268	-0.0127677	-1.19423	6.47647	5	10	6	10
ATTATTCAGAGTCACT-1	67	97	2.66319	-0.689288	-3.98355	-0.172584	-0.704668	1.50118	-1.41871	-0.886747	0.910487	1.8749	-1.07272	-1.21477	1	2	9	3
ATTCAACCATTTAAGG-1	58	100	3.30285	-1.39056	-2.9993	1.31518	-0.854495	3.05221	-2.02122	0.124465	4.00367	0.984331	-1.6675	-4.93817	8	7	11	3
ATTCACTGATGTTGGA-1	56	68	-4.85828	5.61164	1.02211	-0.976533	-0.345991	0.735384	-0.347082	-1.04756	-0.467964	1.51059	-1.06378	-0.971787	7	2	2	6
ATTCAGGACCTATTTC-1	20	98	1.36029	-0.708366	-3.94618	-0.489373	-1.10681	-5.81502	1.19739	1.64571	0.375104	-1.03976	1.41401	0.473597	1	6	5	11
ATTCAGGATCGCCTCT-1	1	87	1.77756	-0.650176	-4.00432	-0.266047	-0.599559	-6.50763	1.65539	2.10123	-3.85115	-0.875142	0.492081	3.86048	1	6	5	4
ATTCAGTAGCAGGGTC-1	27	25	2.53777	-1.71815	-3.89177	0.837559	1.0241	3.08928	0.174322	-0.240576	0.537684	0.909058	1.35912	-1.34197	8	4	8	11
ATTCATATACTGTCCA-1	46	60	-5.63996	4.38817	2.8954	-1.09458	-0.0323728	0.38212	0.77494	0.82543	-4.07597	0.387963	-0.136264	3.60186	7	2	1	4
ATTCATCGTTGAGGCA-1	61	89	8.78554	-3.29388	4.29085	0.518254	-0.0941402	0.629809	-0.707047	-0.348967	0.692714	2.01716	0.545407	-1.57776	8	2	7	2
ATTCCCACATAAACAA-1	26	24	3.30944	-1.59129	-3.31002	1.13018	0.298887	3.74362	-0.783798	-1.25298	3.31004	0.113633	0.0533244	-3.40872	8	7	8	11
ATTCCTAAGACGTGGA-1	15	107	-4.3657	-6.86968	-5.84073	1.98999	-2.6065	0.660449	-1.50916	1.45073	2.93963	0.0976241	-1.50288	-3.24663	4	5	11	6
ATTCCTCCGCCAGTGC-1	23	39	3.53378	-3.43825	-1.40215	2.1593	0.402943	5.44719	-1.15395	-0.731869	4.92296	1.00775	-0.118143	-6.02044	1	7	7	11
ATTCCTTCCAGGCGGT-1	10	24	2.33451	7.28584	-4.79495	-0.853754	0.417384	-7.59091	0.796919	2.41772	-5.24657	-2.34095	0.967114	3.95061	3	15	10	8
ATTCGACGCCGGGCCT-1	36	26	-3.7603	-1.19447	8.98976	-1.07493	3.52106	5.51833	-1.21989	-2.20319	3.24734	1.42728	-0.986271	-4.58654	2	11	8	5
ATTCGCGCCTTGAGAG-1	65	107	-5.57544	-7.74472	-5.56287	1.71122	-2.49336	1.96926	-1.91932	1.1072	3.41119	0.363711	-2.01724	-3.96225	4	5	11	6
ATTCGTGCTATCTCTT-1	42	110	-3.5112	-6.71027	-5.36818	0.284428	-1.66264	-0.490929	-1.40346	0.484722	1.73289	2.31537	-0.579053	-1.80531	4	2	7	3
ATTCTCGTCTCTTTAG-1	11	51	-4.92775	-7.88835	-5.17733	2.69475	-2.42405	1.72602	-0.324529	1.56459	3.77268	-0.514671	-0.370231	-4.02814	4	5	4	9
ATTCTGAGTATGAACT-1	6	86	-4.03471	-6.58901	-5.85725	2.44002	-1.55514	2.79858	-1.40079	0.653624	4.76381	0.521236	-0.813577	-5.44684	4	7	11	9
ATTCTTCGTACTTATG-1	9	87	2.935	-1.35732	-3.10767	1.87263	-1.192	-0.908105	-0.186082	1.66798	0.950854	-0.173258	0.130152	-0.493396	1	13	9	9
ATTGAAGATCTTAGTG-1	31	49	-3.3709	-2.45889	7.77062	-3.08682	3.49868	4.55976	-1.7494	-2.5731	3.80758	0.462552	-1.76876	-4.3026	2	8	8	9
ATTGACGTAACTCGGT-1	8	72	1.17912	-2.01254	-3.41859	1.50095	-0.860617	-2.77923	1.59781	1.76525	0.122904	-1.72908	1.58948	0.620063	1	1	4	1
ATTGATAGCAACGAGA-1	12	22	1.74357	7.12445	-5.47432	-0.387202	-0.137462	-7.00186	1.08017	2.55007	-5.05892	-2.18578	0.938679	4.43841	3	6	10	8
ATTGATCACCACATTT-1	52	8	3.2791	11.0863	0.628322	-2.58022	0.256088	-5.27268	0.232129	-0.900005	-5.94099	0.358757	-0.712698	6.015	5	10	1	4
ATTGATGAGTCCTAAC-1	33	99	8.93509	-3.71399	4.19956	0.219687	-0.823999	0.384424	-1.1127	-0.23786	1.40403	1.74659	0.11317	-2.50283	8	2	11	3
ATTGCCTATTAGACCG-1	67	25	5.16148	12.124	0.405437	-3.85557	1.02187	-1.55555	0.109304	-3.02902	-5.11535	-0.585611	-1.05179	6.56547	5	9	6	10
ATTGCCTTTATGTTTG-1	64	84	-2.84365	-1.92375	7.52726	-0.383601	-0.28284	1.14499	-1.33113	-0.933017	1.40712	1.75879	-0.900906	-1.40428	2	2	2	3
ATTGCGATCAGTAACT-1	51	99	2.48177	-2.0853	-2.81906	-1.57696	0.0619322	2.28553	-1.16204	-0.478797	1.97569	2.05014	-0.0159991	-2.40493	8	12	7	3
ATTGCTGCTCCTCCAT-1	35	43	-2.9595	-1.17891	8.8882	-2.26661	2.3421	3.29611	-0.616495	-2.57499	2.54135	-0.233433	-1.28586	-2.58146	2	8	8	9
ATTGGATTACAGCGTA-1	54	102	-4.04984	-7.54979	-4.04705	0.133931	-0.879121	1.35015	-1.5974	0.415369	2.70792	1.74116	-0.885348	-3.99071	4	2	11	2
ATTGGGAATATCTTGG-1	12	52	-0.817172	-5.34101	-3.90503	2.77519	-1.27856	0.677305	0.103527	1.55678	3.10373	-0.799995	0.246901	-1.89044	1	13	4	9
ATTGTACAACTCGGCT-1	35	103	9.74875	-2.77388	4.25767	1.49446	-0.0643195	4.21714	-1.95907	-0.452312	3.71812	1.2296	-0.538766	-6.1517	8	7	11	2
ATTGTCGCAATACCTT-1	15	85	3.76069	-3.41827	-1.05316	1.92287	-0.317303	3.60871	-0.332235	0.320767	4.25371	-0.0440667	0.271862	-4.36592	8	7	7	11
ATTTAACTCGTATTAC-1	14	52	2.78933	-1.13936	-3.49609	2.23579	-1.05349	3.41914	-1.40181	0.619715	4.72244	0.558922	-1.02244	-5.41561	1	7	9	9
ATTTACAGTTTACTGG-1	30	38	-3.04892	-1.8409	7.21748	0.257001	0.945037	2.24325	0.420183	-0.517389	1.11699	-0.800039	0.555389	-0.304552	2	3	8	11
ATTTACTAAGTCCATT-1	31	111	-3.79308	-6.80106	-5.22068	1.02121	-1.65613	-2.49581	0.278635	1.78324	1.05857	-0.661323	0.433858	0.981134	4	14	11	9
ATTTCATTATTTCGCG-1	14	78	8.87999	-3.12115	4.18991	1.83592	-0.42365	-1.71178	0.664393	0.418793	0.599966	0.00964388	1.47997	-1.3056	8	1	7	11
ATTTCCGGGTTCTGCG-1	55	35	3.98038	11.4081	0.867205	-2.93508	0.753569	-1.17001	0.220157	-1.94275	-4.34766	-0.20274	-0.95953	5.47285	5	9	6	10
ATTTGCCTAGTTACGA-1	1	61	1.16366	7.49001	-4.53193	-0.958246	-0.0639823	-4.31004	1.06483	1.87348	-4.37158	-1.01852	-0.537945	3.96534	3	16	10	8
ATTTGCGCGAGTAGCT-1	53	31	4.14169	11.6114	0.554406	-2.72116	0.343825	-2.75412	0.274893	-1.52896	-4.9992	0.0455249	-0.876933	6.28627	5	10	6	10
ATTTGTCTTGGGAGCT-1	40	84	-3.9863	-1.23509	7.15878	1.55901	-0.234342	-2.17311	1.31637	0.816702	0.203058	-0.772779	1.76675	-0.309985	2	1	4	11
ATTTGTTCCAGGGCTC-1	19	71	-3.27439	-0.805191	7.75411	2.06138	-1.39563	0.359613	0.494209	0.166877	2.42358	-0.328866	0.372577	-1.97204	2	5	4	11
CAAACCCTCCGGCGGG-1	70	70	-3.0052	-0.939967	8.96569	-0.989685	0.443179	1.58058	-0.88239	-0.998116	0.794761	1.90276	-0.394608	-0.732988	2	2	2	3
CAAACGAGTATCGCAG-1	47	47	-4.0523	6.9461	2.39031	-2.08543	0.848473	0.438423	0.101062	-2.43358	-3.22273	0.157438	-0.870799	4.2642	7	9	6	10
CAAACGGTCGCACTTT-1	30	40	-3.36413	-1.65251	9.34874	-1.06221	3.58112	5.60568	-0.577323	-2.20086	3.74331	0.451128	-0.523155	-4.61748	2	11	8	11
CAAACGTGGTCTTGCG-1	4	78	-4.91527	-8.37967	-5.20802	1.65309	-2.67738	1.51091	-1.33379	1.47158	2.19401	0.719904	-1.44737	-3.3462	4	5	11	6
CAAACTACGATAGAGA-1	12	84	2.93942	-1.75867	-2.55475	2.31684	-0.591804	-0.789837	1.18912	0.980554	1.55119	-0.908148	1.90699	-0.657959	1	13	4	11
CAAACTATTGAGCTTC-1	11	75	2.34459	-1.36954	-3.3303	1.91563	-0.679324	-2.72995	1.50076	1.55006	-0.152793	-1.59803	1.71895	0.45061	1	1	4	1
CAAACTCGCGACGCCG-1	45	111	-3.7115	-7.70053	-5.09757	1.30204	-2.05473	1.58823	-1.91453	0.572435	3.82797	0.669203	-1.56204	-5.05173	4	5	7	6
CAAAGATTATTGGGCC-1	56	30	4.55881	11.8035	0.594453	-3.0398	0.487204	-2.63553	0.048643	-2.19283	-5.2668	-0.118072	-1.35494	6.68513	5	9	6	10
CAAAGTCAGGTTAGCT-1	9	11	2.22581	-1.91658	-4.45364	-0.119671	-0.564305	-2.54042	1.19249	1.6446	-2.90177	-0.611443	0.509522	1.66327	1	1	10	1
CAAATCTCTCACAAGG-1	44	24	-5.28622	5.38794	2.31307	-0.432787	0.140585	0.120361	0.433373	0.848979	-3.11305	0.415588	-0.44081	1.38943	7	2	3	7
CAAATGCGGAGTGTTC-1	0	58	3.08237	-3.45645	-1.86405	0.766868	-0.438447	-0.189528	0.177557	0.53585	1.32652	0.237927	0.405554	-0.608956	1	3	10	5
CAAATGTCCTTCCGTG-1	45	53	-3.47769	7.37509	1.78829	-3.29803	0.772076	-1.62957	0.313684	-2.14776	-4.50166	-0.425296	-1.3167	6.49538	7	9	6	10
CAAATTGTCAGCAAGC-1	13	67	1.973	-2.72223	-3.5514	1.7774	-0.265909	-0.448716	0.851008	0.417965	2.03534	0.155968	1.22583	-2.7917	1	1	4	11
CAACAGAATAACGCTA-1	1	93	3.12071	-1.57362	-3.57079	-0.162194	-0.900601	-5.97999	1.78872	1.82423	-3.82169	-0.231818	-0.103548	4.26337	1	6	5	4
CAACAGTGCCAAACGG-1	0	70	2.25362	-1.43467	-4.70602	0.0241877	-1.26368	-4.55925	2.34119	1.63318	-3.14609	0.235911	-1.09747	3.32273	1	6	10	8
CAACATGGCCTGATAA-1	6	12	1.17973	7.5988	-4.55762	-2.27799	0.412792	-5.46007	0.315845	1.18846	-5.86465	-1.24359	0.319902	4.35005	3	10	1	8
CAACCGCACCTAGACA-1	11	5	1.46226	-1.32826	-4.40718	-0.966966	-0.223472	-4.88946	0.814286	1.64947	-4.07825	0.277487	0.455067	2.27969	1	10	1	7
CAACCTACCGAGCAGT-1	61	103	-4.41746	-7.55419	-3.83176	1.80663	-0.602324	3.91999	-2.00953	0.131658	4.36274	1.13867	-1.1265	-5.9806	4	7	11	6
CAACGACCCGTTTACA-1	20	50	2.78515	-1.87088	-3.24841	1.63339	-0.191591	-0.661967	0.466145	-0.177016	1.64639	-1.02789	1.00308	-1.10049	1	1	4	11
CAACGCGATGAGCCAA-1	74	36	1.64252	7.83357	-4.73516	-1.93508	0.431992	-6.1173	0.662443	1.23153	-6.24494	0.162584	-0.569756	5.59805	9	10	1	10
CAACGGTTCTTGATAC-1	18	38	2.65383	-2.92342	-3.7768	2.00591	-0.916906	2.77125	0.0822341	0.810594	3.59392	-0.813776	-0.089762	-3.52472	1	7	4	9
CAACGTGGTGGAGTCT-1	55	113	-4.63586	-8.06582	-5.65411	1.48782	-2.57403	1.16457	-1.76858	1.20171	2.51876	0.771695	-1.90307	-3.32463	4	5	11	6
CAACTATATCGAATGC-1	15	79	9.53425	-3.79811	4.37142	1.87638	0.227336	4.36612	-0.334514	-0.281043	4.2919	0.412988	0.346881	-5.07775	8	7	7	11
CAACTCCAACGTTTAG-1	4	86	-3.38988	-7.97037	-4.42308	2.48784	-2.63648	1.47881	-1.24723	1.27806	3.14102	0.0427413	-0.875072	-3.52887	4	5	11	9
CAACTCCTTGATCCCG-1	18	46	1.43289	-0.468689	-4.04022	0.818787	-0.523397	-1.12562	-0.150944	0.406424	1.93225	-1.13325	-0.169343	-1.96619	1	1	4	9
CAACTGCTCATCCGAT-1	59	55	-5.28808	5.35818	2.25501	-1.45272	-0.00105524	-1.87354	0.587525	-0.466203	-4.2543	0.0916369	-0.178842	3.33256	7	9	6	4
CAACTTGTAGTGGGCA-1	9	41	1.57747	-0.107294	-4.65452	-0.571678	0.10829	-7.18205	1.42169	2.68308	-4.91901	-2.2976	0.302419	4.68321	6	6	10	8
CAAGAGGGCGGAGTAC-1	46	74	-3.21396	-0.670691	7.55945	-2.94669	3.1722	4.27845	-1.14231	-3.00547	3.27651	-0.256591	-1.72797	-3.56759	2	8	2	6
CAAGATATTATAACGT-1	45	89	-3.39001	-2.69831	7.87248	-1.10946	3.2333	5.85571	-1.96785	-2.33731	4.88375	1.44498	-1.69982	-5.98433	2	11	2	2
CAAGCAACGTCGGAGT-1	32	38	-2.79764	-2.16254	8.81535	-0.566676	2.13102	4.03116	-0.713477	-1.4731	2.05864	1.12775	-0.0533048	-2.62113	2	4	8	11
CAAGCACCAAATGCCT-1	18	66	-3.33195	-0.802991	7.76438	1.32264	0.125508	0.330886	0.567868	-1.10471	1.69718	-0.764683	1.52918	-0.989475	2	3	3	11
CAAGCGGCACATAATT-1	54	72	-2.9461	-0.71384	8.13987	-1.62747	0.561552	1.91279	-1.1994	-1.13659	0.541282	1.73869	-0.971873	-0.376801	2	2	2	6
CAAGGATCGCATGTTC-1	40	68	-4.81119	6.1778	2.28578	-2.54133	2.25778	3.53075	0.0729961	-2.28672	1.16819	-1.14939	-0.583872	-1.62693	7	8	3	7
CAAGGCCAGTGGTGCA-1	66	100	1.45844	-1.82577	-4.37005	-0.276321	-1.37868	0.199848	-1.59276	0.515317	1.6006	1.78463	-1.33931	-2.68066	1	2	9	3
CAAGGTCCTATAGGCT-1	34	110	-3.70872	-8.13989	-4.92463	0.642586	-2.15472	0.5655	-1.72204	0.751625	2.86495	1.1656	-1.04333	-3.51816	4	5	11	3
CAAGTAAGTGATAGAC-1	69	53	1.89976	8.10368	-4.52918	-2.25438	0.48754	-5.56116	0.360471	0.857425	-6.0483	-0.167999	-0.331914	5.13971	3	10	1	10
CAAGTGAACTTTGGTT-1	6	54	2.41683	-2.33477	-3.27861	0.942361	-0.600794	-4.40209	1.00398	2.59445	-3.55795	-2.00143	1.72799	2.006	1	1	10	1
CAAGTGTGGTTGCAAA-1	40	94	8.89265	-2.80194	5.04677	0.586167	0.0745021	2.84947	-1.75261	-0.970356	3.42064	1.63786	-0.897502	-4.52525	8	7	7	2
CAATAAACCTTGGCCC-1	26	74	-2.47366	-1.23117	8.392	1.57576	-0.136471	-1.06745	0.741742	-0.690408	1.1587	-1.05308	1.40756	-1.03861	2	1	8	11
CAATACGCTCTGAGGC-1	40	10	-3.46146	-1.533	9.33826	-1.27123	4.16311	6.25768	-1.68545	-2.42912	4.58478	1.42004	-1.54026	-5.76182	2	11	2	2
CAATATTCTTGACCTA-1	54	40	4.48951	11.6561	0.853448	-2.50726	0.762365	-0.514601	0.333091	-2.44071	-4.07879	-0.800052	-0.590356	6.51627	5	9	6	10
CAATATTGGACTAGTG-1	8	18	2.95197	-1.57347	-3.14761	-0.914615	-0.505873	-2.71804	0.810703	1.04666	-3.69237	0.706587	-0.153968	2.71126	1	2	1	4
CAATCCCTATACCAGC-1	12	88	1.89898	-1.16912	-3.1714	1.40994	-0.405224	0.801689	1.06903	0.643959	1.64987	-0.00238426	1.3706	-2.294	1	3	4	11
CAATCCTGCCGTGGAG-1	14	24	1.56159	-0.027886	-4.70548	0.105005	-0.683651	-5.9265	1.67607	2.47337	-4.60362	-1.38192	-0.1025	4.61052	1	6	10	8
CAATGCGAGAAGTATC-1	54	82	-3.23314	-1.88451	9.07543	-1.24379	3.83126	5.86442	-2.05199	-2.39229	4.47178	1.47823	-1.82597	-6.08161	2	11	2	2
CAATGGAATCTACATA-1	9	91	3.46964	-1.73062	-2.63287	1.02176	-1.04762	1.33337	-1.08549	0.477025	2.18322	1.47201	-0.289302	-2.2443	1	2	11	3
CAATGGATCTCTACCA-1	28	86	-3.82315	-2.04384	8.61151	-1.27337	4.16116	6.24442	-1.47257	-2.45481	4.96347	1.48652	-1.70582	-6.12175	2	11	2	2
CAATGGTCGGCCTGGG-1	6	56	-4.81261	-8.3723	-4.87692	1.65086	-1.13848	-2.97249	1.22249	2.45552	-0.659124	-1.89769	1.22416	1.31007	4	1	4	9
CAATTAAGGGTGATGA-1	29	65	-2.56232	-1.91527	7.8488	0.80836	-0.318088	-0.58139	-0.298971	-1.90171	1.24757	-0.0261305	0.00517665	-0.147077	2	2	8	9
CAATTTCGTATAAGGG-1	37	63	-4.85075	5.68665	1.16258	0.60135	-0.9921	-4.00475	1.50463	1.82019	-3.20026	-0.743692	0.248055	3.51827	7	1	5	7
CAATTTGACCGGGAAG-1	7	13	1.3311	-1.73534	-3.07006	1.04396	-0.846163	-2.84979	1.71008	1.92106	-2.64479	-1.28171	0.398449	3.39936	1	1	10	1
CACAAGCTAAGAAAGG-1	67	15	5.00284	11.8789	0.833921	-3.22411	0.504794	-3.33328	-0.0313002	-2.2625	-5.58626	0.157299	-1.01712	6.73401	5	10	6	10
CACAATGAGCTGCTAT-1	42	50	-5.94094	4.08765	2.99092	-2.37685	2.02189	2.77352	0.0356451	-2.49329	-1.35814	-0.986847	-0.565259	-0.117853	7	8	6	10
CACACACGCTAACGAG-1	55	103	-4.11609	-7.71423	-3.9747	0.218353	-1.71785	0.0056558	-1.67338	0.593971	2.92868	1.38883	-0.920145	-4.26275	4	2	11	3
CACACAGCTTGCGCTC-1	47	115	-4.11289	-8.14243	-4.52974	1.55052	-2.51364	1.23356	-1.82221	0.950748	3.17163	0.84005	-1.94269	-4.35458	4	5	7	6
CACACAGGGATAGATT-1	25	27	3.29712	-1.7325	-3.27129	1.24656	0.363784	2.49695	0.0922336	-0.421515	2.50053	-0.195525	1.20866	-2.28124	8	3	8	11
CACACGCGCTGTCTTA-1	33	89	-2.26726	-1.81898	8.6108	0.801144	0.878642	2.99021	-0.0594577	-1.00293	2.84963	0.957285	0.948083	-3.4654	2	4	2	2
CACACGTTTCAATGGG-1	5	89	-3.6114	-8.02137	-4.26805	2.48137	-2.35809	0.358216	0.0546572	1.99242	2.52823	-1.13089	0.0435146	-2.51209	4	5	11	9
CACAGAGACGAGGACG-1	64	20	3.73315	11.4397	0.415696	-2.8035	0.256848	-5.22985	0.274141	-0.923176	-6.07664	0.239061	-0.715537	6.78426	5	10	6	10
CACAGCACCCACGGCA-1	31	59	-2.50326	-1.1866	8.16238	-2.3105	2.44482	3.44087	-0.862995	-2.95684	2.65164	-0.558205	-1.16317	-3.10613	2	8	8	9
CACAGCTAGGGAGTGA-1	20	60	-3.60127	-0.927288	8.55132	0.852961	0.221191	0.798297	0.463319	-0.952797	2.1981	-0.373752	0.754846	-2.81301	2	3	4	11
CACAGGGCCATATAGT-1	57	97	3.87181	-3.42907	-0.842561	-0.0479589	-0.464001	1.26014	-1.74654	-0.138515	2.24001	2.05577	-0.775432	-3.19993	8	2	11	3
CACAGGGCCGTTGTCA-1	62	60	-5.42218	5.40727	2.30787	-3.07625	3.26252	4.25828	-1.37682	-2.88252	2.85163	-0.127495	-1.94968	-3.62412	7	8	2	6
CACAGTCCCGCTTCGC-1	60	112	-4.87545	-7.99228	-4.83905	1.18512	-2.27357	1.25099	-1.69695	1.226	2.3032	0.686703	-1.96213	-3.46807	4	5	11	6
CACAGTTCGCTTCCCA-1	54	114	-4.65007	-7.4666	-4.24848	-0.180445	-1.91798	-1.37452	-1.26065	1.13321	1.01059	2.03336	-0.953358	-1.84649	4	2	11	4
CACATAAGGCGACCGT-1	1	29	3.27227	-2.07227	-3.38246	1.48112	-0.749378	-1.03886	0.792964	1.4475	-0.130091	-0.984897	0.753759	0.849407	1	1	10	1
CACATATTAGCAGGAT-1	47	73	-3.14011	-1.4714	7.16483	-2.04031	0.985215	2.98259	-0.455843	-2.4364	2.25494	-0.131953	-0.339458	-0.790367	2	12	2	9
CACATCGTGCACGCGC-1	60	38	4.62906	11.9064	0.389141	-3.51019	0.666007	-2.48808	0.318851	-1.93113	-5.43992	0.00722185	-0.881353	6.7456	5	9	6	10
CACATCTCACCGACGA-1	57	75	-3.5379	-1.18791	8.63147	-1.15613	2.63711	4.95675	-1.9717	-2.13225	3.73771	1.492	-1.00916	-5.49055	2	4	2	3
CACATGATTCAGCAAC-1	38	64	-5.17137	5.27809	1.26408	-1.21281	0.821829	1.77097	0.0977031	-1.22825	-0.167018	-0.844561	-0.438633	-1.60476	7	2	3	7
CACATGTTTGGACATG-1	10	18	1.57776	-0.133852	-4.63525	-1.65991	0.0995398	-5.60081	0.558145	1.28684	-5.16191	0.359404	0.156438	3.03087	3	10	1	4
CACATTCTTTCGATGG-1	18	90	9.37612	-3.558	4.63104	1.28819	0.296779	2.85926	-0.00686536	-0.281674	3.74338	0.309402	1.03953	-4.09949	8	7	4	11
CACATTTCTTGTCAGA-1	44	108	-3.28994	-6.93766	-5.18888	-0.148129	-1.32888	-0.693537	-1.38705	0.409953	1.76797	2.18445	-0.930305	-2.71769	4	2	7	3
CACCAGTCAGCATGCA-1	60	22	4.62502	11.6572	0.989369	-3.68447	0.944264	-1.56991	0.0903029	-2.80718	-4.23304	-0.447382	-0.957224	6.5702	5	9	6	10
CACCATCGGAGGAGAC-1	11	61	1.36524	-2.25393	-3.92977	2.01544	-0.854662	2.5437	0.0342807	0.967927	3.7033	-0.5523	-0.0868636	-4.05386	1	7	4	11
CACCCAAATCTTATGT-1	35	105	8.94769	-2.86542	4.50623	-1.79123	0.368889	2.99798	-1.86122	-0.228333	2.73526	1.78336	-0.359269	-4.42438	8	12	11	2
CACCCACACGTCACCC-1	17	43	1.97975	-2.16215	-4.35163	1.97385	-0.288667	4.33265	-0.797962	0.347827	4.62641	-0.501861	-0.502303	-4.35321	1	7	4	9
CACCCACGAGGCAATT-1	20	86	10.0902	-2.73383	4.2706	2.07771	0.518461	5.48692	-1.3158	-0.864634	5.33567	1.02756	-0.233426	-6.39116	8	7	7	2
CACCCGGTTTGTGACT-1	53	39	5.20661	12.323	0.0284055	-3.72438	0.827406	-2.09649	0.560699	-2.03891	-5.18011	-0.809464	-0.420096	6.59338	5	9	6	10
CACCCTAACAAGATCT-1	56	80	-2.94876	-1.73496	7.93732	-1.29294	0.963474	3.03356	-1.39515	-1.29429	1.12595	2.10338	-1.28229	-1.92231	2	4	2	2
CACCCTTGGTGAGACC-1	50	16	3.21577	10.9827	0.7557	-1.8787	-0.0578131	-2.85908	0.505612	-0.790101	-5.65581	-0.186247	-0.460415	6.41308	5	2	6	10
CACCCTTTCCTCGCTC-1	8	40	1.12687	-1.65193	-3.62159	0.241229	-0.655645	-5.66089	1.44443	2.72569	-4.07434	-2.19111	0.341846	4.06746	6	6	10	8
CACCGATACACCGAGC-1	10	84	1.26436	-1.83811	-3.24172	1.86975	-0.506406	-2.21595	1.50148	1.68313	0.31962	-1.46429	1.53739	0.05816	1	1	4	1
CACCGCCAGAAGGTTT-1	27	59	-3.62508	-0.876328	7.39963	0.936348	0.180115	-1.13787	1.65511	1.74786	-1.9685	-0.918546	1.52359	1.23608	2	3	8	1
CACCGCCGACCAGCGA-1	9	67	1.49644	-2.23642	-4.02367	1.76297	-0.396489	-1.14572	1.15517	1.40253	1.32936	-1.37356	1.08361	-1.10748	1	1	4	11
CACCGCGTCCACTCTA-1	16	104	-3.79572	-8.30323	-5.17215	1.82512	-2.20167	-0.291818	-0.715949	1.55176	1.25105	0.825488	-0.557285	-1.36587	4	5	11	6
CACCGGAGATATCTCC-1	7	93	-2.81738	-7.52886	-4.77578	1.95231	-1.83526	0.440034	-0.757167	1.38531	2.64617	-0.0800106	-0.554662	-3.15095	4	5	11	9
CACCGGTAGAGACATT-1	66	16	4.64828	11.6558	1.03146	-2.98941	0.411012	-3.51385	0.126859	-1.66982	-5.66242	0.265566	-0.800332	6.71393	5	10	6	10
CACCGTATCCCATCCG-1	52	104	-3.57139	-7.72054	-5.28622	0.880997	-1.80838	1.65132	-1.87201	0.395895	2.83086	1.13472	-0.852035	-4.18825	4	5	11	2
CACCGTTAGGGATCAC-1	53	37	3.63498	11.3	0.605713	0.0483559	-1.22537	-4.64218	0.658292	-1.16321	-5.71469	-0.734156	-0.280712	6.3835	5	6	6	10
CACCGTTGCGCGATAT-1	47	29	-5.00163	5.78075	3.01306	0.390936	0.241077	-0.46538	0.557298	-1.53491	-4.43539	-0.770615	-0.546461	6.24681	7	3	6	10
CACCTAATAGAGTCGT-1	17	25	-3.90913	-7.27967	-5.40492	2.91777	-1.84926	0.717389	-0.159643	1.95305	2.98154	-1.19053	-0.467778	-2.25515	4	13	4	9
CACCTAATCAGTTTAC-1	20	72	-3.70409	-2.49428	7.65057	-0.588733	2.4562	4.96066	-0.248545	-1.64798	3.97203	0.499387	0.0199183	-3.86038	2	4	8	11
CACCTCGATGGTGGAC-1	18	70	-3.71269	-0.841763	7.99307	0.941375	-1.56462	-2.62619	0.775015	-0.670604	1.68124	-0.770434	1.51209	-1.13805	2	14	4	11
CACCTTGCGAAACTCG-1	24	84	-3.25654	-1.69003	8.9063	0.16951	1.20104	3.16151	-0.0226296	-1.17276	3.52718	0.43925	-0.0983962	-4.22863	2	4	8	2
CACCTTGGCGCCTTTG-1	43	103	2.51918	-3.415	-2.60956	0.19841	-0.257971	-0.547218	-0.887425	0.25985	1.93514	1.46036	-0.367871	-2.64759	8	2	7	3
CACGAAAGTTAGTCCC-1	33	29	-3.61594	-1.25035	8.37996	-0.857739	3.05765	4.95256	-0.988086	-2.24852	3.12291	1.01039	-0.788364	-4.47872	2	4	8	11
CACGACTAAAGTTCTG-1	3	49	1.80426	-2.07346	-2.77393	-0.244532	-0.283535	-3.94292	1.0549	2.07383	-2.64077	-1.81743	1.48147	1.98016	1	16	10	1
CACGATTGGTCGTTAA-1	0	50	2.73749	-2.8477	-2.72714	0.382103	-0.0788533	-0.171701	1.13979	1.62825	-0.82513	0.068441	1.29264	0.427749	1	3	10	1
CACGCACAGCGCAGCT-1	24	72	-2.59031	-1.11553	7.67864	1.06935	-1.16176	-1.21806	0.632127	-0.117519	1.35412	-0.104129	1.26905	-1.49627	2	14	8	11
CACGCAGCGAGGCTTT-1	31	43	-3.32878	-1.69545	9.25537	-0.239628	1.43313	2.73334	0.227877	-0.900936	2.04574	-0.393112	0.891483	-1.04219	2	4	8	11
CACGCGGAACTGTTGC-1	42	98	8.93914	-2.09266	4.36416	-0.186692	-1.85991	-1.62401	-1.02081	0.621609	0.946781	2.0937	-0.250373	-2.80125	8	2	11	3
CACGGCGCGCCAAAGG-1	15	103	-5.52112	-7.97454	-5.58529	2.19563	-2.8521	1.68412	-1.7745	1.40688	3.90015	0.224885	-2.11113	-4.90186	4	5	11	6
CACGGGATTGAGGGTT-1	31	11	1.95239	-3.28683	-2.73375	1.29474	0.0127506	0.244913	-0.212776	-0.0623921	0.831757	0.711737	1.33089	-1.95825	8	3	3	5
CACGTCGGCAACCTCT-1	49	37	3.49147	11.2193	0.660462	-0.371566	-1.1154	-4.91721	0.607518	-0.994274	-5.63564	-0.245859	-0.320177	5.63873	5	6	6	10
CACGTCTATGATGTGG-1	7	95	-4.91031	-7.61373	-5.39311	2.11228	-2.6878	1.05869	-0.834909	1.64811	2.11267	0.440164	-0.983812	-2.15728	4	5	11	6
CACGTTCGTGCTCTAG-1	37	81	-3.36179	-1.02342	8.25341	-0.272163	-0.109891	-0.56971	-0.109491	-0.544287	0.612029	1.47533	-0.150246	-0.0368454	2	2	2	3
CACGTTTCGTACACAC-1	55	91	9.45539	-2.74584	4.0022	0.649314	0.7542	3.85412	-1.82913	-0.810331	3.45451	1.5762	-0.410096	-5.35484	8	4	7	2
CACTAAAGTTGCCTAT-1	35	51	-5.15166	5.39228	2.78231	0.246874	0.335333	2.12817	0.333523	-0.937628	-0.208939	-0.548979	0.619601	-0.293324	7	3	3	7
CACTACGGGAGCTGCC-1	59	107	-4.18707	-7.89058	-4.13581	1.56812	-2.44849	1.75502	-1.93594	0.871709	3.85651	0.471776	-1.94003	-5.18818	4	5	11	6
CACTACTCAGTTCTGT-1	5	75	-4.88278	-7.54173	-5.11836	2.40729	-1.87865	2.87762	-1.04947	1.19317	4.51338	-0.256327	-1.20836	-4.62898	4	7	4	9
CACTCAAGAGCTATGG-1	39	57	1.50857	-0.365968	-4.49011	-0.468578	-0.451771	-5.95683	0.64602	1.50291	-5.03643	-0.429098	-0.148184	3.89744	3	6	1	8
CACTCAGCTCTTGAGG-1	11	71	2.57258	-2.96463	-2.18141	1.7806	-0.410363	2.23693	0.437206	0.681147	3.34568	-0.119895	0.436586	-4.23098	1	3	4	11
CACTCCTATGTAAGAT-1	56	36	5.56225	12.4909	0.0382171	-3.76888	0.944826	-1.69632	0.103974	-3.02469	-5.30316	-0.582871	-1.33035	6.52454	5	9	6	10
CACTCCTCTCGGTCGG-1	15	87	2.56043	-3.17233	-2.41806	1.66867	0.0729294	0.0734631	0.477234	0.107624	2.8091	-0.180471	1.19032	-3.15802	8	3	7	11
CACTCGAGCTGAACAA-1	48	74	-3.24465	-0.894505	8.65967	-2.35053	3.17446	4.58195	-1.59592	-2.52647	3.81783	1.30546	-1.39887	-5.1818	2	8	2	6
CACTCGGTTAGGAGGA-1	35	13	-3.57725	-1.17194	7.75329	-0.194929	0.504216	1.63307	-0.131532	-0.181486	-0.216716	1.78053	0.730069	-1.19482	2	3	3	5
CACTCTCAAGCATCGA-1	69	47	4.04762	11.2399	1.32149	-3.13342	1.01413	-0.634562	0.000203306	-2.92175	-3.43011	-0.331873	-0.718382	4.85862	5	9	6	10
CACTCTTCTGCTAGCC-1	59	101	2.04717	-2.65355	-4.05788	0.0440481	-1.20555	-0.218205	-0.975194	0.226806	1.26499	1.73779	0.503724	-2.35823	8	2	11	3
CACTGACGATTGTGGA-1	65	51	1.30406	7.51496	-4.39324	-2.28565	0.424546	-5.20615	0.461519	1.03403	-4.98003	0.441309	0.250113	1.95296	3	10	1	7
CACTGTCCAAGTGAGA-1	19	43	1.62931	-0.772925	-3.95556	1.82637	-0.911923	-1.6689	1.2643	1.45337	-0.0171941	-1.57311	1.11842	0.633011	1	1	4	11
CACTTAATCAGACGGA-1	34	48	-5.35499	4.56508	3.16549	-3.22239	3.50755	4.48519	-1.29448	-3.2357	3.51259	-0.298008	-1.97014	-4.22411	7	8	8	7
CACTTCGCCACAGGCT-1	21	31	1.6235	-2.50807	-3.95995	2.30101	-1.17895	-0.344011	1.09951	1.57047	1.62814	-1.29015	0.873835	-1.69945	1	1	4	1
CACTTCGTCTTATCTC-1	14	14	1.02408	6.92896	-5.2814	-0.028268	-0.921116	-6.05514	1.64129	2.44044	-4.4193	-1.48124	-0.266542	4.27662	6	6	10	8
CAGAACTTAGCCCTCT-1	53	85	-4.13637	-1.53567	8.3922	-1.34589	2.17065	4.65892	-1.78015	-1.96071	3.51176	1.96254	-1.26811	-4.79097	2	12	2	2
CAGAATAACACACGGA-1	55	111	-4.32372	-7.54511	-5.8154	2.27137	-1.98716	2.70466	-1.996	0.855868	4.07714	0.339447	-2.18811	-4.7582	4	5	11	6
CAGACACCGATCGCTG-1	53	51	3.44866	10.8285	1.52898	-2.42089	1.19633	0.642397	0.109961	-2.72466	-2.83689	-0.819473	-0.11328	4.53376	5	9	6	10
CAGACCTGTAAGTGTT-1	31	99	8.9182	-2.8279	4.72723	0.362514	-1.37666	-0.0795435	-0.830957	-0.00540512	2.48235	1.40224	0.286173	-3.26652	8	2	11	2
CAGACGAACCTGATAC-1	50	50	3.65358	11.2899	0.700654	-2.82329	0.346072	-3.0067	0.443214	-1.582	-5.17685	-0.23821	-1.29613	6.45434	5	10	6	10
CAGAGACGGTCACCCA-1	51	57	1.72393	7.91227	-4.62409	-1.25695	0.223018	-6.87666	0.426466	1.70409	-6.28645	-0.638541	0.54918	3.66931	9	10	1	8
CAGAGCATGAGCTTGC-1	26	70	-2.27808	-1.50499	8.42644	1.16742	0.25496	1.51805	0.55887	-0.331174	2.61405	-0.17882	1.2681	-2.79345	2	3	8	11
CAGAGGCGATGCATGA-1	54	48	4.75499	11.7056	1.01332	-2.75346	0.970853	-0.153772	0.240442	-2.69647	-4.05889	-0.840439	-0.549204	5.96524	5	9	6	10
CAGAGTGATTTAACGT-1	9	69	3.16456	-1.35623	-2.92211	2.42286	-0.647004	-1.07489	1.28849	1.55217	1.08167	-1.60177	0.958724	-0.336167	1	13	4	11
CAGATAATGGGCGGGT-1	66	102	-3.67576	-6.84836	-4.99711	0.808678	-2.32742	1.00086	-1.5391	1.04263	1.70839	0.987764	-1.18486	-2.36652	1	5	9	3
CAGATACTAACATAGT-1	26	46	-2.75068	-1.93966	7.49678	-0.00262794	1.06306	2.30462	0.330248	-0.733722	0.817644	-0.0244663	0.226305	-1.58961	2	4	8	11
CAGATATGAAGATGAC-1	67	19	5.21948	12.1011	0.556478	-3.74378	0.86941	-1.9437	0.0330332	-2.72186	-5.22741	-0.415265	-1.33526	6.76443	5	9	6	10
CAGATCATTTAAAGTC-1	22	108	-4.84943	-6.80381	-5.93988	2.78001	-2.22035	2.21536	-1.51922	1.29398	4.29785	0.460499	-1.78494	-5.07673	4	5	11	6
CAGATCCTGGTTTGAA-1	55	17	4.83354	12.1574	0.0058605	-3.71119	0.748674	-2.80855	0.290313	-1.94166	-5.94985	-0.512045	-1.101	6.74347	5	9	6	10
CAGCAGCCCGTTCCTT-1	28	78	-3.7887	-1.59564	7.98549	0.780098	0.45144	0.0971041	0.683286	-0.749453	1.02442	-0.285013	1.35697	-0.960721	2	3	8	1
CAGCAGTCCAGACTAT-1	50	100	1.84711	-2.27169	-3.9123	0.882887	-0.890932	-0.981906	-0.0710609	1.11231	0.387897	0.875251	0.242316	-1.31073	8	2	7	3
CAGCAGTCTGTGCTGC-1	62	74	-3.08367	-0.871922	8.40124	-0.505589	-0.880024	-0.36418	-0.531613	-0.383753	-0.353644	2.16433	-0.45588	-0.502205	2	2	2	3
CAGCCCTCACAGGCAG-1	3	63	1.63196	-1.67527	-3.84997	0.259469	-0.627049	-5.78773	1.65387	2.64631	-4.29657	-2.26538	0.162784	4.29001	1	6	10	8
CAGCCGGGCCCTCTAT-1	11	85	1.47736	-2.66934	-3.06974	2.00877	-0.542515	-2.30068	1.61613	1.50184	0.334348	-1.03502	2.15767	-0.0568859	1	1	4	1
CAGCCTCCTGCAGAGG-1	23	77	-3.1467	-1.33546	8.80019	0.459777	0.277382	0.821576	0.741929	-0.721284	1.84807	-0.720409	1.57961	-1.21613	2	3	8	11
CAGCCTCTCCTCAAGA-1	15	95	2.45612	-2.43187	-4.1136	2.06224	-0.143985	4.5008	-1.52389	-0.178692	4.56667	0.841256	-0.478125	-5.80127	8	7	7	11
CAGCGATTCCCTTCAA-1	53	43	3.41543	11.1155	0.772546	-1.10867	0.0478659	-1.82252	0.7328	-0.933471	-5.15561	-0.587046	-0.540162	6.30185	5	12	6	10
CAGCTCACTGAGACAT-1	33	59	-3.98575	-1.59741	8.97395	-0.172013	1.89715	4.47104	-0.535382	-1.95196	2.96898	0.754509	0.409921	-3.58482	2	4	3	9
CAGCTCGACAAGTTAA-1	28	90	-3.12591	-1.02276	7.81891	0.11035	1.0246	2.42059	-0.0936882	-1.59759	3.38004	0.275985	-0.10518	-3.82506	2	4	8	2
CAGCTCGTGCTTGTGT-1	14	42	1.47557	-2.35532	-2.91255	1.88903	-0.853211	-2.01505	1.20098	2.16266	0.000479433	-1.96123	0.892194	0.669689	1	1	4	9
CAGCTGGCGTAACCGT-1	48	22	-5.46861	5.21083	2.93983	-2.90288	3.07585	3.98608	-0.933081	-3.22779	2.37352	-0.265103	-1.6462	-2.846	7	8	3	7
CAGCTTAGTAGGTAGC-1	32	28	-1.82672	-1.40185	6.72217	0.0174843	0.693156	1.16282	0.145137	-0.835584	0.700995	-0.0323583	1.08289	-0.939916	2	3	8	11
CAGGAAGACTTTATAT-1	13	85	3.13161	-1.12379	-3.1685	0.934028	0.876518	4.16132	-0.279438	-0.483789	4.1708	0.669694	0.384982	-4.43976	1	4	4	11
CAGGATATATCGTTGT-1	44	60	1.67444	-0.228315	-4.57678	-0.849296	0.241001	-6.94787	0.464076	1.5094	-5.92744	-0.557005	0.406013	4.21748	3	6	1	4
CAGGATCCGCCCGACC-1	1	49	2.87651	-3.0365	-2.16937	1.4842	-0.785753	-1.18546	0.881875	1.43164	-0.0462374	-0.737704	1.15041	0.294537	1	1	10	1
CAGGCAGTCTTACCAG-1	65	85	3.06564	-3.24854	-1.12654	-0.396474	1.16406	3.26198	-1.77841	-1.17455	3.5524	1.78471	-1.19699	-4.89563	8	4	2	3
CAGGCCAGTACCACCT-1	71	17	3.80936	11.4812	0.388164	-2.9051	0.401855	-3.75169	0.298466	-1.25957	-5.56181	-0.466928	-0.664574	6.39769	5	10	6	10
CAGGCCGTTTGGGTGT-1	39	43	-5.77816	4.4541	1.83322	-1.05335	1.40213	1.77501	0.162827	-2.14497	1.00315	-1.0712	-0.863113	-1.80585	7	8	8	7
CAGGCGCACGGTGGTC-1	56	28	4.44659	11.9025	0.145091	-2.99076	0.436242	-3.81657	0.107315	-1.76432	-5.60595	0.0796752	-0.743285	6.24641	5	10	6	10
CAGGCGCCATGCTAGG-1	49	73	-2.8402	-1.69792	9.387	-1.15182	1.49734	3.03499	-1.06543	-1.83727	2.31626	1.22793	-0.699894	-3.8796	2	4	2	6
CAGTAATCCCTCCCAG-1	21	25	2.3415	-3.0695	-3.7998	1.95117	-1.35232	-0.661518	0.252492	0.708169	2.2643	-1.21148	0.400828	-1.95465	1	5	4	1
CAGTACATTCTCTAAA-1	20	102	1.62955	-2.44412	-3.34253	-0.199427	-1.84478	-2.17338	1.52747	0.725482	-2.56387	1.82107	0.0385	-0.247189	10	2	5	3
CAGTACCAGTTTACGT-1	48	18	-4.93309	5.83539	1.88828	-0.834946	-0.130468	-1.12224	0.625682	0.646924	-3.99563	0.0497133	0.0324511	4.38626	7	2	3	4
CAGTAGCCCACGCGGT-1	25	91	3.76817	-3.44491	-0.967154	1.8723	-0.193466	3.87652	-0.550706	0.118974	4.29618	0.371473	-0.0271524	-4.71493	8	7	4	11
CAGTAGCGAGGTAGTA-1	4	30	1.49664	-2.54155	-2.86136	1.66617	-0.679344	-2.75106	1.42243	1.95405	-1.08355	-1.82808	1.47294	1.74594	1	1	10	1
CAGTCGAGGATGCAAT-1	25	99	2.31775	-2.80245	-3.37547	0.986932	-1.75946	-1.89008	0.216815	0.49506	3.00447	-0.323678	1.34425	-2.65448	8	14	11	11
CAGTCTCTCGGCTAAT-1	6	28	1.7531	-1.77836	-4.36978	1.36907	-0.960627	-3.30917	1.26104	2.2272	-1.4068	-1.88315	1.48467	1.72335	1	1	10	1
CAGTCTGTATACTGGG-1	42	66	-4.97633	5.49821	1.12511	-1.82113	0.212035	2.38874	0.407962	1.15279	-3.01733	-0.666089	0.449428	1.58289	7	12	3	7
CAGTGAATAAATGACT-1	25	83	-3.22256	-2.36628	8.20531	-0.462638	1.41247	3.37526	-0.258297	-1.57184	3.74965	0.684992	-0.353524	-4.15574	2	4	8	2
CAGTGGTTGCACATGA-1	16	22	-3.6724	-7.2113	-4.73873	1.03723	-0.981397	-2.07474	1.57358	1.87299	-1.993	-0.678649	1.09672	1.47422	4	1	10	1
CAGTGTCCGCAGAATG-1	15	37	-3.67214	-7.39015	-4.98106	1.7317	-1.12619	-2.21707	1.09724	2.2175	0.0192153	-1.80873	0.62624	1.4136	4	1	4	9
CAGTGTCGGCTGGCCC-1	52	92	9.5944	-2.78127	3.97113	2.2246	0.39247	5.62162	-1.83702	-0.795653	4.8889	1.12891	-0.792422	-6.36332	8	7	7	2
CAGTGTTAATCTCTCA-1	70	16	4.26588	11.8155	0.179861	-2.95075	0.416906	-3.76223	0.20451	-1.38331	-5.85994	-0.296668	-1.29143	6.69062	5	10	6	10
CAGTTCAAATTGACAC-1	29	51	-3.56189	-0.725913	7.37214	-1.67686	0.6337	2.05257	0.0611683	-1.05619	-0.200831	0.291825	-0.507021	0.269383	2	12	8	7
CAGTTCCGCGGGTCGA-1	26	26	2.51975	-2.81789	-2.84379	0.875418	0.640953	2.31219	-0.180298	-0.592574	2.48192	0.194362	1.06803	-1.8931	8	3	8	11
CAGTTCGAGGACCCGA-1	69	49	-4.78183	5.94084	1.25469	-2.38541	1.95316	2.6471	-0.114367	-2.39513	-1.55917	-0.708128	-0.5859	0.00970862	7	8	6	7
CATAACGGACAGTCGT-1	36	94	9.09858	-3.01299	5.01845	0.50112	0.00255441	0.115539	-0.669694	-0.350981	1.76809	1.60465	0.817268	-2.30856	8	3	7	2
CATAAGAAGCTTGGCT-1	58	72	-3.0034	-1.10546	8.51864	-2.60774	2.48857	3.65801	-1.73116	-2.61682	3.00915	0.630417	-1.99958	-4.24887	2	8	2	6
CATAAGCTCTCCGTCT-1	42	14	-3.88348	-1.04624	7.85505	-1.15452	1.20779	2.52006	-0.844066	-1.9744	1.73392	0.299555	-0.0415202	-2.00303	2	4	3	7
CATAATGAGCGGGCGA-1	6	46	1.93278	-1.25801	-4.79531	-0.604449	0.16777	-6.95057	1.07887	2.43248	-5.06257	-1.92317	1.0136	3.79995	1	6	10	8
CATACAAAGCCGAACC-1	13	35	-2.56823	-7.13288	-4.53996	1.34056	-1.35765	-2.66128	1.72068	2.13348	-1.61629	-1.6796	0.872647	1.90727	4	1	4	9
CATACCCGTACCCAGT-1	37	31	-3.43094	-1.29231	7.30689	0.0135713	0.82894	0.884511	0.319114	-0.929194	-0.0102486	-0.775581	-0.191896	-0.339365	2	3	8	7
CATACGAACTAGCTGG-1	65	31	4.82754	12.0104	0.377503	-3.37236	0.570579	-3.11723	0.199476	-1.93219	-5.7642	0.0359481	-1.02735	6.81405	5	10	6	10
CATACGGCGTCTGGGC-1	39	63	-4.39978	6.14049	0.776025	0.282493	-0.524082	-4.94031	0.767757	1.91767	-4.48875	-1.43952	1.34724	2.50275	3	6	3	7
CATACGGGTGCATGAT-1	5	17	1.67633	-0.377897	-4.49266	-1.99927	0.180275	-5.01199	0.873581	1.59481	-4.64781	-0.317309	0.0589179	4.40133	1	10	10	8
CATACTATGTAATTGT-1	36	48	-5.42649	5.21074	1.8541	-2.30886	2.47427	3.44889	-0.230942	-2.69129	2.08858	-1.06234	-0.874856	-2.00786	7	8	8	7
CATACTTAGGCAATAC-1	37	113	-3.47036	-6.94127	-4.94556	0.473442	-1.80859	1.02916	-1.67391	-0.0516543	1.83315	2.17422	-0.413308	-1.88603	4	5	11	6
CATACTTCTTTCTCCG-1	68	52	-4.06278	6.59611	0.891037	-0.759391	-1.07974	-3.33226	0.556568	-0.513794	-4.2931	0.348669	-0.236855	3.49081	7	2	1	4
CATAGCCGCCCGGGAT-1	26	22	2.14241	-2.34739	-2.72854	1.05692	0.660804	2.76035	-0.4027	-0.728098	2.90109	-0.136528	0.676325	-3.17076	8	4	8	11
CATAGCGTTGCCCACC-1	54	42	4.89749	11.8822	0.73047	-2.71586	1.62256	1.29025	0.0306064	-3.02078	-3.22276	-1.45378	0.0819101	3.75801	5	9	6	10
CATAGTACATTGAGAG-1	15	77	8.96788	-3.7213	4.34294	2.08099	-0.54786	-1.23867	1.15314	1.00665	1.36768	-0.762133	1.38894	-0.894228	8	1	4	11
CATAGTAGCATAGTAG-1	19	45	2.88546	-1.30457	-3.03965	2.39517	-0.676271	-0.366207	0.756891	0.633723	1.81945	-0.925001	1.22041	-0.724985	1	13	4	11
CATAGTCAAATACATA-1	65	93	3.51961	-1.48428	-2.91779	0.163284	-1.36134	0.575415	-1.3942	0.180549	0.93585	2.01358	-1.02183	-1.00236	1	2	7	3
CATAGTCCACAAGAAC-1	45	31	-5.62717	4.54481	3.38688	-1.42034	1.15487	1.32821	0.0535176	-2.16345	-1.3838	-0.435773	-0.610748	1.45089	7	8	6	10
CATATACTACTGATAA-1	18	102	-3.86985	-6.79792	-5.92881	1.34771	-1.326	-0.294804	-0.562596	1.37172	1.91717	0.0286074	0.254155	-1.42726	4	2	11	9
CATATAGGTACAGTCA-1	43	55	3.32551	10.7312	1.5862	-1.71924	1.13978	1.08709	0.210888	-2.40359	-3.2836	-0.486781	-1.10972	5.10188	5	8	6	10
CATATGTCAGGCTACG-1	48	24	-3.50613	7.32277	1.60659	-1.70354	0.216696	-1.39781	0.639427	-0.993652	-4.56737	-0.459287	-1.26219	6.31858	7	9	6	10
CATATTATTTGCCCTA-1	9	79	2.13632	-0.466521	-4.02954	2.76529	-1.46453	0.064522	0.753943	1.76746	2.16946	-1.45853	0.137027	-1.71735	1	13	4	9
CATCAACACCTACTAA-1	15	7	-4.35044	6.21983	0.837587	-1.01455	-0.738243	-3.03505	0.730723	1.13155	-3.8871	0.687705	-0.544466	3.06273	7	2	1	4
CATCATCTACCCGGAC-1	11	69	1.96443	-1.14249	-4.55249	1.82021	-0.550156	-2.2932	1.51406	2.10008	-0.6036	-1.20829	2.0278	0.632187	1	1	4	11
CATCATTACCCTGAGG-1	52	94	8.81996	-2.71898	4.32238	1.74939	0.351588	4.92199	-1.56809	-0.957278	4.70981	0.976793	-0.557694	-5.89627	8	7	7	2
CATCCAATATAGTTTG-1	66	18	4.68389	11.951	0.363067	-3.0725	0.44734	-2.89316	0.00988438	-2.15198	-5.43566	0.0594734	-1.17054	6.57028	5	10	6	10
CATCCGCAGGCCCGAA-1	15	15	0.767539	7.24406	-5.42857	-0.258319	-0.670778	-6.15573	1.47899	1.9497	-4.66786	-0.430175	-0.39239	5.12419	6	6	10	8
CATCCTCTCAAAGATC-1	54	92	9.18218	-3.00794	4.53326	1.08947	0.559949	4.04517	-1.66761	-1.26877	3.21857	1.77033	0.00502862	-4.44861	8	7	7	2
CATCGAATGGATCTCT-1	3	19	1.36261	7.20929	-4.80103	-1.77998	0.286839	-5.96712	0.530258	1.45334	-5.82799	0.371762	0.0975413	3.48902	3	10	1	5
CATCGCCCGCGGCCAA-1	14	44	2.12673	-1.84429	-4.10488	1.47245	-0.983362	-2.26984	1.3958	1.89351	-1.08381	-1.54862	0.651201	1.35894	1	1	4	9
CATCGGACGGGTTAAT-1	42	58	1.36095	7.18439	-5.55606	-1.48263	0.0981836	-5.73677	0.464792	1.3082	-5.89999	-0.262839	-0.0727862	3.83745	3	10	1	4
CATCTATCCCGTGTCT-1	18	100	-0.980806	-5.3914	-3.95748	0.653593	-1.69643	-3.05933	0.172042	1.22589	2.12294	-0.610986	0.0530829	-1.48846	4	14	11	11
CATCTGCAGGATCATT-1	28	8	1.14859	6.84047	-5.04988	1.61577	-0.272217	0.968471	0.606203	0.92068	-1.2407	-0.0061167	1.47197	-0.739437	3	3	3	11
CATCTTACACCACCTC-1	37	99	9.31053	-3.25622	4.22903	-0.22173	-1.70578	-0.834319	-1.11359	0.36805	0.795874	2.05086	0.0347396	-2.49417	8	2	11	3
CATGAACCGACATTTG-1	11	43	-4.33045	-8.10878	-5.19823	1.70161	-1.33879	-2.73905	1.2013	2.44686	-0.586183	-2.11398	0.963617	1.42018	4	1	4	9
CATGAACCTCTTATCA-1	5	69	-5.23472	-7.4888	-5.81866	2.4333	-2.3311	2.27481	-1.71416	1.20995	3.71948	-0.0659914	-2.08895	-4.05112	4	5	9	9
CATGACTTCGCTGAAT-1	40	106	8.67508	-2.77105	4.11732	0.0145855	-1.14288	0.172414	-1.36482	0.199438	1.53761	1.99535	0.019188	-2.7886	8	2	11	2
CATGAGATGCACTCTC-1	59	79	-2.34969	-1.50224	8.23271	-0.745498	1.17603	3.08369	-1.70437	-1.6644	2.83678	1.70708	-1.0951	-4.24659	2	4	2	2
CATGATCGCTTTGAGA-1	66	116	2.79251	-1.66635	-3.96025	-0.324338	-0.539471	0.750025	-1.35691	-0.497207	0.859322	2.03483	-0.187628	-1.83863	1	2	9	3
CATGATGCACAATTCT-1	21	69	-3.03434	-1.81395	7.7832	1.04662	0.0356194	0.497138	0.37231	-0.914151	2.44411	0.0979999	0.457279	-2.76814	2	3	4	11
CATGATGGAAGTTAGC-1	45	103	3.23398	-1.81013	-3.06161	0.0570319	-1.29197	0.539082	-1.83076	0.0783901	2.58786	1.39156	-0.658452	-3.6452	8	2	7	3
CATGCACATGAGAGGC-1	73	21	4.38153	11.4962	1.11449	-2.77921	0.315898	-3.50897	0.193317	-1.21169	-5.64899	-0.614321	-0.513841	6.30588	5	10	1	10
CATGCACGTGTTACTG-1	3	91	-3.26564	-7.92786	-4.5924	1.88011	-1.23415	-2.54106	0.947697	2.46834	0.459094	-2.03156	0.872143	-0.0399935	4	1	4	9
CATGCATGGAGACCCT-1	6	70	-3.46407	-8.04998	-5.3557	-0.058644	-1.38065	0.23561	-1.24488	1.077	1.52324	1.29467	-0.54479	-1.87182	4	2	9	3
CATGCCAACTCGCAAA-1	43	21	-5.74162	4.30795	2.76011	-2.53186	2.57204	3.68689	-0.725404	-2.60597	2.40861	0.103507	-1.69175	-2.5758	7	8	8	7
CATGCGACCAGTTTAA-1	26	98	2.40971	-2.99735	-3.69296	1.56543	-0.551318	-3.04331	1.44755	1.46486	0.589603	-0.451388	1.87298	-1.1662	8	1	11	11
CATGCGTTAGACAGAA-1	15	63	3.08104	-2.76412	-2.56186	1.99942	-0.192079	-0.580719	1.32935	0.704673	1.20939	-0.820126	1.81008	-1.11222	1	1	4	11
CATGCTGGCTCCAATT-1	12	60	2.04385	-3.25809	-2.96934	1.95332	-0.555969	1.65836	0.509095	0.822962	3.2433	-0.333109	0.79701	-3.51739	1	3	4	11
CATGGATTGTCTTCCG-1	55	101	1.67931	-2.53146	-2.65157	2.08748	0.079729	5.05518	-1.62153	-0.159421	4.83075	0.961173	-0.98669	-6.13117	8	7	7	2
CATGGCAGGAAGATCG-1	17	57	2.92878	-2.29226	-3.58935	1.23123	0.338856	1.19905	0.639416	0.0977914	1.91931	-0.548628	1.36791	-2.06287	1	3	4	11
CATGGGTATGCCTTAT-1	56	82	-3.69461	-1.24051	8.26815	-1.62883	0.885513	3.48336	-1.71549	-1.68922	2.33783	2.25028	-0.984006	-3.17614	2	12	2	2
CATGGGTCGGGTGTGG-1	21	85	8.5529	-2.50754	5.02135	1.09429	0.355675	1.61203	0.46002	-0.266075	2.71319	-0.067846	1.13708	-3.15815	8	3	8	11
CATGGTAAGTAGCGTT-1	45	73	-2.98703	-1.01896	7.57167	-2.75057	2.87848	3.96237	-0.7397	-2.68056	2.60948	-0.168291	-0.48965	-2.81753	2	8	2	9
CATGGTATTAGTTTGT-1	59	7	4.88739	12.2038	-0.0472406	-2.76616	0.388219	-4.24147	0.232992	-2.08568	-6.00211	-0.038892	-1.15308	6.91282	5	10	6	10
CATGGTCTAGATACCG-1	26	66	-2.95635	-2.67937	8.05833	-0.431101	1.74404	3.67538	-0.0934376	-1.51621	3.05652	0.176601	0.737487	-2.5423	2	4	8	11
CATGTAAGAGACATTT-1	54	90	7.91662	-2.72055	4.47665	-1.60197	0.0934178	2.57016	-0.914565	-0.847938	1.1821	1.96763	-0.118123	-1.34074	8	12	2	3
CATGTCTCATTTATGG-1	49	85	-3.89946	-1.28937	7.73768	-0.806465	2.10636	4.52201	-1.83022	-1.79106	3.38252	2.03761	-1.22195	-4.58607	2	4	2	2
CATTACGTCGGCCCGT-1	19	65	-3.72084	-1.00254	8.70505	1.60094	-1.00627	-1.07945	0.679429	-0.673508	1.88149	-0.640589	1.36664	-1.48452	2	1	4	11
CATTATAACAGGGTCC-1	1	65	3.02157	-2.45491	-2.55623	0.0947128	-1.18819	-3.34173	1.75058	1.41036	-2.29357	0.095546	0.314068	1.93541	1	6	10	7
CATTATCCCATTAACG-1	67	31	4.90784	12.2085	-0.0342533	-3.10256	0.465421	-3.49605	0.269897	-2.00984	-5.85619	-0.0704085	-1.08743	6.8525	5	10	6	10
CATTATGCTTGTTGTG-1	26	52	-2.92795	-1.62412	9.15567	-0.965761	2.9253	4.95421	-0.789736	-2.26395	4.14506	-0.186142	0.0310274	-4.37756	2	4	8	11
CATTCACTGACAGCTA-1	5	67	-5.269	-7.69978	-5.57636	2.81181	-2.65571	1.52165	-0.333441	1.93957	3.29724	-1.31151	-0.555031	-2.58668	4	5	4	9
CATTCAGGTCAGTGCG-1	5	21	2.59496	-2.18185	-3.49578	1.13481	-0.882979	-4.02773	1.28531	2.37085	-2.46186	-2.0676	1.19299	2.82454	1	1	10	1
CATTCCCTAAGTACAA-1	12	18	1.42364	7.28029	-4.7675	-0.522488	-0.0153575	-5.36145	0.983163	2.45881	-4.65043	-1.89718	0.790703	3.59936	3	6	10	8
CATTGCAAAGCATAAT-1	1	83	3.25171	-2.54275	-3.20764	1.27563	-0.984967	-3.28764	1.51658	1.47554	-2.32345	-0.0718535	0.592236	2.18313	1	1	5	4
CATTGCGAAATGGGCG-1	36	12	-2.83833	-1.05539	8.83981	-0.34466	0.135681	0.797008	-0.033814	-0.0275757	-0.107402	1.45957	0.168822	0.340331	2	2	3	5
CATTGTGTGCTAGATC-1	13	15	1.19233	7.41288	-4.54019	-1.62243	0.142162	-5.08027	0.749358	1.7835	-4.87418	-0.92567	0.673204	3.81839	3	10	10	8
CATTTAGCGGACCATG-1	25	85	-4.16144	-1.53726	8.57444	-0.482586	1.9105	3.87033	-0.179033	-1.54696	3.56755	0.574541	-0.491278	-4.36978	2	4	8	2
CATTTATCGTTCAAGA-1	5	77	-3.54752	-6.96708	-5.14065	2.66505	-1.62395	-0.563431	0.746342	2.24424	1.42873	-1.56766	1.02839	-0.442218	4	13	4	9
CATTTCTAGCAGACTA-1	16	26	-5.00056	-7.22084	-5.50682	2.74366	-2.01982	0.830757	0.150883	2.00946	2.69061	-1.27526	-0.658467	-2.23979	4	13	4	9
CATTTGAGTGGTACGT-1	50	48	2.98936	10.681	1.18588	-1.06311	0.0493008	-1.72233	0.680169	-0.646985	-5.13635	0.0722451	-0.532805	6.2439	5	12	6	10
CCAAACAGAACCCTCG-1	22	48	2.3015	-2.49	-2.7222	1.20663	0.0716738	0.299022	0.645909	-0.112639	1.40369	-0.688928	1.61759	-0.91899	1	3	8	11
CCAAAGCAGTTGGTTG-1	10	10	1.88268	-2.76019	-3.67612	-1.80638	0.0391121	-4.09461	0.965479	0.990997	-3.48214	1.34239	-0.387557	1.69631	1	16	1	5
CCAAAGTCCCGCTAAC-1	3	37	2.6787	-3.17634	-3.05359	0.383036	0.450676	-0.271159	0.936756	0.752597	-0.267086	0.464508	1.60199	0.338386	1	3	10	1
CCAAATAACAAGATTC-1	51	113	-4.68193	-6.72706	-6.00526	2.58923	-2.00792	2.37259	-1.78807	1.14128	3.94555	0.532639	-2.21901	-4.5051	4	5	11	6
CCAACCTTATGTAACT-1	67	41	3.43704	11.0651	0.952721	-1.46682	-0.245655	-2.65213	0.497966	-1.46844	-4.27344	-0.184599	-1.2898	5.62497	5	9	6	10
CCAACGATGCACTGAT-1	31	37	-2.48817	-1.46699	8.78707	-1.55636	2.66103	4.38831	-0.844556	-2.25534	3.12969	-0.0278527	-0.402469	-3.84469	2	8	8	11
CCAACGCTTGCCAGGG-1	10	100	-3.21252	-7.92523	-4.64599	0.915828	-1.60079	-1.83631	-0.531938	1.30151	0.401259	0.750585	-0.566652	-0.878692	4	2	5	6
CCAAGAAAGTGGGCGA-1	52	52	-3.86714	7.09115	2.034	-0.463725	-0.263135	-2.4162	0.720001	-0.941977	-4.73478	0.130042	-0.554685	6.02526	7	9	6	10
CCAAGACTTCTGCGAA-1	20	62	9.52164	-2.85664	3.90269	2.27821	0.36333	5.7369	-1.24277	-0.785833	5.25365	0.936993	-0.535922	-6.31421	2	7	7	11
CCAAGCGTAACTCGTA-1	33	71	-3.55292	-1.00229	6.96444	0.0994433	0.162405	-0.590212	0.621813	1.24708	-3.28385	-0.547219	1.33323	1.57888	2	3	10	9
CCAAGGAACAGAGAGG-1	14	48	1.97419	-1.36781	-3.19488	1.611	-0.734066	-2.94124	1.18596	1.80282	-0.248427	-2.15234	0.962589	2.19986	1	1	4	9
CCAATAGTGCCGTCGA-1	34	42	-3.53513	-0.769246	7.37069	-1.47228	1.84731	3.20793	-0.633473	-2.39976	2.24101	-0.378284	-0.629044	-1.55044	2	8	8	9
CCAATCGGTAGATCGA-1	14	84	1.93861	-2.10539	-2.74982	1.73377	-0.0555333	-0.148709	0.924145	-0.116227	1.88906	-0.820589	1.22331	-1.15105	1	3	8	11
CCAATGTCACAGCAAG-1	37	49	-5.67424	4.41578	1.84275	0.510755	0.532777	0.406292	0.628812	1.13469	-2.53092	-0.836677	-0.116275	0.351562	7	3	3	7
CCAATTACGGGTCGAG-1	19	93	2.02416	-2.55523	-2.88294	1.56092	0.174487	3.53305	-0.234629	-0.360417	3.84703	0.453083	0.372557	-4.70395	8	7	4	11
CCAATTGAATGTTAAT-1	20	46	3.15517	-1.66483	-2.55491	1.37212	-0.0992006	1.83126	0.512156	-0.0518039	2.21776	-0.524733	0.685291	-2.09739	1	3	4	11
CCACAATGTACGTCTT-1	29	85	-2.67156	-1.46619	7.72187	-0.778156	1.6137	3.42078	-0.998057	-1.93033	3.15978	1.86196	-1.20654	-4.19633	2	4	2	2
CCACACTGAGATATTA-1	39	49	-4.18475	6.52604	1.08728	-1.34804	0.210294	-0.802405	0.448029	0.958072	-3.26281	-0.690957	0.318279	1.5995	7	9	1	7
CCACAGTACCCATCCT-1	48	92	8.20226	-2.50113	4.44288	0.862909	0.459371	3.82685	-1.70065	-1.29307	3.29777	1.61428	-0.327561	-4.54099	8	7	7	3
CCACATACTGCACCCA-1	52	118	-4.01307	-7.31651	-4.15506	-0.584819	-1.3152	-5.61076	2.28437	0.984213	-3.19249	0.973057	-1.15974	2.91493	10	6	5	4
CCACCAACTTTACTGT-1	52	40	4.113	11.2969	1.27312	-2.50164	0.53301	-1.45749	0.449791	-1.9705	-4.1001	-0.831071	-0.513155	6.08904	5	9	6	10
CCACCCAAGGAAAGTG-1	37	75	-2.31779	-1.88219	8.77893	-0.758099	1.54557	3.19817	-0.865396	-2.16511	3.30089	0.208884	-0.755601	-3.46074	2	4	2	9
CCACGAATTTAACCTC-1	41	109	-3.45427	-7.45901	-4.99924	0.168229	-1.72439	-0.465572	-1.43699	0.537943	1.76146	2.23053	-0.876744	-2.24814	4	2	7	3
CCACGAGAAGAGAATC-1	17	75	9.98573	-3.09461	4.52236	1.86882	0.29186	4.60205	-0.152875	-0.381474	4.01356	0.574761	0.504095	-5.14019	8	7	7	11
CCACGGAGCCATAAGA-1	47	27	-4.59475	6.42673	2.37582	-1.61529	1.13641	1.12721	0.220385	-2.4302	-2.5545	-0.976824	-0.131666	2.96252	7	8	6	10
CCACGGTGCCCGGTAG-1	35	107	8.98105	-2.48901	4.5179	-0.310629	-1.48871	-0.768395	-1.25497	0.385968	0.972889	2.43619	-0.409345	-1.99555	8	2	11	3
CCACTAAACTGAATCG-1	4	18	3.72649	-3.39358	-0.913482	-0.691546	-1.01343	-1.52901	-0.543983	-0.173033	-0.782874	1.28368	-0.33355	1.6459	1	2	9	5
CCACTGGTGGCTGGTT-1	39	21	-2.38231	-1.48982	8.5005	-0.0656442	1.08533	2.10473	0.14305	-0.367334	0.511343	0.674306	1.00184	-0.87573	2	3	8	5
CCACTGTTTGGATTAA-1	58	106	-5.32091	-7.31658	-5.06585	2.37679	-2.00719	2.95057	-1.99366	0.878738	4.61743	0.391792	-2.10398	-5.43819	4	7	11	6
CCAGAAAGCAACTCAT-1	52	36	3.9051	11.1128	1.42812	-2.5689	1.70879	1.64285	0.018136	-2.98563	-2.75804	-1.14325	-0.0511413	2.83439	5	9	6	10
CCAGAGACAAAGCCGG-1	23	21	1.1416	-1.85657	-2.99409	1.59761	-0.284694	-2.51896	1.60233	1.72269	-0.866316	-1.39371	1.24429	1.06919	1	1	4	1
CCAGATAGTTGAGTGA-1	28	84	-3.19798	-2.74492	7.86268	0.100056	1.2943	3.35139	-0.0389911	-1.29149	3.42848	0.593163	0.558303	-3.13594	2	4	8	2
CCAGCCTGGACCAATA-1	37	65	-5.72171	4.31106	3.411	-2.92754	2.96641	3.93148	-0.766443	-3.04185	2.75029	-0.809421	-1.20061	-2.67834	7	8	8	7
CCAGCTACGCCTCATA-1	9	35	1.28802	6.96639	-4.75931	-0.676463	0.245205	-7.01867	0.763964	2.44133	-4.80507	-1.58627	1.48015	2.99073	3	6	10	8
CCAGCTCGAACGCATT-1	63	65	-2.44324	-1.30808	8.31965	-2.71635	2.88526	4.14463	-1.62373	-2.78115	3.25246	0.580222	-1.85859	-4.37129	2	8	2	6
CCAGCTGATGGTACTT-1	37	21	-2.84082	-1.52777	9.08197	-0.904364	3.14985	5.23231	-1.23689	-2.17323	3.11612	1.2977	-0.725769	-4.34303	2	11	8	5
CCAGCTTCCGCCCGCA-1	29	17	1.51264	0.189701	-4.73274	-1.33798	-0.0913537	-4.62031	0.624809	1.53019	-4.41545	-0.462323	0.822431	2.36265	3	10	1	5
CCAGGGACGTGGCCTC-1	27	53	-3.42024	-0.738145	8.54212	-0.714484	2.32696	4.26294	-0.136015	-1.91401	2.77129	-0.203034	0.439719	-2.92769	2	4	8	11
CCAGTAGTCTGATCCA-1	27	91	-3.38677	-1.22386	8.96962	0.374182	-1.6455	-3.75118	0.978384	1.33659	0.559066	-0.430371	1.16713	-0.611967	2	14	11	11
CCAGTCTAGACGGCGC-1	24	86	-2.42083	-1.38315	8.46211	1.58514	-0.0121429	-1.27596	1.12688	0.674032	0.450109	-0.581851	1.68667	-0.621652	2	1	4	11
CCAGTCTTGTCATAGA-1	59	59	-4.42641	6.54193	2.64125	-1.62401	1.08946	1.68038	-1.24937	-1.46805	0.945281	1.49895	-0.759506	0.0744616	7	8	2	6
CCATAAACAACCCGAC-1	14	76	9.33805	-2.8705	4.99876	1.81323	0.180958	4.03298	-0.411964	-0.136832	4.35886	0.407597	0.206934	-5.19198	8	7	7	11
CCATACCTTTACTTGT-1	30	102	9.30762	-3.5687	3.94116	2.05001	-0.139591	5.03931	-1.43287	0.0227677	5.00612	0.99051	-0.593016	-6.39204	8	7	11	2
CCATAGGTTGGCGTGG-1	18	62	1.67514	-0.522787	-4.1962	1.61049	-1.29531	0.104812	0.694616	-0.131239	1.87393	-0.830528	0.75479	-1.89489	1	3	4	11
CCATAGTCAGTAACCC-1	15	17	0.758672	6.77231	-5.4813	0.218811	-0.836235	-5.57459	1.78995	2.54881	-3.15245	-1.64392	0.827446	3.12249	6	6	10	8
CCATATGGAAACTATA-1	53	103	-3.92255	-6.5902	-5.82683	0.741522	-0.908914	1.95933	-1.8894	0.312674	3.41389	1.13396	-1.37351	-4.61582	4	2	11	2
CCATATTGGATCATGA-1	11	11	1.77862	-1.48526	-4.14867	0.438406	-1.00051	-2.39495	0.944916	1.62295	-3.14152	-0.687131	1.35846	1.91276	1	1	10	1
CCATCCATACCAAGTC-1	14	38	-3.73998	-7.57749	-4.58559	2.24875	-1.59336	-1.21276	1.06121	2.00075	0.66133	-1.8657	0.715986	-0.461778	4	1	4	9
CCATCGCAGTTAAACT-1	50	62	-4.20373	6.36927	0.748076	-1.01549	-0.83347	-4.22576	0.504644	1.06214	-4.06004	0.733136	-0.41121	1.49902	7	6	1	4
CCATCTCACCAGTGAA-1	38	98	8.71645	-2.66403	4.04829	-0.236351	-1.14544	-0.246986	-0.847226	-0.00471082	0.226282	2.18957	-0.488308	-2.1666	8	2	11	3
CCATCTTGTTCACAAT-1	7	41	1.65998	-0.447601	-4.59481	-0.193172	0.0190783	-6.04975	0.66797	2.51793	-4.60297	-2.0843	1.66403	2.40273	3	6	10	8
CCATGCCCTAGATTTC-1	56	98	3.41499	-3.40403	-1.37933	1.52903	-0.231606	4.06289	-1.90046	-0.164492	3.98112	1.14092	-1.11171	-5.30322	8	7	11	2
CCATGCCTGTTTAGTA-1	35	53	-5.81474	4.4051	2.9124	-1.09889	1.51411	1.991	0.106273	-1.99835	0.735992	-0.721376	-1.00396	-1.47781	7	8	3	7
CCATGCTCTGCAGGAA-1	21	43	1.76039	-2.10622	-3.69465	0.747771	0.709331	2.29038	0.616417	-0.0658694	2.34483	-0.435986	0.951744	-2.79515	1	3	8	11
CCATGGCAAACGCTCA-1	74	40	1.17877	7.92408	-5.65829	-1.56686	0.25971	-6.56407	0.705907	1.48629	-6.2731	0.0641379	-0.609576	5.81412	9	10	1	8
CCATGGCCCTTGTACC-1	32	22	3.15269	-3.43579	-2.36348	1.58204	0.381592	4.31618	-0.711989	-0.72405	3.01689	0.872893	0.126307	-4.61708	8	7	8	11
CCATGTTCATCTATAT-1	68	28	3.56046	11.2789	0.605568	-2.57936	0.275444	-2.77441	0.368072	-1.19018	-4.92534	0.0295609	-0.673739	6.19944	5	10	6	10
CCATTAGCGATAATCC-1	32	42	-3.13953	-1.70743	8.00299	0.650052	0.629116	0.626316	0.742696	-0.497665	0.5487	-0.659309	1.87012	0.131741	2	3	8	11
CCATTCCCTGCCCACA-1	33	39	-3.99065	-1.95109	8.65248	-0.715123	2.52997	4.62219	-0.477161	-2.37767	2.69218	-0.022002	0.240008	-3.12942	2	4	8	11
CCATTTCTACCTATTA-1	55	71	-4.11557	-1.30249	7.61058	-1.88929	1.64251	2.98638	-1.14165	-1.54291	0.714138	1.48532	-1.45632	-1.78015	2	8	2	6
CCCAAACATGCTGCTC-1	34	88	-2.51273	-1.63074	9.18425	0.0602637	0.932018	1.84434	0.130859	-1.4656	2.75695	0.276827	0.358423	-3.0756	2	3	2	2
CCCAACATACGTCGCG-1	43	35	1.46781	0.17562	-4.76177	-2.06123	0.219926	-4.66242	0.378922	0.994885	-5.35963	0.0477282	1.18685	1.91718	3	10	1	8
CCCAACCACACTAACA-1	8	66	-1.2455	-5.72196	-4.06307	2.20387	-0.919568	-0.890368	0.5062	1.54946	2.31986	-0.893794	0.857738	-2.30718	4	1	4	9
CCCAAGAATGCACGGT-1	2	88	-2.6973	-7.21835	-4.67883	1.40812	-1.33039	-2.2411	0.437703	1.7451	-0.507894	0.0345844	0.101736	0.963549	4	1	5	7
CCCAAGACAGAGTATG-1	4	50	0.791964	6.4558	-5.3909	-0.809522	0.152523	-7.26583	1.14226	2.57277	-5.11881	-2.3903	0.0356309	4.83698	6	6	10	8
CCCAATGAGATTTGCA-1	60	40	3.94122	11.2435	1.15956	-2.83512	0.41507	-2.70135	0.293014	-1.37423	-4.98264	-0.00655109	-0.485007	6.28148	5	9	6	10
CCCAATTTCACAACTT-1	39	33	-5.63099	4.65881	3.02701	-2.29411	2.13993	3.07673	0.181243	-2.07615	1.39533	-1.02601	-0.816596	-1.44243	7	8	8	7
CCCAGAGGAGGGCGTA-1	21	105	-2.63648	-7.01409	-4.6382	-0.16327	-1.68891	-2.19205	-0.198122	1.29163	-0.439362	1.36178	0.553228	0.263514	4	2	11	3
CCCAGGTCTGAAGGCT-1	53	111	-5.2963	-8.12459	-5.03005	2.07371	-2.74273	2.06563	-1.91972	1.12571	3.61222	0.678692	-2.05055	-4.7271	4	5	11	6
CCCAGTAAACTTGGGA-1	52	12	3.2766	10.7108	1.5426	-1.19787	0.176615	-0.134681	-0.110556	-2.53977	-2.23085	0.164097	-0.588409	1.2881	5	2	6	4
CCCAGTTAAGGCGCCG-1	42	82	-3.07933	-1.51892	9.01207	0.484105	0.817702	2.1644	-0.114285	-1.51712	3.54621	-0.0180227	0.284992	-3.8549	2	3	2	11
CCCGAAGTTTCGCGAA-1	45	11	-5.85657	4.05993	2.64645	-0.274857	-0.675263	-2.04594	0.63852	0.765721	-2.43729	0.751201	-0.673063	1.1632	7	2	3	4
CCCGACCATAGTCCGC-1	20	74	-2.6642	-0.962356	7.94	1.68729	-0.352269	-1.68251	1.4865	0.695439	0.673392	-0.71231	1.82584	-0.928936	2	1	8	11
CCCGAGTTTCTCCGTA-1	48	108	-4.59979	-7.62513	-3.94699	1.19064	-1.68978	1.10346	-1.41016	0.674452	2.81191	1.17398	-0.809332	-4.05349	4	5	7	6
CCCGCAGCGCGAACTA-1	49	67	-5.55092	4.98505	3.01526	-2.88147	2.97759	3.89843	-1.00885	-3.03437	2.40704	-0.16869	-1.6936	-2.82649	7	8	2	6
CCCGCAGGGCCCAAAG-1	11	79	2.77493	-3.45987	-2.82437	1.57235	-0.0240312	1.86489	0.335679	0.217692	3.39914	0.295628	0.962118	-4.10519	1	3	4	11
CCCGCCATGCTCCCGT-1	19	41	2.93812	-3.31503	-2.87658	1.91912	-0.139437	3.92097	0.194471	0.145001	3.73637	-0.0487235	0.513575	-4.34863	1	7	4	11
CCCGCGCAATGCACCC-1	19	23	2.30065	-2.31043	-3.96164	1.72902	-0.886198	-1.94282	0.973119	1.82654	-0.487942	-1.85139	0.787874	1.04566	1	1	4	1
CCCGCTAGAGGGTTAA-1	0	82	1.52267	-1.25066	-4.31785	-0.57386	-1.03548	-5.76003	1.9222	1.17603	-3.84371	0.896567	-1.16847	3.12061	1	6	5	4
CCCGCTTGCCCTCGTC-1	2	40	3.06514	-2.00189	-3.76624	1.15153	-0.0290876	-0.368904	0.775864	1.51954	-0.389722	-0.997424	1.07384	1.48454	1	3	9	1
CCCGGGTCGTTCAGGG-1	65	57	-3.60183	7.141	1.20457	-1.89126	-0.00763599	-5.16443	0.630386	1.16161	-5.72469	0.267429	-0.254141	4.54894	3	10	1	4
CCCGGTGGAAGAACCT-1	25	21	1.96248	-1.63343	-2.77145	1.35769	-0.0903172	-0.836679	1.06214	0.808685	0.608792	-1.60626	1.56815	0.113324	1	1	4	1
CCCGGTGTATCGGAAT-1	53	17	3.74619	10.9742	1.55717	-2.6948	2.2509	2.61173	-0.117909	-3.1553	-2.35714	-0.461242	-0.895745	0.255425	5	8	6	10
CCCGTAAGTCTAGGCC-1	40	28	-5.55573	4.2003	3.0949	-2.52532	2.51864	3.55528	-0.634184	-2.57087	2.12462	-0.56067	-1.29947	-1.99028	2	8	8	9
CCCGTAGCTGGGAAGA-1	57	39	5.34228	12.2746	0.301338	-3.90704	0.899256	-2.06143	0.201694	-2.5308	-5.59548	-0.234091	-1.17065	6.90037	5	9	6	10
CCCGTCAGCGTCTGAC-1	23	51	-4.01314	-1.38665	8.67486	-1.22821	3.96919	6.10114	-1.27635	-2.55821	4.71357	0.588463	-1.09053	-5.16334	2	11	8	11
CCCGTTTCGCAGATGT-1	52	106	-4.64913	-8.13871	-4.88974	2.32885	-2.50705	1.57596	-1.64553	0.89377	3.47791	0.630052	-1.60373	-4.69554	4	5	11	6
CCCTATGTAGAGCAGA-1	60	24	4.85068	12.1365	0.0409396	-2.87407	0.340526	-4.17086	0.0502298	-1.84931	-5.85339	0.000836208	-0.788446	6.89352	5	10	6	10
CCCTCATTCTGGAATT-1	16	44	2.97171	-2.04577	-2.66127	2.29794	-0.82238	0.010992	-0.446007	0.62494	1.47274	0.603527	-0.218381	-1.06878	1	13	9	9
CCCTCCTCGCTCGTAT-1	50	106	-3.94783	-8.24083	-5.06083	1.74196	-1.20294	2.43809	-1.51158	0.631948	3.64623	0.51159	-1.45421	-4.29096	4	5	7	6
CCCTCGATAATACACA-1	69	29	4.17142	11.478	0.926791	-2.65664	0.274188	-3.82448	0.149914	-1.4675	-5.38794	0.315719	-0.834057	6.47071	5	10	6	10
CCCTCGGGAGCCTTGT-1	2	58	1.61809	-0.110956	-4.70026	-0.62918	0.129811	-7.29034	1.44077	2.64729	-5.08397	-2.3402	0.485399	4.47392	6	6	10	8
CCCTGAAATGAGTTGA-1	31	39	-3.02881	-2.29089	8.75237	0.170681	0.827526	1.24593	0.428054	-0.396901	0.051069	-0.0542107	1.46086	0.160024	2	3	8	11
CCCTGACTAACAAATT-1	38	12	-2.76579	-2.43657	8.08464	-0.383799	0.772905	2.59544	-0.342318	-0.829123	0.519178	1.56544	-0.637265	-0.633341	2	4	2	2
CCCTGATGTAACTCGT-1	14	16	0.940607	7.76899	-5.95884	-0.0211158	-1.1108	-5.8865	1.77572	2.46247	-4.65605	-1.59873	-0.885954	4.73301	6	6	10	8
CCCTGCCCAATCCGCT-1	41	19	-5.19618	3.78952	3.51531	-0.371524	0.419911	0.0342523	0.524132	0.690252	-3.24957	0.911823	0.386254	1.62404	2	3	3	5
CCCTGCGCTACGCATA-1	34	24	-3.93329	-1.7266	9.07676	-1.08562	3.80815	5.88432	-1.58626	-2.30737	4.54729	1.4651	-1.49519	-5.59381	2	11	8	2
CCCTGGTATGGGCGGC-1	6	72	-4.80288	-8.31347	-5.2382	0.343932	-2.04799	-0.777118	-1.23722	1.31007	1.41627	1.13338	-0.696331	-1.84679	4	2	11	6
CCCTTCTCGTACGCGA-1	2	36	2.6906	-2.17541	-3.40496	1.4125	-0.575652	-0.787633	1.02007	1.50593	0.0869852	-1.08471	1.56513	1.19156	1	1	4	1
CCCTTTAATGGAGTTC-1	63	109	-5.47417	-7.63307	-5.64956	2.26173	-2.61003	2.12505	-1.94269	1.28968	3.77272	0.16871	-2.23842	-4.31549	4	5	11	6
CCCTTTGACAGGTCTT-1	50	56	-4.07885	6.68635	1.09553	-0.568486	-0.492784	-4.70238	0.688162	-0.401353	-5.29592	-0.448368	0.100989	5.18545	7	10	6	10
CCGAAAGTGGTGAGCA-1	17	27	-4.01351	-8.19251	-5.07208	2.49676	-2.30951	1.8922	-0.819004	1.20814	4.08205	-0.824215	-0.60717	-3.75908	4	5	4	9
CCGAACACTGGGCCTC-1	44	18	-5.56825	4.15317	2.94825	-0.916178	0.420849	0.531941	-0.0817551	-0.816284	-0.105312	0.498449	-0.837548	-0.513385	7	2	3	7
CCGAACCTTCCCGGCC-1	49	71	-3.5434	-0.940648	7.19677	-2.7763	2.98901	4.11317	-1.57423	-2.82976	3.18119	0.445185	-1.90172	-4.4319	2	8	2	6
CCGAAGCATTGACCAA-1	61	5	4.19024	11.742	0.260168	-2.99036	0.431988	-3.78998	0.364694	-1.11999	-5.94714	-0.132255	-0.987622	6.84514	5	10	6	10
CCGAAGTATATTGTTC-1	22	22	2.778	-1.12837	-3.90582	1.86963	-0.756563	-0.865899	0.768795	1.0803	1.47888	-1.33464	0.324833	-1.17625	1	1	4	1
CCGACAAACACATGAG-1	16	14	3.03466	-2.65035	-3.52351	0.178103	-1.01499	-4.38479	1.77793	1.44083	-2.74296	-0.109365	-0.282178	3.12601	1	6	10	8
CCGACAAAGGGAGTGC-1	33	21	-1.51976	-1.45289	6.57998	0.337727	0.727232	2.02931	-0.546352	-0.64301	0.84339	1.60756	0.954371	-1.8423	8	4	8	5
CCGACAATAGGCCGCC-1	57	111	-4.93607	-8.29226	-5.37191	1.37575	-2.68394	1.4408	-1.85537	1.15154	2.79865	0.849304	-1.98388	-3.44461	4	5	11	6
CCGACGGGCATGAGGT-1	54	26	5.18555	12.0968	0.523753	-4.00961	1.01698	-1.79	0.13402	-2.61388	-4.91294	-0.219641	-1.09634	6.54059	5	9	6	10
CCGACGTAAACACAAC-1	13	97	-4.27669	-7.87562	-5.70832	2.20481	-1.54501	3.17919	-1.82763	0.633375	4.32647	0.440712	-1.92798	-5.376	4	7	7	3
CCGACTCGCATAGTCT-1	4	76	-3.17007	-7.74556	-4.70123	2.52806	-2.30997	0.380494	0.207991	1.80099	2.74268	-1.48986	0.0343064	-2.1248	4	5	4	9
CCGAGAAGTCGCATAA-1	46	112	-4.2036	-7.89262	-5.42463	1.56999	-2.0022	0.883779	-1.78495	1.04045	3.64953	0.553327	-2.09327	-4.75647	4	5	7	6
CCGAGCTGTGCTTGTC-1	18	112	1.57013	-0.288196	-4.62384	-0.951939	-0.929912	-6.17462	1.87013	1.16052	-3.65925	1.33635	-0.434866	1.69669	10	6	5	4
CCGAGGGATGTTAGGC-1	6	62	-3.7776	-7.41755	-5.47659	1.16419	-1.0935	-1.8173	0.436042	1.26587	-1.04797	-0.644123	0.5889	1.75269	4	1	9	7
CCGATCTCAACCTTAT-1	37	101	9.0884	-2.16933	4.2843	0.588887	-1.21625	1.48536	-1.73608	-0.342075	3.27506	1.52761	-0.593113	-5.03646	8	5	11	2
CCGATTCGAGGGACCC-1	38	20	-2.87456	-1.47374	9.17869	-1.00279	3.27449	5.3082	-1.50228	-2.2336	3.70806	1.3538	-0.88081	-5.01737	2	11	8	5
CCGATTGGTCAATGAA-1	2	98	2.72382	-1.71279	-4.23405	0.228841	-0.736063	-4.01295	1.66447	1.69417	-3.7146	0.327197	0.531719	2.47708	1	6	5	4
CCGCACAAAGACCAAC-1	36	76	-3.14772	-0.71372	8.43335	-3.09353	3.35611	4.31125	-1.09039	-3.04771	3.32541	-0.313304	-1.63426	-4.02049	2	8	2	9
CCGCACGTGACCTCGG-1	28	26	1.27949	-1.90247	-3.91857	0.354289	-0.0133196	1.60148	0.117945	-0.700638	0.976026	0.199493	0.793212	-0.19414	8	3	8	5
CCGCACTTGCAATGAC-1	69	107	3.13825	-3.31551	-2.09453	-0.863596	-0.83322	-0.531677	-0.990108	-0.248487	0.0218517	2.07888	-0.512134	-0.304075	1	2	3	5
CCGCATGTGGTACGAT-1	56	66	-3.98706	6.67905	0.900155	-0.782323	-0.935352	-2.57115	0.655981	0.857159	-4.25	0.790045	-0.775765	3.41659	7	2	1	6
CCGCCACCACAATCCA-1	4	66	-3.77057	-7.87484	-4.89888	1.38953	-1.28707	-2.03564	0.410726	1.95141	1.65063	-1.44261	0.215408	-0.428978	4	1	10	9
CCGCCGGAACTTCTCG-1	54	12	4.33057	11.7569	0.427236	-2.87145	0.32916	-3.30712	0.13664	-1.52318	-5.58143	0.106397	-1.22438	6.73927	5	10	6	10
CCGCCGGTCAACACAC-1	13	55	2.1452	-2.83148	-3.72145	1.96413	-1.05341	-0.0176415	0.619202	1.2017	2.28723	-0.899216	0.649238	-2.21605	1	5	4	9
CCGCCTGCGAATTGGT-1	15	97	1.76669	-2.75707	-3.36451	2.06989	-1.19382	0.820074	-0.104333	0.615872	3.52232	0.0275183	0.135621	-4.42659	4	5	7	11
CCGCGGAATGCGTCAC-1	51	45	3.77762	10.9884	1.58836	-3.06799	3.14005	3.93211	-0.101386	-3.1195	-1.94198	-1.13316	-0.641549	-1.69204	5	8	6	10
CCGCGGGTACGAAGAA-1	32	26	-2.66696	-1.74033	9.26081	-0.855675	2.88432	4.82648	-1.09209	-2.17333	3.28192	1.2434	-0.966824	-4.60664	2	4	8	5
CCGCGTAGGTAAGGGC-1	30	22	1.29745	-2.40164	-3.14642	1.4138	0.454327	3.62928	0.909421	0.259128	2.31744	0.099885	0.9059	-3.96769	8	4	8	11
CCGCTATCAGCACCAG-1	45	63	-4.59187	6.32134	2.23706	-1.97799	0.153009	2.49174	0.605566	0.650007	-4.22308	0.399954	-0.101106	4.00359	7	12	3	7
CCGCTCCAGGGCGATC-1	71	69	-4.43498	6.41755	1.47983	-1.41191	0.115457	0.056976	0.448598	-0.469569	-4.06675	0.64441	-0.17812	3.07347	7	2	1	4
CCGCTCTTCCGAACTA-1	63	99	1.57925	-2.45927	-2.6589	1.02111	-0.992799	2.40496	-1.96911	0.41914	3.2623	1.17742	-1.65728	-4.64572	1	5	7	3
CCGCTGGTGCCATTCA-1	6	74	-3.85151	-8.1275	-5.1869	1.50741	-2.56121	1.36953	-1.38561	0.99285	2.60961	0.551876	-0.304895	-3.59621	4	5	11	6
CCGCTTACCTCACTCT-1	47	35	-3.9313	6.76089	0.951338	0.0254323	-1.17164	-4.95921	0.596419	-0.650941	-5.11214	-0.0220873	-1.14391	5.98496	7	6	6	10
CCGCTTCGCGGTTAAC-1	2	38	1.3875	-1.72593	-4.30559	1.5437	-1.04934	-2.28186	1.60088	2.11339	-1.35624	-1.24884	1.59689	1.32076	1	1	4	1
CCGCTTGCTGACATGG-1	27	113	-4.72407	-7.41579	-5.15278	2.49669	-2.7059	0.809145	-0.145577	1.93615	1.83638	-1.34289	-0.157773	-1.74523	4	5	11	9
CCGGAAGTGCAATATG-1	75	105	-0.310969	-4.74908	-3.72883	-0.460202	-1.56423	-1.99786	0.578192	0.760899	-3.51326	1.33554	-0.371732	0.983271	2	2	3	5
CCGGAATGGTTTCAGT-1	24	32	1.94073	-2.01993	-4.4552	1.63314	-0.10604	0.373292	1.09975	0.992765	0.234266	-1.62089	1.48206	0.827355	1	3	10	1
CCGGAGCGTACTTTCT-1	58	56	-3.70132	6.73081	0.444703	-0.422331	-0.0385189	-6.18573	1.13941	1.99272	-4.85245	-1.3675	0.706317	3.79571	3	6	1	8
CCGGCACGACCGTTTC-1	35	111	-4.59461	-7.78246	-4.94977	0.751597	-2.2454	1.16368	-1.92231	0.56086	2.98651	1.12483	-1.14921	-4.96929	4	5	11	3
CCGGCGCATATTGGAT-1	14	56	2.0552	-3.28434	-2.72049	2.1881	-0.904013	-0.977879	1.10348	1.63645	1.41168	-1.16576	1.42679	-1.39067	1	1	4	11
CCGGCGTGAGACTCTG-1	47	11	-4.74688	5.7322	1.31519	-0.499826	-0.854825	-0.182513	0.371926	0.454596	-2.57533	1.14205	-0.75294	-0.524276	7	2	3	6
CCGGGACCCGCAGAGA-1	16	52	1.81195	-3.02599	-3.3853	2.01911	0.172459	4.71833	-1.54629	0.284347	4.58021	0.17157	-0.666947	-5.0367	1	7	7	11
CCGGGCGGTCTCGTCA-1	32	76	-3.05186	-1.52119	9.33923	-0.926852	3.02522	5.00843	-0.326827	-1.67827	3.69887	0.483043	0.665962	-3.78453	2	11	8	1
CCGGGCTAAGAATTTC-1	70	20	3.53236	11.1264	0.92675	-1.89694	0.0586114	-4.89142	0.195168	-1.09491	-5.69986	-0.299427	-0.707396	6.66086	5	10	6	10
CCGGGCTGCTCCATAC-1	36	86	-2.77471	-1.4898	9.24849	-0.776927	2.72333	4.72658	-0.279842	-1.75753	3.68214	1.36015	-1.23383	-5.20891	2	4	2	2
CCGGGTTCGAGGTTAC-1	38	32	-4.07185	-1.04417	7.14013	-0.671087	1.8356	3.29918	-0.189437	-2.27003	2.1508	-1.12062	-0.364272	-1.2113	2	4	8	7
CCGGTAATGGCTAGTC-1	38	114	-4.16496	-8.08694	-5.46534	0.18926	-1.41319	-0.317115	-1.4621	1.03262	1.82777	1.08842	-1.42414	-1.88481	4	2	7	6
CCGGTTTGTAATTGTG-1	56	42	3.88886	11.6157	0.182815	-2.43366	0.0941534	-2.9325	0.618691	-1.433	-4.70852	-0.693074	-1.13531	6.38886	5	10	6	10
CCGTAAGTTGGTCCCA-1	33	77	-4.21321	-1.28615	7.46315	0.690217	0.302905	0.214055	0.793676	-1.01082	0.791042	-1.68552	1.16345	0.391597	2	3	8	1
CCGTACCCAAGCGCCA-1	12	34	1.61667	-0.355072	-4.62792	0.141332	-0.74997	-5.91595	1.65084	2.72173	-4.37751	-1.46547	0.539153	4.04425	6	6	10	8
CCGTAGGAAATCCCTG-1	60	96	3.30943	-3.41226	-1.85812	-0.264988	-1.33121	-0.791764	-0.950333	0.0398286	0.558408	2.32081	0.0461544	-1.31837	8	2	7	3
CCGTAGGGTTGTTTAC-1	60	104	-4.70235	-7.75845	-4.77792	1.87476	-1.47131	3.00891	-1.99282	0.388897	4.0529	0.776956	-1.60201	-5.1433	4	7	11	6
CCGTATCTCGTCGTAG-1	53	27	4.0566	11.5393	0.574108	-2.9851	0.442283	-2.86408	0.44443	-1.142	-5.59913	-0.204069	-0.796426	6.74719	5	10	6	10
CCGTATTAGCGCAGTT-1	17	111	1.74794	-0.293765	-4.58085	-0.214143	-0.805416	-6.367	1.86147	1.68305	-3.64529	-0.0502797	-0.629372	3.46473	6	6	5	4
CCGTCAACCTCTGGCG-1	68	14	4.84255	11.8333	0.808927	-2.87888	0.387721	-4.04202	0.0276509	-1.96803	-5.78204	-0.000796448	-0.89516	6.80509	5	10	6	10
CCGTGCCCATGACGGC-1	12	48	-4.51212	-8.30179	-5.02582	2.48013	-2.18686	0.277189	0.681554	2.20996	1.60191	-1.55588	-0.0446526	-2.03531	4	5	4	9
CCGTGGAACGATCCAA-1	24	106	-4.62929	-8.13194	-4.52672	1.88939	-2.1934	-0.525707	-0.123031	1.87716	2.7452	-1.01671	-0.46551	-3.12132	4	5	11	11
CCGTGTTAAATTCCAT-1	48	36	3.98335	11.3345	0.972633	-2.73156	0.547962	-1.71475	0.602166	-1.68912	-4.52326	-0.395848	-0.399759	5.88786	5	9	6	10
CCGTTACGTTAGAACA-1	20	88	8.58399	-3.03568	4.35001	1.75611	-0.0839635	-0.138029	0.974594	0.452462	1.49111	-0.803343	1.86858	-1.05959	8	3	4	11
CCGTTCCGAATCTCGG-1	40	22	-4.07832	-1.06032	7.97985	-0.959241	0.946518	1.86568	-0.824055	-1.4093	0.774994	1.15452	-0.324061	-0.410853	2	4	8	5
CCTAAACAGGGTCCGT-1	0	56	2.81911	-3.49009	-2.05903	1.16514	-1.41754	-0.619364	0.318228	1.36851	0.897492	0.35579	0.569487	-0.175594	1	1	10	5
CCTAAAGGCTGACGCT-1	14	82	9.64959	-2.54414	4.17492	2.22129	0.183055	5.25069	-1.23699	-0.341018	5.15886	0.838074	-0.508704	-6.17262	8	7	7	11
CCTAAATTAACGGTTC-1	42	68	-5.45456	4.98388	2.22349	-1.52729	0.168081	2.04103	0.851066	0.156706	-0.939852	-1.06397	1.3052	1.36668	7	12	3	7
CCTAAATTGTATCCTA-1	52	114	-3.8394	-6.57275	-5.66186	1.37732	-1.65833	-1.80199	-0.439198	1.54677	0.648374	1.24865	-1.17008	-0.937413	4	14	5	6
CCTAACCCAAACAAGT-1	49	89	-1.96141	-1.78936	7.89963	0.0324304	0.598983	3.15907	-1.85123	-1.14301	3.23773	1.6304	-0.609499	-5.06345	8	4	2	3
CCTAACTAAGGCTCTA-1	21	93	2.50967	-1.26228	-2.91244	0.693959	-1.56111	-3.45296	1.2301	1.44206	0.415204	-1.03198	1.7036	0.250073	1	14	4	11
CCTACAAGTCCGGAAT-1	9	105	1.49752	-0.229761	-4.45806	-0.342994	-0.886086	-3.2946	2.01892	1.0399	-3.39127	0.960839	-0.734967	2.71413	10	2	5	4
CCTACATTCACAGACG-1	51	33	4.00195	11.6352	0.268038	-3.03129	0.435917	-3.16958	0.671915	-1.23404	-5.40322	-0.565356	-0.590178	6.59584	5	10	6	10
CCTACGCGACCTTACA-1	3	93	2.13758	-2.08666	-4.49943	1.02866	-1.20241	-3.42189	1.28637	2.02855	-1.91478	-0.985996	0.55749	1.94639	1	1	5	4
CCTACGGCTCAGTCGA-1	16	32	-2.80646	-7.57099	-4.68512	2.17732	-0.852638	-0.42338	0.942287	1.49164	1.71441	-1.51007	0.594584	-1.86307	1	1	4	9
CCTACTGCTTACACTT-1	27	49	-4.1656	-0.968172	7.36079	-1.18831	3.49827	5.51946	-0.865316	-2.25438	3.87965	-0.269118	-0.0347329	-4.12579	2	11	8	11
CCTAGGCGTAGCGATC-1	36	88	-3.76341	-1.22999	9.11762	-1.16066	3.96879	5.99077	-0.949823	-2.21197	4.43668	1.50953	-1.56452	-5.88707	2	11	2	2
CCTAGGTAAAGGTAGC-1	51	11	3.34073	10.7225	1.62684	-1.46646	0.103998	-1.02379	0.00930336	-2.16756	-2.71394	0.471234	-0.0131842	4.58671	5	2	1	4
CCTAGTTAGTCGCATG-1	12	72	1.69452	-1.40318	-4.59045	1.73353	-0.592629	-2.77613	1.46506	1.87274	-0.426352	-1.85225	1.57517	1.01284	1	1	4	1
CCTATAATGAGTGCCC-1	55	81	-3.43136	-0.851405	8.7058	-1.84501	0.495874	3.12506	-1.54993	-1.53181	1.55143	2.35487	-0.814268	-2.61538	2	12	2	2
CCTATACCGTCCTGTC-1	55	45	3.68787	11.2722	0.805516	-1.91985	0.245891	-1.20122	0.594543	-1.02442	-4.68077	-0.140122	-0.629383	6.35907	5	12	6	10
CCTATATCGTGTCACG-1	60	10	4.79867	11.7826	0.887409	-3.18683	0.514262	-3.58257	-0.000804304	-2.61255	-5.50481	0.18318	-1.35548	6.52673	5	10	6	10
CCTATATTTGTCCTGG-1	62	52	-4.61685	6.18123	1.21947	-1.78774	1.14793	1.02305	0.169146	-2.41544	-2.41686	-0.931608	-0.185428	2.89641	7	9	6	10
CCTATCTATATCGGAA-1	19	77	8.66072	-2.74812	4.02618	1.44926	-0.522248	-0.106792	1.2247	0.450086	1.44868	-0.295983	1.29053	-2.72731	8	14	4	11
CCTATGAAGTGGTGCC-1	37	111	-3.7445	-7.63059	-5.56452	2.0969	-0.679252	4.25466	-2.17554	0.528491	3.9899	0.986785	-1.06018	-5.93749	4	7	11	3
CCTATGGCTCCTAGTG-1	62	24	3.99936	11.5883	0.428456	-2.65934	0.296289	-4.84549	0.0983817	-1.5101	-5.43198	0.20962	-1.14443	6.51357	5	10	6	10
CCTATGGGTTACCGTC-1	29	69	-3.15537	-1.57937	7.3009	1.64083	-0.179424	-1.13925	1.40536	0.835581	0.0862238	-1.38388	1.79646	0.725784	2	1	8	11
CCTATGGTCAAAGCTG-1	68	68	-2.77022	-1.19601	8.27638	-1.06426	-0.00547267	0.700486	-0.600032	-1.08091	-0.00377642	1.5479	-0.939611	-0.119552	2	2	2	6
CCTATGTCCACTCCAC-1	62	92	8.67485	-2.95827	4.51679	1.62386	0.154681	4.09463	-1.85593	-0.664123	3.75153	1.03053	-0.650584	-5.14299	8	7	7	3
CCTCACCAATCTTGAC-1	17	35	2.11868	-1.07621	-3.41675	1.90976	-0.967292	-1.28	0.587774	1.46528	2.12547	-1.18095	0.0925364	-2.02965	1	1	4	9
CCTCACCTGAGGGAGC-1	28	102	9.63939	-2.63354	3.98467	1.39462	-0.0400215	1.6178	0.0336245	0.261305	2.92149	0.576886	0.207434	-4.83304	8	3	11	11
CCTCACCTTAGCATCG-1	27	97	9.79688	-2.5481	4.47785	1.84393	0.233317	4.36222	-0.571684	-0.22557	4.44748	0.816815	-0.0218079	-5.71854	8	7	11	11
CCTCATGCAGCTACGA-1	10	30	0.730914	7.99295	-5.80819	-0.141446	-0.91929	-6.35411	1.88355	2.59415	-4.8638	-1.75256	-0.529591	4.68641	6	6	10	8
CCTCCCGACAATCCCT-1	9	63	1.35294	-2.0303	-3.10065	1.74093	-1.14875	-2.63739	1.44706	2.06311	-0.676311	-1.8946	1.8538	1.19398	1	1	4	1
CCTCCGACAATTCAAG-1	33	33	-1.84287	-1.67788	7.70872	2.16814	0.535935	5.61381	-1.22968	-1.34638	4.82344	1.08445	-0.12367	-6.03793	2	7	8	11
CCTCCTAGCTAGAGTC-1	67	13	3.54337	10.8689	1.57934	-2.72666	0.452125	-2.01461	-0.0419763	-2.24114	-4.50237	0.229162	-1.15421	6.26646	5	9	6	10
CCTCCTGTTGTGTCGT-1	62	96	2.28973	-2.66171	-3.98459	-0.41566	-1.03857	-0.90636	-0.951858	0.432377	0.678584	2.11289	-0.795029	-0.710254	1	2	7	3
CCTCGAAGTGGACGGG-1	15	71	1.47656	-2.39824	-2.68437	1.50649	-0.908398	-2.75621	1.31182	1.64889	0.226088	-0.92669	1.41688	-1.28155	8	1	4	11
CCTCGACCCACTGCCT-1	3	73	-4.46078	-7.97768	-5.24215	0.029344	-1.7785	-1.24852	-0.525974	1.38253	0.243795	1.20839	-0.805394	0.069897	4	2	9	3
CCTCGCCAGCAAATTA-1	18	74	-2.83978	-0.764651	8.37027	1.178	0.323068	2.23752	0.635456	-0.364375	2.70957	-0.163719	1.07525	-3.49285	2	3	4	11
CCTCGCGCGATATAGG-1	21	95	2.87008	-3.16893	-3.0703	1.77548	0.0252369	4.12368	-0.226752	-0.208526	3.94299	0.532904	0.289477	-4.93078	1	7	7	11
CCTCGCGCTGTGCGAT-1	57	59	-4.68769	5.91661	1.08405	-0.921329	-0.27721	-0.169395	0.514295	0.995362	-3.93876	0.0864092	-0.223443	0.630914	7	2	3	7
CCTCGGACCGGGATAG-1	41	85	-2.49435	-1.49281	8.63555	0.171909	0.0889532	0.0182389	-0.141199	-0.907657	1.6862	0.884461	0.367933	-2.23475	2	2	2	2
CCTCGGATGCTACCTG-1	32	10	1.07457	-1.63632	-3.76346	1.75584	-0.510105	-1.69712	0.345064	0.826545	-1.14602	-0.244444	1.96046	-0.484802	8	1	3	5
CCTCGGTTTCCTTGCC-1	70	38	3.31678	10.9033	1.16035	-1.72134	-0.130123	-2.5149	0.315014	-0.88771	-4.59627	0.181295	-0.634584	5.00605	5	2	6	10
CCTCTAATCTGCCAAG-1	23	73	-4.38903	-1.15255	8.14439	0.331261	-0.308931	0.462693	-0.0397037	-1.76547	2.70509	-0.421494	0.680482	-2.0725	2	2	8	11
CCTCTACAAGGATTGG-1	67	27	3.99807	11.1822	1.37332	-0.0456008	1.88519	4.51991	-0.0431352	-3.02511	-2.71576	-1.45228	0.156376	2.60514	5	4	6	10
CCTCTATCGATTAGCA-1	52	26	3.74717	11.366	0.630696	-2.34951	0.161397	-3.75934	0.236621	-1.16769	-5.14962	-0.0362909	-0.965833	6.24532	5	10	6	10
CCTCTCTCCCATCTAG-1	34	36	-3.4996	-1.43638	8.59762	-0.148032	0.644897	1.05802	0.160701	-0.763234	0.859509	-0.49247	0.293938	-0.805736	2	2	8	11
CCTCTGGCCTAGACGG-1	15	75	9.49095	-2.21355	4.24578	1.66375	0.160353	3.5701	-0.167681	-0.349335	3.99539	0.574145	0.41746	-5.19535	8	7	7	11
CCTCTGTACTATTCTA-1	53	61	-4.92842	5.92344	2.07303	-0.0316502	-0.0770599	0.187862	0.437563	1.04057	-3.22854	-0.682086	0.451371	2.92189	7	2	3	7
CCTGAACGATATATTC-1	37	85	-3.5981	-2.37969	8.37649	-0.944921	2.65836	4.92086	-0.423957	-1.73043	3.92467	1.51217	-1.33434	-5.30207	2	4	2	2
CCTGAATATTTACATA-1	23	71	-3.41097	-2.03008	7.18494	0.587537	-1.89647	-2.79617	0.542655	0.2269	1.01703	-0.0850914	0.643694	0.196466	2	14	8	11
CCTGACCACCGATGGT-1	45	61	-4.87528	6.08017	1.94558	-1.7462	0.2581	1.83719	0.420317	0.929427	-4.4366	0.215092	0.0513471	2.77361	7	12	1	7
CCTGACGCAACCTTTA-1	3	87	-4.46487	-8.12249	-5.12627	1.39412	-2.24294	0.455011	-1.03743	1.41614	1.98248	1.02686	-1.00594	-2.18901	4	5	9	7
CCTGCGATAGAACTGT-1	8	20	2.12364	-2.94276	-2.90231	0.461804	-0.83654	-1.88154	1.46511	1.65094	-2.10749	-0.424335	1.12735	1.84795	1	1	10	1
CCTGCGTTCTACGCTT-1	32	14	1.93849	-3.15696	-2.79121	0.702688	-0.00365983	2.65493	-1.07824	-1.06903	2.42172	0.0772325	0.399163	-2.75994	8	7	7	11
CCTGCTATTTGAGAAG-1	26	50	-3.47753	-2.36935	8.2684	-1.22707	3.41767	5.85502	-0.839421	-2.19462	4.15943	0.474818	-0.922579	-4.96612	2	11	8	11
CCTGGAAACGTTCTGC-1	39	113	-5.51048	-8.04771	-5.24957	2.36281	-2.57705	2.34896	-1.99899	1.04214	4.40316	0.385791	-2.0789	-5.14878	4	5	11	6
CCTGGCTAGACCCGCC-1	29	43	-3.85003	-1.67046	9.13187	-0.89827	3.14279	5.17475	-0.463988	-1.98544	3.87266	0.201742	-0.307152	-4.23193	2	11	8	11
CCTGGTCGAATGTGGG-1	59	69	-3.39447	-0.844413	7.45355	-2.66087	2.95249	4.15915	-1.74528	-2.82628	3.22345	0.444854	-2.21989	-4.10728	2	8	2	6
CCTGTAAGACATGATA-1	37	41	-5.84118	3.99508	2.966	-3.20382	3.53938	4.52952	-1.41068	-3.39559	3.90573	-0.242083	-2.15111	-4.58153	7	8	8	9
CCTGTACTCACGCCCA-1	40	24	-2.9763	-1.95905	7.45133	-0.56924	0.616492	1.39886	-0.463169	-1.08306	0.638026	0.696933	0.142722	0.0496333	2	3	8	5
CCTGTCACCCGGGCTC-1	29	67	-2.83949	-0.677358	7.91375	-2.25341	2.26774	3.28033	-0.693214	-2.57778	2.46343	-0.0791659	-1.16948	-2.49832	2	8	8	9
CCTGTCGCCCGTAAAT-1	36	62	-5.26598	5.2855	3.20922	-1.65276	1.22366	1.78117	0.323945	-1.8203	0.621274	-1.36635	-0.16907	0.0350514	7	8	8	7
CCTGTCGTGTATGAAG-1	70	8	3.47784	11.3363	0.234884	-0.964154	-0.0704772	-7.10353	0.656527	-1.02758	-6.20252	-0.435862	-0.33593	6.61101	5	6	6	10
CCTGTGCGGATTGTAA-1	3	99	1.4246	6.73489	-5.5678	0.0866112	-0.606903	-4.46922	1.77676	2.46243	-4.38355	-1.34493	0.145773	4.18511	6	6	5	4
CCTGTTTGAAGACACG-1	58	94	8.70377	-2.64842	4.57401	-0.0462245	-1.26319	-1.19953	-0.241318	0.237243	-0.334606	2.07608	0.175339	-0.726409	8	2	7	3
CCTTCAGTTAAAGTGA-1	61	47	-3.89789	6.90353	1.28155	-1.68218	1.38436	1.79733	-0.0190311	-2.63796	-2.22018	-0.622268	0.0408365	2.75306	7	8	6	10
CCTTCCGCAACGCTGC-1	71	15	3.45745	11.0921	0.928793	-2.58148	0.384478	-4.83207	0.115688	-1.01176	-5.63307	-0.396204	-0.608077	6.32565	5	10	6	10
CCTTCGTATAGAATCC-1	69	61	-5.94162	3.92568	2.82429	-2.44913	2.52351	3.77069	-1.45703	-2.23298	2.23665	1.16026	-1.28609	-2.34167	7	8	2	6
CCTTCTCAGCGTTCCT-1	43	15	-5.44812	4.70718	2.18795	-0.758956	-0.0337574	-0.664114	-0.153083	-0.501773	-0.325016	0.595231	-0.014293	2.44085	7	2	3	7
CCTTCTTGATCCAGTG-1	19	73	-2.47025	-1.98322	7.98614	1.01893	0.359819	0.703147	1.13192	0.411766	1.25123	-0.165808	1.70757	-1.72074	2	3	4	11
CCTTGACCACTTTATT-1	55	109	-3.19277	-7.46061	-5.21625	1.55324	-1.89811	2.00429	-1.81999	0.740463	3.38776	1.2593	-1.1248	-4.316	4	5	11	6
CCTTTAAGGGAGCACT-1	58	50	3.44532	10.7852	1.62624	-2.42091	1.69341	1.79972	0.0444035	-2.95751	-2.71374	-0.814878	-0.157033	2.99669	5	9	6	10
CCTTTCAATGAAGAAA-1	25	95	3.40186	-1.929	-2.65564	1.08612	0.723944	4.22283	-0.474548	-0.478572	4.41136	1.10998	-0.0625041	-4.99478	8	7	4	11
CCTTTGAATTATGGCT-1	58	6	4.01797	11.7281	0.0299875	-2.45475	0.309285	-4.6418	0.514506	-1.12215	-6.08508	-0.0508737	-0.788135	6.85722	5	10	6	10
CGAAACATAGATGGCA-1	11	77	2.55634	-3.3125	-2.48037	1.55522	-0.0353237	1.27372	0.761981	0.907187	2.64839	-0.644363	0.884742	-2.91185	1	3	4	11
CGAAACGCAATTCATG-1	41	33	-5.35487	5.17312	2.48273	-0.435249	0.886856	1.20419	0.342465	-0.856145	-0.0724123	0.0705382	0.396567	-0.23708	7	3	8	7
CGAACAGTATGGGCGT-1	50	96	8.87308	-2.44943	4.43069	1.41389	0.277187	4.14943	-1.77693	-0.830759	3.92576	1.2472	-0.818142	-5.88434	8	7	7	2
CGAACCCGCATGCGTC-1	49	49	3.68605	10.9301	1.59615	-2.65586	1.69516	1.51226	0.0168958	-3.06678	-2.7963	-0.513442	-0.0753424	2.70196	5	9	6	10
CGAACGCCCAGTGCCG-1	14	70	3.37853	-3.42975	-1.43056	1.77535	0.0437513	4.07373	-0.530724	-0.241081	4.521	0.144772	0.0955241	-4.96888	8	7	4	11
CGAACGGCCGGACAAC-1	47	15	-4.17312	6.41581	0.812093	-1.15084	-0.63687	-2.96897	0.600808	0.940531	-4.60006	1.11406	-0.387417	2.47872	7	2	3	7
CGAAGACTGCCCGGGA-1	0	48	2.99235	-2.99243	-2.71412	1.27534	-0.837634	-0.842062	0.784762	1.35446	-0.0171695	-0.756582	1.21177	1.00691	1	1	9	1
CGAAGCCACAGCATGG-1	72	8	3.77592	11.1952	1.10151	-2.65464	0.300809	-3.97859	0.146385	-1.25176	-5.67777	-0.620905	-0.261731	6.09794	5	10	6	10
CGAAGCTATAAATTCA-1	19	105	-4.11678	-6.65734	-5.26952	-0.267624	-1.84054	-1.54671	-0.869409	0.952525	0.310992	1.92467	-0.621256	-0.722445	4	2	11	3
CGAAGGGTTTCAGATT-1	66	14	4.56871	11.8714	0.457395	-3.41075	0.589429	-3.01374	0.0666545	-2.01429	-5.65733	0.101667	-1.09876	6.74894	5	10	6	10
CGAAGTTGCTCTGTGT-1	33	35	-3.77669	-1.84478	8.22306	-0.255047	1.4763	2.818	-0.0568892	-1.02718	1.24043	0.517447	0.669699	-0.839276	2	4	8	11
CGAATCTGCTCGACGC-1	62	22	5.14575	12.0422	0.637923	-4.06097	0.928756	-2.02874	0.0347101	-2.50729	-5.42746	-0.108945	-1.34896	6.67404	5	9	6	10
CGAATGAAGTCATTGC-1	62	20	-3.824	7.016	1.37736	-1.71448	-0.212581	-3.18791	0.539533	-0.511945	-4.58284	0.320686	-0.264179	4.03274	7	2	6	10
CGAATGACGCATAATG-1	63	57	-4.55567	5.86047	0.718683	1.02324	-1.13327	-2.29253	0.57738	1.7168	-4.32908	-0.934657	0.782693	2.19196	7	1	3	7
CGAATTACATGGTGTT-1	2	94	2.61266	-1.38842	-3.63547	0.0241532	-0.722504	-5.23359	1.36768	1.72145	-3.75466	0.168929	0.00405839	3.86207	1	6	5	4
CGACAATTTGATCTAA-1	43	95	8.72435	-2.97634	4.28354	0.990667	0.0985882	3.62769	-1.71856	-0.816075	3.46274	1.3602	-0.762382	-4.92649	8	7	7	2
CGACACGCTCCGACAG-1	46	94	10.1389	-2.78795	4.28753	2.29231	0.390115	5.7789	-1.62488	-1.05385	5.33141	1.09347	-0.469799	-6.58396	8	7	7	2
CGACAGTTCGCGTTAT-1	36	42	-3.55549	-0.550925	6.90698	-0.161433	1.13136	1.8944	0.281039	-1.1787	0.823983	-1.1092	-0.351674	-0.642611	2	3	8	9
CGACATGCGATCTTCT-1	8	64	-5.13859	-7.72498	-5.3526	2.74017	-2.50741	1.10831	-0.267996	1.78841	3.49914	-1.02079	-0.356438	-3.16499	4	5	4	9
CGACCCTTAACGCCGG-1	48	12	-5.12729	5.5187	3.24967	-1.76766	0.917354	1.40929	-0.105396	-2.24422	-1.77923	0.847135	-0.796066	1.08376	7	2	3	6
CGACGCATCCGTACCT-1	50	10	-3.67004	7.05542	1.13608	-1.93202	-0.162912	-4.76728	0.45324	0.595529	-5.92153	0.334325	-0.276112	5.3902	7	10	1	4
CGACTCAGGATGTTAT-1	23	89	10.0369	-2.72843	4.20854	2.21171	0.350022	5.29781	-1.23984	-0.794634	5.33827	0.978178	-0.227689	-6.41969	8	7	7	11
CGACTTTGTATAGCCT-1	33	109	-4.24035	-7.09152	-5.64816	1.03113	-2.22086	1.19101	-1.51727	0.638112	2.49813	0.864128	-0.734634	-3.31421	4	5	11	3
CGAGACCCTAGAGTGT-1	43	61	1.37458	-1.68713	-4.33062	-0.823093	-0.799381	-0.224731	0.432195	0.817493	-3.4779	0.651859	-0.575138	-0.000311969	3	2	1	7
CGAGAGATGTGAACCT-1	29	73	-3.3913	-2.15968	8.21603	0.588391	0.662423	0.987758	0.755501	-0.895154	1.89868	-0.742712	1.1732	-1.17177	2	3	8	11
CGAGAGCTTTCACTAC-1	64	88	9.54596	-2.84329	4.04008	2.1442	0.384394	5.40525	-1.75275	-1.07267	4.49842	1.14486	-0.54359	-6.24772	8	7	7	3
CGAGAGGGTAGCCGCG-1	56	104	-4.44289	-7.86055	-4.88025	2.06791	-0.659766	4.19053	-2.00975	0.431097	4.57076	0.483451	-2.04882	-5.52409	4	7	11	6
CGAGATGTTGCCTATA-1	2	32	2.07797	-1.55988	-3.256	1.38748	-0.731093	-2.65769	1.82431	2.00978	-2.12842	-1.48618	0.997494	2.77162	1	1	10	1
CGAGATTTCGCTCGGG-1	42	116	-3.46777	-8.02816	-4.7007	1.60461	-1.12541	0.476571	-0.832231	1.36823	2.13204	0.377189	-0.687158	-2.57638	4	3	11	6
CGAGCACTTCAAGTTT-1	23	25	1.88537	-3.23122	-3.31637	2.07509	-0.349067	4.21425	-0.938804	0.218466	4.80026	-0.140221	-0.382184	-4.85068	1	7	4	11
CGAGCGTTGATCAGCC-1	12	46	-4.88495	-8.18883	-4.94389	2.56719	-2.30067	0.147986	0.431035	2.16836	2.23964	-1.46506	-0.362781	-2.33998	4	5	4	9
CGAGCTGGGCTTTAGG-1	17	67	1.89749	-1.73205	-3.14806	1.47363	-0.119614	0.0206691	1.56024	1.23008	-0.249001	-0.762344	1.69813	-0.660415	1	3	4	11
CGAGGCCAGGCATTGG-1	14	22	0.80044	7.52286	-5.00212	-0.403868	-0.284636	-6.53164	1.64385	2.35655	-4.75286	-1.37903	0.0986711	4.70593	6	6	10	8
CGAGGCTAAATATGGC-1	29	71	-3.77332	-1.56247	9.19531	-1.12759	3.73987	5.70208	-0.69616	-2.29814	4.04252	0.251867	-0.469247	-4.512	2	11	8	11
CGAGGGACTGCGGTCG-1	38	78	-2.87073	-1.63487	8.7925	-0.516267	1.80937	3.79947	-0.675764	-2.21107	3.55713	-0.0326094	-0.296954	-3.95102	2	4	2	11
CGAGGGTATCCAGGTG-1	64	60	-4.28877	6.25994	0.737932	-0.332531	-0.333531	-1.74651	0.557503	1.22935	-4.38839	0.289467	-0.25822	2.58366	7	9	1	7
CGAGTACTAAAGAGGA-1	45	35	-4.4265	6.56245	2.63615	-1.54522	1.02178	1.22979	-0.0478651	-2.38676	-2.39361	-0.0272273	-0.869502	3.19694	7	8	6	10
CGAGTGAAGGTACCAG-1	55	29	4.21092	11.2258	1.51227	-2.65913	1.71269	1.53725	-0.0990442	-3.15248	-2.68738	0.153545	-0.632668	1.66693	5	9	6	10
CGAGTGCTATAGTTCG-1	10	38	0.686327	7.52217	-5.59254	-0.447333	-0.360255	-7.00172	1.69225	2.64429	-4.99238	-1.69269	-0.659518	4.73697	6	6	10	8
CGAGTTCTGTCCCACC-1	27	85	-2.7496	-1.52595	8.69993	0.407864	0.833575	1.75559	0.464106	-1.05202	2.72366	-0.33875	1.07142	-2.78441	2	3	8	2
CGAGTTTATCGGACTG-1	37	93	7.80882	-2.58505	4.47209	-0.00991371	-0.466095	0.0705827	-0.503057	-0.602383	1.56344	1.76407	0.401786	-0.254216	8	2	2	2
CGATAATACTCAGGTT-1	43	117	-4.64222	-7.19836	-4.93539	0.623669	-2.22787	0.665247	-1.30754	1.18624	1.46954	1.71853	-1.10458	-2.71106	4	5	11	6
CGATACCTCGCGGACA-1	40	48	-4.18007	6.43105	0.825993	-0.185121	-0.24686	-1.64849	0.7496	1.03919	-4.28053	-0.598216	0.106706	3.12262	7	9	1	7
CGATAGCGATACAGTG-1	66	10	4.14747	11.4225	1.0521	-2.93464	0.414834	-3.97864	-0.0104932	-2.003	-5.7379	0.315273	-1.03251	6.49679	5	10	6	10
CGATAGTCGTACTGCA-1	66	88	1.32409	-2.26432	-3.28047	0.523982	1.31588	3.95897	-1.8854	-1.179	3.57415	1.92383	-0.646313	-4.92598	8	4	7	3
CGATCCGACCCAGTGC-1	38	50	-4.84403	5.67483	1.24845	0.877477	-0.376503	-1.31485	0.529787	1.40907	-3.94333	-1.4027	0.377058	1.69504	7	1	1	7
CGATCCTCGCAACATA-1	66	40	4.71194	11.7603	0.842251	-3.40815	0.852709	-1.49421	0.127883	-2.62608	-4.38677	-0.186295	-1.15608	6.5235	5	9	6	10
CGATCTGTTGGAGGAC-1	46	24	-3.86369	6.58546	0.468988	-0.714818	0.1312	-6.22226	0.472682	1.58276	-5.00981	-0.78571	1.00005	2.34595	3	6	1	7
CGATGGACCCTACGCC-1	22	96	1.28867	-1.74876	-3.35309	1.06598	-1.145	-3.08142	1.25083	1.57602	0.306457	-0.591791	1.80321	-0.836595	1	14	4	11
CGATGTTGTTATCTAC-1	58	12	3.75887	11.4336	0.424909	-2.68375	0.382084	-4.49928	0.211816	-1.10296	-5.92753	0.216473	-0.683829	6.46713	5	10	6	10
CGATTAAATATCTCCT-1	56	62	-5.21106	5.42193	2.26439	-0.602349	-1.27728	-3.1293	0.561847	0.887835	-3.80367	1.34039	-0.175611	1.04505	7	2	3	6
CGATTCGCCTGGCTGC-1	57	73	-3.2411	-1.60814	9.43917	-1.60204	2.38486	4.41179	-1.92453	-2.06321	3.30929	1.31299	-1.75436	-4.69344	2	12	2	6
CGCAAACACGAGTTAC-1	27	37	-4.15622	-0.753899	7.78287	-0.335907	0.693358	1.9558	-0.229087	-1.07249	0.789705	0.485284	0.949559	-0.356426	2	4	8	5
CGCAATTACTTTCGGT-1	23	33	1.4169	-1.49362	-4.01661	1.90593	-0.911488	-2.15821	1.12992	1.23265	0.0823371	-1.42611	0.939548	0.149713	1	1	4	1
CGCAATTAGGGTAATA-1	28	44	-2.56353	-1.36015	7.51321	1.21394	0.208333	-0.0383079	0.51621	0.198512	0.193481	-0.531667	0.92569	0.683932	2	3	8	11
CGCAATTCTACAATAA-1	26	28	2.70826	-3.20628	-2.58857	1.90762	0.254197	4.51331	-0.704081	-0.638744	3.69469	0.711469	0.448929	-5.02417	8	7	8	11
CGCACATGTCCACTAC-1	39	87	-3.5425	-1.50405	7.99876	-0.232733	0.817271	2.08693	-0.502037	-1.27371	2.63532	1.31882	0.0948259	-3.03635	2	3	2	2
CGCACGTCTGTTTATG-1	68	32	5.45271	12.453	-0.0132461	-4.05814	0.933398	-2.22414	0.209588	-2.74313	-5.67105	-0.592516	-1.02357	6.7404	5	9	6	10
CGCACGTGCGCTATCA-1	39	99	9.01104	-3.06582	5.1276	0.110954	-1.17414	-0.200198	-1.31364	-0.0998135	1.49302	2.16153	-0.000510941	-2.76077	8	2	11	3
CGCAGAAACATTTGCG-1	8	58	-3.55742	-7.68754	-4.95145	2.33245	-1.67669	-0.707028	0.464462	1.91975	1.82587	-1.49155	0.212137	-1.20558	4	5	4	9
CGCAGATCTTCACCCG-1	25	113	-3.9924	-7.90871	-4.89932	1.28393	-2.07049	-1.69959	-0.269069	1.58089	0.280395	0.544507	-0.348535	-0.72	4	14	11	9
CGCAGGCGATCCAAAC-1	52	102	-3.96663	-7.55931	-4.02773	0.975072	-1.77527	1.75187	-1.89962	0.211543	3.20904	1.32906	-0.555431	-5.36137	4	5	11	2
CGCATCATGGCTTCAG-1	9	85	1.62957	-1.09972	-4.53078	1.73074	-0.487733	-2.93476	1.37257	1.84425	-0.756449	-0.983299	1.9477	0.821508	1	1	9	1
CGCATGCCGAATGCGT-1	67	89	2.00517	-3.2343	-3.02444	0.368431	-1.04973	1.01664	-1.45622	-0.0470002	2.45998	1.79837	0.0306048	-2.93372	8	2	7	3
CGCATGGTGCGATGCT-1	40	66	-4.86862	5.94183	3.10977	-1.96422	0.510212	2.80119	0.506881	-0.791402	-1.05879	-0.570448	0.317226	2.45992	7	12	3	7
CGCATTAGCTAATAGG-1	27	57	-3.48677	-1.39405	8.14432	0.6104	0.562149	0.4198	0.798879	0.00583641	0.363903	-0.57023	1.31921	-0.40394	2	3	8	1
CGCCAAGAAGCCGAGT-1	39	17	-4.38083	-0.936309	7.42469	0.983883	-0.0455365	-1.37308	0.58158	0.513239	-3.25329	-0.565948	0.679311	2.47246	2	1	3	5
CGCCACAGGTCGCGAT-1	49	9	1.45158	7.75939	-4.38887	-2.36881	0.328313	-5.4793	0.433465	0.900599	-6.31803	0.394893	-0.0577225	3.94955	3	10	1	4
CGCCACCCGCATTAAC-1	6	18	1.87801	-2.84217	-3.20906	1.70956	-1.11485	-1.42055	1.49481	1.85588	-2.09693	-1.67887	1.35639	1.10942	1	1	10	1
CGCCATCCGATTATGA-1	24	80	-3.7277	-1.847	8.8523	-0.750075	2.69554	4.87686	-0.326549	-1.73881	4.01066	0.792488	-0.414618	-4.56645	2	4	8	2
CGCCCAGCACGCCTAG-1	59	51	-3.72839	6.95391	1.00657	0.0578095	-1.16927	-4.69962	0.640397	-1.41919	-4.40294	-0.864331	-0.571065	5.51248	7	6	6	10
CGCCCAGCGTTTCACG-1	65	89	2.966	-2.77763	-3.1224	0.587465	-0.029629	2.70466	-1.71775	-0.616746	3.2827	1.30511	-0.602137	-3.3302	8	7	7	3
CGCCCGCTTCCGTACA-1	18	80	9.55664	-2.40499	4.38262	2.14652	0.236145	5.10998	-0.604241	-0.411961	4.58903	0.766001	-0.0126998	-5.70987	8	7	7	11
CGCCCTAATTGTTCAA-1	67	11	5.49456	12.3835	0.187033	-4.07032	1.02913	-1.85121	0.0213171	-2.97811	-5.35903	-0.399029	-1.35338	6.76579	5	9	6	10
CGCCCTTGAAGGCTGA-1	24	20	1.56791	-1.41232	-4.26129	1.15904	0.0533826	0.475262	0.991138	1.16987	0.375685	-1.16849	0.574213	-0.292037	1	12	4	1
CGCCGCCCATGCCTGT-1	39	83	-3.81871	-1.07102	8.8907	-0.675058	1.81612	3.69736	0.089082	-1.57793	2.80915	0.0256336	0.201372	-2.66054	2	4	2	2
CGCCGTTCAGCATAGT-1	58	104	-3.24019	-7.86951	-4.67724	1.07067	-1.74748	1.23774	-1.5416	0.698225	2.63226	1.15292	-0.976593	-3.86897	4	5	11	3
CGCCTCCCTCCTCTAT-1	43	73	-5.36726	3.88548	3.33738	-1.5802	0.274505	1.89405	0.53006	-1.08513	-0.530484	-0.206268	0.472038	0.973844	7	12	3	7
CGCCTGGCCTACGTAA-1	41	27	-5.8082	4.32329	2.60585	-2.056	2.74134	4.01871	-0.972155	-2.79833	2.71837	-0.215462	-1.84564	-3.47494	2	8	8	9
CGCCTTTAGCATGCTC-1	45	117	-5.24244	-7.32387	-4.89297	1.22162	-2.47903	1.20197	-1.48929	1.36046	2.24817	0.468015	-1.80412	-3.33816	4	5	11	6
CGCGAAGTGGCATACT-1	64	96	1.66485	-2.45983	-3.89478	-0.749857	-0.48581	0.709873	-1.71586	-0.170577	2.04772	1.2296	-1.02156	-2.17056	1	2	7	3
CGCGACCGCGACAGAT-1	59	81	-3.56826	-1.11471	8.72283	-1.21272	3.63188	5.59741	-1.93655	-2.34936	4.17397	1.46077	-1.82901	-5.89525	2	11	2	2
CGCGAGAGGGACTTGT-1	16	108	-4.37064	-8.49736	-5.12445	1.69157	-2.48495	0.150586	-0.87681	1.5886	1.5273	0.577585	-1.08929	-2.47277	4	5	11	6
CGCGAGTCTGCCGGGT-1	52	20	4.38326	11.6158	0.851528	-2.89781	0.408747	-2.74132	0.511973	-1.35607	-5.38701	0.0373564	-1.0936	6.50401	5	9	6	10
CGCGCAAATGTCCAGA-1	56	24	4.02419	11.409	0.93529	-2.91946	0.383607	-3.45102	0.256697	-1.28476	-5.26876	0.188023	-0.811881	6.50475	5	10	6	10
CGCGCAAGGAACTACA-1	5	29	2.64183	-2.99347	-2.23825	1.53895	-0.529137	-1.51964	1.55453	1.8683	-1.12514	-1.5235	1.29459	2.1175	1	1	10	1
CGCGCATGTTTGATTG-1	50	54	-3.43592	7.30605	1.35603	-1.0524	-0.394747	-4.94615	0.587313	-0.917495	-5.77048	-0.334503	-0.455948	5.87358	7	10	6	10
CGCGCCCGACTTAATA-1	21	75	-2.59332	-0.996928	8.09912	1.15811	0.269031	1.98596	0.584834	-0.69047	2.79055	-0.286606	1.22629	-2.87385	2	3	8	11
CGCGGCAGTATTACGG-1	12	16	1.99744	7.12808	-4.532	-0.799128	0.31267	-6.43884	0.66178	2.20575	-4.83173	-1.97861	1.3652	2.10342	3	6	10	8
CGCGGCTCAACTTGAA-1	43	97	9.4418	-2.86004	4.87721	1.21068	0.223375	3.95046	-1.76785	-0.84632	3.6137	1.36295	-0.699366	-5.39761	8	7	7	2
CGCGGGAATTAGGCAG-1	28	80	-2.7255	-1.00882	7.83164	0.862985	-0.141738	-1.67565	0.201934	0.0476668	-0.378723	1.63836	0.40499	0.401155	2	1	8	5
CGCGGTCACAAACCAA-1	18	106	-2.71376	-7.60266	-4.91875	0.0191635	-1.44257	-0.87979	-1.38192	0.570488	1.80785	2.03705	-0.853541	-3.23098	4	2	11	3
CGCGTCATATTAAACC-1	2	64	2.54663	-3.34541	-2.70134	0.224768	-1.21591	-5.3473	2.0887	2.4175	-3.14015	-1.79153	0.598124	3.56199	1	6	10	8
CGCGTGCTATCAACGA-1	1	27	1.64282	-2.23154	-3.79678	1.1644	-0.958912	-3.33321	1.31703	1.95406	-2.45963	-1.19925	1.19444	2.14179	1	1	10	1
CGCGTTCATGAAATAC-1	27	51	-3.21426	-1.66494	8.9968	-0.177301	1.25616	2.65603	0.355571	-0.672995	1.39911	-0.0901632	0.843747	-2.21921	2	4	8	11
CGCTACCGCCCTATGA-1	2	42	1.96779	-1.65635	-3.93814	1.43828	-0.746028	-1.84158	1.07925	1.6519	-0.66923	-0.979701	1.21432	1.14507	1	1	4	1
CGCTACGGGACATTTA-1	38	48	-4.35155	6.18097	0.754375	-1.68501	0.0879024	-4.62617	0.561468	1.6815	-4.71372	-1.25418	1.08687	3.49418	7	10	1	7
CGCTAGAGACCGCTGC-1	39	101	9.32946	-2.69674	4.06693	0.665964	-0.11234	2.95779	-1.54962	-0.660386	2.00082	2.14276	-0.263225	-3.17785	8	7	11	2
CGCTATACCGCCCACT-1	14	36	-4.85641	-8.07405	-5.448	2.48073	-2.09285	2.09363	-0.0669648	1.37049	3.57187	-0.935869	-0.293166	-3.5477	4	5	4	9
CGCTATTCAATGTATG-1	19	31	3.06564	-2.59268	-2.55596	1.81641	-0.480274	1.91362	-0.380775	0.698566	4.09539	-0.62014	-0.0425612	-3.48214	1	3	4	9
CGCTATTCTTAGGCTC-1	38	60	1.9463	-2.65488	-2.51357	0.849253	0.222258	-0.110124	0.512281	1.8424	-3.91017	-1.20152	1.60542	0.973887	3	3	3	1
CGCTCGACATAATGAT-1	21	45	1.3276	-2.23487	-2.85763	1.7651	-0.670618	2.16776	-0.0889984	0.827944	3.44157	-0.331662	-0.138024	-3.32453	1	3	4	11
CGCTCTCCGTAGATTA-1	33	37	-3.26883	-0.663477	7.64217	0.497322	0.508328	-0.263756	0.633477	-0.186609	-0.234428	-0.0334471	1.25001	0.497626	2	3	8	11
CGCTGAGGACGTCCAA-1	4	40	2.6488	-3.20149	-3.61974	1.65525	-0.821902	-1.78362	0.927841	1.79263	-0.289941	-1.29382	1.63262	1.59283	1	1	4	1
CGCTGGTGACTACCCT-1	48	98	2.7705	-3.16639	-1.91408	0.955343	-0.0348223	0.917374	-1.09857	-0.0544352	2.47917	1.31291	-0.0223776	-3.38627	8	3	7	3
CGCTGTGACGCCGCAC-1	25	47	-3.50659	-1.21244	9.21669	-1.24549	4.11885	6.16458	-1.28595	-2.45513	4.90251	0.934201	-1.27844	-5.82229	2	11	8	11
CGCTGTGTGGATGTTG-1	59	43	4.95764	11.7898	1.00734	-3.91636	0.977955	-1.77131	0.147879	-2.76015	-4.40167	-0.224489	-1.27595	6.3673	5	9	6	10
CGCTTAGTATTGATAC-1	66	52	-4.69808	6.29337	2.55194	-2.70475	2.76162	3.62351	-0.185291	-2.9598	-1.77624	-0.53852	-0.847496	-0.922692	7	8	6	7
CGCTTATTCCCGGTCG-1	42	30	-5.81376	4.43868	2.04818	-1.07392	1.87929	3.00367	-0.530115	-2.72471	2.38358	-0.801875	-1.22616	-2.27204	7	8	8	9
CGCTTCCACTGAAATC-1	18	42	1.86927	-0.870141	-4.25102	1.95541	-0.583624	-1.60611	1.20236	1.56006	-0.153201	-1.57994	1.6286	0.91247	1	1	4	1
CGCTTTCATACCGGTG-1	14	50	2.04599	-1.95733	-4.47727	1.53785	-0.963061	-1.49565	0.416056	1.271	1.62135	-0.669966	0.253199	-0.902118	1	1	4	9
CGCTTTCTTGCATTCG-1	31	85	-3.50695	-0.91546	7.56683	-0.938329	1.69808	3.60096	-0.443056	-1.87691	2.77538	1.00876	-0.139468	-3.11025	2	4	2	2
CGGAAAGAATCAAACG-1	58	48	3.4312	10.9323	1.25581	-1.69108	0.107436	-1.70454	0.447536	-1.49166	-4.26712	0.0235187	-1.05101	6.3065	5	9	6	10
CGGAAATTTCACATCC-1	4	82	-3.87349	-7.79339	-4.48824	2.47234	-1.9426	-0.193191	-0.558731	1.74897	2.14721	-0.556654	-0.215499	-1.31011	4	13	9	9
CGGAACGTAAACATAG-1	47	45	3.34097	10.8613	1.30253	-1.82007	0.209918	-1.53243	0.194171	-2.50581	-3.71914	-0.528394	-1.13533	5.81592	5	9	6	10
CGGAGCAATTTAATCG-1	54	60	-4.2437	6.60862	1.66356	-1.07452	-0.451929	-4.80108	0.649295	1.05865	-4.94346	0.252275	-0.0784224	4.20249	7	10	3	7
CGGAGCATGGCGATCC-1	39	67	-4.71452	5.79409	0.911698	0.924015	-0.135668	-1.74761	0.580198	1.98469	-4.03295	-0.984362	0.883899	2.6765	7	12	3	7
CGGAGCTTATAACACC-1	10	86	2.81093	-2.20414	-2.65361	1.99116	-0.394266	-1.55154	0.715962	1.35064	0.725281	-0.529208	1.88027	0.0308534	1	1	11	1
CGGAGTTTGAGAGACA-1	30	34	-2.60396	-1.41618	8.88954	-0.557068	2.09824	3.83674	-0.608453	-1.93174	2.33586	0.195343	-0.550395	-2.74837	2	4	8	11
CGGATAAGCGGACATG-1	19	17	-2.52365	-6.87038	-4.66066	1.50749	-1.08342	-2.11518	0.803053	1.57633	0.330841	0.0643875	1.12628	-0.102578	1	1	9	9
CGGATCCTCAAGGACT-1	60	80	-3.47509	-1.46934	8.99506	-0.937292	2.16741	3.96127	-1.81346	-1.98447	2.84852	1.75442	-1.36561	-4.52999	2	4	2	2
CGGATGAATGCTGTGA-1	70	22	5.0631	12.0706	0.417745	-3.57366	0.68307	-2.67853	-0.0212968	-2.5393	-5.3942	-0.404251	-1.11755	6.63726	5	9	6	10
CGGCAAACATCGTGCG-1	52	66	-5.78364	4.25335	2.86011	-2.29977	2.14443	3.32063	-1.58818	-2.09238	2.08918	0.927884	-1.85621	-3.18513	7	8	2	6
CGGCAATAAGATCGCC-1	54	108	-4.02199	-8.32015	-5.31938	1.92508	-2.0495	2.55373	-1.99601	0.919264	3.93529	0.543816	-2.03881	-5.18294	4	7	11	6
CGGCACCGTTAGCGCC-1	11	89	2.71734	-2.79692	-3.29247	1.86938	-0.443018	0.93195	-0.148793	0.747797	3.30781	-0.139182	0.784651	-3.45826	1	3	11	11
CGGCACTCAAGAAAGT-1	12	28	1.591	-0.126793	-4.67199	-0.282287	-0.267544	-6.34657	1.58295	2.28382	-4.39813	-1.66966	0.143614	4.17763	1	6	10	8
CGGCAGGGTCGGGTTG-1	32	94	9.33133	-2.22074	4.31517	1.75083	0.056762	4.34649	-1.44683	-0.708187	4.74326	0.936144	-0.348	-5.84079	8	7	7	2
CGGCCACGCACAAAGT-1	35	59	-5.60073	4.71529	2.74209	-0.990377	0.60553	0.723158	0.446543	-0.830679	-0.512656	-0.70984	-0.412417	0.440005	7	8	3	7
CGGCCAGAGCGACCAT-1	67	49	-3.84471	7.10705	2.00855	-0.502089	-0.81103	-3.51856	0.437966	-1.62463	-3.88961	-0.298363	-1.06483	6.06448	7	9	6	10
CGGCCCAACCTGTAGT-1	28	112	-4.77355	-8.30435	-4.63976	1.67797	-2.23534	-0.586905	-0.366386	1.60969	2.53952	-0.79313	-0.481932	-2.96831	4	5	11	9
CGGCCCAGGTATATCC-1	43	105	-3.14974	-8.0753	-5.18122	1.84808	-0.216698	4.22928	-1.85571	0.260282	4.24934	0.744018	-1.36675	-5.49253	8	7	7	3
CGGCGCCATCAATCCC-1	59	93	9.19508	-2.92053	5.0155	0.503119	-0.374652	-0.792524	-0.592561	0.0209918	0.299932	2.10402	0.257895	-0.369799	8	2	7	3
CGGCTCTAAAGCTGCA-1	46	110	-4.42435	-7.78643	-4.06686	1.21324	-2.15472	0.0963661	-1.5146	1.03997	3.48025	0.657804	-1.72584	-4.81223	4	5	7	6
CGGCTCTTCGTCGAAC-1	8	86	-2.92475	-7.75345	-4.99058	2.53487	-2.0694	0.631452	-0.357104	1.26735	3.90651	-0.618824	-0.319201	-4.06964	4	5	11	9
CGGCTGCAAGATTAAG-1	4	68	-4.56367	-8.36408	-4.86344	2.62439	-2.52468	0.938568	0.0506354	2.13451	2.3887	-1.55625	-0.171702	-1.9716	4	5	4	9
CGGCTTTGTATGATAA-1	8	56	-4.00264	-7.99686	-4.89563	2.59386	-2.46073	1.00741	-0.721807	1.60074	3.16682	-0.890533	-0.620196	-2.96959	4	5	4	9
CGGGAACGCCCTGCAT-1	71	9	4.73101	11.9036	0.530634	-2.71902	0.378164	-4.21247	-0.0690121	-2.27231	-5.18711	-0.364727	-0.698532	6.08031	5	10	6	10
CGGGAAGTACCGTGGC-1	70	12	3.87685	11.3889	0.752873	-2.52749	0.335898	-4.42026	0.0664114	-1.34894	-5.69588	0.0374785	-1.002	6.36037	5	10	6	10
CGGGAATATAGTATAC-1	47	105	-4.01925	-7.21101	-4.31252	0.0996853	-1.80766	-1.10889	-0.858909	0.597549	1.46781	1.23862	-0.749163	-1.11577	4	2	7	3
CGGGAATTTATGTAAA-1	45	65	-4.96664	5.35571	2.15328	-1.50197	0.216444	0.929937	0.473268	0.767488	-3.66891	0.807025	-0.325288	2.81377	7	2	3	7
CGGGAGCTTCAGTGTA-1	49	91	8.40162	-2.70949	3.9254	0.327979	0.0975971	0.386368	-0.423709	-0.14358	0.894377	1.67236	0.704194	-1.19012	8	3	7	3
CGGGAGTATACCGCCG-1	19	15	-5.05071	-8.09662	-5.45775	2.54431	-2.49887	1.50233	-0.847324	1.71284	3.10203	-0.813886	-1.07003	-3.11879	4	5	9	9
CGGGATCAATGTAAGA-1	23	59	-2.86747	-1.84177	9.28585	-0.735661	1.12278	2.76733	-0.785851	-2.11649	3.17843	0.401648	-0.342625	-3.68496	2	4	2	11
CGGGCAGCTAAACCGC-1	32	56	-2.99212	-0.947932	8.17657	-2.66632	2.73655	3.7373	-0.932536	-2.74634	2.31573	-0.384358	-0.907881	-2.14955	2	8	3	7
CGGGCCATAGCCGCAC-1	14	18	1.60752	7.64269	-5.33035	-0.446697	-0.166352	-6.9221	1.37919	2.42575	-5.12544	-1.68914	0.190503	4.97096	6	6	10	8
CGGGCCTTCTTTGTAA-1	41	55	1.14261	7.72962	-4.51568	-2.40154	0.517091	-5.38681	0.301711	0.918081	-6.01309	-0.349517	0.0288953	4.74712	3	10	1	8
CGGGCGATGGATCACG-1	69	75	-3.30718	-1.51556	8.10806	-0.806373	0.0918103	0.856725	-0.614536	-0.929435	0.208449	2.12765	-0.351586	-1.2803	2	2	2	5
CGGGTGTACCCATTTA-1	32	86	-2.7905	-1.24998	8.33901	-0.287425	0.920222	2.55421	-0.490639	-1.61701	2.66154	1.01229	-0.722208	-3.64148	2	4	2	2
CGGGTTTGTTAGGGCT-1	56	114	-4.16017	-6.93913	-5.59692	-0.283804	-1.53276	-0.517407	-1.5197	1.17506	1.71121	1.27842	-1.02676	-0.100294	4	2	11	6
CGGTACTAGAATCAAA-1	43	83	-2.19707	-1.81859	7.46909	2.13311	0.454916	5.774	-1.61994	-1.1151	5.31293	1.04396	-0.726995	-6.31845	2	7	7	2
CGGTAGAGGTGCAGGT-1	22	92	2.44555	-1.8926	-3.94207	1.58902	-0.477578	-2.97968	1.64882	1.57548	-0.573026	-1.38473	2.07297	1.2792	1	1	4	11
CGGTATAGGTATTAGC-1	11	99	-3.52939	-6.7599	-5.15101	0.155261	-1.73281	-2.4876	-0.0937594	1.2448	-0.187082	1.08468	-0.807039	-0.159193	4	14	7	6
CGGTCAAGTGGGAACC-1	26	80	-3.27414	-1.08028	8.04915	-0.655849	1.95362	3.82992	-0.651982	-1.80782	3.05135	0.992823	-0.517705	-3.90064	2	4	8	11
CGGTCCGTCGCAAGCC-1	63	51	-4.86274	6.03499	2.54352	-1.76725	1.67862	2.385	-0.0615641	-2.86745	-2.27217	0.246943	-0.339217	0.14595	7	8	6	10
CGGTCTATCAACCCGT-1	18	82	10.1929	-2.91544	4.42876	2.23481	0.34089	5.52187	-1.28739	-0.8378	5.35951	0.989061	-0.235794	-6.44023	8	7	7	2
CGGTGAAGACTAAAGT-1	35	23	-3.59833	-1.79182	8.20965	-0.992974	2.27076	4.37377	-1.28171	-1.59429	1.7562	1.66284	-0.725667	-2.3736	2	4	8	5
CGGTGCAGATAGAACG-1	42	36	-4.58944	5.9403	0.884152	-1.88225	-0.0215526	-3.78506	0.492717	1.01953	-4.79908	-0.0479474	0.175315	2.1584	3	10	1	8
CGGTGCGCGTTGGTCC-1	49	39	4.51186	11.6416	0.92516	-3.33899	0.643786	-2.23607	0.479349	-2.05056	-4.98847	-0.562556	-0.814095	6.83538	5	9	6	10
CGGTGGGCTCCAGCCT-1	15	99	-4.03114	-7.35032	-4.19154	0.843448	-2.04417	-1.16511	-0.630708	1.20272	2.07422	-0.0851008	0.272929	-3.00825	4	14	11	3
CGGTGTACTTGATCCC-1	17	31	-0.604951	-5.11775	-3.81992	2.56792	-1.90402	1.26754	-0.236828	1.3683	3.53453	-1.25442	-0.470888	-2.53942	1	5	4	9
CGGTTATCCAACAGTG-1	30	98	8.41953	-2.73283	4.8161	1.24719	-0.118424	-1.2502	1.14743	0.645217	0.657788	-0.428508	1.92758	-0.949301	8	1	11	11
CGGTTCAAGTAGGTGT-1	24	98	2.37436	-0.996431	-4.59263	-0.253037	-1.12708	-6.20879	2.14636	1.77706	-2.045	-0.790825	0.819252	1.72189	1	6	5	11
CGGTTCCGGCTTCTTG-1	9	29	2.34165	7.54449	-4.34772	-1.20272	0.452937	-6.75159	0.71314	2.38599	-5.52527	-2.17456	1.11977	3.97566	3	10	10	8
CGGTTGACCTGGCATA-1	39	25	-2.95751	-0.803994	7.47213	-2.03558	1.97098	3.05781	-0.698227	-2.44142	2.18285	0.185578	-1.89834	-3.02865	2	8	8	7
CGGTTGAGTATCCTTC-1	66	30	5.26674	12.1573	0.472475	-3.81746	0.885144	-2.02944	0.0597385	-2.54868	-5.50903	-0.290399	-1.12833	6.84976	5	9	6	10
CGGTTGGGTTCAAGTT-1	8	100	-2.92815	-7.73965	-5.16282	0.0991906	-1.57704	-2.38899	1.71159	1.14647	-2.49935	0.974336	-0.491029	2.5704	4	2	5	4
CGGTTTATGAAGGAAC-1	10	104	-0.207316	-4.7996	-3.6462	0.0135467	-1.38423	-2.31841	2.07055	0.861518	-2.58676	1.66029	-0.80847	0.0219868	4	2	5	4
CGTAAACGCTTGAGTG-1	11	23	1.32333	7.13825	-4.58252	-0.506511	0.024027	-5.86129	0.865099	2.19319	-4.7751	-1.71227	1.09125	3.19192	3	6	10	8
CGTAAAGCAAGAAATC-1	70	28	4.49649	11.6684	0.847537	-2.92318	0.396648	-3.68449	0.0027946	-1.87523	-5.21521	0.158945	-0.993846	6.62065	5	10	6	10
CGTAACTTCGACACTT-1	68	50	-5.51613	5.29674	2.01445	-1.84378	2.02909	3.30527	-0.16696	-2.91092	-1.76151	-0.0777299	-0.818872	-0.401059	7	8	6	7
CGTAATAATTACGAGT-1	14	6	0.686952	6.39395	-5.30969	-1.42323	-0.16722	-4.78323	0.575756	1.19555	-3.87742	1.34145	-0.189927	0.842987	3	10	1	4
CGTACCGAAAGTCTAG-1	10	12	2.17657	-1.97327	-2.80338	0.825526	-0.7739	-2.32637	1.0083	1.62406	-2.64512	-1.31332	0.221695	1.48383	1	1	10	1
CGTACCTGATAGGCCT-1	22	68	-3.69938	-1.05755	8.54603	-0.115047	0.424256	1.03329	0.62037	-0.803688	1.95919	-0.666411	1.14527	-1.40167	2	2	4	11
CGTAGAGAGTAATTAT-1	67	87	2.84205	-0.990935	-3.43582	-0.216518	-0.133096	0.906557	-0.968408	-0.342801	1.1877	1.76582	-0.000636897	-0.50613	8	2	9	3
CGTAGCGAATTGTCAG-1	13	71	1.88554	-0.528861	-4.65708	0.330443	-1.04983	-4.94483	1.97717	1.91204	-1.9051	-1.8044	0.769206	2.33499	1	6	5	1
CGTAGCGCCGACGTTG-1	7	53	-4.26213	-7.3836	-4.71039	1.49296	-1.39312	-2.66234	1.34239	2.36912	-1.04133	-1.94353	0.904385	0.953702	4	1	4	1
CGTATTAAGAGATCTA-1	32	54	-3.17714	-1.21733	7.26474	-2.40406	2.44944	3.4931	-0.788618	-2.4988	1.94898	0.156487	-1.38024	-1.09239	2	8	8	7
CGTCAAGGCTATAAAT-1	30	14	2.25797	-3.29333	-2.6419	0.091124	-1.22327	0.587359	-1.21914	-0.0497152	1.56729	1.80853	0.100075	-2.62266	8	2	7	5
CGTCACGTCCATTGGT-1	47	51	-3.56719	7.2022	1.27593	-2.15993	0.331824	0.28159	0.648653	-0.67244	-5.09347	-0.139454	-0.587163	5.64412	7	12	6	10
CGTCAGCTATTTACTC-1	17	11	1.6064	-0.757138	-4.03196	0.107799	-0.917474	-3.55435	0.883692	1.43189	-4.03931	0.250717	0.183563	3.06839	1	1	5	7
CGTCAGTGCGCACAAG-1	11	49	-3.66069	-8.18546	-5.19041	1.44898	-1.02382	-1.62489	0.414818	2.06843	1.6143	-1.42115	0.0725576	-0.641184	4	1	4	9
CGTCAGTTTATCGTCT-1	2	60	1.53101	0.0739226	-4.66511	-0.575888	-0.177085	-4.18722	1.42322	2.30979	-3.9139	-2.33538	0.474254	4.0302	3	16	10	8
CGTCATACCATATCCA-1	20	20	1.25642	-1.09942	-3.53691	1.64813	-0.413694	-2.7551	1.1597	2.13045	-2.08528	-2.05875	1.5999	1.9397	1	1	4	1
CGTCGCATGTGAGCCA-1	65	77	-3.43793	-1.34429	9.23068	-0.425608	-0.252402	1.39606	-1.4861	-1.11831	1.45329	2.3038	-0.78824	-3.01503	2	2	2	3
CGTCGCTTGGTTATAC-1	63	25	4.26448	11.7139	0.388091	-3.0942	0.486517	-2.65687	0.207668	-2.07746	-5.35982	-0.296312	-1.21739	6.75247	5	9	6	10
CGTCGGATAGTGTTGA-1	34	96	9.48462	-3.04875	4.21095	1.91204	0.23146	4.54423	-1.1787	-0.521225	3.96032	0.768001	0.0396941	-5.17815	8	7	7	2
CGTCGGGTCTAAGCGC-1	54	22	4.68519	11.9137	0.414517	-3.65256	0.80353	-2.07053	0.167716	-2.28266	-5.1213	-0.332603	-1.1675	6.46391	5	9	6	10
CGTCGTCCTTCGCGAA-1	56	76	-2.38376	-1.37894	8.64778	-0.431	0.683958	2.1603	-0.897985	-0.534132	0.929554	2.14455	-0.0953575	-2.13693	2	2	2	3
CGTCTGGAAGGGCCCG-1	16	62	1.5869	-1.68441	-4.01466	1.80751	0.280665	4.49711	-0.465894	-0.340718	4.34973	-0.156594	0.120213	-4.42584	1	7	4	11
CGTGAAGTTAATTCAC-1	40	56	2.24072	7.22645	-4.60923	-1.58023	0.435038	-6.45082	0.39718	1.57296	-6.09505	-0.539228	0.809129	3.13184	3	10	1	8
CGTGACATTGGGTCGT-1	15	83	7.27584	-2.97688	2.88906	1.46489	-0.0594221	0.369936	0.972767	-0.00103625	1.69835	-0.70627	1.73342	-0.983617	8	3	8	11
CGTGACCAGTCCTCTG-1	63	55	-5.18235	5.66374	1.94262	-0.858289	-0.602589	-3.1987	1.96594	1.2213	-2.78754	0.582216	-0.576643	2.45636	7	9	6	7
CGTGCAGACTGGGACA-1	40	74	1.19217	6.87178	-5.47575	0.868058	-0.683587	-4.70142	1.42155	2.74123	-4.36684	-1.66419	1.0441	3.76921	6	1	10	1
CGTGCATTGTCGACGC-1	39	31	-2.52072	-1.89945	8.02642	-2.08501	2.71594	4.12073	-0.784616	-3.03437	3.08553	-0.786267	-1.31218	-3.16288	2	8	8	9
CGTGCCCGACATTTGT-1	1	59	1.8009	-0.834697	-4.57865	-0.558686	-0.345792	-4.47909	1.00759	1.78385	-3.47382	-0.375865	0.628049	2.23632	3	16	10	5
CGTGCCCTCCCGAAGA-1	43	77	-3.44065	-0.816513	8.00722	0.913759	-0.0827872	-0.364787	1.46895	0.693708	0.17008	-1.4637	0.661037	-0.0336288	2	3	3	1
CGTGCTGGCCTAGTCG-1	9	19	1.86353	-1.30695	-4.71364	-1.21549	-0.525816	-4.09009	0.737827	1.11056	-3.85471	0.843628	-0.369897	1.78406	1	10	1	4
CGTGCTTCTACCTAAA-1	62	28	3.83502	11.487	0.449645	-2.71154	0.328647	-5.16053	0.0397104	-1.21229	-5.67451	0.369086	-0.531979	5.8654	5	10	6	10
CGTGGCCGAATATCTA-1	47	101	2.35427	-2.83676	-3.36231	1.79578	-0.152284	-0.778471	0.475462	0.354472	2.20986	0.594989	1.13514	-2.81309	8	1	7	3
CGTGGTACCCAAAGGC-1	66	42	3.45162	10.9478	1.27594	-2.04687	0.361639	-1.00196	0.185688	-1.5625	-4.40138	0.120479	-0.616367	5.89807	5	9	6	10
CGTGTCCCATTCGCGA-1	28	40	-3.16626	-0.96907	8.24055	-1.10986	3.04838	5.04533	-0.379029	-2.258	3.27715	-0.600388	-0.120283	-3.49672	2	11	8	11
CGTGTCTCGTTACGAC-1	60	34	4.67507	12.0784	-0.0039333	-2.52485	0.200598	-4.03135	0.380109	-1.75003	-6.11256	-0.199721	-0.893614	6.86367	5	10	6	10
CGTTAAACTAGTTAGG-1	49	111	-4.09538	-6.74097	-5.99314	2.44597	-1.66481	2.73319	-1.83691	0.50419	4.8306	0.678896	-1.75788	-5.51765	4	7	7	6
CGTTAATGTCCCGACG-1	59	87	9.48837	-3.12444	4.64088	0.549732	0.272976	2.72446	-1.53347	-0.845846	2.69012	1.87942	0.0696427	-4.01409	8	7	7	3
CGTTAGCTCACAACTG-1	14	90	2.16682	-2.94261	-3.12863	1.36022	-0.023057	1.33101	0.0194696	-0.0030151	3.09333	0.279513	1.13425	-3.95663	8	3	7	11
CGTTCAAGGAAACGGA-1	70	46	3.37244	10.8052	1.42276	-1.88028	1.36579	1.67756	-0.0468517	-2.72547	-2.60415	-0.0457356	-0.765332	3.6372	5	8	6	10
CGTTCAGACCCGCGAA-1	65	61	-5.35057	5.45972	1.92748	-0.591609	-0.429351	0.228154	0.478357	0.732723	-3.27293	0.11222	-0.130721	2.49057	7	2	3	7
CGTTCATGGTGCGCGT-1	48	20	-4.82831	6.04528	1.49111	-0.654155	-0.247783	-1.57826	0.64582	0.319228	-4.12645	-0.196667	-0.209828	4.52683	7	9	6	10
CGTTCTTCGCACACCT-1	19	109	-5.56371	-7.9501	-5.4742	1.38557	-2.67045	1.22697	-1.46688	1.4373	2.02454	0.519908	-1.96473	-3.44885	4	5	11	3
CGTTGAATACCGCGCT-1	57	77	-3.71275	-1.00243	8.72547	-0.766399	1.87182	3.95393	-1.74479	-1.8487	2.99006	1.63986	-1.02542	-3.86589	2	4	2	3
CGTTGAGCGACCGTCG-1	44	74	-3.64743	-0.686889	7.05783	0.684383	-0.00506762	-0.286111	0.732666	-0.199387	-0.784903	-1.10579	1.27399	0.299618	2	3	3	7
CGTTGAGTAATTGCGT-1	11	101	-5.50695	-8.15436	-5.21629	2.40481	-2.78917	2.06488	-1.83419	1.23987	3.97403	0.514025	-1.79905	-4.48002	4	5	7	6
CGTTGCCCGCGTGGGA-1	65	45	3.85079	11.072	1.45931	-2.30256	0.762178	-0.253907	0.344582	-2.23869	-4.00128	-0.561346	-0.646135	6.63314	5	9	6	10
CGTTGTAAGATTGATT-1	26	108	-3.82024	-6.6849	-5.51223	2.76685	-1.81262	1.1672	-0.553825	1.22934	3.65017	0.220308	-0.24882	-4.02289	4	13	11	11
CGTTGTCGGCAATTGA-1	64	66	-3.27654	-0.727549	8.40109	-2.87974	3.14635	4.20232	-1.47426	-2.68038	3.6744	0.264815	-1.93276	-4.4352	2	8	2	6
CGTTGTTTCAATTCCC-1	34	40	-4.22096	-0.849333	7.46524	-0.571734	1.80135	3.7834	-0.386364	-2.29885	2.69223	-0.546663	0.725604	-2.15796	2	4	8	9
CGTTTAAGCGGAGCAC-1	13	59	2.51336	-1.67808	-4.38373	2.01509	-0.563773	-2.24936	1.58026	1.36975	0.325404	-1.5779	1.63833	0.962374	1	1	4	11
CGTTTCACTTCGGGCG-1	18	92	2.13182	-1.45472	-3.86496	1.90665	-0.175234	-0.654956	0.953145	0.779151	1.8656	-0.668498	1.65724	-1.7811	8	1	4	11
CGTTTCGCTCATTACA-1	35	49	-4.37177	6.3191	1.01425	0.12112	-0.142737	-1.4143	0.592581	1.61584	-3.81411	-0.81574	0.93165	1.87302	7	1	3	7
CGTTTGTGTAGAGGGT-1	55	41	4.95209	12.0984	0.247006	-2.94998	0.479597	-2.33004	0.553977	-2.02104	-5.01783	-0.836918	-0.669099	6.63036	5	9	6	10
CTAAACGGGTGTAATC-1	4	42	1.93624	-1.89604	-2.73813	-0.774534	-0.128531	-3.69447	1.7319	1.54152	-2.00849	-0.0956108	0.50377	1.88298	1	16	10	1
CTAAAGAATGCCTACT-1	36	36	-3.40121	-1.86197	7.52778	0.495355	0.514237	-0.0336063	0.608455	-0.387288	0.734324	-0.760269	0.543338	0.838577	2	3	8	1
CTAAAGGGAAATAGGA-1	44	62	3.3237	-3.30769	-1.56342	-1.60707	0.456511	2.93938	-0.750443	-0.878313	0.61508	1.22665	0.105673	-0.757192	7	12	3	7
CTAAATCCGGTGTACA-1	61	35	3.62826	11.3294	0.56815	-2.70812	0.293978	-3.39753	0.322627	-1.05322	-5.50882	0.230958	-1.03087	6.33845	5	10	6	10
CTAAATCCTATTCCGG-1	26	84	-3.84742	-1.98194	7.81408	-0.65483	2.27421	4.49663	-0.305551	-1.71683	3.98207	0.505944	-0.15351	-4.30881	2	4	8	2
CTAACCGCGCGCCCGT-1	37	35	-2.24569	-1.38203	8.31845	0.213853	0.807252	1.07115	0.2943	-1.04414	0.709763	-0.99482	-0.52499	-1.10387	2	3	8	7
CTAACGAAACTTGCTG-1	30	94	9.06803	-3.12075	5.11975	1.17682	0.406751	3.01563	0.352469	-0.148582	2.89726	0.692811	1.06032	-3.93503	8	7	7	2
CTAACTGATAATCGCC-1	58	102	1.80855	-2.12318	-4.02892	-0.439732	-1.04997	-1.91213	-1.17375	0.556971	0.992559	2.17275	-0.936657	-1.95796	8	2	11	3
CTAACTGGTCCGGTTC-1	50	36	3.90687	11.3972	0.793504	-1.72909	0.148521	-1.56339	0.420973	-1.72218	-4.62475	-0.238165	-0.462116	5.76839	5	9	6	10
CTAAGGGAATGATTGG-1	44	72	-5.75438	4.03005	3.01256	-1.55198	0.279281	2.18847	0.155073	-1.95515	1.4839	-0.618333	0.16378	-0.465137	7	12	2	7
CTAAGTACAGGGCTAC-1	6	102	1.59209	-0.297095	-4.35296	-0.521698	-0.744069	-3.0788	1.95869	1.02426	-3.45601	0.496354	-0.105091	4.29651	1	2	5	4
CTAATTCGCACGCGCT-1	28	34	-3.74825	-0.795082	8.4461	-0.370907	1.15136	2.7209	-0.600404	-1.20555	1.10199	0.810755	0.103779	-1.49508	2	4	8	5
CTAATTCTCAGATATT-1	27	105	-3.93111	-6.68958	-5.9761	2.67088	-1.45841	1.55782	-0.329686	1.35474	3.5063	-0.23452	-0.46776	-3.60843	4	13	11	11
CTAATTTCAACAACAC-1	21	27	2.7481	-1.08647	-3.19546	1.95586	-0.709509	-0.686515	0.774151	1.26801	1.09354	-1.13745	0.557851	0.529335	1	13	4	1
CTACAAGAAATAACCC-1	58	40	5.44828	12.3433	0.263332	-3.77749	1.00949	-1.47852	0.0769174	-3.01648	-5.12606	-0.185297	-1.44125	6.48577	5	9	6	10
CTACACTAGCTTGTTC-1	4	38	3.28101	-1.34153	-2.90093	1.635	-0.67043	-2.39264	1.49757	2.23341	-1.24924	-1.60529	1.37549	2.55614	1	1	4	1
CTACACTCGCAGATGG-1	57	101	2.28777	-3.03346	-3.59891	0.27769	-1.51043	0.573288	-1.8873	0.0948104	3.71139	1.15814	-1.10485	-5.09476	8	5	11	3
CTACATATCGCGGGAC-1	68	12	3.14826	10.9099	0.859826	-2.621	0.409161	-5.05791	0.16406	-0.916383	-5.81817	-0.0823038	-0.444453	5.90005	5	10	6	10
CTACCCTAAGGTCATA-1	31	91	-2.76389	-1.97535	7.51612	0.617325	1.56878	4.50067	-0.804982	-1.47215	3.41169	1.71824	-0.331059	-4.47102	2	4	2	2
CTACGAACTAGGTCGA-1	5	73	-5.18181	-7.96434	-5.1842	-1.86361	0.872054	2.94868	-1.42879	1.38746	3.79134	-0.251166	-1.9743	-3.99574	4	12	11	6
CTACGACTAGCTATAA-1	38	24	-3.96006	-2.36098	8.18367	-1.16113	3.25476	5.68023	-1.354	-2.17024	3.47818	1.58593	-1.21163	-4.70405	2	11	8	2
CTACGATCCTATCCTA-1	69	19	5.24025	12.3285	0.0583843	-3.63961	0.702723	-2.6536	0.0198305	-2.2727	-5.76079	-0.137257	-0.987224	7.01881	5	9	6	10
CTACGCACGGAGTACC-1	35	57	1.5456	-0.37603	-4.63826	-2.11184	0.14126	-4.53449	0.626032	1.15681	-4.87119	-0.094651	0.220886	4.18087	7	10	3	7
CTACGCCATTTCCGAT-1	12	80	1.82815	-2.74524	-2.91772	1.3914	0.480342	3.70075	-0.0623974	0.204883	3.7078	0.58684	0.53655	-4.47469	1	7	7	11
CTACGTGTTGCCACCA-1	6	24	2.1426	-2.83627	-3.07934	1.6342	-0.926476	-1.85492	1.32648	2.05089	-1.75221	-1.9843	1.38425	1.41669	1	1	4	1
CTACTATCATAGGTTT-1	53	25	4.07428	11.2129	1.39409	-2.24906	1.12434	0.762111	-0.0259833	-2.85295	-3.0857	-0.607406	0.0320989	4.38867	5	9	6	10
CTACTATCTTTCAGAG-1	29	93	9.30408	-3.86114	4.31273	1.81976	0.220091	5.06553	-0.366691	-0.262166	4.04686	0.986286	-0.0628869	-5.62032	8	7	7	2
CTACTCAAGGTATAGT-1	60	42	5.47767	12.4683	-0.00835062	-4.04768	1.08768	-1.62503	0.163607	-2.81499	-5.57262	-0.295231	-1.11972	6.82325	5	9	6	10
CTACTCTAGGCCCGGC-1	31	25	1.42557	-1.32259	-4.02931	0.572405	0.399885	-0.625965	0.811901	0.444136	-0.818871	-0.249717	1.69965	1.45247	8	3	8	11
CTACTGCCACCTGACC-1	27	63	-3.60446	-1.75959	9.37252	-0.213408	1.06492	1.95547	0.578191	-1.09473	1.77309	-1.11426	0.256083	-1.91857	2	3	8	9
CTAGACTGCATTTCGT-1	10	96	-3.719	-7.05209	-4.80878	-0.150146	-1.70373	-1.98059	1.62188	1.09399	-2.10008	1.06565	-0.321839	0.655767	4	2	5	3
CTAGATAAACTCCTCG-1	7	25	3.18385	-2.22203	-3.36438	1.84731	-1.3764	-2.08347	1.19471	2.03114	-0.718044	-1.99202	1.16924	2.04186	1	1	4	1
CTAGATGTGAGTGTAA-1	33	103	9.30538	-3.92872	4.35306	1.71214	0.0618231	4.91082	-1.84296	-0.645309	4.47874	1.14466	-0.42527	-5.98779	8	7	11	2
CTAGATTTACGACGGC-1	42	74	-3.33019	-1.7306	8.1271	1.34211	-0.280873	-1.05494	0.857943	-0.303705	0.0784408	-0.92628	1.29786	1.08647	2	1	3	7
CTAGCAACTAATTTAC-1	2	28	3.43893	-1.78382	-3.14323	1.15385	-0.359653	-0.74642	0.85778	1.35285	-0.305577	-0.827577	0.629591	1.04873	1	3	10	1
CTAGCATAGTATAATG-1	34	66	-2.91875	-2.51212	7.7443	0.489883	0.693132	1.79649	0.203043	-1.12688	1.12289	-1.03673	0.647251	-0.958949	2	3	8	9
CTAGCCGATGTTATGA-1	23	101	2.29834	-2.12284	-2.73402	2.00073	-1.33911	-1.12623	0.553114	1.02796	2.01883	-0.471508	0.659757	-2.44207	1	1	11	11
CTAGGCGCCCTATCAG-1	51	91	8.29152	-2.45423	4.46414	-0.120555	-0.223194	0.583185	-0.882121	-0.434248	0.817374	2.26923	0.0962365	-1.93476	8	2	7	3
CTAGGCGGCAGAGAAT-1	4	32	1.70285	-2.88476	-2.90467	1.55129	-0.860063	-2.85153	1.45078	2.28269	-1.36214	-1.95293	1.28015	2.45241	1	1	10	1
CTAGGGATAGGGACAA-1	71	43	3.87578	11.1109	1.41	-2.55398	0.502202	-1.44066	0.179206	-1.81826	-4.42091	-0.0164202	-0.973874	6.17822	5	9	6	10
CTAGGTCTGAAGGAAT-1	36	104	9.02432	-3.0299	4.561	0.297719	-0.857477	1.59103	-1.65862	-0.4398	2.27646	1.77164	-0.727929	-4.66854	8	2	11	2
CTAGGTTCGGACGTGA-1	58	70	-3.93458	-1.41147	7.53189	-1.22697	1.57347	3.10018	-1.65235	-2.08873	2.46171	1.84932	-1.04626	-2.43218	2	4	2	6
CTAGTAGAAAGGGATT-1	63	81	-3.6127	-2.66329	7.7428	0.183961	1.74555	4.5817	-1.84262	-1.68372	3.17247	2.04182	-0.091915	-4.46417	2	4	2	2
CTAGTATTCGGAATTA-1	14	80	8.97297	-3.8458	4.30149	1.99989	-0.457635	3.84228	-0.349209	-0.145049	4.2658	-0.150195	-0.0745251	-4.34516	8	7	4	11
CTAGTCACGTCTTAAG-1	37	69	-2.15281	-1.84541	7.98547	-2.62639	2.84048	3.88511	-0.422754	-2.44409	2.61485	-0.805175	0.145914	-1.94975	2	8	2	9
CTAGTGAAGGACAGGA-1	34	38	-2.41943	-1.46666	7.78768	0.415146	0.790673	1.27451	0.534987	-0.621908	0.887669	-0.756521	0.55202	-0.0815112	2	3	8	11
CTAGTTACAACCCGGT-1	53	67	-4.48812	6.23958	1.85405	-1.01089	-0.508271	0.556372	-0.481816	-0.692779	-0.688885	1.70042	-0.830332	-0.0312595	7	2	2	6
CTAGTTGGGCCCGGTA-1	26	68	-3.14208	-1.66207	9.27799	-0.533274	-0.756439	-6.313	1.32786	1.27179	0.148597	-0.655786	1.5643	-0.597444	2	6	5	11
CTATAAGAGCCAATCG-1	26	100	2.37059	-1.99523	-2.90596	1.9805	-0.495906	-2.04441	1.44028	1.32684	0.716805	-0.85105	1.9048	-0.684153	8	1	11	11
CTATAGGCGTTGATGT-1	62	38	5.09481	12.0898	0.420277	-3.7165	1.09159	-1.15133	0.124154	-2.92181	-4.6717	-0.530436	-1.06094	6.41105	5	9	6	10
CTATATCCAGCCTGGC-1	69	31	3.92526	11.3138	1.02463	-2.62791	0.322625	-4.21463	0.19758	-1.21063	-5.35056	0.157645	-0.802668	6.5397	5	10	6	10
CTATCGACGAAATACA-1	53	93	9.12922	-3.3526	4.4856	1.19745	0.345273	3.70881	-1.51039	-0.838228	3.11672	1.47527	-0.0584609	-4.58579	8	7	7	2
CTATCGGGTCTCAACA-1	35	69	-3.17782	-1.12178	7.34227	-2.68885	3.06383	4.11275	-0.774282	-3.09671	2.96948	-0.570327	-1.63525	-2.8243	2	8	3	9
CTATGCCCGAATGCAA-1	63	59	-5.74612	4.40333	3.31368	-1.50509	1.1205	1.69982	0.125937	-1.88969	0.604366	0.381781	-0.838833	-0.0240713	7	8	2	6
CTATGGGAAGCGGAAT-1	54	104	-3.64025	-7.39674	-5.06213	1.34343	-1.00658	2.68806	-1.97217	0.513199	3.90606	1.05573	-1.54027	-4.76034	4	7	11	6
CTATGTCACTAGCCCA-1	30	66	-2.68106	-1.10018	7.57978	0.357378	0.481834	0.398637	0.25961	-0.202602	-0.200565	0.873252	-0.0804222	0.467476	2	3	8	9
CTATGTCTATTGAAAC-1	11	55	-3.67162	-6.80115	-5.56765	2.67984	-1.35944	1.50772	0.227601	1.69845	2.93722	-1.04108	-0.3234	-2.90884	1	13	4	9
CTATGTGAGTCACGGC-1	45	17	-4.65639	6.06401	1.15523	-0.66688	-0.594134	-2.66924	0.732494	1.01319	-4.27115	0.470847	0.0428595	1.29883	7	2	3	7
CTATTCATGTGTCCCA-1	52	62	-4.76414	5.95193	1.4781	-0.990202	-0.346145	-0.396233	0.488163	0.800241	-3.76692	0.341531	-0.142945	2.88374	7	2	3	6
CTATTGTGTTTGGTCA-1	13	101	-3.80272	-7.06176	-5.95649	2.02895	-1.2548	2.81689	-1.46369	0.558075	3.70445	0.856771	-1.52125	-4.78249	4	7	7	6
CTATTTGCTTGGAGGA-1	70	64	-4.97926	5.79537	2.03248	-1.30128	-0.0539693	0.0595471	-0.784012	-0.9745	-0.579986	1.0362	-0.846617	2.06453	7	2	3	4
CTATTTGGTTACGGAT-1	36	82	-3.10116	-2.35364	7.76144	-1.05631	3.22065	5.62812	-0.900018	-2.24687	4.31201	0.994155	-0.991561	-4.93775	2	11	2	11
CTCAAACCACTGCCCG-1	64	40	4.31933	11.4662	1.1372	-3.37009	0.798486	-1.64566	0.110361	-2.31941	-4.38562	0.0551893	-1.04853	6.3812	5	9	6	10
CTCAACTAACCCGGAT-1	63	85	-3.91275	-1.1977	7.64453	-0.659118	-0.139259	0.635931	-1.53361	-1.31415	1.47573	2.3371	-0.646623	-1.62794	2	2	2	3
CTCAAGACATTAGCGC-1	14	102	-3.03915	-7.36787	-4.47747	-0.078352	-1.71792	-2.62107	-0.16532	1.29113	-0.0281895	1.53867	-0.650538	-0.20257	4	2	5	6
CTCACATTTACTAAAT-1	62	68	-2.89956	-2.49274	7.83858	-0.577103	-0.316751	0.364275	-1.09189	-0.962093	0.926269	1.95772	-0.514632	-0.580839	2	2	2	6
CTCACTGTGATACTTA-1	63	75	-3.30365	-2.08146	7.21737	-0.528969	0.427387	2.59319	-1.35267	-0.989707	1.22906	2.01992	-0.97497	-0.776076	2	4	2	3
CTCACTTGGCTGGTAA-1	40	26	-3.56278	-0.807611	6.99214	-0.391548	0.290679	0.490803	-0.0464644	-0.417421	-0.244302	1.03345	-0.777397	1.30318	2	3	8	5
CTCAGGACTCACCTGT-1	16	30	-1.08017	-5.54723	-3.98705	1.98117	-1.07483	-1.78208	1.24052	1.72607	-0.267961	-1.6911	0.825413	-0.352929	1	1	4	9
CTCAGTCACGACAAAT-1	24	96	1.46719	-2.51216	-2.73856	0.445138	-1.77928	-3.48769	0.968592	1.47522	0.894601	-0.387801	1.44642	-2.04491	8	14	11	11
CTCATAAATGTGTATA-1	74	106	2.48273	-0.934377	-3.16439	-0.611728	0.174971	1.32244	-0.390325	-0.451455	-0.290771	1.70797	-0.212664	-0.10563	2	2	3	5
CTCATGGCTCACAATC-1	13	63	1.40857	-1.83006	-4.30767	2.09705	-1.00936	-1.77928	1.39844	1.89649	0.725828	-1.31969	1.52914	-0.944398	1	1	4	11
CTCATGGTAATTTGCG-1	50	26	-3.59607	7.24366	1.52092	-1.56764	0.587422	0.840832	0.144493	-1.91595	-3.12463	0.0342802	-0.000382746	3.328	7	2	6	4
CTCATTGCTCTAACAA-1	60	78	-2.65325	-2.24109	8.44742	-1.04713	3.39134	5.88196	-1.87151	-2.15281	4.72949	1.40565	-1.56568	-6.06881	2	11	2	2
CTCATTTGATGGGCGG-1	22	62	-3.90697	-1.45237	8.11648	1.41742	-0.149588	-1.33893	0.891544	-0.105823	0.860726	-1.45053	0.886898	-0.437686	2	1	3	11
CTCCCAATGAGTCGCG-1	51	115	-3.25227	-8.03663	-4.75326	-0.314467	-1.23099	-3.9904	2.14826	0.896577	-2.50465	1.33905	-0.876934	1.76821	4	6	5	4
CTCCCTCCTTTCGATC-1	51	23	3.27252	11.1312	0.441905	-1.23695	-0.304244	-3.47186	0.606706	-0.795072	-5.6017	-0.46074	-0.478589	5.91728	5	10	6	10
CTCCGCCCACATGAGG-1	43	39	-4.78324	5.94268	1.19867	-0.85789	1.04247	1.24746	0.457178	1.07666	-3.03217	-1.41602	0.610145	1.4435	7	8	1	8
CTCCGGCCTAATATGC-1	19	59	2.36956	-2.85131	-2.10233	1.28402	0.0848565	0.0268845	1.10031	0.10956	0.908137	-1.22043	1.17852	-0.654572	2	3	4	11
CTCCGGCTTGTAGACA-1	15	19	0.693079	7.64185	-5.8821	-0.228382	-0.896729	-6.59808	1.91065	2.53776	-4.88238	-1.56086	-0.956255	4.56271	6	6	10	8
CTCCTAAGTTATGTCT-1	12	30	1.24902	6.74704	-5.56837	-0.537545	0.144544	-7.07794	1.34446	2.73634	-4.76649	-2.54501	0.582351	4.48405	6	6	10	8
CTCCTCCAGCTCACAC-1	62	50	-4.66219	6.0287	1.19755	0.939913	0.0489375	-0.495315	0.385495	-1.70483	-3.96498	-1.10081	-0.118614	4.75163	7	3	6	10
CTCCTGTTCAAGGCAG-1	55	117	-4.79663	-7.47759	-4.0759	-0.827576	-1.19208	-4.19409	1.97648	0.594043	-3.07389	1.3261	-0.980532	2.08539	10	6	5	4
CTCCTTTACGCAAGTC-1	23	109	-4.94228	-7.87743	-5.04274	1.08255	-2.5054	0.551614	-1.48677	1.4754	2.82663	0.657347	-1.75892	-3.56603	4	5	11	6
CTCGAATGGAACGTAT-1	6	100	3.45742	-1.33662	-3.00442	0.607892	-0.514579	-2.85334	1.75884	1.00674	-2.74283	0.705745	-0.815882	3.78155	1	1	5	4
CTCGAGACATACGATA-1	55	7	4.29765	11.7981	0.234064	-3.52559	0.821349	-1.79856	0.439851	-1.97699	-5.03449	-0.364916	0.110148	5.4631	5	9	6	10
CTCGAGATCCAAAGCA-1	11	13	2.86803	-1.72585	-4.21305	-0.504748	-0.8008	-2.03936	0.818531	1.06152	-3.62184	0.8154	-0.0724034	1.59564	1	2	3	5
CTCGAGGTCGAACAGT-1	29	59	-2.86318	-1.07979	8.68597	-3.27965	3.52868	4.49208	-1.48098	-3.29871	3.82139	-0.0662541	-2.11872	-4.75236	2	8	8	6
CTCGATATTTGCGAGC-1	23	99	1.30837	-1.54791	-3.37281	0.379223	-1.66384	-3.80254	1.2699	1.51539	0.231202	-0.270597	1.44151	-1.12951	1	14	5	11
CTCGCACCTATATAGT-1	24	68	-2.31836	-1.79898	8.26899	-0.608888	2.27946	4.35394	-0.186801	-1.6633	3.64526	0.290706	-0.139938	-4.00539	2	4	2	11
CTCGCATTGCATAGCC-1	60	12	5.37625	12.2333	0.398194	-4.05797	1.01718	-1.86273	0.00496217	-2.86889	-5.29595	0.00327356	-1.39419	6.57771	5	9	6	10
CTCGCCGAATGTAGGG-1	60	64	-5.2227	5.11568	1.33924	-0.752308	-0.703911	-0.203057	-0.370346	-0.932788	-0.560734	1.14177	-1.03216	-0.152771	7	2	2	6
CTCGGGCATCGTCGGG-1	0	68	2.43132	-2.19763	-4.35082	-0.27535	-1.0025	-3.22273	1.53941	1.42759	-3.11464	0.55355	-0.259383	2.28996	1	6	5	5
CTCGGGTTCTCTGGCC-1	61	27	4.89207	11.9616	0.556164	-2.90471	0.33592	-3.97189	-0.0261091	-2.13169	-5.62995	0.0300279	-1.1884	6.67383	5	10	6	10
CTCGGTACCACTGCTC-1	41	81	-1.91508	-1.74229	7.76169	1.41416	0.365296	3.96299	-0.543121	-0.587891	4.25735	0.625053	0.483626	-4.68484	2	7	2	11
CTCGGTCCGTAGCCTG-1	18	50	2.27137	-3.26095	-3.2114	2.04068	-0.137625	4.20544	-0.44712	0.109132	4.30927	-0.147104	0.065686	-4.53412	1	7	4	11
CTCGGTTGTCGGCCCT-1	56	26	3.44209	10.9788	1.15585	-2.43064	2.0547	2.72467	-0.0778129	-2.64861	-2.42549	0.06633	-0.403522	2.06081	5	8	6	10
CTCGTCGAGGGCTCAT-1	60	18	5.22405	12.1281	0.501325	-3.91783	0.850532	-2.40207	0.0915666	-2.57104	-5.62487	-0.142062	-1.00643	6.84182	5	9	6	10
CTCGTTACGGCTACCA-1	70	40	3.85281	11.3308	0.881452	-2.48756	0.166072	-3.62939	0.265018	-1.14323	-5.00881	0.117743	-1.13128	6.02127	5	10	6	10
CTCGTTTCTAATGTTT-1	22	104	-4.18938	-6.86594	-6.05419	2.36889	-1.65141	2.87417	-1.29538	0.696838	4.81965	0.690791	-1.24895	-5.57211	4	7	11	11
CTCTAATGCATTGATC-1	24	110	-4.93165	-7.18222	-5.88016	2.23006	-2.54274	0.49329	-0.599288	1.83283	2.85562	-0.439042	-1.73604	-3.34838	4	5	11	6
CTCTACACTGGCGATT-1	43	17	-5.00462	5.86687	2.74246	-0.232257	0.441353	0.448243	0.383606	-0.61417	-0.735999	-0.0165533	0.146571	1.28768	7	2	3	7
CTCTACATCCTGCGTG-1	72	66	-3.88167	6.96726	1.47233	-1.8502	-0.103088	-3.36731	0.569838	0.0900934	-4.48267	0.894009	-0.737404	3.32449	7	2	6	4
CTCTAGCCCTCGGAAA-1	66	90	3.19447	-2.58952	-3.43374	-0.0276803	-0.392851	1.01579	-1.61259	-0.496716	2.06434	2.101	-0.367696	-2.70197	8	2	7	3
CTCTATTTGGCTGCAG-1	48	68	-5.73764	4.12047	2.6502	-2.72208	2.71819	3.90478	-0.872574	-2.70462	2.54011	-0.101194	-1.06551	-2.56372	7	8	2	6
CTCTCACAATCGATGA-1	32	70	-3.31118	-1.96192	7.77977	0.0777251	0.944748	2.05722	-0.258818	-2.19407	2.53878	-0.95556	0.18672	-1.59966	2	3	8	9
CTCTCGATGTGCGCCT-1	4	62	1.17854	-1.31934	-3.53853	-0.1685	-1.27045	-6.08934	2.26312	2.21109	-3.34406	-1.60063	-0.127562	3.58753	10	6	10	8
CTCTCTAACTGCCTAG-1	57	21	4.24749	11.7518	0.3194	-2.88893	0.401143	-3.92096	0.220993	-1.25726	-5.79921	0.246313	-0.881623	6.54586	5	10	6	10
CTCTGCGAAGCAAGCA-1	12	50	-2.457	-7.11754	-4.51219	2.03068	-1.05018	1.54515	0.45076	0.868692	3.20735	-0.307035	0.50115	-3.86174	4	5	4	9
CTCTGGACGCCTGGTG-1	32	62	-3.64527	-1.60795	8.98154	-2.40383	2.54584	3.55534	-0.54224	-2.49788	2.66204	-0.488449	-1.01811	-3.00355	2	8	8	9
CTCTGTGCCTGCTATG-1	2	48	2.23055	-2.82265	-2.87091	1.42904	-0.871845	-3.01538	1.56065	2.141	-1.69449	-1.91197	1.19963	2.20069	1	1	10	1
CTCTGTTTGAGGATTC-1	14	72	7.23098	-2.98548	2.83955	0.743913	1.37015	4.20654	1.3519	0.528236	1.18794	1.10449	1.00858	-3.30714	8	4	4	11
CTCTTCTATTGACTGG-1	46	100	2.60793	-1.59369	-2.82261	1.28086	-0.96166	2.49828	-1.4656	0.487237	3.59276	0.7498	-0.97899	-4.50071	8	7	7	3
CTCTTCTGGAAGTTAG-1	62	40	5.5148	12.4944	-0.0253327	-4.19659	1.11294	-1.79169	0.155138	-2.88315	-5.59396	-0.350227	-1.19942	6.85752	5	9	6	10
CTCTTGTCCCGCTTGG-1	54	58	-4.50116	5.97842	0.723025	0.314241	-0.434927	-3.73175	0.53291	1.71234	-3.98528	-1.11271	0.327536	2.51054	7	1	3	7
CTGAAAGAGATCCGAC-1	19	69	-2.75586	-1.03394	7.62924	1.37772	-0.849159	-2.68927	0.639196	-0.168044	2.04026	0.307755	0.908132	-2.36011	2	1	4	11
CTGAATCCGAGACCTC-1	47	53	-5.88092	4.108	2.65373	-2.00858	0.692307	2.8268	-0.0800946	-2.24501	-1.83669	0.0607678	-0.887995	-0.236128	7	12	6	10
CTGAATTTATTGCCAG-1	22	106	-3.12081	-7.4513	-4.86898	2.12359	-1.43105	-1.43274	0.536758	1.90695	1.29814	-0.809852	0.914071	-0.7614	4	1	11	11
CTGACTGCGCAGCTCG-1	31	101	9.95541	-2.92629	4.6173	2.19865	0.156904	4.99666	-1.09256	-0.2845	4.90859	0.74681	-0.350868	-6.01299	8	7	11	2
CTGAGAAAGTTCGGCG-1	49	117	-4.31814	-7.42252	-5.08233	-0.0959108	-1.63711	-1.69116	-0.666106	1.09648	0.0725272	1.4031	-1.01503	0.0456087	4	2	5	6
CTGAGCAAGTAACAAG-1	15	25	-4.63858	-8.05627	-5.52511	2.38001	-2.29253	0.499873	-0.055485	1.95308	2.00516	-1.51513	-0.156393	-1.33204	4	5	4	9
CTGATAGTGTATCTCA-1	32	16	2.51418	-1.06376	-3.25111	1.62252	-0.19526	-1.9502	1.12013	1.66502	-1.62387	-0.723937	1.70425	1.73721	8	1	9	11
CTGCAAATGGGCTCCA-1	0	64	1.70925	-1.7845	-4.24204	-0.801986	-0.103719	-3.62125	1.4994	1.57595	-1.96935	-0.526873	0.653752	1.43994	1	16	10	7
CTGCAAGCACGTTCCG-1	61	111	-5.03529	-8.32627	-5.2605	1.19185	-2.59011	1.28033	-1.87725	1.13655	2.56872	0.792598	-2.02795	-3.58991	4	5	11	6
CTGCACAACTACATAT-1	50	76	-2.79125	-1.69385	8.16532	-0.949233	1.04645	2.37303	-1.43278	-1.55497	1.37868	1.94573	-1.06112	-1.78922	2	2	2	3
CTGCACCTGGAACCGC-1	15	49	2.03171	-2.52522	-4.15824	2.02674	-0.994512	2.24484	-0.0735009	1.21154	3.63206	-0.864253	-0.206184	-3.58838	1	7	4	9
CTGCACTCCAGTACAG-1	54	70	-4.41738	-0.967747	7.35625	-1.86413	1.54157	2.79107	-1.73316	-2.10881	2.6207	1.55855	-1.42042	-2.78715	2	8	2	6
CTGCAGAGAATCAGAG-1	61	101	-0.584098	-5.07473	-3.80288	1.17859	-1.47571	1.35357	-1.69371	0.736624	3.31471	0.593525	-1.8862	-4.19819	4	5	7	6
CTGCCAAGGTTGGAAG-1	21	77	-2.46519	-1.2914	8.21584	1.03577	-1.2573	-2.71116	1.16461	0.269627	1.26413	-0.65551	1.22416	-1.8268	2	1	8	11
CTGCCATGCATCACAT-1	40	62	-5.49228	4.15629	1.93292	-0.802465	1.05546	1.24916	0.779422	-0.263894	-0.928176	-1.68252	0.782613	0.526978	7	8	3	7
CTGCCTAGCCACCAAG-1	8	80	1.409	-1.96777	-2.52007	0.976923	0.929682	3.19289	-0.785377	1.18387	3.08445	0.136196	-1.15926	-3.09612	1	4	7	6
CTGCCTTTAATACCTT-1	64	28	3.42288	11.0641	0.934877	-2.44206	0.219645	-3.44352	0.263842	-0.964136	-4.9053	0.0186548	-0.517231	5.84526	5	10	6	10
CTGCCTTTCTAGTAAA-1	63	93	2.75911	-2.95436	-2.45444	-0.141655	-1.11715	-0.556404	-1.13323	0.200481	1.44915	2.35859	-0.477473	-2.43122	1	2	7	3
CTGCGATTTCGAGATT-1	72	60	-4.15362	6.59052	1.12102	-2.29136	0.174174	-3.94942	0.482785	0.158461	-4.45322	0.666353	-0.425383	3.19338	7	10	1	4
CTGCGGGTGAAATGTT-1	31	23	2.75891	-2.41334	-3.05216	0.541867	0.466641	-0.315363	0.650993	0.240515	-0.440873	0.369287	1.50322	0.382401	8	3	8	11
CTGCGGTAGTCACGTG-1	10	92	1.48693	-2.70691	-3.10832	0.715722	-1.76257	-2.66759	-0.206237	1.17023	1.08337	0.742947	0.408585	-1.33109	1	14	11	3
CTGCGTTACGATATAA-1	16	90	3.13806	-3.16369	-2.49247	1.6063	0.0788577	3.28107	-0.340494	0.174696	4.12139	0.194831	0.371011	-4.52422	8	7	4	11
CTGCTGAGGCCACGAA-1	49	35	3.25827	10.8722	1.13824	-2.28392	0.197319	-2.56897	0.709931	-0.825444	-5.15522	-0.328928	-0.382657	5.98238	5	9	6	10
CTGCTTGGCGATAGCT-1	53	75	-3.84128	-1.74125	9.01756	-1.24628	3.61127	5.57216	-1.9316	-2.32867	4.13836	0.685713	-1.81724	-5.24268	2	11	2	3
CTGGAAATGGATGCTT-1	29	53	-2.72287	-0.844481	7.88427	-1.75694	0.752684	2.70448	-1.00777	-1.61604	1.09549	1.1011	-1.09864	-1.03315	2	12	8	5
CTGGAAGACACGGTGG-1	50	88	-3.23696	-1.7076	8.76265	-0.265482	-0.291642	0.271232	-0.843439	-0.626708	0.391759	2.30934	-0.428024	-1.1844	2	2	2	3
CTGGACGCAGTCCGGC-1	51	13	4.18788	11.2632	1.41035	-1.72502	0.181947	-0.865237	0.152348	-1.83813	-4.47735	0.337543	-0.167723	5.17873	5	9	6	10
CTGGATTTACACTTGA-1	49	55	-3.76912	7.03082	1.30794	-0.33906	-1.06161	-4.39356	0.691587	-0.870265	-4.95417	-0.0750721	-0.452533	5.45095	7	6	6	10
CTGGCATCCGAATGAG-1	48	26	-4.17861	6.81826	2.4832	-2.07527	1.63805	2.03159	0.0992668	-2.48332	-2.26742	-0.463043	-0.246226	2.70578	7	8	6	4
CTGGCGACATAAGTCC-1	17	81	8.78542	-2.24498	4.17055	0.61049	-1.63766	-3.59072	1.06428	1.38318	0.71912	-0.578331	1.35996	-1.82127	8	14	4	11
CTGGCGATTTACATGT-1	73	107	3.04626	-1.40202	-3.6666	-0.890187	-0.673718	-0.145088	-0.536451	-0.446717	-0.381879	1.70317	-0.885576	-0.0886273	1	2	3	5
CTGGCGCACAGGTCTG-1	37	89	-2.8793	-0.765823	8.24847	-1.25427	2.45573	4.83732	-0.858295	-2.1456	3.85561	1.28951	-0.781168	-5.17775	2	12	2	2
CTGGCGGGAATAAGTA-1	20	22	1.79849	-1.15738	-3.624	1.53855	-0.728943	-2.51836	1.52284	2.0502	-1.30056	-1.46937	0.653645	1.8122	1	1	4	1
CTGGCTCCTGCGGGAT-1	7	27	1.90849	-2.08509	-4.27291	1.46664	-1.05179	-2.18968	1.2231	1.92778	-1.7797	-1.53006	0.406813	1.49127	1	1	10	1
CTGGCTGATTCATCCT-1	44	96	9.23287	-2.31686	4.44641	1.45469	0.1809	3.62146	-1.30366	-0.67311	4.4633	1.00003	-0.228775	-5.20111	8	7	7	2
CTGGCTGCTAACGTAA-1	5	25	1.48404	-2.24542	-2.79178	0.998416	-0.873957	-2.66994	1.39865	1.93069	-1.39967	-1.05451	0.942708	1.35752	1	1	10	1
CTGGCTGGTTGTCAGT-1	54	56	-4.37596	6.69987	2.22611	-1.82047	0.0941906	1.34025	0.624048	-1.43479	-4.44225	-0.895725	-0.288823	5.37288	7	12	6	10
CTGGGATAAATAATGG-1	38	84	-3.54885	-1.76966	8.3806	-1.11031	3.2523	5.54164	-0.999068	-2.04344	4.17131	1.4602	-1.32403	-5.45638	2	11	2	2
CTGGGATCGCCCAGAT-1	1	63	1.93411	-1.46691	-2.97404	0.0597537	-0.628261	-3.37054	1.35281	2.13029	-2.43658	-2.10952	1.11254	3.04545	1	16	10	1
CTGGGCCTGCTATATC-1	44	30	-4.88696	5.8912	1.50112	-0.536812	0.0269697	-0.972594	0.422292	0.966518	-3.67094	0.346992	1.0124	0.749095	3	3	1	5
CTGGGCGGCCAAATGT-1	1	73	1.91999	-1.68976	-3.93447	0.205371	-1.13567	-5.53681	1.97945	2.52892	-3.71989	-2.02412	-0.27329	4.47121	1	6	10	8
CTGGGTAGGCAGTTAA-1	43	79	-3.64471	-1.72583	9.14368	-1.15605	1.32775	2.3294	-0.0604067	-1.63875	2.89878	-0.607732	-0.431956	-2.71916	2	8	2	9
CTGGGTTGAGTTAAAG-1	53	11	5.29609	12.2574	0.277638	-2.75389	0.271138	-3.30157	0.0561345	-2.4132	-5.41617	-0.0974064	-0.988086	6.70063	5	10	6	10
CTGGTAACACATAGAA-1	42	88	-2.49393	-2.0662	7.55505	-0.146949	0.191182	1.2607	-1.19704	-1.04034	1.74605	2.07227	-0.656656	-1.85428	2	2	2	2
CTGGTAACGAGCTCTT-1	29	97	9.42688	-3.66556	4.57352	1.56026	-0.0280439	-0.313596	0.668221	0.395827	2.34572	-0.0606298	1.52411	-2.40596	8	3	11	11
CTGGTCATTCCAATCC-1	23	15	1.94334	-2.28828	-2.82828	1.69581	-0.85669	-0.81708	0.628017	0.737232	0.724997	0.152356	0.225267	-1.93391	1	1	3	11
CTGGTCCTAACTTGGC-1	7	65	-2.65214	-7.43749	-4.48204	2.07027	-1.14871	-1.55686	1.49233	1.81749	0.349445	-0.821072	1.54886	-0.659518	4	1	4	9
CTGGTGAATGGGCCTA-1	65	19	4.99976	12.0808	0.354533	-2.95131	0.394878	-3.922	0.101967	-1.65089	-5.90457	0.0739895	-0.76779	6.80932	5	10	6	10
CTGGTTCAACGCATCA-1	8	38	1.10548	6.92725	-5.39075	-0.650482	0.226889	-7.18734	0.961596	2.56559	-5.08747	-2.15642	0.738278	3.60608	6	6	10	8
CTGGTTTCGAGCAAGA-1	46	88	-3.82345	-1.06382	8.77077	-1.01426	2.84917	4.94997	-1.7158	-1.8762	3.10607	1.93841	-1.32311	-4.89105	2	4	2	2
CTGTACTTCTTAGCAT-1	39	51	-5.49676	4.74533	3.43628	-0.303051	0.723651	0.884809	0.602527	-0.520499	-1.09431	-1.307	0.419183	2.43077	7	3	3	7
CTGTAGCCATCTCACT-1	56	46	3.30917	10.8766	1.2158	-1.9045	0.256966	1.55885	0.53077	-1.5194	-4.26169	-0.437355	-0.21263	5.18079	5	12	6	10
CTGTAGTGAGGATCGA-1	69	43	3.11194	10.774	1.11076	-1.3575	0.175968	-1.30559	0.515917	-1.36286	-3.98692	-0.238253	-0.82404	4.6708	5	9	6	10
CTGTATGGTGTAGAAA-1	20	32	3.13481	-2.0817	-2.37691	2.54934	-0.950238	-0.468863	0.428962	1.5956	2.46473	-1.23179	0.483768	-1.36871	1	13	4	9
CTGTCAAATGGCTCGG-1	23	83	-4.26371	-1.43862	8.08078	-0.797103	2.72309	4.93303	-0.284837	-1.69092	3.98617	0.762734	-0.375252	-4.53239	2	4	8	2
CTGTCACGCCAGGCGC-1	10	98	-4.73428	-8.25474	-4.59574	0.490978	-1.87574	-1.17511	-0.905486	1.35427	1.61009	0.547799	-1.47404	-2.64677	4	2	7	6
CTGTGCAGGGTAGGTC-1	42	70	-5.36641	4.88689	2.23883	-0.0078453	0.460108	0.533669	0.701525	-0.20564	-0.724205	-0.366113	0.178944	-0.420233	7	3	3	7
CTGTGGTCGGGAGATA-1	55	89	-3.32269	-1.09596	8.14404	-0.796718	1.02218	3.10572	-1.4533	-1.35789	1.94973	2.1383	-0.722188	-2.91102	2	4	2	3
CTGTTACCCAATCTAG-1	48	58	1.37259	7.08282	-4.81733	-1.32175	0.25448	-6.57038	0.637056	1.61011	-5.85617	-0.305492	0.276583	4.6023	3	10	1	4
CTGTTCACTGCCTGTG-1	22	56	-2.93577	-0.897152	7.36051	1.81224	-0.615568	-2.73256	1.23282	1.57263	-0.974865	-1.88889	1.39782	1.2326	2	1	8	11
CTGTTCATCTCACGGG-1	22	34	1.64685	-1.52181	-3.30851	1.54015	-0.554715	-1.91737	1.08607	1.41532	0.00809738	-1.36536	1.08549	-0.220091	1	1	4	1
CTGTTGTTCAGTCGTA-1	67	21	4.31458	11.8267	0.21735	-3.00433	0.428073	-2.72626	0.15977	-1.99707	-5.46451	-0.252436	-1.05479	6.58293	5	10	6	10
CTTAACTTACAGTATA-1	70	112	1.03727	7.65839	-4.51956	-1.99659	0.0308213	-3.93564	-0.532082	-0.347827	-0.784033	1.92961	-0.643465	0.0905607	3	10	3	5
CTTAACTTCGAAGTAC-1	11	63	3.23022	-2.50234	-2.93754	2.61684	-1.751	1.76182	-0.123976	1.16327	3.85308	-0.395606	-0.111061	-4.03999	1	13	4	11
CTTACACGGTATTCCA-1	31	45	-3.08145	-2.66553	7.83095	0.182782	0.809171	1.99719	0.13241	-0.906596	0.695216	0.351699	0.359031	0.000974287	2	3	8	11
CTTACACTGGGAAATA-1	16	48	3.01277	-1.2427	-2.92492	2.71722	-1.27602	1.03754	0.205379	1.21656	2.9738	-0.749182	0.149248	-2.07363	1	13	4	9
CTTAGCCTTCCACATG-1	22	78	-4.14992	-1.53309	8.28512	-0.488107	2.35425	4.84879	-0.338731	-1.69065	4.00195	0.484929	-0.299056	-4.23383	2	4	8	11
CTTAGGTATAGACCAG-1	63	15	5.14071	12.065	0.537821	-3.92517	1.09097	-1.43578	0.129622	-2.7938	-5.37678	-0.189137	-1.12655	6.87	5	9	6	10
CTTAGTAGGCCTACAG-1	32	102	9.61175	-3.05992	4.85799	1.40019	0.0302701	2.34304	-0.439969	-0.234091	3.42778	0.679885	0.505843	-4.77164	8	7	11	2
CTTAGTGTAGTAGCAT-1	61	83	-2.22805	-1.8299	7.48644	1.50006	0.342312	5.10977	-1.83065	-1.49431	4.44814	1.25015	-0.846591	-5.71541	2	7	2	2
CTTAGTTGAGGAATCG-1	67	33	4.63511	12.035	0.0707911	-3.62731	0.704192	-2.58969	0.296187	-2.06626	-5.76173	-0.237515	-1.03624	6.79466	5	9	6	10
CTTATGCGCTCAGGGC-1	43	11	-4.38324	-1.04499	7.62952	-1.0596	0.0956179	-0.452152	-0.203922	-0.467664	-0.558319	0.673212	0.00594991	2.31839	2	2	3	4
CTTATGTTGACTACCA-1	13	27	1.71843	-0.173267	-4.5459	-0.347511	-0.243611	-6.87444	1.53372	2.6648	-4.85314	-1.23684	0.644772	4.80821	1	6	10	8
CTTCAACTCCACTTGG-1	59	77	-2.43289	-1.98831	7.70078	-0.546854	0.280483	1.85971	-1.41175	-0.871853	1.52398	2.19605	-0.669974	-1.93676	2	2	2	3
CTTCAGTGGTCGCCTA-1	54	18	3.67434	11.464	0.256489	-1.52662	-0.507285	-4.8468	0.287014	-1.25678	-5.48108	-0.0901033	-0.991184	6.28025	5	10	6	10
CTTCATAGCTCAAGAA-1	19	37	3.16058	-1.84993	-2.74314	2.1251	-0.95978	2.69178	-0.437428	0.367547	4.19236	-0.225919	-0.321459	-4.12159	1	7	4	9
CTTCATTGTCAGTGGA-1	36	60	-5.62287	4.45052	1.7754	1.03884	0.147085	-0.389376	0.645979	0.177868	-1.37168	-1.07433	1.15056	0.851475	7	3	3	1
CTTCCGCTCCGTGAAG-1	56	50	3.39468	11.0399	0.950676	-1.90478	1.06622	1.24135	0.206868	-2.48767	-3.09003	-1.56009	-0.396619	3.95914	5	8	6	10
CTTCGATTGCGCAAGC-1	68	88	1.82344	-0.715728	-4.24651	-0.542016	-0.967296	-1.15388	-0.270332	-0.123194	-0.762856	2.01202	-0.184605	0.115057	8	2	9	3
CTTCGGCCAATTGTTT-1	50	110	-3.35499	-8.02089	-4.65287	2.23844	-2.16762	1.53168	-1.68906	0.945961	3.69665	0.939498	-1.64059	-4.61573	4	5	11	6
CTTCGTAGATAGGTGA-1	39	45	-5.01498	5.39567	2.01842	-0.398549	0.811716	0.941436	0.404343	0.695048	-2.85947	-0.525435	0.541717	0.195784	7	3	3	7
CTTCTATGTTGAAGTA-1	46	28	2.2471	7.66862	-4.48296	-0.996097	0.583411	-7.88193	0.597651	1.93356	-6.20421	-1.39633	0.65902	4.81168	9	15	1	8
CTTCTATTAATGCTAG-1	51	47	3.89204	11.2808	1.06067	-2.52408	0.791457	-0.439996	0.591068	-1.61002	-4.57778	-0.350269	-0.508894	6.59102	5	9	6	10
CTTCTGGGCGTACCTA-1	66	34	4.13843	11.4227	1.01585	-3.17284	0.878095	-1.10658	0.140893	-2.56062	-4.27325	-0.321244	-0.984064	5.58926	5	9	6	10
CTTCTTACGTCGTATA-1	14	60	2.2955	-1.26571	-3.28962	2.33414	-0.580121	-1.16868	1.49682	1.41335	0.698083	-0.987113	1.20762	-1.37334	1	1	4	11
CTTGACCCGAAAGATA-1	9	57	-3.39649	-7.58888	-5.01631	1.70412	-0.0849825	3.69048	-1.03885	1.18369	4.47255	0.571405	-0.990286	-5.15784	4	4	4	9
CTTGAGGTTATCCCGA-1	12	24	1.71455	6.88247	-5.55889	-0.442908	0.212176	-7.11356	1.26811	2.72217	-4.74263	-2.36054	0.697061	4.37492	3	6	10	8
CTTGAGTTAGGGTAAT-1	39	93	8.88805	-3.3297	3.99681	0.221612	0.2745	2.6526	-1.36529	-0.936945	3.27065	1.97602	-1.2412	-3.91516	8	4	7	2
CTTGCAACCGCCTCCT-1	43	25	-5.23304	5.33748	2.56443	-1.6144	1.9794	2.92687	-0.574029	-2.28501	1.70107	0.1432	-1.17375	-0.351426	7	8	3	7
CTTGCCCAGGCTCTAC-1	45	55	-3.72244	6.65942	0.373708	-1.52509	-0.14914	-5.15194	0.621521	1.14154	-5.85275	-0.04362	-0.477899	5.28766	3	10	1	10
CTTGGCCAAGCTGGGA-1	61	57	-5.65829	4.49207	3.10203	-0.76026	0.16848	0.220293	-0.0798065	-2.13083	-1.76498	0.700972	-0.598992	1.71443	7	2	2	4
CTTGTACTTGTTGACT-1	21	51	-3.26015	-1.12758	7.42902	0.59847	0.670852	1.6276	0.761478	-0.906521	1.55582	-1.12616	0.764809	-1.14656	2	3	8	11
CTTGTCAACATTCGAG-1	50	66	-4.89395	5.53276	0.988843	-0.776968	-0.594201	-0.323657	0.471823	0.811569	-3.44543	0.801772	-0.730028	1.04409	7	2	3	6
CTTGTCGTACGTGTCA-1	2	34	1.47019	-2.17598	-2.67533	1.7889	-0.946207	-2.1885	1.22754	1.84413	-0.501108	-2.0138	1.21334	1.63752	1	1	4	1
CTTGTGAGTCTTTGAC-1	10	34	0.956126	7.10005	-5.58613	-0.36755	-0.0589372	-6.5386	1.46492	2.62247	-4.56194	-1.81712	0.797679	4.35957	6	6	10	8
CTTGTGCTCACCGATT-1	22	94	1.2874	-2.21064	-2.90658	0.460192	-1.76026	-3.5112	1.2808	1.57043	0.385057	-0.992993	1.8895	0.122719	1	14	4	11
CTTGTTGCTGAGTCAA-1	38	80	-2.58617	-1.63237	7.76444	-0.752042	1.01712	2.66754	-0.400448	-1.23887	1.97979	1.14331	0.0738739	-1.69346	2	4	2	3
CTTGTTTATGTAGCCA-1	18	28	2.86055	-1.68176	-2.68178	2.63679	-1.46737	1.91979	-0.298832	1.37098	3.73678	-0.464928	0.396862	-3.42538	1	13	4	9
CTTTAACTTTCAAAGG-1	23	67	-3.34649	-2.57113	7.95572	-1.16599	3.30145	5.74684	-1.30091	-2.12495	3.65864	1.58292	-1.4364	-4.98838	2	11	2	11
CTTTAATATTGGTCGA-1	51	73	-2.97734	-2.5643	8.24534	-2.74073	3.10844	4.33275	-1.75161	-2.54042	4.1097	0.996129	-1.40638	-4.80509	2	8	2	6
CTTTACCGAATAGTAG-1	50	84	-3.73071	-2.4325	7.8007	-1.25607	3.71804	6.12348	-2.05525	-2.44846	4.80093	1.57691	-1.85186	-5.87156	2	11	2	2
CTTTAGGAACACTGTT-1	41	87	-3.52746	-2.67255	8.10042	-1.29459	3.89978	6.16096	-1.73559	-2.57872	4.94114	1.49085	-1.78937	-6.00792	2	11	2	2
CTTTAGTGCTATTATT-1	44	64	-4.05227	6.55665	0.78213	-1.01764	-0.177417	-2.42937	0.450697	1.57154	-4.62958	-0.621773	0.325741	3.25779	7	12	3	7
CTTTCTGTGCGGGCTT-1	54	66	-5.7212	4.24804	3.4064	-2.3494	2.3871	3.72804	-1.57801	-2.5045	2.54551	1.17201	-1.61946	-2.9454	7	8	2	6
CTTTGAAACATATTCC-1	0	96	1.92544	-0.504083	-4.69609	0.0163896	-0.981469	-6.09966	1.8887	1.8938	-4.13478	-1.00527	0.039029	4.59186	1	6	5	8
CTTTGCATCGCTCTTG-1	60	94	8.72149	-2.7894	4.31479	-0.41519	-0.0185934	1.17298	-1.52695	-0.92288	1.87087	2.23416	-0.0571838	-2.47695	8	2	7	3
CTTTGGCGCTTTATAC-1	32	18	1.46069	-2.50643	-3.78543	1.6481	-0.267044	-2.20148	1.01632	1.13828	-0.823475	-0.994055	2.0894	0.835697	8	1	9	11
CTTTGGCTTTAGTAAA-1	32	40	-3.48734	-2.07276	7.50283	0.153558	0.570429	0.278922	0.658974	-0.21253	-0.324793	-0.391117	0.267619	1.51809	2	3	8	11
CTTTGGGATTGTTGCA-1	62	44	3.54058	10.8527	1.57447	-2.69768	2.47331	3.04581	-0.0770718	-3.1271	-2.22815	-0.866386	-0.140754	-0.158447	5	8	6	10
CTTTGTCGAATGCTCC-1	57	7	4.94212	12.1973	0.0269814	-3.92502	0.85394	-2.3544	0.254039	-2.19029	-5.85394	-0.0693734	-0.760339	6.8885	5	9	6	10
GAAACAGATGACCACC-1	40	92	-1.49533	-1.676	7.44878	-0.188651	0.715185	2.59014	-0.993665	-1.41356	3.06942	1.62253	-0.749001	-4.32529	2	4	2	2
GAAACAGCCATGCAGT-1	13	61	3.52122	-3.42123	-1.38908	1.94773	0.194068	4.52706	-0.671922	-0.227904	4.68503	0.224955	0.0456393	-5.13578	1	7	4	11
GAAACATAGGAAACAG-1	60	20	5.24704	12.1735	0.42225	-3.06679	0.427071	-3.36105	0.00228355	-2.57347	-5.52449	-0.132399	-1.28735	6.7202	5	10	6	10
GAAACCATGGTGCGCT-1	27	109	-3.42557	-8.19895	-4.5667	1.98687	-2.43422	0.0419653	-0.292374	1.6305	2.567	-0.224109	-0.057387	-3.55509	4	5	11	9
GAAACCGAATTACCTT-1	45	51	-4.01024	6.9745	2.15193	-2.2952	0.665777	-0.237293	0.112427	-2.27715	-3.25277	-0.0043601	-0.70601	4.52934	7	9	6	10
GAAACCTATACAAATG-1	60	52	-4.83357	6.18338	2.32231	-2.74539	2.76529	3.62131	-0.858134	-3.36949	2.25764	-1.01419	-1.10907	-1.96381	7	8	6	10
GAAACTCGTGCGATGC-1	28	24	2.29212	-3.07103	-3.15643	0.666175	0.508855	-0.487154	0.623614	0.234315	-0.428594	0.553834	1.53841	0.244643	8	3	8	11
GAAACTCTAATGAAGG-1	13	73	8.9111	-3.87243	4.30443	1.86016	-0.607181	2.71028	-0.273858	0.0272238	4.07188	-0.00257658	0.14527	-4.26666	8	7	4	11
GAAAGAACAGCGTTAT-1	37	103	9.45994	-3.03426	4.8345	1.50808	-0.0869743	4.21077	-2.04721	-0.364017	3.94405	1.18367	-0.867792	-6.13242	8	7	11	2
GAAAGCAGTGCACTTT-1	56	54	-4.55073	6.36137	2.54947	-0.324731	-0.17086	-2.16992	0.691502	-0.906145	-4.64769	0.143402	-0.820117	6.09005	7	9	6	10
GAAAGCCCTTTGGACC-1	35	21	-4.09941	-1.31365	8.82861	-0.926001	3.0185	5.18394	-1.32789	-1.62298	2.05232	1.89464	-1.01485	-4.04052	2	4	8	5
GAAAGTGACTAACTGC-1	25	31	2.3488	-3.07681	-2.577	1.72914	0.371928	4.50693	-0.773282	-0.724736	4.14181	0.638805	0.248708	-5.09568	8	7	8	11
GAAATACCTGCTGGCT-1	7	85	-4.52545	-7.97568	-5.48691	2.53314	-2.20315	1.77082	-0.624957	1.48175	3.85125	-0.858189	-0.608826	-3.56414	4	5	9	9
GAAATACTAAACGTTT-1	18	22	-3.80749	-6.53123	-5.71672	2.5863	-1.22077	1.11889	-0.888544	1.14965	3.4312	0.523556	-0.130832	-2.96867	4	13	4	11
GAAATATCACCATCAG-1	33	23	-3.2404	-2.20444	7.82739	-0.217714	1.34698	3.57107	-1.32252	-1.68183	1.90577	1.80113	-1.10036	-2.75453	2	4	8	5
GAAATATGCTTGAATG-1	16	110	2.67995	-0.87191	-3.48619	-0.248581	-1.35952	-5.29807	2.23205	1.31746	-2.88834	0.318623	-0.88869	3.25846	6	6	5	4
GAAATCGCGCGCAACT-1	18	68	-1.20136	-1.6644	7.16175	1.40073	0.0152236	1.71702	-0.0875328	-0.254549	3.60292	-0.139787	0.333665	-4.25883	8	3	4	11
GAAATGGCGGTGTTAG-1	30	52	-3.31096	-1.75104	8.19128	-0.716456	0.533475	1.49986	-0.239444	-0.775669	0.132621	0.899244	-0.633768	0.25596	2	2	8	5
GAAATGGGATGTAAAC-1	13	17	1.1697	7.23405	-5.27481	-0.361055	-0.26658	-6.44233	1.11778	2.31923	-4.55716	-0.727564	0.46708	4.23867	3	6	10	8
GAAATTAGCACGGATA-1	18	96	2.3692	-2.00403	-2.66986	0.600488	-1.87267	-2.96452	0.905825	1.25762	0.797696	-0.00620692	1.18978	-1.58265	1	14	7	11
GAAATTCACATCGCTG-1	13	49	3.10622	-2.48543	-2.55386	2.72814	-1.6552	1.46962	-0.814764	1.24976	4.12556	-0.689266	-0.909997	-3.72484	1	13	4	9
GAAATTGTCTCTATAA-1	43	53	0.812727	6.83646	-5.36098	-1.89832	0.0987164	-4.80236	0.540819	0.938206	-5.02954	0.191319	-0.317076	3.85244	3	10	1	8
GAACAACTGGGATGAA-1	67	85	2.97533	-3.07889	-3.19977	-0.361969	-0.555349	0.859522	-1.46034	-0.534056	1.42788	2.15184	-0.725535	-2.49496	8	2	7	3
GAACACACATCAACCA-1	22	50	-2.57242	-1.83193	8.46233	0.54695	1.1715	3.32485	-0.0060698	-1.05348	2.97928	0.671979	0.937433	-3.06263	2	4	8	11
GAACAGATTACTAAAT-1	57	71	-3.2439	-2.2485	7.26552	-0.779514	0.313148	2.10755	-1.44019	-1.27251	0.879966	1.89728	-1.31427	-1.01777	2	2	2	6
GAACCATCTGGGAGAC-1	4	54	1.15435	-1.45009	-3.92367	-0.141843	-0.282571	-6.35328	1.3518	2.74366	-4.28321	-2.05545	1.06296	3.94698	1	6	10	8
GAACCCTCTGTGTTCT-1	59	67	-5.53476	4.10522	3.09852	-3.09585	3.19993	4.24237	-1.64457	-3.10389	3.27742	0.43803	-2.03337	-3.80717	7	8	2	6
GAACCTCGACCTACAC-1	41	9	-3.55005	-1.32815	7.06735	-0.298705	-0.769647	-3.14213	0.588819	0.989805	-4.19915	1.02261	-0.239059	2.15824	2	2	3	3
GAACCTTTAACGATCC-1	63	79	-3.97793	-1.43968	8.80264	-1.25528	4.10077	6.21498	-2.02321	-2.44505	4.74527	1.48937	-1.82383	-6.15639	2	11	2	2
GAACGACCGAATGATA-1	19	63	2.47721	-3.04186	-1.99779	1.66683	-1.05592	-1.80248	0.762103	-0.347075	1.88656	-0.884299	0.899896	-1.81365	1	1	4	11
GAACGCGGGTCACACG-1	48	114	-3.787	-7.93803	-4.84293	1.45957	-2.05857	0.587653	-1.73477	1.06076	3.53678	0.54467	-2.11209	-4.04332	4	5	7	6
GAACGTCTCATGGTCG-1	31	87	-3.63494	-1.46658	8.68172	-0.916509	3.27966	5.40389	-1.0364	-1.9279	4.28021	1.66078	-1.18594	-5.49088	2	11	2	2
GAACGTTAGGAAGACG-1	33	15	3.90156	-3.43696	-0.842341	2.25961	0.385785	5.69851	-1.54575	-0.800211	4.80375	0.814117	-0.490435	-5.84217	8	7	7	11
GAACTGTGGAGAGACA-1	68	66	-4.03051	-1.07642	7.70723	-1.24809	0.937491	2.09345	-1.5026	-1.99831	2.07313	1.72402	-0.876815	-1.48946	2	2	2	6
GAACTTAGCGCCCGGT-1	5	101	1.48866	-0.374945	-4.24428	-0.376833	-0.840872	-3.32951	1.81937	1.42608	-3.60595	0.744071	-0.430654	2.7568	1	2	5	4
GAAGAAACGATATTGT-1	59	29	4.13043	11.3007	1.27773	-2.90845	0.529552	-1.98074	-0.0515535	-2.86373	-4.0537	0.258468	-0.665571	4.80129	5	9	6	10
GAAGAACGGTGCAGGT-1	14	40	-3.428	-8.22076	-5.24207	2.48836	-2.40698	1.24976	-0.559984	1.69011	3.25148	-1.04294	-0.702263	-3.04699	4	5	4	9
GAAGACTTCAATGCCG-1	3	65	1.87489	-1.6098	-4.09422	0.288873	-0.372269	-5.82109	1.61369	2.64651	-3.15176	-1.86125	1.31749	3.09347	1	6	10	8
GAAGCAAGGCAATGTT-1	1	43	2.17031	-3.26346	-3.03334	1.82393	-1.29932	-0.46424	0.426648	1.3385	0.851151	-0.903784	0.474126	-0.368256	1	5	9	1
GAAGCCACTGATTATG-1	65	69	-3.32226	-1.20031	8.54171	-0.835834	-0.184938	1.0237	-1.25888	-1.06922	0.845548	2.15559	-0.489334	-0.765186	2	2	2	3
GAAGCCTGCACATTCC-1	61	61	-4.65706	6.08281	1.40296	-0.971004	-0.319044	-0.0968347	0.404541	0.712345	-3.09286	0.129104	-0.508602	0.238952	7	2	3	6
GAAGCGTGAGGAATTT-1	34	60	-3.6346	-1.53123	7.29426	-0.0833271	0.704447	1.19111	0.243858	-1.03779	-0.0288542	-0.521056	-0.475323	-0.195768	2	3	8	7
GAAGCTCGGACCCGTC-1	55	21	4.53914	11.9477	0.22168	-2.86802	0.348894	-2.76017	0.279558	-1.99267	-5.47754	-0.198071	-1.43085	6.59119	5	10	6	10
GAAGCTTGCTGACCGC-1	29	35	-2.98738	-1.26947	9.01761	-0.576925	1.8792	3.71617	-0.847898	-1.43612	1.62863	1.40233	-0.203828	-2.7887	2	4	8	5
GAAGGAGTCGAGTGCG-1	66	60	-4.44463	6.03419	0.699134	-0.963759	-0.766128	-6.25345	1.09214	1.08075	-4.62073	0.767125	-0.442783	3.31576	10	6	1	4
GAAGGGCATAACCATG-1	7	11	2.40523	-2.52718	-2.52753	0.736737	-0.81734	-2.53762	0.947013	1.57682	-0.608243	-1.41772	0.436488	1.55587	1	1	10	1
GAAGTCAGTTGCACTA-1	52	58	2.65782	7.89719	-4.65702	-1.00554	0.354998	-7.33211	0.583149	1.85312	-6.30804	-0.654189	0.301067	4.85889	3	15	1	8
GAAGTCTCCCTAGCGA-1	37	91	-3.64952	-1.49069	8.87853	0.0650122	-1.78459	-1.80847	-0.808913	0.0550398	0.304513	1.80047	0.0570528	-0.554598	2	2	11	2
GAAGTGATTTATCGTG-1	39	47	-5.7659	4.37913	1.92523	0.403259	0.111685	-0.31942	0.574782	-0.467758	-0.538407	-1.01033	-0.257761	0.430634	7	3	3	7
GAAGTGCTGGATAGCT-1	15	61	3.03953	-1.65201	-3.79535	1.71247	-0.287743	-2.39646	1.50616	1.62772	-0.153792	-1.60085	0.96552	0.631573	1	1	4	11
GAAGTTTCCACTCAAT-1	36	46	-5.8677	4.02827	2.82127	-3.14208	3.48237	4.47135	-1.02193	-3.21359	3.43323	-0.389274	-1.76292	-4.19249	7	8	8	9
GAATAGACGCGACCCA-1	42	92	-1.6375	-1.71825	7.66123	0.696991	1.51048	4.44171	-0.908285	-1.23411	3.43715	1.84165	0.195972	-4.76023	2	4	2	2
GAATAGCCCTGCGGTC-1	18	110	-4.87868	-7.6315	-5.58542	-0.0330836	-1.65724	-3.67642	-0.529868	1.4095	0.0361122	1.111	-1.0092	0.62743	4	6	11	3
GAATAGTGCTCGATTA-1	60	36	5.44203	12.4173	0.0827718	-4.16092	1.05722	-1.93704	0.119094	-2.73236	-5.52195	-0.214012	-1.15709	6.65819	5	9	6	10
GAATATTCGGAGTCCC-1	13	83	1.82709	-2.41204	-3.70309	2.02943	-0.511165	-1.29657	1.40813	1.07701	0.842808	-0.651953	1.95727	-0.958185	1	1	9	11
GAATCGACATGGTCAC-1	26	42	-2.96403	-1.41526	7.43985	0.847941	0.06386	-0.865633	0.903096	0.450599	-0.562956	-0.498503	1.3149	0.421789	2	3	3	11
GAATCGCCGGACACGG-1	11	41	-4.06229	-7.13591	-5.41411	0.200813	-0.54963	-5.98959	1.40693	2.85775	-4.10173	-2.09748	0.565331	4.1091	1	6	10	8
GAATCTATACTCGGAC-1	2	76	2.43616	-1.3682	-4.19135	0.0889108	-1.32149	-4.81685	2.1957	1.92207	-2.12671	-0.824437	-0.43508	3.29461	1	6	10	8
GAATCTGAACATTCTC-1	42	64	1.52144	-1.36606	-4.28819	0.628328	0.0203604	0.339594	0.423349	1.34106	-3.20228	-0.96732	1.42034	1.58118	7	3	3	7
GAATGCCGAAATGACC-1	21	17	2.13271	-3.12026	-2.82349	1.74684	-0.516328	-1.65474	0.614572	1.28046	0.366934	-0.972854	0.992152	0.292242	1	1	5	1
GAATGCGAATCGGTTC-1	63	69	-2.50163	-1.42031	8.71342	-1.70654	1.23534	2.42498	-1.12303	-1.81747	1.18897	0.877019	-1.4009	-1.37738	2	4	2	6
GAATGTATGGCAGGTC-1	15	91	1.86261	-2.55082	-3.49902	1.75789	-0.481705	1.8696	-0.234534	0.273111	3.40965	-0.106488	0.399021	-3.76745	8	3	7	11
GAATGTGGTCCGGATT-1	43	81	-3.39688	-1.21778	8.75501	0.375467	0.114598	0.371908	-0.391861	-1.29846	2.08802	0.807616	0.447588	-2.05771	2	3	2	2
GAATGTTGGGTAATCT-1	23	69	-2.83217	-1.79543	9.01952	-1.17458	3.85719	6.04285	-1.0665	-2.26443	4.59196	1.06144	-1.33179	-5.53662	2	11	8	11
GAATTATAGTGAAAGG-1	34	68	-3.14149	-2.26981	7.3108	0.0749109	0.50248	0.57526	0.0712081	-1.55987	1.195	-0.489979	-0.328577	0.373246	2	3	3	9
GAATTCACCCGGGTGT-1	47	55	-4.51803	6.38719	3.028	-2.4196	0.86172	0.409141	0.0666518	-2.67806	-2.82422	-0.298107	-0.634573	5.01141	7	9	6	10
GAATTTCTCGCTGCAG-1	28	30	2.28583	-2.20096	-3.07324	-0.414672	-0.601422	0.151511	-0.234295	0.0427603	-0.567216	1.89667	0.50968	-1.97339	8	2	3	5
GACAAACATATGCAGG-1	44	100	8.70828	-2.96114	3.97061	-0.0776632	-1.73804	-0.819219	-1.54105	0.317892	1.8585	2.17995	-0.646461	-3.05489	8	2	7	3
GACAACGACCATTGAA-1	25	77	-2.54157	-1.97138	8.82364	0.614972	0.646754	1.46111	0.601829	-0.899934	2.48991	-0.464365	1.31177	-2.46292	2	3	8	11
GACAACGCAGCTTACG-1	20	54	3.15369	-3.13943	-2.83242	1.5251	-0.0475717	1.33212	0.471195	0.258064	2.8691	-0.153124	0.965716	-2.82809	1	3	4	11
GACAAGAGATGAGATT-1	56	116	-3.67459	-6.75519	-5.60146	-0.628122	-1.15224	-1.89584	2.16383	0.567425	-2.66522	1.19563	-1.07655	2.08852	4	2	5	4
GACACAAGGGAAGAAA-1	30	72	-3.42547	-1.07506	7.48415	0.487912	0.459245	1.94116	-0.252235	-1.8585	2.90221	-0.351309	1.08108	-2.4984	2	3	8	11
GACACCCAAAGACGCG-1	75	37	2.40348	7.6104	-5.28031	-1.51076	0.45617	-6.69133	0.589953	1.66889	-6.25282	-0.679622	-0.259753	5.76267	9	10	1	10
GACACGAGTTAGAGGA-1	19	25	2.90306	-2.40597	-2.38729	0.936835	0.831129	2.91302	0.549656	-0.0724819	1.45571	0.566686	1.20601	-2.70451	1	4	4	11
GACACTGAGTTCAGTG-1	44	46	-3.66007	7.23415	1.79345	-2.10894	0.468995	-1.01112	0.324044	-1.81525	-4.22085	-0.341282	-1.04792	5.98331	7	9	6	10
GACACTGGAACCCGAT-1	52	110	-4.84742	-8.26036	-5.39949	2.26908	-2.65345	2.01884	-1.92661	1.05385	3.85999	0.501436	-2.11404	-4.84797	4	5	11	6
GACAGATTTCTGGCTC-1	44	8	-5.7825	4.21004	3.38137	-2.2079	1.98626	3.12785	-0.952697	-1.68083	0.857571	0.876152	-1.14483	-1.52528	7	8	3	3
GACAGCCAGACCTGAC-1	42	86	-3.85526	-1.07125	8.91146	-0.997442	3.08556	5.15393	-1.31685	-2.02245	3.24501	1.59371	-1.34788	-5.12262	2	11	2	2
GACAGGCACACACTAT-1	38	22	-3.30757	-1.08776	7.8562	-0.759534	1.22759	2.8353	-1.03573	-1.27022	1.05435	1.58021	-0.463131	-2.05734	2	4	8	5
GACATCCGTCGAACTG-1	65	71	-3.77434	-1.0461	7.41278	-0.562111	-1.00645	-0.383246	-0.84429	-0.381486	-0.1312	2.17131	-0.584633	-0.350767	2	2	2	3
GACATCGATTTATAAC-1	52	50	3.84519	11.0255	1.56107	-2.77198	1.58778	1.12083	0.0327968	-2.99965	-2.98454	-1.26227	0.11242	3.3832	5	9	6	10
GACCAAACGTTGACTG-1	58	108	-3.66426	-8.26005	-5.51682	1.89213	-2.65884	1.77347	-1.98231	1.03246	3.67573	0.600888	-1.99005	-4.66563	4	5	11	6
GACCAGAGCCCTGTAG-1	31	47	-2.27159	-1.48493	8.27337	-0.235886	1.24422	2.49847	-0.601911	-1.25979	2.14693	0.502316	0.535772	-2.60998	2	4	8	11
GACCAGGTCATTCATA-1	3	69	1.46132	-1.18271	-4.4364	0.242143	-1.01122	-4.4834	1.84355	1.51186	-3.3851	0.131645	-0.192116	3.38083	1	6	5	4
GACCCAATTATGATAC-1	54	20	4.22683	11.5534	0.788926	-3.31511	0.791862	-1.5982	0.378053	-2.1046	-4.60247	-0.294629	-1.0917	6.56386	5	9	6	10
GACCCGTCGCCGGCTA-1	9	59	-2.95416	-7.06534	-4.78801	2.46763	-1.81785	-0.368507	0.48063	1.90996	2.20285	-1.50831	-0.260489	-2.03095	4	5	4	9
GACCGACGTGAAAGCA-1	38	112	-3.54441	-8.04434	-5.53854	1.60791	-1.30444	2.95162	-2.20793	0.469305	4.24952	0.899011	-1.6422	-5.83718	4	7	11	6
GACCGACTGAAGCGTC-1	34	22	-2.64991	-1.60381	8.17607	-0.905652	2.19267	4.11715	-0.609758	-1.91801	1.86613	1.0202	0.147019	-1.89042	2	4	8	5
GACCGATTAAATATGT-1	68	16	3.78077	11.2294	1.01382	-2.82164	0.354715	-4.29143	0.0952862	-1.25308	-5.86317	0.275633	-0.877619	6.61857	5	10	6	10
GACCGCGTCTGACGTG-1	50	112	-4.19599	-8.41262	-4.81617	2.41486	-2.48395	1.88314	-1.66364	1.21342	4.2022	0.361536	-1.69221	-5.16079	4	5	11	6
GACCGTCAGGTCGTGA-1	13	81	3.00547	-3.24086	-2.40533	1.77714	-0.0287348	-0.898923	1.45622	0.959923	0.74327	-0.515183	2.11418	-0.795041	1	1	4	11
GACCGTGCTGACGGTG-1	40	52	-5.35553	5.30797	3.03983	0.380606	-0.0724851	-1.45611	0.454819	-1.48371	-3.72936	-0.544723	-0.398901	3.84481	7	9	1	7
GACCTTCCACGTCTAC-1	66	74	-3.19294	-1.5312	8.18457	-0.803914	2.11864	3.97561	-1.46925	-1.48884	1.76274	2.11733	-0.775992	-3.06045	2	4	2	3
GACGACGATCCGCGTT-1	52	70	-2.21924	-1.42769	8.3956	-1.35116	1.75824	3.4454	-1.68441	-2.35552	3.41833	1.19084	-0.822608	-4.4546	2	4	2	6
GACGAGGCTAATAAAC-1	56	100	2.39369	-3.32559	-2.67564	1.06274	-1.20725	2.20249	-1.94179	0.133981	3.91749	0.911133	-1.3667	-5.28791	8	5	11	2
GACGCATACCCGTCGG-1	64	6	3.61291	11.4076	0.300846	-2.06221	0.191023	-5.16669	0.456885	-0.978702	-6.12845	-0.0890023	-0.82891	6.83805	5	10	6	10
GACGCCGTAAAGGCTA-1	54	54	-5.88804	4.17966	2.83357	-3.18161	3.33861	4.31703	-0.847174	-3.20418	2.34335	-0.554352	-1.42446	-2.19597	7	8	6	6
GACGCCTGTTGCAGGG-1	11	31	1.81188	7.47709	-5.83449	-0.413534	-0.183649	-6.96026	1.49835	2.63921	-5.27691	-2.30673	0.270147	4.94156	6	6	10	8
GACGCTTGCTTCTAAA-1	38	36	-3.24014	-0.814753	7.97396	-2.32174	2.44065	3.3636	-0.648161	-2.82276	2.63833	-0.764016	-0.909709	-3.23326	7	8	8	7
GACGGACCGCGTTCCT-1	4	58	1.89474	-0.852902	-4.49984	-0.618743	0.306395	-7.36141	0.960853	2.71908	-4.98275	-2.15808	1.17064	3.7998	6	6	10	8
GACGGGATGTCTTATG-1	1	25	2.33957	-1.50169	-3.1294	1.67657	-0.701928	-2.81898	1.265	2.1338	-2.40056	-2.10287	1.32854	2.71555	1	1	10	1
GACGGGCATCGAATTT-1	75	107	1.649	-1.48029	-4.35945	-0.924276	-0.632387	-0.622702	0.370711	0.66549	-2.7357	1.41096	0.964637	-0.524052	2	2	3	5
GACGGGTTGGCCCGTA-1	61	51	-4.43642	6.49257	2.00225	0.486808	0.0293411	-1.64859	0.543269	-1.28872	-4.17323	0.0104305	-0.634899	5.72886	7	9	6	10
GACGGTCAATAGAAGC-1	30	100	8.63758	-2.54149	4.91302	-0.246113	-0.041745	1.06801	0.159281	0.534031	2.24081	0.254035	0.690827	-1.81147	8	12	11	11
GACGTGTAGGGATTAT-1	28	32	2.19196	6.79342	-5.22181	-0.449859	0.242308	-6.95604	0.675	2.64216	-4.45389	-2.68446	1.24432	3.89613	9	6	10	1
GACTAACACAGCACCT-1	8	90	-3.2342	-8.05833	-5.00519	1.8657	-1.35123	2.86857	-1.49993	0.60295	4.04718	0.47452	-1.04189	-5.15386	4	5	11	3
GACTAAGATCATGCAC-1	23	53	-3.06978	-1.10446	8.12726	0.288002	0.804653	1.97956	0.600019	-1.01939	2.36788	-0.934721	0.612305	-1.71053	2	3	8	11
GACTAAGTAGGCTCAC-1	27	43	-2.89509	-2.24299	8.2341	-0.84009	3.00181	5.04536	-0.516532	-1.92281	3.77761	-0.122747	0.334259	-3.69845	2	11	8	11
GACTACAAAGCGGTGG-1	49	21	-3.82817	7.08432	1.77106	-1.01749	-0.0633137	-1.55881	0.648718	-0.874396	-4.57716	-0.0936969	-0.606079	4.87805	7	9	6	10
GACTACAATTGCTCGT-1	8	82	2.26654	-3.15991	-3.00232	2.08238	-0.692501	3.78568	-1.21581	0.137866	4.97034	0.705023	-0.756611	-5.83485	1	7	7	11
GACTAGGCCGTTAGGT-1	66	78	-3.22967	-1.64741	8.81188	-0.884037	2.08006	4.2047	-1.76615	-1.57314	2.65905	2.09717	-0.795343	-4.23568	2	4	2	2
GACTCACCCACGTGAG-1	38	106	9.08155	-2.32435	4.64429	0.588	-1.42715	1.55095	-1.91453	0.287919	3.19469	1.21061	-0.810566	-5.38813	8	5	11	2
GACTCCCAGAATAAGG-1	27	111	-3.54512	-7.0311	-5.6621	2.59343	-2.56959	1.36894	-0.82246	1.38445	3.79645	0.134401	-0.565923	-4.11506	4	5	11	9
GACTCCTTCCAATTGA-1	56	10	5.21427	12.2417	0.239337	-3.32981	0.545138	-2.94024	-0.00842824	-2.51954	-5.62172	0.07062	-1.30287	6.80531	5	10	6	10
GACTCGCGGGAATGAC-1	28	96	8.51152	-2.80202	4.9552	1.83616	-0.117892	-0.00652876	0.527309	0.336295	2.59105	-0.060983	1.06073	-2.86572	8	3	7	11
GACTGATTGGTCACAA-1	9	101	-4.2688	-7.36704	-4.13715	0.394776	-1.94366	-2.23915	-0.0676941	1.28483	-0.456001	0.875943	0.0559802	-0.250714	4	14	5	4
GACTGCAAATCGAGCT-1	59	75	-3.68621	-1.06361	7.99387	-1.53346	1.07381	2.11554	-1.41568	-1.62133	1.11132	1.37838	-1.42183	-1.74531	2	2	2	3
GACTGCACCAGCCCAG-1	46	80	-3.4175	-1.14757	8.11298	0.312984	0.186771	0.261687	0.244259	-0.871046	1.31461	1.14721	0.52674	-1.1424	2	3	2	3
GACTGCGGCACGTGTA-1	27	15	2.40336	-3.40387	-2.96043	0.368798	-0.523156	0.354198	-0.242553	0.354456	0.148525	1.77528	0.786507	-1.39668	1	2	9	5
GACTGCTGGTGAGAAA-1	67	39	5.45613	12.4154	0.0869775	-3.85662	0.939273	-1.8418	0.0586233	-2.86178	-5.04186	-0.207927	-1.45482	6.47394	5	9	6	10
GACTGGGCGCCGCAAC-1	6	94	-4.66029	-7.89274	-5.54763	2.59223	-2.70074	1.19318	-0.911368	1.64475	3.54797	-0.449788	-1.27376	-3.97948	4	5	11	6
GAGACCCTGCAACGCC-1	11	111	1.71317	-1.35904	-4.58584	-1.82563	-0.208726	-5.63217	1.03955	0.95428	-4.78628	1.37356	-0.477976	1.37343	10	6	1	4
GAGACTGATGGGTAGA-1	28	56	-2.87573	-2.40742	8.57036	-0.024457	1.02051	2.01974	-0.133364	-1.67758	2.41773	-1.03905	0.220073	-1.28635	2	3	8	9
GAGACTTCGCGACCGA-1	53	57	3.46866	10.8074	1.60551	-2.28209	0.204281	-2.35129	0.257782	-2.16967	-4.01355	-0.441307	-1.21772	6.03877	5	9	6	10
GAGAGGGCGCGAGGTT-1	38	40	-4.56177	6.34733	2.97241	-1.69368	1.83844	3.08946	-0.0144538	-1.43204	1.31214	-0.709116	0.277272	0.172273	7	8	8	7
GAGAGGTGCATTCTGG-1	44	28	-4.5696	6.12119	1.53406	-2.05901	0.0945936	-4.04127	0.421948	0.941572	-5.10797	0.776024	0.53622	1.52307	3	10	1	5
GAGAGTCTCGGGAGAG-1	72	40	3.09816	10.8352	0.974096	-2.49029	0.487956	-5.0372	0.269964	0.513361	-5.9209	-0.289899	-0.091857	4.98319	5	10	1	10
GAGATCTGCTTGGCAT-1	34	44	-2.9295	-1.90545	7.64762	-2.76642	3.15587	4.2661	-0.764164	-2.90844	3.06789	-0.840192	-1.25949	-2.85705	2	8	8	9
GAGATCTGTCACTCCG-1	30	74	-4.07442	-1.7792	8.54516	0.601914	1.49506	4.2813	-0.242428	-1.59584	3.86309	0.845171	0.595603	-3.81947	2	4	8	2
GAGATCTTCCATGACA-1	45	77	-3.77288	-1.86328	8.02904	0.881524	0.0734706	-0.870952	0.898521	-0.574589	0.615705	-0.154215	0.587702	1.27461	2	3	2	9
GAGATGGGAGTCGACA-1	52	72	-3.81738	-0.941471	7.24268	-1.27825	0.092726	0.245872	-0.621623	-1.03123	-0.117236	1.59459	-0.693398	0.000104684	2	2	2	6
GAGCACCTGTGTCCAG-1	58	80	-3.04156	-1.10799	8.57647	-1.11961	3.55279	5.59548	-1.80278	-2.33346	4.13058	1.50094	-1.72768	-5.7909	2	11	2	2
GAGCATCAACAACTTG-1	64	30	5.4442	12.4126	0.0921882	-3.59467	0.673214	-2.87437	0.0873544	-2.57005	-5.72618	-0.175517	-1.00723	6.92027	5	9	6	10
GAGCATCATCCCTGGG-1	12	40	-5.56675	-8.15351	-5.29889	2.64743	-2.7966	1.79098	-0.200126	2.06246	3.04156	-1.19879	-0.550338	-3.03028	4	5	4	9
GAGCCACGGTAGTAGG-1	9	47	1.65735	-1.86319	-4.08203	0.197865	-0.373358	-6.04277	1.47231	2.81545	-3.62523	-2.27351	1.14596	3.66555	6	6	10	8
GAGCCAGCTACCTGTG-1	53	89	-1.28913	-1.6664	7.23319	0.0064379	-0.587942	-0.518065	-0.337175	0.0554558	-0.0747867	2.00159	0.391826	-0.455228	8	2	2	3
GAGCCGAGCGTTTATT-1	13	107	-1.30468	-5.72306	-4.06598	-0.606896	-1.27307	-5.63195	2.13309	1.01121	-3.16924	0.920452	-1.07521	2.9631	10	6	5	4
GAGCGAGGGAGTACCG-1	14	58	2.72686	-3.22573	-2.55206	2.00534	-0.694996	2.41927	0.264089	0.771962	3.31597	-0.62572	0.50629	-3.27633	1	7	4	11
GAGCGCAAATACTCCG-1	51	107	-3.54557	-7.949	-5.36317	1.61132	-1.11913	2.76726	-1.97162	0.639284	3.96673	0.655063	-1.95486	-5.0424	4	7	11	6
GAGCGCGCACGAGTAG-1	49	93	8.66914	-2.51017	4.76005	0.419976	-0.076518	0.125322	-1.1679	-0.586968	2.00257	1.55858	0.886514	-2.23831	8	2	7	2
GAGCGCTGTTAGGTAA-1	61	23	4.69751	11.744	0.860287	-2.00792	-0.0225749	-3.04245	-0.0371791	-2.54963	-4.32018	0.0980073	0.257589	5.06956	5	10	6	10
GAGCGGAATGCGGTGT-1	68	48	-4.25945	6.74499	2.6155	-2.58329	2.43946	3.32545	-0.174529	-2.96769	-1.92305	-0.0377343	-0.93849	-0.867033	7	8	6	10
GAGCTAAGGGCATATC-1	29	83	-2.38249	-1.55038	8.35186	0.471233	1.41213	3.94225	-0.34871	-1.28001	3.17106	0.979621	0.615152	-3.69786	2	4	8	2
GAGCTCTCGGACCTAA-1	15	33	-4.52222	-8.30664	-5.17036	2.44665	-2.3298	0.368993	0.375872	1.92828	2.20987	-1.43946	-0.373876	-2.24911	4	5	4	9
GAGGAATGGAGAGGTT-1	27	31	2.90304	-1.98328	-4.02905	0.158901	0.906308	2.44838	-0.661364	-1.31776	1.99166	0.844996	0.726348	-1.75892	8	3	8	11
GAGGAGATCCTCATGC-1	12	8	2.86313	-2.7826	-2.34372	2.1325	-1.35725	-1.59074	1.21445	2.13597	-0.621754	-2.01173	1.17771	1.60695	1	1	4	1
[truncated: 1,676 more rows]

## Sheet: Fig 2b
Data used for tSNE plots for four data integration methods in Fig. 2b.
PRECAST		Seurat V3		Harmony		fastMNN		Uncorrected
tSNE1	tSNE2	tSNE1	tSNE2	tSNE1	tSNE2	tSNE1	tSNE2	tSNE1	tSNE2	Sample	Domain
-29.5449	1.39387	-21.7895	9.42944	-22.8749	2.49898	-22.1678	4.7126	-19.1701	10.5083	1	3
-21.0794	-8.8979	24.0969	-2.1859	24.0482	-9.0424	16.9201	-13.1771	24.5476	-11.7034	1	8
2.68282	9.23736	-12.7992	17.3347	-18.1769	11.5755	-22.4703	18.2144	-26.1109	1.9291	1	6
14.6031	26.0606	-20.467	-13.6518	-11.3263	26.6559	-10.6901	22.5457	0.494438	25.2713	1	5
-9.97953	0.975819	0.082763	-18.4841	8.58137	12.2655	13.3596	3.30185	9.29777	1.89345	1	7
-6.40722	2.26131	1.17153	-27.1114	14.9008	17.7863	8.70287	-12.3191	18.1848	14.2431	1	7
-15.2887	8.72987	-17.0426	-12.5401	-8.0269	21.7836	-6.26126	12.9155	-0.50744	19.4145	1	7
9.36287	-15.1672	9.60709	-19.7742	12.066	11.3095	24.1612	-4.76839	17.7814	9.49148	1	2
-7.43997	21.4236	22.281	11.0924	22.3455	-14.7988	14.8921	-14.685	15.3463	-20.5758	1	4
-15.9108	-9.25586	17.5455	2.90157	20.4331	-9.88096	17.7928	-14.7505	16.9577	-12.1113	1	8
-0.687748	-20.1998	17.2772	-17.2517	24.597	4.90109	7.52334	-25.2562	22.6874	-5.9682	1	2
12.4809	-16.6007	15.1526	-27.1753	24.6552	10.2358	5.76686	-19.8403	26.3194	6.29038	1	2
8.20848	-13.8356	3.85509	-16.0137	9.61351	9.83001	21.14	0.840568	14.0927	8.74994	1	2
6.03752	-12.0845	1.234	-7.08342	1.88188	3.86518	5.91373	11.8034	5.6721	8.09512	1	2
-2.62549	7.33658	-21.1937	13.6683	-22.2705	0.0803304	-12.3551	14.0512	-21.5836	7.71742	1	6
0.827422	19.1388	11.6748	15.9183	18.7749	-11.7643	15.2752	-8.44017	15.1038	-14.7438	1	4
17.4875	-4.28678	2.75907	9.73123	-1.34715	-11.4335	-10.6019	-3.80475	-6.1554	-10.6026	1	1
0.92894	20.5242	19.5156	9.83824	19.7287	-12.8693	14.9803	-14.6772	15.128	-17.9333	1	4
8.90097	-23.1325	17.5088	-27.291	24.817	13.2113	19.2796	-22.6945	26.5051	7.46531	1	2
14.6101	12.0976	-3.63883	7.84719	-9.56097	-9.21228	-18.6805	12.9825	-14.2366	-5.30227	1	1
-22.1679	17.641	-26.848	3.09176	-23.8666	12.6657	3.15634	18.121	-15.798	20.2329	1	10
-19.419	18.7662	-11.6819	3.0279	-12.0085	-1.73542	7.83642	19.9849	-14.6921	3.37214	1	10
6.26595	21.5859	-10.0941	2.47743	-10.4537	0.0215955	12.4399	12.3165	-9.64092	2.0494	1	4
-4.8973	-0.446228	-0.606261	-30.0259	17.6447	17.8596	13	-17.4762	21.3493	14.1576	1	7
-18.1752	17.2626	-12.6748	10.8165	-17.4544	2.14992	-0.98285	18.9102	-18.3871	6.89392	1	10
-15.2467	-9.38825	-8.53823	-18.2428	9.96524	-1.70863	-3.04663	-10.5624	12.007	-3.13211	1	8
-8.81271	4.02689	0.343713	-30.049	16.4552	18.002	11.0442	-16.2041	20.614	13.9936	1	7
2.50841	-27.4652	2.66486	-25.5238	13.6068	11.8296	25.5019	-0.399289	17.4386	10.8904	1	2
-8.9944	19.2711	23.5165	7.54325	22.5572	-15.217	9.88548	-14.5933	15.0244	-20.1289	1	4
-5.36014	26.2401	22.3522	13.4157	20.0735	-18.4186	-3.77136	-23.6042	13.3888	-23.4443	1	4
5.81017	-23.6032	10.0112	-15.7858	14.3798	3.23285	2.96063	-10.8467	17.1577	3.22316	1	2
-5.02056	-0.87506	1.59003	-30.1841	16.4115	18.7906	10.1985	-18.0145	20.7602	14.2372	1	7
-0.893846	-28.1241	-0.371604	-12.5226	-7.04326	8.58631	-8.70392	8.06674	-3.53484	8.53491	1	2
3.68223	16.353	19.4083	-0.560883	17.7436	-19.2593	2.62902	-17.9341	12.4361	-21.8656	1	4
-19.9493	-14.512	23.4429	-4.08687	26.2838	-4.66608	4.02346	-22.3979	23.1335	-10.6679	1	8
-19.4918	18.2878	-13.7562	3.39761	-12.9633	0.110117	3.21386	18.3411	-16.1321	4.02538	1	10
2.3549	18.3108	21.1395	2.35364	23.3891	-11.1574	15.3724	-16.9218	19.6211	-15.1756	1	4
-6.03144	3.40216	1.09378	-28.9333	16.2697	17.8951	10.3811	-16.9411	20.8584	13.3647	1	7
-7.95345	23.886	12.8574	13.7183	8.19045	-22.7925	-10.8989	-19.6505	5.7245	-22.5117	1	4
10.3872	-25.7489	-5.83518	-3.32926	0.533754	5.03618	9.79701	10.8455	-2.18046	0.832434	1	2
-15.2248	-21.1779	12.9861	-0.147047	10.2918	-7.26962	25.6261	-0.806529	11.491	-7.56257	1	8
4.16356	16.3457	-6.99538	0.513958	-4.47583	-3.28172	14.9328	6.05401	6.90484	-4.98392	1	4
-1.98865	8.27042	-13.9923	10.3018	-16.2488	2.79911	-6.16067	16.1221	-18.7074	5.56351	1	6
-4.17101	9.97876	-5.72776	11.639	-10.5648	-9.94897	-8.07809	6.27576	-10.9341	-5.60671	1	6
-15.4279	-20.39	13.0242	-7.8827	14.9118	9.06107	12.3697	-5.60332	20.0067	-2.11821	1	8
2.3446	15.4721	18.0789	5.54837	15.2811	-6.75244	23.1315	-6.50094	13.6443	-10.1083	1	4
-10.5607	-15.8566	4.56021	-15.0463	6.46869	9.98476	17.9232	4.35987	9.69346	-0.859574	1	8
-6.46461	15.2135	14.0407	6.75786	16.1919	-12.4132	22.5856	4.12084	12.7499	-14.1013	1	4
6.95253	-11.2127	2.52906	-13.2739	7.25399	9.60739	19.1333	1.97087	13.4992	8.99028	1	2
-8.19057	-18.2949	-8.56109	-16.0222	-1.04853	-1.636	-3.52856	2.69166	-0.189575	1.95644	1	8
-11.589	-7.67808	17.8105	-9.40061	16.8546	-3.42837	21.4325	-9.34717	15.2718	-6.63895	1	8
-17.0402	16.5903	-19.637	13.7698	-18.9833	2.67726	-1.49324	21.1833	-19.2493	7.2507	1	10
13.2787	-5.40947	21.6426	-3.96666	25.283	-5.11066	3.82704	-22.1563	22.6014	-11.0028	1	1
1.6018	8.61347	-13.3432	18.283	-19.5794	-9.42554	-18.9739	15.4189	-24.0525	0.554158	1	6
-9.91407	-2.02971	-8.78438	-7.92863	-12.2671	5.94025	-1.82512	14.8167	-9.32987	10.4562	1	7
-18.7734	-14.5745	3.9613	5.78935	-0.803486	-7.25284	-6.08153	-2.113	-3.55881	-4.87462	1	8
-28.1574	3.54736	-23.078	12.3826	-23.8547	4.18854	-23.0645	2.68777	-18.4138	12.2729	1	3
1.47317	8.43111	-23.1612	14.0116	-24.9713	-2.68543	-13.4386	19.2325	-25.6459	6.84648	1	6
-14.2897	-18.3383	9.89278	-1.47983	15.9064	-2.47252	-6.33625	-13.8001	16.32	-5.95394	1	8
2.51574	-25.7834	7.27297	-19.1485	17.1812	7.32769	12.6124	-6.69688	21.6297	-3.72564	1	2
3.12736	9.78245	-19.5605	17.3385	-19.4244	-3.04804	-16.4735	18.8073	-24.0238	3.16639	1	6
-7.75122	22.0893	10.097	19.4407	0.277607	-22.4083	-20.0753	-6.11676	-3.69578	-21.1309	1	4
1.75158	25.2055	20.3078	3.10882	22.3598	-12.1828	22.6186	-12.2838	18.4912	-16.1552	1	4
-13.407	3.51758	-12.7472	-4.25029	-10.504	12.3449	-3.99096	17.1663	-7.90062	14.6943	1	7
2.32819	17.3275	4.35941	15.6997	-5.59977	-19.6236	-18.342	-8.99649	-11.3963	-15.1336	1	4
-17.3942	16.4695	-11.5867	2.53383	-11.6442	-3.2521	8.41001	20.1334	-14.5776	3.14934	1	10
0.0858904	7.97042	-9.1067	13.633	-12.978	-8.7415	-13.6479	11.3933	-20.0178	0.145877	1	6
-0.552238	-24.2354	3.28952	-6.50734	2.28048	2.88426	8.69459	3.30718	1.22546	-0.903679	1	2
-11.5821	-17.321	1.90554	1.45367	1.31083	-2.68981	-11.6517	-4.50291	-0.279251	-3.1145	1	8
-28.085	3.64162	-25.8343	6.65863	-23.7212	10.2245	-9.90845	18.1135	-16.4927	17.8404	1	3
-15.9578	-22.2616	26.1912	-8.38077	24.0583	4.56088	4.57031	-21.2585	22.7451	-5.48589	1	8
-20.134	-13.2211	16.9746	-12.1345	11.317	-1.82115	20.4594	-8.65241	13.9111	-3.40353	1	8
3.2817	6.27826	-20.1156	18.9676	-27.099	-4.02671	-22.7062	14.3161	-27.2364	5.90532	1	6
-9.31421	8.21306	0.0619251	-26.9983	7.3367	20.1221	7.66619	-15.4193	20.6769	11.5867	1	7
-1.72151	22.7979	14.9134	15.8278	11.6597	-20.1138	-15.5699	-15.7181	6.03274	-22.7215	1	4
-28.9004	3.15571	-23.4492	2.69642	-20.6627	9.41842	7.24335	14.5747	-14	16.8918	1	3
-4.19185	9.95999	-0.0832335	23.3047	-12.057	-17.1508	-24.8568	6.23437	-14.3209	-8.63497	1	6
-12.5292	-14.4353	-0.729813	0.989356	-1.87454	4.03314	4.74747	7.31404	-0.522965	2.7252	1	8
-10.8394	-15.9533	-5.5868	-9.30464	2.76707	10.5089	11.3174	11.9136	8.0628	2.06235	1	8
-11.6285	-0.59589	11.4051	-7.12733	4.79734	8.37258	21.1128	6.6591	7.54707	3.26636	1	7
13.7921	12.6621	-10.3692	11.8579	-11.6087	-16.6875	-13.5256	7.12243	-13.2363	-7.38889	1	10
-20.2625	20.6559	-19.5025	14.512	-16.9522	0.377489	2.30128	21.7346	-19.0229	4.6902	1	10
2.8901	20.6512	1.86074	18.6469	-4.74523	-20.3776	-13.0984	8.55786	-9.16144	-16.8706	1	4
-26.5417	8.75424	-21.9126	4.2655	-20.169	9.1821	-11.3155	16.1243	-13.0107	17.0216	1	3
7.42739	-26.2377	17.4402	-24.1182	22.5559	11.2489	24.0381	-17.2644	24.1422	7.25466	1	2
-0.568514	5.20886	-14.0386	20.707	-19.238	-11.7439	-12.9661	19.1961	-23.4509	-1.19892	1	6
16.0021	2.37125	0.117801	13.0634	-2.77922	-16.1074	-17.1945	-8.03313	-7.6023	-15.8534	1	1
25.9143	2.20681	7.76942	10.1756	4.42608	-13.7729	-12.908	-9.63361	0.321779	-14.4613	1	1
18.8663	17.0915	-19.6675	-12.4669	-10.6241	23.1958	1.00076	21.6732	-4.15767	21.8191	1	5
-10.261	-10.6191	-8.74508	-1.17079	-6.82624	4.2224	17.6202	2.06746	-2.84102	4.96782	1	8
3.75541	20.2914	16.2297	16.9625	9.86915	-18.2136	-6.83416	-19.2159	6.96208	-23.063	1	4
-2.41375	18.9035	22.5282	1.63717	21.6968	-8.80304	21.1083	-13.5448	18.5877	-13.4244	1	4
0.608374	6.75821	-22.2837	20.1841	-27.575	-0.888177	-22.4677	12.3059	-26.1407	9.60041	1	6
3.99547	16.8521	3.91738	8.40123	4.53283	-6.25994	-4.99086	-7.45882	0.980289	-7.03924	1	4
-13.6844	-8.3977	-2.10119	-2.08163	-3.71397	-3.20916	4.35317	6.09323	-3.11299	2.65867	1	8
4.91939	4.60619	-17.5884	18.784	-25.3541	-6.7718	-17.0597	19.0723	-27.872	4.36	1	6
-26.7425	9.12413	-9.71878	0.652186	-9.7457	-1.44812	8.37465	17.8986	-11.3592	3.16312	1	6
11.1993	-22.5012	17.7939	-27.5367	24.9999	13.1095	19.0144	-22.8869	26.6561	7.45515	1	2
-5.54041	18.6845	18.703	8.29478	12.3804	-9.95017	14.366	1.73181	10.5082	-13.4805	1	4
4.46096	-30.1086	17.1144	-21.8259	21.0105	13.9811	25.4929	-15.0072	23.2897	9.76545	1	2
3.61322	10.2285	-19.3223	19.5205	-25.1463	-3.23852	-11.4877	17.9905	-27.1988	6.04871	1	6
9.60798	-16.6572	4.00224	-15.851	8.99697	10.2282	20.1686	-2.29015	11.3099	3.48631	1	2
2.80888	17.7983	5.64673	8.41651	4.88156	-18.3293	0.195678	-3.40332	0.705558	-17.8849	1	4
-7.68358	17.1698	13.1992	14.2097	6.73117	-21.5198	-10.7568	-11.7792	4.45879	-20.9395	1	4
-21.6802	17.927	-18.3769	11.9544	-18.3872	4.3102	0.617758	21.3433	-16.9451	7.27157	1	10
-2.07584	23.0903	17.9681	13.0545	17.5867	-18.5398	-6.48971	-22.4473	11.1677	-23.3349	1	4
-30.0855	2.42629	-24.0071	0.603686	-17.6733	18.234	-9.08628	15.0134	-13.2937	19.2327	1	3
3.19149	27.7399	-8.31176	10.6192	-3.11477	-15.2806	-9.77678	-1.50869	-8.56226	-14.4966	1	4
-18.9815	-12.1728	17.2075	-6.91596	13.3022	-3.60746	19.011	-7.34533	13.4108	-5.54572	1	8
-13.8048	-16.9584	9.25145	-1.09735	10.2789	-2.55242	12.3465	-3.85034	11.1151	-3.80334	1	8
8.79746	-20.7635	7.88406	-17.5871	9.03417	7.49856	11.7779	1.43304	8.44554	8.51884	1	2
8.4041	-12.3936	11.6806	-22.1912	16.5355	5.71385	-3.78342	-13.0858	17.2433	5.59887	1	2
3.64677	7.23596	-18.0636	19.3526	-23.5575	-4.79994	-22.0541	16.3877	-26.2807	3.40915	1	6
27.1596	0.464817	-2.78677	10.2244	-12.3861	3.96923	-10.5489	15.4149	-16.5067	-5.88313	1	1
-1.37195	4.4878	-21.801	20.5515	-26.9544	-1.30119	-19.7971	11.0072	-26.5371	9.32737	1	6
17.0883	6.82389	1.72941	10.7151	-4.15457	-14.6179	-14.8168	-6.88608	-8.69407	-13.6934	1	1
21.9424	-3.33847	-3.6128	9.73724	-9.36802	1.21167	-9.79151	7.74814	-15.7392	-4.24863	1	1
-20.633	-9.56124	24.0217	-2.02379	23.9683	-8.45748	17.1465	-14.8354	24.6753	-11.6597	1	8
1.6835	7.29882	-16.6376	19.4793	-24.2873	-5.63058	-20.743	13.4409	-26.6242	3.90952	1	6
7.92208	-11.3413	-6.10158	-21.6859	1.07391	21.1725	13.8361	6.4627	9.18219	11.2324	1	2
-15.9579	-20.3124	26.2793	-8.45485	28.7353	1.42792	7.92357	-25.9664	25.9838	-10.7351	1	8
8.12223	-27.8789	20.8776	-8.63823	8.31175	-1.21519	-4.6649	-12.374	1.36892	-8.92268	1	2
1.38718	4.90191	-20.7454	17.0002	-22.8361	-2.13948	-20.5819	15.2799	-23.0164	5.72765	1	6
-29.0795	7.15262	-5.54673	-7.16975	-0.0805835	20.1632	9.30828	17.4891	2.68668	13.4537	1	3
17.2458	-1.03572	6.1948	9.17811	5.1497	-16.4172	-2.4771	-1.30865	-0.941956	-18.6177	1	1
-5.04783	17.6416	8.94298	7.90813	14.1755	-8.15389	6.55409	-1.59136	11.5715	-9.87479	1	4
-9.79842	9.3218	-4.47425	-22.7571	-1.32575	22.4944	-7.61685	-1.28178	4.15723	17.8812	1	7
-20.6083	19.098	-9.96071	5.75875	-11.7105	4.58168	8.12086	12.6334	-12.6895	0.912339	1	10
-8.95471	20.3602	13.4711	12.8001	10.9497	-23.3389	-10.4432	-16.838	7.51423	-22.1564	1	4
2.79743	25.9912	17.0034	13.3111	17.1802	-17.4173	-4.14154	-21.3195	9.91981	-22.2741	1	4
-2.80603	18.7442	-5.69842	17.1918	-12.562	-7.21497	-2.82027	17.2902	-17.6885	0.703242	1	4
0.342388	7.84521	-10.3304	21.5062	-17.9998	-12.8234	-16.6773	6.04709	-21.3268	-7.23222	1	6
14.0908	-3.51242	-2.27241	18.3257	-9.44155	-16.8686	-20.7943	2.61192	-16.5109	-10.0548	1	1
-11.143	-14.0643	-1.61472	-0.107451	-3.74079	1.89118	9.4299	16.1451	-6.90598	2.6763	1	8
16.1806	5.69044	6.98258	5.36212	5.16964	-10.0848	-9.88597	-8.53131	1.39376	-11.4576	1	1
9.61467	-23.2205	12.0841	-21.9836	18.7256	5.91793	-1.90117	-16.6739	19.2808	4.06414	1	2
4.84261	6.09452	-16.6688	19.867	-25.1882	-6.50988	-20.4137	18.0522	-27.5371	3.85303	1	6
-18.813	17.3183	-23.0477	20.2472	-26.4152	1.16364	-24.8991	9.3216	-26.8321	10.5455	1	10
-20.708	21.2857	-17.3372	16.228	-13.2503	-10.0533	-15.7285	12.9703	-22.7864	0.502157	1	10
24.8247	-4.64886	9.13665	10.02	-8.37153	-10.4619	-11.2191	4.4956	-2.23866	-4.42165	1	1
2.57902	-26.3514	3.42115	-26.0986	20.003	13.0602	23.1411	-7.82013	22.9508	9.74876	1	2
-4.59317	-0.90742	0.764951	-29.5632	16.3674	18.8142	10.8256	-17.9226	20.3894	14.2264	1	7
-8.30703	24.3186	13.9356	12.6418	11.411	-22.681	-6.95894	-22.4622	7.48851	-22.1353	1	4
-6.29298	27.1508	22.3433	11.0402	20.3005	-14.4955	12.7285	-14.0763	16.3186	-17.7301	1	4
-18.5361	-15.0475	19.4192	-4.33429	21.1466	-1.75974	2.45918	-24.0453	19.403	-5.57231	1	8
-15.5283	-20.0855	9.66234	-6.28157	17.1305	0.434039	0.144223	-1.31124	18.1959	-3.1199	1	8
12.6117	-5.30131	3.37733	10.8539	1.58782	-13.6539	-17.4279	-3.55303	-1.86687	-14.6204	1	1
1.24691	-13.7771	2.41321	-6.57563	-0.600989	4.96555	-0.861123	0.765293	2.90646	2.06644	1	2
-10.894	-15.3668	10.2333	-3.14673	16.1193	-0.915691	-1.17427	-12.2442	18.1893	-5.31109	1	8
-17.8669	-14.3848	5.64729	-22.9734	26.0727	5.53383	18.5977	-15.9435	25.4812	-3.30615	1	8
-9.86495	5.47776	-18.0024	-7.2593	-9.14185	17.6191	-2.52569	17.3538	-7.04862	16.3498	1	7
-2.19135	18.9271	13.3494	16.8224	4.53778	-19.9179	-15.8235	-12.7944	2.305	-21.281	1	4
11.9728	-14.8468	3.42158	-13.2884	1.50998	7.55715	12.8789	8.3546	0.807873	8.04584	1	2
1.23798	-12.0186	-0.727156	-6.67574	2.12149	5.82042	17.6576	5.70535	1.15735	8.6426	1	2
12.2599	2.06651	20.8533	-0.808192	24.2411	-3.82752	-0.458187	-22.5871	18.5735	-9.36521	1	1
-14.9653	18.1246	-18.8452	17.8198	-25.8017	-6.70251	-20.3519	17.7049	-27.2329	2.39014	1	10
-11.8734	-1.8725	-9.55629	-8.68165	1.43557	9.3682	14.2878	13.1516	1.46111	10.8235	1	7
3.35182	25.7757	9.90977	18.2544	3.10582	-20.4601	-0.769033	-1.99069	0.0955165	-21.3153	1	4
-17.545	19.921	-14.1707	13.4457	-12.637	-3.86431	5.49204	19.0613	-17.6169	2.50002	1	10
0.502444	4.05316	-14.4736	18.7892	-14.4598	13.0807	-10.5927	14.2972	-21.8508	4.84365	1	6
-1.11696	-23.4229	12.5173	-10.5037	9.94708	0.417211	9.09207	1.3846	12.5275	-2.93041	1	2
11.2171	-2.36005	21.7358	-3.86028	22.7295	-4.27954	2.16728	-25.1692	20.0864	-7.67591	1	1
3.40408	-15.2747	-8.40728	-19.2176	4.27088	9.39407	14.7861	8.0203	9.02494	3.04114	1	2
-0.0696474	3.19812	-23.8799	12.6182	-27.7986	0.719938	-24.8447	12.195	-25.21	9.9316	1	6
13.5174	4.86541	0.83231	9.66591	-6.43502	-12.9515	-15.4372	-1.09881	-8.01514	-10.212	1	1
-5.60377	26.7117	18.7788	8.70592	16.3229	-12.0988	14.467	-10.3189	15.5763	-15.7679	1	4
-0.292686	26.8101	16.1686	16.5488	8.53437	-21.0613	-16.1821	-12.8489	2.55774	-22.4085	1	4
8.86217	14.4408	-5.26191	5.16247	4.9403	-18.1864	14.1279	4.65735	0.958231	-17.8747	1	1
10.3454	-4.99647	-3.05532	4.66249	-4.13239	0.365056	-10.7173	2.30481	-6.89286	2.60068	1	1
-20.847	-12.1116	6.81938	0.493947	3.96566	-6.31435	-0.490591	-5.29104	1.82261	-5.1245	1	8
-4.61773	18.2515	5.92979	20.3933	-1.38978	-15.5853	-12.3044	7.34628	-11.2615	-5.3046	1	4
23.2773	16.8569	-18.4641	0.96306	-14.7079	21.4847	-6.97864	20.2152	-8.71574	20.6887	1	5
-4.35994	15.6594	10.3492	11.7801	6.81772	-22.7378	-9.60708	-14.9339	5.72233	-20.5546	1	4
-20.6521	-10.7173	13.6877	-1.30091	19.1981	-8.18835	12.3154	-1.48385	15.737	-8.93802	1	8
-0.0804005	8.60772	-12.1716	17.8444	-18.7903	-9.0689	-22.3927	16.6495	-24.1877	0.325193	1	6
12.0242	4.66846	11.9361	2.86494	23.042	-5.91995	-4.96057	-20.0113	11.3105	-20.6962	1	1
12.7251	5.5042	-2.35471	2.01984	-0.127649	0.815113	-2.05718	-1.56598	-7.38601	-6.33579	1	1
-17.0386	-17.115	-3.16623	-0.368314	9.19313	-5.94016	11.8491	-0.0950315	8.90257	-6.54801	1	8
-22.4764	20.6453	-21.9001	16.5039	-20.9556	-4.41762	-15.0066	13.9097	-23.2714	3.47056	1	10
-14.7342	1.10676	-1.83648	5.12649	-5.26549	10.077	-2.8654	8.21934	-5.98608	8.7191	1	7
5.05322	-11.608	5.80877	-10.9658	4.02772	3.29343	-0.404648	-6.01716	7.07748	7.8813	1	2
-11.5984	-0.401188	-1.69556	-22.9311	6.48119	17.3852	5.46214	-3.68701	9.7477	15.9936	1	7
8.69918	-24.3895	12.2666	-18.165	17.3169	4.44259	2.70658	-11.3757	15.9697	4.82418	1	2
-11.5075	-12.8775	-3.96439	-4.15714	10.581	-6.48766	13.29	5.18991	8.05675	-4.70891	1	8
-16.4811	1.20095	0.226261	-16.225	9.37171	-8.60065	1.78621	-0.138578	1.59043	-6.30773	1	7
-29.2601	5.93021	-25.1859	-0.137985	-18.6244	18.6358	-5.14855	26.7857	-12.4805	20.5706	1	3
-18.9545	-17.5997	21.1478	-8.87648	22.0599	2.44983	21.2002	-11.367	23.9119	-4.66386	1	8
2.68964	-16.4921	-10.1644	-18.2933	1.55135	6.77466	9.8543	6.44235	-0.73508	5.10159	1	2
-19.9208	19.9371	-21.1372	15.9097	-19.2001	-0.568304	-2.28834	18.1036	-20.5244	6.39339	1	10
5.6797	-13.4178	9.76606	-16.184	11.8793	5.28296	4.27933	-8.0946	13.8901	6.61942	1	2
-3.56812	-15.3565	28.9294	-7.925	29.0784	0.562578	14.9474	-23.9816	27.2748	-9.38628	1	2
-3.34905	6.94999	-23.6993	15.4801	-26.0312	5.9368	-11.9424	18.253	-22.1565	13.8038	1	6
-6.73437	5.57499	14.907	-17.2968	16.5612	11.6387	21.3598	-8.74791	19.8881	8.72361	1	7
8.36502	-19.9461	3.30238	-8.94464	-0.563669	21.893	1.40566	-3.60927	7.46135	9.41803	1	2
-5.4824	-1.77722	10.3842	-14.4102	7.88732	0.211637	-9.01714	-12.1616	2.09569	-8.23747	1	7
-0.681298	1.97039	-21.572	13.8279	-27.2307	4.50127	2.21426	24.1258	-19.3144	8.12335	1	6
16.6437	-9.13263	9.5289	10.3598	4.21663	-14.3501	-9.94729	-13.1718	0.689983	-15.8518	1	1
16.6517	21.4634	-22.5049	-12.2028	-12.7163	25.991	-9.39655	25.0081	-3.08644	26.7015	1	5
2.60355	-28.9142	4.17722	-25.3966	15.2494	14.0612	11.5534	-7.16728	19.3616	-2.09719	1	2
0.459052	-12.3815	-7.83219	-16.0898	-5.94256	10.2787	-4.83051	-3.37217	-3.49072	9.58302	1	2
-13.6398	-22.2076	21.3747	1.23534	21.0969	-9.52632	25.2193	0.0499806	14.2121	-9.78218	1	8
1.00783	19.7231	15.6157	8.53196	-3.37258	-4.50997	13.5888	2.59297	8.90123	-13.5822	1	4
-18.9803	17.8333	-19.0354	13.727	-18.8033	2.63833	0.307888	20.7019	-19.1526	7.19419	1	10
10.3263	-20.4039	8.35902	-22.0045	18.0498	7.14834	14.5177	-9.11341	19.6521	3.48868	1	2
10.1131	1.02177	6.24593	-4.82536	7.79184	15.5828	1.55217	-2.231	12.1533	11.3047	1	1
-9.21669	22.922	14.3118	12.9135	10.0746	-22.931	-12.5677	-16.8379	6.6127	-21.69	1	4
6.93883	-0.252296	22.6431	4.32442	24.3684	-11.1438	16.8189	-13.8959	21.1217	-14.904	1	1
-19.8975	19.8892	8.48561	20.0513	-6.69282	-20.5859	-14.7779	-5.65816	-9.77863	-18.3101	1	10
3.34476	-30.4251	16.2039	-19.9864	21.2245	9.53534	25.3908	-13.5207	21.7427	7.99102	1	2
-2.27512	22.8826	14.2522	18.2553	11.1233	-19.6312	-8.41305	-20.9638	5.7908	-23.4429	1	4
-11.1262	-1.34534	-15.1068	-9.80663	-8.91391	16.0113	-14.7056	10.9727	-3.95168	18.1023	1	7
-15.6527	-21.0968	23.9932	-8.38997	22.374	-0.429785	19.2032	-12.0204	25.18	-4.62257	1	8
0.432965	18.6526	9.50966	4.92445	7.44447	-16.1822	-6.00399	-17.0583	3.63687	-19.3174	1	4
1.76656	19.9113	4.99479	14.6331	-1.02275	-17.6814	-14.7655	-8.69013	-1.9697	-17.7773	1	4
9.30707	-18.4335	10.1118	-19.3858	15.2563	7.1278	5.05392	-12.054	16.1743	7.03005	1	2
-14.1219	-8.85809	5.55198	5.25063	-0.357206	-9.18482	-10.4187	-8.80971	-3.73968	-9.44647	1	8
3.54021	19.5542	23.0718	-0.0941743	23.6609	-8.25467	16.1053	-15.5686	19.7227	-12.7404	1	4
1.41291	9.38776	-15.3327	18.1489	-22.1787	-6.43339	-20.0807	16.1865	-25.7948	2.02269	1	6
1.53217	-14.7899	3.84365	-15.6384	8.66885	10.2879	18.2802	0.216338	10.9708	3.41369	1	2
4.41496	-14.083	-8.80939	-8.46653	2.67545	8.36093	15.4448	11.3691	2.49013	9.64165	1	2
-31.0751	-2.72081	-25.8717	10.8765	-24.7579	11.5876	-9.89739	18.2252	-17.1788	18.0023	1	9
-15.1195	15.4461	-14.891	9.8458	-15.9709	-1.67679	4.04437	22.6227	-18.8773	3.71118	1	10
12.5477	-18.4323	14.9462	-17.7118	14.0353	5.62117	5.29708	-10.0209	15.9054	4.69248	1	2
-3.70193	27.1063	16.5183	17.8107	8.8373	-21.1205	-8.97417	-20.8065	4.75368	-23.1276	1	4
-18.0944	4.94932	-17.7959	1.2693	-14.6865	12.4186	-5.62635	19.7197	-9.59159	15.4124	1	7
11.4611	13.4841	-8.91903	7.41954	-10.0347	-3.75441	3.77613	16.057	-12.9071	2.22703	1	4
1.27145	-5.94478	-3.70118	-19.6392	1.35937	18.081	-0.15597	3.87522	6.1619	14.5343	1	2
-13.0101	-20.2433	13.7393	-10.5831	4.04489	-7.1289	-8.49402	-14.6774	0.927071	-10.1483	1	8
12.3826	-4.29298	16.1717	-3.13824	20.4876	-4.66827	-3.15326	-17.2294	20.1244	-6.20804	1	1
17.9824	-6.33919	14.5865	11.6436	14.0223	-19.6742	-2.16403	-17.819	8.5813	-19.9088	1	1
0.140535	6.2783	-2.61627	21.9356	-13.0175	-16.8981	-14.3702	10.7475	-22.7006	-8.85271	1	6
-20.9872	18.8708	-21.4251	16.5882	-19.4586	-3.57721	-14.7743	14.6655	-23.0018	3.39619	1	10
22.5281	7.06711	-2.49979	8.34947	-4.8098	-6.01618	5.89464	8.57294	-7.41972	-2.87679	1	1
-19.6837	21.4454	-12.7889	15.154	-13.6959	-4.44147	4.20491	24.3765	-21.1729	1.4354	1	10
-5.87499	24.9749	24.6701	2.16147	24.0124	-12.3044	16.3786	-16.4915	21.0959	-16.4126	1	4
-1.68746	-16.1262	15.6407	-11.7418	1.46581	-7.32343	8.42232	2.44126	5.48283	-0.594962	1	2
19.4284	5.73741	-0.69481	15.9826	-4.89999	-14.8987	-11.5268	-1.61696	-9.76812	-12.1853	1	1
-22.2296	7.21434	-18.258	-2.41454	-13.9428	16.4048	-3.09581	17.4265	-8.68776	16.5927	1	3
20.4278	18.289	-23.1818	-10.0859	-14.1006	22.8081	-5.988	27.5516	-6.31229	24.5545	1	5
-15.1395	1.18599	2.55157	-18.3086	4.8122	8.48703	21.5174	6.36732	7.44798	3.14124	1	7
6.50662	-20.1402	1.57971	-30.1192	17.8644	16.1661	14.7186	-14.9053	22.0308	12.8333	1	2
-20.0346	-14.6813	22.8745	-7.78979	24.3097	4.55717	5.51382	-24.8536	22.8698	-4.79082	1	8
1.68527	-25.8079	15.6708	-22.7769	21.5727	12.0451	24.2397	-16.1864	24.2333	6.93618	1	2
15.5895	5.92642	6.29214	4.1826	2.67026	-10.0497	-8.61684	-10.1519	0.00739719	-11.1519	1	1
6.561	-23.6417	14.4603	-16.4473	12.279	7.65846	24.219	-11.5855	14.3452	2.47233	1	2
-14.8595	1.41479	3.80023	-19.5036	8.41144	19.1897	8.72392	-7.33402	12.4224	17.0796	1	7
-0.0337954	5.65222	-1.58001	22.4147	-15.217	-10.4542	-14.2139	11.5695	-21.2469	-1.46435	1	6
-23.7011	8.20242	-4.52621	-5.7927	-5.62804	6.38187	2.71445	7.08609	1.2167	7.15135	1	3
-20.1696	16.651	-23.088	6.31445	-19.5126	5.33588	-0.842303	17.022	-18.0608	8.34942	1	10
3.72464	-9.53934	2.82154	-19.2302	8.73767	10.6433	19.0527	6.22359	12.2623	7.83223	1	2
-19.2032	-14.9553	18.8651	-7.04605	18.0619	0.290316	17.5371	-5.17016	13.9434	-1.65474	1	8
-16.7147	-12.7657	11.6043	-4.95722	10.4155	-1.06186	12.4341	-3.50467	12.8587	-2.32617	1	8
10.196	-13.5558	11.0075	-22.3227	16.2747	11.2594	24.6269	-12.8043	18.8625	8.26911	1	2
-8.91287	-18.3639	14.6331	-12.2567	13.689	-4.02997	21.9488	-9.3669	14.0892	-5.2964	1	8
-0.982162	9.41094	-19.368	15.7794	-18.8765	-9.82554	-15.6388	13.4918	-23.3039	3.89843	1	6
1.19109	8.59594	-17.241	16.9465	-22.428	-6.34527	-19.3295	14.8781	-25.4582	2.35378	1	6
-1.82495	8.13677	-11.4329	1.58442	-10.79	-2.25439	5.96635	20.7279	-13.1812	3.18477	1	6
-14.9765	9.66504	-9.64649	-8.31735	-12.3175	8.72738	0.0803813	19.023	-5.99463	14.5888	1	7
9.05288	-15.056	7.88575	-18.1466	11.8769	11.3702	24.3137	-1.32631	13.4967	9.22849	1	2
-15.0416	-15.4907	-1.02208	-7.17297	5.16489	7.154	18.5225	1.40719	8.63023	-0.24632	1	8
-15.5216	-16.9229	9.60308	8.67001	10.3618	-7.8718	13.4389	3.20562	11.2266	-8.98186	1	8
21.5842	1.39147	-9.78796	-5.02459	-11.98	0.433564	7.36367	19.1674	-14.6342	4.1932	1	1
10.8343	2.10002	23.5416	1.24611	19.1885	-18.1694	-1.58459	-23.3098	12.1899	-22.5074	1	1
16.9235	4.92987	14.9244	-10.8593	15.0776	0.927397	-2.38659	-15.5886	5.31092	-11.4432	1	1
-21.4776	-12.413	6.00897	-10.9715	10.81	3.65543	1.32191	-5.51642	15.8994	-2.16535	1	8
-6.25877	1.80027	-1.24789	-24.0238	9.46873	18.7329	7.11151	-7.55273	15.8346	16.8881	1	7
-12.7969	-11.2975	16.9058	-14.2909	21.7088	3.80959	22.7797	-11.1507	21.3389	4.28521	1	8
-14.2498	-19.5927	1.39927	-0.838271	0.852375	0.53711	-3.70697	-2.14007	2.06343	-1.91225	1	8
3.48649	-26.6331	16.9416	-22.8801	20.3528	12.5219	25.2229	-14.7259	23.1394	6.40863	1	2
-0.314526	22.9434	10.1631	15.5414	-6.28488	-5.67388	1.52778	15.8053	0.171219	-19.3817	1	4
-18.9321	-14.951	22.9032	-5.39292	23.2636	-2.5029	4.11922	-24.4838	21.1864	-6.90913	1	8
-17.3625	2.27659	0.758975	-2.02963	-2.69276	3.86823	-6.53783	8.33089	-5.94119	4.43195	1	7
6.78017	-27.2096	8.29219	-5.64903	3.6803	3.55689	-4.79656	-5.75951	11.0516	4.95564	1	2
2.63347	6.90754	-15.2789	22.0382	-22.5443	-10.2076	-22.5974	14.1868	-24.8465	4.47217	1	6
-7.92813	-0.992834	-1.58349	-24.7214	10.4543	20.3075	8.00642	-8.23661	13.7435	14.637	1	7
-9.20523	18.9802	23.0707	7.20171	22.7821	-14.4494	11.8544	-14.7752	15.3033	-19.578	1	4
-14.7405	-21.6413	12.3483	-1.38494	9.411	-3.56278	12.2573	-5.34618	11.4672	-6.30928	1	8
2.55255	-28.2602	16.7256	-21.5402	21.878	10.3198	24.8886	-16.6982	23.218	6.12531	1	2
2.079	16.3706	17.4496	14.3839	15.8762	-19.4188	4.16347	-13.4218	10.4305	-19.0504	1	4
14.7513	-4.23329	3.00251	7.13842	4.4946	-11.7094	-2.95139	-5.9671	0.137936	-14.1663	1	1
21.4038	-6.78442	-1.13891	22.222	-11.2929	-16.5726	-14.2673	8.88194	-12.8146	-8.83266	1	1
-13.8827	-13.3406	9.52113	-9.25952	7.4869	-2.69684	10.7391	-9.37461	10.1511	-2.79246	1	8
9.83733	14.3914	3.04231	19.914	-12.5107	-12.3952	-15.3429	9.07843	-21.0317	-8.65292	1	4
20.937	1.45194	2.63399	12.2245	2.93177	-16.4233	-9.96496	5.66036	-1.52863	-14.9743	1	1
-14.4673	7.71321	-10.2338	-7.41268	-2.46011	17.4518	7.95133	13.7714	0.622408	11.1802	1	7
-15.5035	18.4931	-15.8315	14.2707	-14.0552	-7.81674	-15.6638	16.356	-21.2532	0.737914	1	10
21.2702	1.72682	2.86532	-2.03329	6.38917	-6.15034	-0.759922	-3.59543	2.46929	-6.69214	1	1
15.0602	2.87316	2.60979	8.22331	-0.735926	-16.2855	-16.5322	-7.6531	-2.49447	-13.799	1	1
-9.13228	20.1711	23.3913	4.588	25.8644	-12.3718	10.962	-20.0002	22.7643	-15.2488	1	4
16.8271	2.73907	3.20927	12.4588	-4.32328	-6.97343	-6.5142	1.83796	-6.56611	-3.14376	1	1
15.9745	-1.6361	1.75636	11.8813	-4.80218	-17.5573	-16.768	-0.476467	-5.87529	-7.77388	1	1
-5.71389	18.2818	20.411	-0.957715	20.5313	-10.4506	20.8239	-10.7954	18.5992	-12.1771	1	4
19.0534	-2.79998	21.412	-4.01869	21.82	-3.2212	3.47924	-23.5578	20.1468	-6.37842	1	1
-3.31444	6.96066	-24.6353	7.66396	-19.0185	4.65683	-2.83741	13.8805	-17.386	8.64526	1	6
0.55433	16.8908	4.95925	9.60257	-1.49913	-17.1675	-16.2358	-8.5339	-7.17963	-16.788	1	4
-14.4359	-8.18452	-7.33329	-1.03052	-6.80478	3.43584	16.3213	8.75887	-2.66879	4.94346	1	8
20.6874	-6.74477	6.43998	11.607	-7.52488	-16.7966	-8.13892	-5.24863	-5.36585	-13.6896	1	1
-1.02781	-16.1836	-9.86816	-15.2605	-7.76217	9.20844	-4.55037	16.9916	-8.52244	8.55873	1	2
-5.6967	-19.1793	-7.97924	-1.37493	-6.40601	3.729	9.06844	8.32195	-3.12535	4.3864	1	2
-15.0243	8.63101	-18.4771	-3.05288	-10.966	15.7164	0.594174	22.9565	-7.08685	15.8285	1	7
2.71015	4.19338	-15.4278	20.1145	-23.7755	-7.15445	-19.0666	12.847	-26.563	3.89936	1	6
0.755397	2.98427	-14.9378	22.4475	-21.3226	-13.9942	-20.0842	11.6451	-28.1517	8.19012	1	6
1.22805	-12.7994	0.0628026	-6.11451	-4.23391	3.57025	13.9733	13.4532	-0.758362	5.44549	1	2
-2.93795	6.46535	-19.1919	21.4267	-22.4572	-1.63233	-17.5267	12.1913	-23.4308	6.77209	1	6
10.8553	-24.8431	16.0483	-13.0514	10.941	7.8129	20.5328	-4.47841	12.1758	0.754264	1	2
-12.5504	-11.9688	-1.04791	-5.87513	-1.52423	-3.4802	15.0932	-3.51255	-0.225919	3.67687	1	8
0.681236	-7.68785	1.73924	5.05239	-5.58669	-10.2153	-14.7173	6.62038	-5.91068	-6.42781	1	2
-18.2819	3.49486	12.5933	6.11637	3.41929	14.5268	3.04839	0.16304	-7.86228	-3.80135	1	7
-16.5518	10.7953	-14.5684	-8.75901	-9.41656	20.0472	-0.907453	19.1194	-4.47928	18.1542	1	7
-19.1584	20.2243	-18.149	15.6016	-16.8317	-1.25624	2.6453	21.8455	-19.7284	3.73059	1	10
1.3713	17.6562	20.1761	9.24875	20.3607	-11.2251	15.7828	-14.1356	17.8212	-14.4798	1	4
-0.791679	17.4162	15.783	14.5186	12.6093	-18.4393	-6.27811	-19.658	8.20001	-22.6464	1	4
2.2237	-19.1993	16.9264	-16.5141	17.1517	2.36261	1.20974	-14.1382	17.2602	-2.00287	1	2
9.78281	-12.5178	-11.7406	-13.714	-4.44017	19.5856	-4.72525	7.0893	0.0488897	15.7363	1	2
24.7591	-6.101	-4.98214	-6.28478	-1.96734	20.3646	4.36193	2.77611	2.86816	13.9432	1	1
-14.5871	-8.83066	6.20647	-1.81121	-0.0808713	-9.57568	-8.68366	-9.60955	-2.87056	-9.6685	1	8
9.8977	-23.6307	9.2942	-17.0834	7.03518	-0.632996	-7.38056	-18.4903	15.2199	3.15262	1	2
-11.9846	-14.6796	8.94003	-6.57653	8.49858	3.52407	9.47342	-0.240254	12.4395	-2.06487	1	8
-0.0121066	2.95645	-25.0061	19.2157	-27.7756	-0.253307	-24.9521	9.03274	-26.1925	10.8534	1	6
3.04266	7.49527	-15.2419	19.3779	-18.8785	-7.99721	-4.15691	22.9378	-24.5089	3.00869	1	6
0.530289	16.0622	-1.51232	-4.91814	13.6485	-6.90693	18.5062	-1.36568	12.1637	-10.6766	1	4
20.8974	-4.44824	8.35969	8.12935	15.2541	-8.00651	-6.95303	1.12127	11.3687	-9.78501	1	1
5.09398	-30.0575	3.51742	-18.1462	3.39938	5.34389	4.21233	3.71142	6.53397	3.65243	1	2
1.35863	-28.5795	2.40475	-18.2086	11.3553	12.4071	21.2246	7.92766	13.0419	9.82574	1	2
-19.2538	19.6861	-17.9241	14.2526	-16.0459	-0.885762	2.24905	21.2846	-18.6595	3.90459	1	10
-1.23216	4.68342	-19.0537	21.269	-25.3936	-1.73131	-22.9398	14.6313	-26.0561	7.89535	1	6
-22.3391	20.0686	-17.3295	12.3029	-16.2634	0.497587	1.17761	20.0362	-17.8579	6.17203	1	10
7.94101	-13.5698	15.875	-26.8165	22.9383	12.8819	17.8641	-19.0266	25.2182	7.94428	1	2
5.41398	-12.4917	15.5329	-22.0137	16.2067	6.30661	-5.18894	-12.5924	19.9251	-1.80956	1	2
8.61364	1.03641	1.51996	12.0417	1.61321	-12.1271	-12.0923	-8.71135	0.720374	-13.9358	1	1
10.057	-15.7193	-2.57112	-12.222	8.69239	10.2789	16.6941	3.5493	10.9523	3.37428	1	2
3.59982	-26.0875	-11.1123	-17.708	2.25499	6.93977	10.3408	8.38949	0.65833	6.7156	1	2
-0.0811885	6.24831	-20.8474	-2.53174	-10.58	14.383	-1.295	20.1849	-7.38903	19.3109	1	6
-15.8176	-13.283	6.39969	0.628509	7.82402	-4.94972	8.46488	5.28365	5.00914	-4.42823	1	8
-17.7589	6.53842	-4.99335	-11.0526	-3.39908	10.7141	0.475463	5.92442	-4.90792	9.96409	1	7
-7.00255	20.7412	18.4309	6.65628	16.8229	-7.90974	15.1088	-13.2106	14.3341	-11.7798	1	4
-19.1934	16.1533	-24.6711	14.9685	-26.3735	6.51226	-2.50982	20.5594	-22.0077	14.3829	1	10
-17.6455	-15.0708	19.5318	-5.57938	21.6301	0.114297	17.9151	-9.75801	21.9083	-5.89598	1	8
18.6351	8.53958	7.16733	10.6074	-2.47459	-18.5386	-20.2201	-3.71633	-4.84539	-14.4062	1	1
-6.41784	0.627066	1.00978	-18.0035	6.58044	16.1502	1.85919	1.04867	10.4002	11.8166	1	7
-2.25587	7.11035	-21.2952	7.49225	-19.0421	6.62032	-2.07445	14.0856	-17.4761	9.10415	1	6
-0.617034	2.07166	-24.7683	18.4527	-28.9139	0.217424	-22.2491	16.3089	-25.8649	10.7494	1	6
-16.4463	18.2401	-15.2034	5.37982	-14.5504	-1.18167	5.99731	21.4053	-17.6843	3.30533	1	10
-10.7124	-15.1507	-1.9286	-5.55478	9.68751	-2.63427	15.9316	-3.35569	7.52691	-0.521807	1	8
-8.69569	-11.2134	0.400504	-0.63802	0.846395	0.724075	7.53804	10.037	0.262333	-1.36639	1	8
-8.0357	4.10754	2.14179	-24.7044	13.5283	15.0646	13.3728	-10.541	17.4142	10.9926	1	7
-1.15071	-16.3845	1.60309	-3.67328	-0.478367	3.83947	-5.10063	4.92326	2.15693	8.28231	1	2
17.9229	-4.23263	12.1999	-1.94391	8.13783	-2.1288	7.69432	-1.43824	11.0992	-4.1945	1	1
2.29788	17.0316	6.07521	9.33162	2.82741	-18.8433	-4.6878	1.54115	-1.83424	-20.5274	1	4
-12.9706	-11.3049	1.90062	7.42054	-5.63746	-11.9117	-14.7493	-1.15869	-7.09133	-7.73022	1	8
12.402	-17.4896	9.48469	-13.9544	9.10386	2.35903	-9.65999	-16.6349	11.634	7.29354	1	2
10.7591	-22.8201	15.3049	-16.6713	13.1318	8.07887	24.8648	-11.5378	17.3855	4.64904	1	2
-30.6993	3.84017	-20.9482	1.81952	-17.4467	20.6043	-4.65038	19.9704	-12.8484	21.0454	1	3
16.5772	23.2473	-22.037	-13.4848	-12.7363	26.618	-11.4206	25.449	-0.803952	28.0405	1	5
4.72984	-16.3678	6.24414	-17.0741	8.29765	4.45094	14.3394	-2.79041	12.6532	-1.26785	1	2
-1.99843	23.6987	19.5757	8.28628	17.4292	-9.96321	15.0985	-9.43385	14.5683	-13.3273	1	4
7.91413	-18.0066	7.53374	-21.4505	19.0927	6.21061	-2.68484	-14.4347	19.5675	4.4352	1	2
1.65955	-17.8817	-4.07193	-13.3135	5.89896	11.3476	15.9121	2.47894	5.64352	7.53254	1	2
1.69242	-21.1866	13.4781	-26.1247	24.5964	9.41626	8.49697	-21.0089	25.2605	3.27377	1	2
13.9711	-5.53454	13.4773	1.92303	19.9674	-4.69627	-0.414344	-12.6892	6.42372	-17.6775	1	1
-10.7175	3.3737	-2.61788	-23.5763	7.47342	18.2235	3.17517	-4.88973	11.3129	16.3202	1	7
5.25279	-13.0528	-0.763784	-22.1741	11.3999	14.7269	13.5101	-5.23842	15.3443	12.9451	1	2
-14.2446	-12.7438	9.10962	-6.54893	9.20269	-1.10364	11.9278	-3.56613	12.1041	-3.32507	1	8
-22.329	18.5596	-22.3186	13.0668	-21.1357	4.35543	-5.22923	11.6521	-18.325	9.72043	1	10
1.44765	6.0892	-17.2771	20.3443	-23.2135	-9.34546	-19.0369	11.543	-26.662	2.34532	1	6
27.2104	2.51516	-7.62942	16.7024	-17.2433	-12.8	-15.1594	7.95287	-23.2792	-3.02771	1	1
3.22202	9.83872	-12.8913	15.5019	-14.7598	-3.24392	1.92955	21.8273	-19.0251	2.87871	1	6
5.57261	9.23671	-6.1246	12.6738	-14.2868	-4.46029	-19.0775	19.2205	-21.8577	0.460109	1	6
12.3242	-15.3648	16.2436	-26.8122	23.8308	12.414	18.2036	-20.0049	26.1438	7.27269	1	2
21.3155	-0.404563	18.0613	2.00451	7.68996	-2.11882	3.13566	-2.91351	4.44086	1.99148	1	1
-18.0282	5.59596	-16.9249	-1.10841	-13.2359	11.9859	-2.14625	17.4561	-10.2606	14.6502	1	7
7.09442	-10.8634	-8.90274	-2.11637	-2.53155	17.0037	10.9348	11.1423	1.20872	11.3678	1	2
-2.17351	23.679	18.493	12.0415	13.6773	-15.6614	-0.173654	-20.7654	9.98959	-22.7876	1	4
-16.3308	-12.8406	-5.05363	-3.53348	1.11472	6.6736	9.93183	5.92512	-0.133907	5.54826	1	8
-16.1153	-9.09257	17.091	5.1339	16.8271	-6.8034	19.0578	-6.11499	14.5589	-9.38381	1	8
-15.1868	-13.0144	8.92625	-6.54566	8.00094	3.21629	10.7644	-2.95199	12.7873	-1.8717	1	8
-2.20273	23.7022	15.535	10.012	5.27295	-21.3665	7.38087	-4.04796	0.533422	-22.1043	1	4
-27.8182	5.34982	-25.6085	6.16905	-22.9758	9.64876	-19.3293	9.94941	-17.0416	17.2195	1	3
-2.4431	4.87037	-19.0366	21.8102	-24.8413	-0.807216	-23.2718	11.798	-24.6724	8.5856	1	6
-0.312753	-13.6576	8.57966	-11.7775	8.65724	1.20954	-5.42397	-4.53478	9.87309	8.62004	1	2
-16.2996	-22.5713	27.1073	-8.40145	28.2552	1.77867	7.80904	-25.9032	25.744	-9.61052	1	8
-4.84525	20.0861	13.0777	9.58359	13.395	-8.95199	9.5636	-5.99731	11.4716	-13.0837	1	4
-31.1825	-2.28761	-26.8816	2.19877	-19.094	10.3164	-8.58312	9.44867	-14.4692	18.4102	1	9
-22.4178	-11.5531	28.9475	-6.82144	28.8977	-0.293543	14.06	-26.3846	26.5896	-9.43094	1	8
-7.54944	22.1902	18.4855	8.43408	14.7418	-12.4589	12.6249	-1.20164	11.0613	-13.1538	1	4
-7.33137	-2.97789	-6.80443	-4.89096	5.45712	-1.32842	8.97975	3.36251	2.843	6.44894	1	7
3.65135	9.94727	-13.4314	16.1172	-14.0186	-3.76581	4.02437	24.4148	-19.61	2.17579	1	6
-1.29304	-15.5842	0.551109	-1.80931	0.923261	2.50797	6.95933	10.4449	-0.784129	-0.25473	1	2
-11.1218	6.10468	-4.28383	-19.2877	0.153995	19.2513	14.1711	3.91584	3.798	12.9132	1	7
15.9892	26.3658	-22.6252	-12.9889	-12.5663	26.7561	-12.3086	27.6781	-1.03584	27.7932	1	5
0.429229	21.9163	17.4924	12.8407	8.67589	-19.186	-7.7823	-19.2164	5.60596	-22.4437	1	4
-21.8633	19.7849	-21.5711	16.5418	-24.4208	-0.617198	-15.8846	11.9587	-22.567	7.30542	1	10
-17.6337	7.15876	-17.0736	-0.88672	-14.9256	12.8105	-2.51148	17.0511	-10.2854	15.4075	1	7
-20.0073	19.2283	-8.73729	16.0055	-11.6956	-9.12505	-12.398	9.81766	-19.984	-0.993406	1	10
-5.23546	15.8376	10.1923	20.5707	-1.47679	-21.7286	-19.8133	-4.64591	-6.69697	-18.0457	1	4
9.89491	-13.4268	-0.720014	-12.9311	-5.40951	9.94638	-2.55416	5.7546	-5.26889	9.28074	1	2
-9.18532	19.7029	23.7314	5.06703	26.0169	-7.55452	2.82167	-20.8245	16.2848	-20.9429	1	4
-6.8919	21.174	-8.57665	1.83658	-5.93512	-2.86875	17.4445	9.83649	-8.90579	2.55398	1	4
-13.3069	-21.4857	8.32303	-4.75102	1.38995	1.1769	-2.06547	-1.61457	0.246162	-2.23596	1	8
4.05901	4.79344	-22.4824	20.3706	-27.9211	-0.829581	-24.4783	11.9703	-26.4183	9.59115	1	6
-27.4167	5.35689	-23.6693	3.70409	-20.5846	8.9817	-7.52154	12.5156	-14.4012	15.499	1	3
-16.2764	17.6885	-17.4338	15.5597	-18.3327	-5.32103	-4.24921	21.9876	-22.3914	1.92539	1	10
-7.03322	18.668	22.1322	7.42472	22.2364	-12.9811	14.6346	-14.0852	18.3271	-17.296	1	4
-11.22	-18.8805	8.28496	-7.71242	7.05786	-2.20479	-5.51765	-7.00484	6.92851	2.92856	1	8
-14.6612	-12.0824	6.48767	0.38325	1.02219	-11.0474	-11.5125	-7.84516	-4.16236	-9.9321	1	8
-12.5645	-1.09261	-3.81399	-11.7816	-1.37168	8.20702	1.50827	6.57755	-0.979953	7.55758	1	7
-22.0786	20.3437	-14.7483	13.0877	-15.8814	-6.94065	-13.5183	7.84345	-22.2422	2.86964	1	10
3.07668	-13.8904	-0.0562219	-19.097	7.51811	10.8545	16.384	1.82489	10.8173	3.87859	1	2
3.04032	9.6629	-16.7122	9.79513	-18.7288	-0.432128	0.888062	24.3005	-19.7695	4.5768	1	6
-9.65447	-12.5301	5.99715	-1.16632	1.92052	-7.56738	-9.63761	-6.68594	-2.44702	-5.64111	1	8
-23.0885	-12.2467	28.7087	-6.69168	28.2165	-0.545085	13.3538	-25.9921	26.1219	-8.75558	1	8
-0.407452	-21.1316	10.2179	-15.6901	14.7518	3.95585	5.51688	-11.4192	17.9108	2.81388	1	2
-17.9671	-14.0162	13.3134	-5.81244	19.1497	-3.74114	16.5266	-9.04088	18.2864	-7.52955	1	8
0.521799	-16.5407	-3.50571	-4.99189	-2.42082	-2.60395	6.34556	6.36301	-1.2316	3.45242	1	2
7.27926	16.1814	4.42636	8.48421	6.50943	-16.8547	-5.25906	-16.8352	4.15453	-18.2352	1	4
-1.12338	28.7597	12.2559	18.8762	0.424557	-21.1542	-13.0816	-13.3093	-5.93675	-19.5617	1	4
2.01013	-9.48526	-1.64284	-13.3657	0.00588459	-4.6331	-1.00039	-1.42699	1.88534	3.5396	1	2
-0.712762	5.59799	-14.9008	22.3537	-20.3943	0.673815	-7.13186	15.3156	-20.85	6.62904	1	6
1.9154	-13.7276	0.00661699	-20.6624	8.45425	13.7659	12.9644	-1.0323	11.3409	8.24359	1	2
18.6297	-7.14873	9.44613	9.30664	3.782	-14.2668	-10.7978	-14.8625	0.701167	-15.8516	1	1
-0.683234	-15.0073	-2.54953	-9.78889	0.478283	10.2998	18.6957	6.27358	0.893845	7.39681	1	2
-18.8633	16.3515	-15.9226	8.15171	-17.7139	4.34668	4.10254	20.3811	-16.7699	6.80925	1	10
9.27184	-18.6663	6.36974	-17.7645	10.3609	8.94195	19.1991	-4.24939	12.5797	2.96263	1	2
5.1739	-16.5894	-9.26119	-16.2771	-2.63961	8.46598	7.33718	6.92927	-3.21418	7.3989	1	2
6.6631	-13.4837	7.32919	-17.1137	-1.2201	20.5242	-5.03634	-7.23732	6.06901	9.56563	1	2
-16.9276	-13.7271	19.9052	-9.82165	18.2779	-3.02077	16.5239	-9.2895	17.1758	-7.89276	1	8
-4.26985	22.1332	13.1435	20.1303	2.12401	-22.0144	-15.4796	-14.5331	-4.03351	-20.0205	1	4
-7.89159	-1.59302	-1.85372	-12.9699	2.83695	13.2379	5.97073	-3.77	2.44148	5.13276	1	7
-14.6316	16.1883	-20.6817	15.8799	-19.5486	1.3881	-2.47024	18.2047	-20.1303	6.9874	1	10
16.2922	5.51145	3.37793	-1.69468	-1.27645	-7.00454	8.74709	2.40435	-4.65155	-3.87531	1	1
5.12353	-9.09114	0.849494	-19.1891	12.7527	10.531	21.2882	6.62147	13.7263	9.86055	1	2
3.74643	4.61432	-20.5571	19.8891	-26.9061	-2.70743	-23.834	14.7672	-27.6691	5.66763	1	6
-12.9723	1.81586	-13.5167	-10.5231	-5.80195	17.7059	-6.76257	7.07122	-2.1342	15.3687	1	7
11.7258	1.68716	21.4855	-1.72256	26.0614	-5.74935	4.07569	-21.7897	23.1214	-12.1875	1	1
-24.0001	7.94623	-10.8109	-7.97069	-8.96364	9.91898	4.34367	9.04032	-9.51182	10.1897	1	3
-5.38156	16.5863	19.4641	3.4241	15.726	-7.60972	7.21721	-9.54326	13.6413	-9.50596	1	4
3.19763	10.1836	-9.30372	14.3784	-12.5771	-5.72927	4.15375	24.5996	-19.4222	0.315314	1	6
-12.2134	7.72449	-9.70415	-8.32771	-12.0201	10.2369	-4.29714	17.8164	-7.08725	13.6755	1	7
-5.46919	22.3298	16.3402	17.8943	7.77579	-20.6823	-5.30944	-19.28	3.303	-23.7959	1	4
5.09912	7.35041	-12.9177	15.5625	-14.5565	-3.06341	4.08147	23.4058	-19.6172	2.86611	1	6
-14.9977	-17.4935	9.24575	-0.899941	4.53609	-11.1022	-5.95617	-10.161	2.54603	-12.0995	1	8
6.06822	-9.4251	4.52922	-5.45665	-4.6366	7.73409	-16.384	0.102873	-2.5326	10.2384	1	2
-26.1305	3.45108	-21.5415	22.0003	-25.4199	3.08126	-23.7659	5.37364	-21.5353	11.9465	1	3
1.38789	7.05672	-14.6389	19.8475	-20.4876	-9.14892	-18.7497	15.5591	-25.3577	1.96197	1	6
-1.36713	27.7308	17.7636	7.17089	12.9671	-11.8037	14.4912	1.10421	9.17139	-12.288	1	4
-13.3836	-0.161855	-16.3799	-1.50312	-13.1253	8.9723	-4.87866	18.7725	-13.3198	12.5712	1	7
2.68864	-12.1878	-5.38483	-7.96504	2.6929	8.67327	18.9475	8.10954	7.78025	2.78824	1	2
3.95549	9.84967	-18.5056	18.0228	-22.6582	-8.52896	-17.1025	16.0658	-24.599	2.46168	1	6
0.753153	22.9947	11.9075	17.1351	4.85767	-19.9113	-15.1975	-11.4521	1.4279	-21.8063	1	4
27.4188	1.70733	-14.7196	4.91198	-13.5898	1.1092	1.74175	16.9599	-16.0569	4.42087	1	1
-5.96222	3.21269	-15.1961	-13.5994	0.0129685	22.5555	0.168564	4.50614	6.02791	17.2363	1	7
22.9853	3.4747	0.129786	9.52362	-8.22263	-12.5377	-15.2407	-0.551165	-8.25394	-8.58824	1	1
-8.85979	3.03034	-2.31681	-17.9114	1.87447	19.425	-0.392987	3.85194	6.50409	14.5736	1	7
-11.5927	-14.2689	5.52579	5.1125	-0.130284	-5.94895	8.68525	0.203709	4.99842	-4.00133	1	8
-19.6393	21.5089	-15.8563	14.7682	-14.1217	-3.6782	3.30541	24.099	-20.5759	1.79701	1	10
2.01215	18.1265	-8.43027	0.287705	-5.33587	-2.24999	17.1891	10.5032	-8.32997	2.5412	1	4
-28.3114	2.86098	-21.7127	5.47665	-15.9842	6.1931	-3.88064	17.264	-15.7002	11.8146	1	9
-21.4473	-13.2754	27.2684	-5.82582	25.9743	0.269201	13.0475	-24.6084	25.049	-6.74836	1	8
-1.26602	9.02722	-20.0394	15.2068	-23.3963	-4.4103	-15.0757	19.7944	-25.7569	4.66104	1	6
-10.5737	5.4443	-11.5223	-6.6765	-6.84639	16.3005	-3.85561	15.5948	-6.04438	16.0229	1	7
-7.75863	17.6329	13.5194	11.3598	17.3186	-20.3938	7.58818	-12.5249	13.9768	-20.2871	1	4
13.2475	-19.6672	13.7641	-23.0484	13.8145	13.5597	24.7077	-14.9861	17.6979	11.5653	1	2
3.2844	27.6565	5.70505	19.8476	-0.29602	-14.8864	-5.24869	-4.93821	-1.21003	-20.112	1	4
-5.26082	27.262	18.3733	16.9453	12.5151	-21.5707	-6.2864	-22.1527	11.2039	-24.3454	1	4
19.4006	22.1674	-23.0228	-7.57043	-14.0959	23.5997	-4.76007	25.6851	-5.59129	26.6191	1	5
-9.36622	8.06558	0.741395	-11.8784	-0.792014	21.2768	15.786	7.71079	5.27575	11.8217	1	7
-2.50283	18.2656	11.1548	18.0992	5.57328	-20.4215	-8.8386	-18.9387	2.19085	-22.0511	1	4
-16.9446	17.1639	-20.3855	17.9351	-25.0881	-1.69064	-17.4303	13.1735	-25.3357	7.16041	1	10
9.06636	-13.6947	15.8332	-22.6666	20.8904	11.886	24.1594	-15.3559	22.5212	9.10009	1	2
-16.9199	-22.6503	28.6497	-7.5949	27.4294	-0.979069	12.2282	-24.5031	26.2241	-8.43287	1	8
-7.72745	-1.29	-4.26689	-11.3678	6.43496	11.8387	13.574	1.35481	11.8345	13.4611	1	7
-27.667	5.20065	-22.7153	10.0473	-24.0656	2.96012	-9.47426	7.73798	-18.5164	11.6987	1	3
6.59517	-16.4388	-2.75368	-10.1594	3.56804	7.0475	19.5355	2.78456	8.76363	2.1772	1	2
-0.74314	19.3218	17.6247	14.9478	14.9924	-17.4379	-6.96584	-22.1382	9.02013	-23.3903	1	4
-14.8042	2.3643	-9.27382	-10.7852	-5.88948	10.7715	-4.48092	13.1699	-3.23674	10.4941	1	7
-17.4078	-8.73455	18.6024	-2.09256	20.2058	-4.17501	17.8039	-10.0554	19.4524	-8.65218	1	8
9.88876	-12.7098	2.42763	-14.4507	6.01429	0.653019	-14.1729	-10.7421	-3.79223	8.42304	1	2
-10.4818	-7.54432	5.68866	10.9661	-8.75764	-16.3849	-8.03824	-8.51125	-17.2474	-12.4319	1	8
3.45221	6.80703	-15.5408	19.1625	-23.8814	-6.47238	-22.793	14.1591	-26.1665	3.20566	1	6
6.33785	-13.2278	1.64961	-26.2438	15.7484	15.7816	24.6071	1.8484	19.0358	12.114	1	2
-13.4351	-18.5234	6.88545	7.46153	7.6194	-10.6248	-6.9607	-12.7267	17.3809	-5.56209	1	8
6.8909	-19.2784	4.71555	-13.7348	8.50287	8.91549	21.493	-2.08328	10.0834	3.83462	1	2
-15.3821	-14.7605	7.25709	-8.06702	8.70964	4.40503	10.2636	-1.00746	12.4356	-2.3859	1	8
-0.677127	8.72999	-9.52545	14.6732	-12.4537	-4.41862	4.20277	24.4996	-19.1751	0.935645	1	6
-26.8838	5.10378	-24.4108	4.56899	-20.9097	9.42935	-9.88658	13.2604	-14.7386	15.5828	1	3
12.8923	3.11594	6.79119	16.6761	-7.7345	-13.5922	-15.0913	-0.440767	-14.5829	-9.25509	1	1
4.73725	27.1455	-9.7741	3.99746	-7.71063	-3.87384	9.93054	7.66193	-10.2852	-0.374317	1	4
-6.35249	23.6413	13.0894	18.8833	1.05439	-21.3524	-16.38	-12.8234	-5.71508	-19.9926	1	4
19.3137	-8.77837	9.56037	3.57516	1.35908	-12.2487	1.38605	-12.8672	-1.75935	-11.3639	1	1
-8.52521	-12.9063	-5.19182	16.5019	-8.30586	-10.2921	-9.77131	8.19391	-15.9015	-6.13313	1	8
7.73452	15.5392	5.1982	15.1136	-3.87652	-18.548	-17.443	-1.02628	-7.99018	-15.6272	1	4
-14.7814	-18.2909	22.1214	-7.82658	21.0198	-2.26053	5.1465	-22.0181	20.5355	-5.58203	1	8
21.4675	-6.889	21.5102	4.77516	14.0827	-19.4379	-8.35063	-13.8284	7.79509	-18.5448	1	1
15.4231	-5.22375	23.2261	3.16005	26.0926	-6.826	3.09185	-20.7673	22.8942	-13.236	1	1
-1.37268	3.8644	-24.4568	13.9384	-28.1685	0.630522	-23.2321	14.0618	-25.6791	9.79547	1	6
-16.1235	16.8785	-19.7244	14.0192	-19.6277	2.54846	-1.86735	20.3617	-20.1275	6.64053	1	10
11.5687	-16.481	10.3958	-20.1212	11.7777	8.28948	13.0915	-7.9666	12.5296	3.08229	1	2
21.8784	-7.38729	11.3712	10.9001	7.16159	-23.9977	-10.9957	-14.3381	6.4476	-20.2906	1	1
3.4388	27.438	-8.24031	5.8245	-4.91495	-5.63958	-4.74789	-5.21221	-8.25609	-1.44649	1	4
2.59091	2.51543	-17.2494	20.7051	-24.7394	-5.98731	-22.8459	16.1757	-27.375	3.86155	1	6
-17.9037	-20.5144	26.4342	-6.54542	26.0775	-2.11669	5.77919	-26.1501	22.3703	-6.0977	1	8
-8.06888	-14.435	1.53738	2.32316	-1.53228	-1.29531	6.33359	10.0856	-2.46542	-0.19009	1	8
-10.0699	-10.8816	-3.59042	-4.81442	3.54449	7.07273	13.3689	4.64616	8.13959	-0.315809	1	8
2.65619	-21.5362	10.3154	-18.2189	10.7318	7.98131	22.3079	-2.11053	12.1187	2.83945	1	2
3.55332	17.654	12.1831	6.36942	17.7459	-8.69788	22.0642	-1.01001	13.3587	-11.693	1	4
5.37118	16.6753	6.44534	-3.935	1.1076	-11.5985	-3.29283	-7.65079	0.398567	-5.97527	1	4
-11.6967	-16.4259	-8.51725	-18.0309	-0.18061	-8.16093	-8.54194	-7.65851	-2.39243	-6.70082	1	8
2.46332	2.84499	-24.6067	18.5149	-28.5189	-0.122444	-25.2836	11.4445	-26.4252	9.69843	1	6
3.68155	-3.41632	0.0415389	12.3414	-3.55207	-12.9399	-13.0332	-4.75825	-8.06239	-12.0622	1	8
-10.9596	-2.62458	1.55646	-23.2161	13.8126	19.6133	8.01238	-12.4153	18.3625	16.8745	1	7
-11.3451	-14.0851	-3.33779	-3.4888	-2.5058	-2.61666	5.2494	5.99707	-1.35679	3.43619	1	8
5.96695	27.2434	14.9033	8.6099	11.4638	-11.3104	5.30158	-6.60409	10.5963	-15.8348	1	4
22.943	-1.55989	6.79127	10.0581	3.50941	-13.0093	-8.21227	-5.77602	0.287811	-15.4321	1	1
9.8007	-15.2615	2.72591	-15.3987	-3.60322	8.05722	-15.3297	-12.2403	-4.57455	7.85958	1	2
-12.9373	-15.6178	-7.52928	2.54096	-4.42442	-2.39639	11.9858	9.08032	-7.95702	1.64899	1	8
-3.19819	18.0958	14.6986	16.3523	5.99774	-17.901	-8.07995	-18.1099	3.62802	-19.1825	1	4
2.33136	-6.69792	1.76503	-18.2144	8.27318	12.3175	3.26612	3.99072	12.3354	10.0149	1	2
-31.5312	-7.52654	-28.0078	19.9104	-31.3659	7.3941	-27.4503	8.07727	-23.9235	17.5309	1	9
-30.1902	-5.55005	-28.5418	4.58268	-25.4995	11.9803	-6.91952	19.6979	-18.1636	21.2214	1	9
11.4309	-17.1634	14.7716	-18.0203	17.2283	3.95381	1.75069	-11.8369	16.0509	5.28794	1	2
3.39092	-10.9612	-10.2307	-1.42386	-6.30184	4.63739	6.99051	17.7048	-3.4306	6.07821	1	2
-11.3215	3.1078	-2.72473	-19.9959	1.12463	16.6005	0.10064	2.19519	5.60878	13.8313	1	7
1.63872	-28.9849	12.5332	-15.8655	16.5208	13.6133	25.229	-1.02091	18.3661	9.98048	1	2
7.5073	-21.4193	9.92369	-23.1273	16.8785	13.6968	22.1594	-6.3601	20.5216	10.2937	1	2
-17.0894	17.4874	-13.9435	5.34708	-14.1157	-0.765557	4.30141	18.4884	-16.8967	3.99031	1	10
4.3907	15.6497	13.7016	-11.1077	11.1438	1.22302	20.9893	4.60908	14.5698	-0.230183	1	4
18.0904	-7.80293	13.0115	-0.37409	16.5128	-3.19335	0.889004	-9.39263	18.6046	-3.48949	1	1
9.46316	0.12592	7.29231	2.54625	-1.03863	-7.26613	8.65695	3.53005	-1.14809	1.32058	1	1
-0.755819	8.59702	-2.33294	23.0145	-15.3836	-16.7253	-14.0404	11.3124	-22.6927	-1.93493	1	6
11.9852	-4.86931	9.91718	0.387941	6.22356	-9.37986	-6.08062	-14.1339	5.08999	-10.8374	1	1
-14.0683	-15.7439	-2.38803	-3.06768	-0.332379	-3.78651	8.16491	3.51015	0.160923	3.26926	1	8
24.7903	0.827297	9.63023	6.46576	1.6017	-18.2519	-2.40375	-0.590499	-5.49238	-17.0097	1	1
-8.50685	-10.5088	-2.97547	-0.827655	-6.45561	-9.1384	-5.89816	2.01565	-8.05752	4.28646	1	8
-5.60326	1.36905	0.546482	-30.5516	16.914	19.7496	10.5314	-17.9651	21.4612	15.3629	1	7
-15.7149	-17.1745	7.87753	-0.46525	9.42648	-4.31453	8.69062	-0.843911	5.9302	-3.78592	1	8
-8.86968	-0.642811	0.338586	-30.5009	16.5432	19.0078	10.4225	-18.0652	21.1557	14.5151	1	7
2.65339	6.72314	-11.9653	16.5528	-14.9292	-8.22091	0.398974	23.375	-19.0074	1.46568	1	6
25.8145	0.0417239	-12.0417	-0.949475	-12.0864	0.620366	4.11067	19.0379	-14.3599	4.39961	1	1
13.4372	-1.39606	0.750557	2.10068	-1.58038	-0.819604	-5.13547	-1.13798	-3.06683	-2.18805	1	1
-29.9184	5.53233	-24.7079	-1.74835	-19.2212	17.8732	-6.85211	21.013	-12.3835	20.0786	1	3
18.8113	16.5522	-23.0415	-7.12894	-13.3471	24.6068	-5.45766	25.6083	-6.13495	24.9194	1	5
-3.99383	16.0821	10.6236	13.3027	-1.87104	-20.708	-21.2141	-6.28404	-4.19874	-20.788	1	4
-10.9671	4.61887	3.07053	-26.429	15.4252	16.9824	11.2256	-15.1313	18.8961	13.0802	1	7
4.36511	-8.33026	8.12509	-16.7684	9.04804	2.75693	-0.842702	-3.83425	10.0941	8.22402	1	2
-1.8861	-22.4515	2.61181	-5.35613	0.898025	0.887229	-3.41748	-2.30124	0.758038	-0.971168	1	2
-13.3889	-15.7416	-4.8873	-2.10738	-6.32153	0.440541	8.87615	3.89765	-3.81363	4.23022	1	8
-19.2516	19.0719	-13.8436	19.4118	-17.59	-8.62789	-13.861	13.0722	-23.9624	0.278381	1	10
1.87836	19.586	15.5168	16.98	9.28847	-19.4401	-7.89668	-20.3153	6.3175	-23.3935	1	4
-18.2895	-6.26947	18.3628	-13.4675	5.06023	-7.55597	0.68297	-13.5863	2.60425	-10.9456	1	8
16.6377	5.22889	12.1298	-4.47067	13.1858	-4.40947	15.3239	-4.05358	9.74332	-3.74129	1	1
-14.6473	-14.8442	1.29617	-10.3292	4.24792	9.45394	12.4351	4.19459	8.21189	-1.07464	1	8
-9.3497	22.1203	24.5893	6.13832	23.503	-14.3696	12.6141	-19.087	19.5747	-17.9529	1	4
3.61498	4.92194	-21.2665	20.3573	-28.2953	-4.02396	-22.377	16.6921	-27.941	5.68575	1	6
7.66528	-3.81905	12.3334	0.71658	13.3076	-7.96904	11.4554	-5.40486	11.2833	-6.90385	1	1
-1.93901	15.5196	19.7837	1.42527	21.2809	-17.4935	-1.23094	-20.2764	14.0788	-21.909	1	4
22.1499	8.87506	-14.9132	3.6502	-13.0086	0.799791	-6.12823	19.7491	-15.8212	4.17178	1	1
-0.982183	24.8975	12.2944	18.4973	2.67902	-21.0462	-7.56621	-19.8373	1.70314	-22.0915	1	4
-17.1871	-15.9693	0.757023	0.228192	2.41959	-1.18254	-1.57194	-7.24519	2.4896	-1.95832	1	8
0.33293	-28.803	7.41117	-12.4837	12.4839	10.4483	24.6872	-0.711419	13.2243	8.86213	1	2
-16.044	16.0773	-15.5584	10.4387	-14.85	-1.68264	5.01425	21.433	-18.4115	4.01065	1	10
8.08449	-20.6066	12.2487	-20.6494	12.876	4.51446	2.39794	-6.12374	14.1644	5.9293	1	2
21.5254	4.50996	1.88903	14.3647	-6.49044	-17.2953	-19.3691	0.680584	-10.9281	-13.148	1	1
-15.1501	-22.6672	28.5488	-8.01997	26.9425	-0.659209	12.2024	-23.6528	26.0641	-8.13192	1	8
0.469533	-27.9531	2.14389	-18.5193	10.743	12.8517	24.2581	2.7041	13.8094	11.9721	1	2
-20.8177	20.7349	-18.4384	15.9518	-16.3633	-7.0349	-15.8679	13.687	-22.6456	2.53392	1	10
9.23941	13.3804	11.2187	14.7663	7.2421	-16.6309	-11.9487	-11.5867	4.286	-18.2332	1	1
16.1667	1.23803	11.1226	4.2092	9.42859	-15.3714	-5.5574	-18.8799	9.10882	-23.2515	1	1
-19.759	18.4233	-21.2553	16.0968	-21.2518	-2.98018	-14.0456	13.3145	-22.3931	5.19512	1	10
-0.303159	21.2771	17.1983	7.57971	14.5136	-11.3565	22.7021	3.46247	11.2255	-12.3258	1	4
-29.9342	4.7326	-20.9202	0.847129	-17.5565	19.4603	-3.21687	19.8437	-12.8315	19.8169	1	3
8.61385	-1.84267	12.2678	2.99712	14.1565	-19.5109	-1.7331	-18.291	6.27604	-16.3587	1	1
-12.3926	-20.6785	17.9991	-8.80427	15.1958	8.77756	13.7117	-5.78296	19.8684	-3.05014	1	8
-6.82046	25.1804	25.1344	1.49489	22.7837	-13.4362	14.197	-18.1346	18.8639	-17.4114	1	4
-30.1157	-4.88826	-27.8134	3.83436	-24.6127	12.1747	-7.88592	19.2576	-16.2113	20.3511	1	9
0.994842	-23.7411	0.613203	-10.0131	5.68664	5.47346	20.0291	3.89468	7.61199	6.05006	1	2
11.4596	13.8876	-10.4445	5.48765	-10.1896	1.58191	-0.0766373	13.242	-11.6316	1.28699	1	4
-29.5659	-2.04285	-25.4573	4.38124	-22.2298	10.1717	-11.2578	16.0879	-15.2976	17.9617	1	9
13.799	12.6729	-1.52186	-2.23371	-2.79805	-13.5935	-8.13437	-1.96183	-3.57901	-5.37973	1	1
11.124	-19.1948	15.2121	-24.5883	17.727	11.623	24.5079	-5.90828	22.2539	7.33489	1	2
-10.2399	-10.1887	4.0476	-12.9023	4.90622	7.38386	19.3659	-0.42714	9.27061	-0.664793	1	8
-19.8825	-15.4453	9.03052	-2.7673	2.35831	-2.2756	-1.67587	-9.04859	2.93415	-1.92218	1	8
-4.33658	-1.00786	0.34767	-30.816	18.8183	18.9197	12.4295	-19.2806	22.6753	14.2354	1	7
0.0864031	-24.8706	-8.66488	-16.7412	0.153354	4.05752	5.76411	9.67618	-0.220261	3.37093	1	2
-8.04348	2.58472	1.88964	-19.7917	9.14576	10.6032	15.0157	3.31023	10.2592	8.37112	1	7
-13.9259	-19.9611	25.9237	-2.72766	25.9016	-9.46892	14.0219	-22.0259	22.9503	-13.8377	1	8
-29.5276	3.08021	-26.6218	2.81199	-23.0101	10.4528	-9.38351	18.5193	-15.5156	18.1842	1	3
18.4828	-5.74599	12.2252	13.3516	11.1679	-16.5322	-6.11358	-14.1293	9.03848	-19.4982	1	1
8.71331	-19.2518	5.34925	-14.9967	7.3654	9.684	22.1955	-3.23566	10.5746	4.15977	1	2
-7.99889	1.31481	-5.23672	-14.7576	-0.460976	16.3493	0.248786	1.64695	-1.63407	11.5534	1	7
-1.54222	-19.4516	-4.9514	-3.20166	-2.82153	2.84402	15.1108	5.81586	-0.802847	5.05049	1	2
-6.9085	25.9349	18.1817	17.1846	8.45846	-21.7179	-10.4434	-20.1092	3.1814	-23.7918	1	4
23.5977	19.5096	-24.9016	-0.81321	-18.9502	18.7172	-5.38599	26.8496	-12.6147	20.5316	1	5
8.55003	-18.7392	16.7108	-25.5151	24.8666	9.80656	4.95569	-20.1458	26.6439	6.3486	1	2
-29.5201	3.99872	-24.7353	0.282285	-18.544	17.8771	-5.12914	23.125	-13.3608	18.5884	1	3
20.8313	17.9292	-22.3672	-6.01627	-14.8375	22.0035	-5.15386	25.4376	-6.53686	25.2844	1	5
-13.0828	6.91523	-13.357	-10.6578	-9.58181	14.628	-2.81495	16.4037	-7.00824	14.8705	1	7
-2.89306	24.5838	18.0802	17.043	8.56378	-22.0596	-9.72664	-20.5252	5.90665	-22.8274	1	4
-22.4429	19.2267	-20.3869	14.869	-20.3936	-3.55738	-11.7339	0.656871	-22.07	4.34102	1	10
-8.84163	-16.8091	-9.37512	-1.53724	-6.89296	4.69431	4.97227	9.81742	-4.04767	5.6162	1	8
-7.50688	1.4829	-2.50488	-15.8105	6.8018	-2.6217	-7.05859	1.07358	3.92535	-3.23216	1	7
-27.5061	-3.11549	-22.9976	9.84239	-23.8656	3.9796	-23.2045	3.65297	-19.7997	12.5024	1	9
-5.5947	-2.15785	-0.457302	-21.691	11.4581	17.8104	7.04901	-7.74584	15.2087	14.8751	1	7
-14.7908	11.2226	-7.18406	-12.8316	-3.18311	21.0936	9.72906	13.9093	0.359469	17.6414	1	7
22.3287	5.54065	-4.322	18.3406	-20.7324	1.13797	-12.7356	3.33719	-18.745	-5.241	1	1
-13.659	1.77385	-14.1217	-3.08219	-7.28017	10.4384	-20.6425	-6.47836	-8.07242	8.82941	1	7
-3.04152	20.3717	12.8279	16.5	5.42004	-19.9671	-14.667	-9.67323	1.36862	-20.5975	1	4
20.4998	1.36745	7.53568	7.88105	5.19887	-12.0972	-9.94028	-8.56674	0.459856	-13.9242	1	1
8.2086	-19.8167	10.1643	-21.1077	15.5334	11.0053	23.3622	-6.02194	18.3105	8.61466	1	2
2.61644	-26.2165	0.865392	-13.1975	4.62842	1.76744	2.87232	8.88037	3.179	7.71865	1	2
4.71859	5.26884	-5.95983	14.4912	-13.4098	-11.1699	-15.6457	16.1422	-23.9647	0.194615	1	6
2.59874	9.72101	-16.139	16.741	-17.0547	-2.37551	3.63635	20.8141	-19.4035	3.81024	1	6
4.97364	-19.0553	0.926177	-30.9	25.181	12.5067	11.3664	-20.0464	26.4104	-10.7765	1	2
-15.8765	8.3127	-8.6613	-6.02599	-5.11426	15.3956	-1.04632	14.957	-9.26235	13.6016	1	7
16.9992	1.58448	16.3052	13.9339	10.7122	-17.756	-5.15933	-17.5181	6.92379	-22.5294	1	1
-7.69519	5.05367	-2.14221	-18.2768	1.07132	21.3365	13.3129	3.24203	4.88347	11.1012	1	7
-6.638	19.4619	20.8491	15.2144	18.8954	-15.5177	-6.28919	-22.2836	11.1228	-24.4998	1	4
-15.7827	17.6726	-18.9584	16.3176	-18.246	-0.495297	1.13696	24.2958	-20.723	3.6755	1	10
1.98042	18.7091	17.319	15.3164	17.9079	-18.243	-3.24222	-21.8272	11.54	-22.5585	1	4
9.29219	14.358	2.08227	19.8501	-7.04655	-19.3973	-17.8728	-8.99021	-12.8211	-15.42	1	1
4.78089	20.751	4.76772	14.4253	2.23146	-17.7695	-5.32059	1.55058	-1.60646	-20.4042	1	4
-11.9212	-16.4652	6.32066	-3.40484	0.677908	-8.23981	-9.17572	-8.49048	-2.7879	-7.01162	1	8
-3.98109	18.1174	9.41081	19.5594	3.1187	-23.4934	-0.105888	9.30832	-1.90948	-23.0691	1	4
-29.4164	5.61771	-25.1947	-1.55026	-19.9872	18.0087	-6.92528	19.8261	-12.6765	20.3526	1	3
5.67474	-19.4534	15.5801	-25.7137	21.3277	12.517	20.2102	-15.3163	24.5462	7.57895	1	2
-16.494	19.0456	-19.9062	16.967	-20.1968	-5.66053	-15.4933	15.3727	-23.6962	2.5366	1	10
-17.182	19.9239	-14.9815	17.0686	-20.1696	-9.26061	-18.426	19.6956	-24.7007	-0.546861	1	10
-12.659	-20.2189	11.1717	-6.80234	8.04445	-2.75401	7.57109	5.04433	-0.57695	1.27644	1	8
-7.92174	-10.9154	-10.2069	-18.5984	-5.26813	3.8653	12.3135	6.46538	-1.974	5.29087	1	8
-16.2585	17.4392	-10.6995	18.3194	-14.1801	-6.95279	-13.4802	12.1879	-22.3612	0.223122	1	10
-17.7616	-11.0001	23.1663	0.636691	24.7715	-6.20525	-0.0394998	-23.318	23.2409	-11.4008	1	8
-0.0285253	7.20051	-18.0443	17.0185	-20.1958	-6.03375	-17.1896	15.225	-23.8386	2.05299	1	6
-8.03085	23.6856	21.9608	9.67387	20.381	-12.4264	12.4194	-13.1037	16.6251	-15.8876	1	4
-2.01951	-7.91075	2.73225	3.10117	-1.19475	0.374449	-8.41025	-3.31158	-3.73624	-1.51995	1	8
23.2414	5.62041	-11.6989	12.7606	-13.016	-11.5148	-16.0604	12.7408	-20.9896	-1.46796	1	1
0.147382	19.9285	20.4429	10.7231	20.2799	-13.1243	15.1291	-14.5875	15.109	-22.2178	1	4
-1.26731	23.6861	24.8913	1.57445	25.0981	-11.9162	14.5392	-19.2589	21.4451	-16.3277	1	4
-7.53196	2.61677	-2.29075	-21.2831	2.63301	19.3119	0.134621	1.56528	4.83797	15.0374	1	7
2.27104	8.87787	-12.8215	16.5805	-18.8276	-6.70968	-17.1306	18.3618	-23.8965	1.12826	1	6
-1.06228	4.41046	-12.627	17.931	-18.6018	-9.26197	-21.1128	18.7043	-23.8992	-0.194225	1	6
5.46658	-13.3419	-0.657111	-21.3522	13.4417	11.8292	12.8842	-10.9214	15.8425	10.9941	1	2
-0.397178	-13.5269	-6.57492	-3.21314	-2.1863	2.97266	4.12793	12.602	-4.90261	2.49654	1	2
0.529433	21.3344	8.16862	12.6706	6.22068	-22.7155	-15.9329	-15.2498	0.877784	-20.761	1	4
-1.72925	-16.9088	-9.99572	-3.02105	-9.99404	6.09116	-4.66699	12.1475	-7.10153	9.37672	1	2
-16.6123	-11.6454	9.22869	0.971715	3.04831	-5.65245	4.26642	-3.58588	-1.16185	-7.14769	1	8
13.3596	-0.706151	11.0076	2.37923	9.92763	-15.2778	-4.98042	-16.2025	4.86958	-15.6348	1	1
1.51486	-14.0028	14.71	-17.0429	12.6095	2.12527	-3.03959	-6.99504	15.6617	4.76106	1	2
-15.2051	16.0206	-21.4829	16.8702	-22.4861	-3.43248	-16.5056	12.8341	-23.7997	4.88069	1	10
17.6628	-6.74099	-3.55349	9.7238	-7.37022	-1.33477	-0.905392	11.1115	-8.16294	5.00747	1	1
-16.492	-15.3097	16.5267	-12.6692	10.3366	0.924532	13.4861	-3.09984	13.0949	-1.99102	1	8
1.8229	-26.9531	10.3196	-19.7119	12.0763	10.3337	24.1027	-2.98616	13.4533	2.7802	1	2
-12.4946	-18.3369	8.4909	11.4023	-1.83908	-19.4839	1.75882	4.23206	-6.10944	-5.59745	1	8
-5.4368	-1.55242	-0.0631208	-30.7553	17.2075	17.7601	12.3376	-17.4008	21.4768	14.051	1	7
-14.6696	1.09826	-12.4191	-6.04645	-12.2875	5.71732	-2.4211	16.7346	-7.90195	14.3557	1	7
2.81807	4.76789	-16.6255	19.3051	-23.8068	-5.56789	-21.8438	16.4926	-26.4626	3.66195	1	6
-18.3111	-18.3531	15.3207	-7.11499	13.285	-1.85821	14.7834	-5.13567	14.7983	-3.66623	1	8
-3.53324	25.7299	18.2188	16.4416	16.6821	-17.7582	-3.73102	-23.0254	10.9229	-22.7648	1	4
-13.357	-0.834121	-11.3977	-13.4153	1.90304	16.0609	-0.455568	-2.32332	8.1799	14.1185	1	7
-21.1178	-15.0274	22.2196	-5.2253	23.4954	-1.67829	7.09164	-25.0362	22.0472	-9.30803	1	8
-10.9952	-15.1958	1.09675	-1.78907	1.35463	-0.830639	9.82624	2.4707	3.49867	-1.50977	1	8
11.7635	4.93332	21.0293	-5.30493	23.1562	-8.21648	16.7616	-16.3895	19.1989	-12.9012	1	1
1.97545	19.9851	6.13605	15.9538	1.4641	-20.0462	-16.0076	-12.0827	-4.19713	-19.2687	1	4
4.29024	-18.1409	6.16592	-8.4016	4.30894	1.76337	-3.53927	0.363715	2.28789	3.04581	1	2
-11.7778	-0.627589	-12.2759	-8.16782	-4.17175	16.5444	-7.29615	12.9137	-5.1964	12.429	1	7
2.82087	-20.4478	16.7064	-27.1031	24.1839	13.3116	18.7444	-22.6	25.9924	7.19445	1	2
-30.2574	3.74833	-22.5348	0.8283	-16.5154	19.6271	-4.37243	16.8309	-12.9108	19.1821	1	3
-16.3152	18.1284	-14.0727	9.64957	-15.4218	-1.78749	3.44295	20.2296	-17.7363	4.25356	1	10
-13.055	-14.6841	2.78561	4.10981	-0.573037	-6.95712	-5.89495	-3.09301	2.50376	-1.9076	1	8
14.1087	-22.1767	-10.2745	-15.6863	-6.45393	-9.96431	-10.3158	-1.30972	-9.80357	4.7118	1	2
21.1062	8.89208	0.00555861	12.6966	-7.81801	-15.1996	-17.0191	-3.29021	-14.1302	-11.0766	1	1
-16.3084	17.9413	-16.2254	12.6534	-16.114	-4.86406	-12.7749	11.8106	-20.6393	3.95338	1	6
3.17403	7.4825	-17.007	17.9774	-22.8471	-6.06093	-20.0787	16.4669	-25.9727	2.30482	1	6
-0.301953	26.5248	17.3134	7.45985	12.2417	-10.6833	16.9851	1.12539	9.5776	-12.6656	1	4
10.5402	-22.7667	17.6262	-27.4903	25.5368	11.7413	20.5936	-22.4444	26.8176	6.27906	1	2
-16.4811	16.2287	-16.881	12.419	-20.8005	-2.06425	-16.9203	16.2819	-21.3783	2.60491	1	10
-0.133076	5.1172	-22.3522	20.4327	-27.917	-0.713939	-22.7278	12.1685	-26.3367	10.0796	1	6
-6.90051	-2.09407	1.20222	-26.6313	12.9805	18.2451	8.43565	-16.2433	17.7742	15.4517	1	7
18.1849	1.07172	3.63973	12.4762	0.0627172	-7.92337	-6.22473	-0.895685	-0.383589	-4.44965	1	1
-19.8584	-12.7626	17.814	-3.64545	20.2265	-0.968464	2.39297	-24.2511	19.1534	-5.45275	1	8
14.5657	21.7042	-21.0388	-13.6403	-12.2556	26.42	-11.964	25.2958	-0.982075	25.6486	1	5
-21.9325	20.9832	-15.6853	11.6918	-14.7504	-3.31725	6.13202	20.9748	-18.8136	2.53382	1	10
1.52721	28.5042	17.4148	7.09604	12.6795	-12.027	15.9105	6.63539	8.94074	-12.1406	1	4
20.7099	21.4558	-24.0168	-9.59432	-16.4411	23.9422	-8.07773	24.5971	-8.94787	23.6605	1	5
4.73654	25.4509	9.99112	6.35941	7.76734	-18.4501	-1.50468	-15.226	3.59569	-13.8698	1	4
8.06326	-18.7774	-9.79044	-17.1166	-5.41249	2.0902	8.3578	9.26996	-5.33256	6.68148	1	2
0.74814	25.0799	16.9524	12.563	12.8519	-15.6559	9.70458	-3.55632	10.6972	-18.1338	1	4
21.8898	19.2425	-23.1424	-10.2441	-14.1901	24.7581	-6.71647	24.7223	-5.24474	25.0111	1	5
-4.98467	24.0755	18.8665	16.8263	10.5692	-20.9151	-8.30263	-20.2698	4.43791	-22.8599	1	4
-5.75588	-9.95951	2.2338	-1.36493	2.00954	-1.60713	-8.7923	-3.4268	2.29249	-1.77601	1	8
-7.41723	18.8394	20.848	15.2432	17.1588	-20.0921	-1.02078	-19.7503	12.4453	-21.9802	1	4
0.551044	4.17079	-21.8306	20.396	-26.67	-3.29632	-20.5177	13.243	-26.9447	7.06799	1	6
-30.238	2.99218	-25.5727	-0.297073	-19.4234	16.2924	-14.8629	20.0818	-11.0782	21.3307	1	3
1.87137	-27.9622	13.3576	-13.4328	3.86635	4.14835	1.84354	-9.71748	6.74201	7.5751	1	2
-6.42653	17.3609	-7.77708	1.01664	13.6484	-11.2281	18.8505	4.62194	10.1586	-10.8289	1	4
-10.6442	0.146695	-5.03784	-11.9735	-3.20529	8.9613	1.03942	8.89507	-3.46518	8.52768	1	7
20.0752	2.92134	-0.251448	17.9333	-13.583	-15.0812	-18.421	6.06127	-20.0097	-8.78123	1	1
-19.1557	18.904	-12.5282	12.7848	-15.0705	-7.64055	-7.58619	-2.357	-20.4905	-1.23101	1	10
7.23139	-12.2146	-0.110655	-20.6934	10.194	11.9126	16.2646	1.34531	12.0892	13.3394	1	2
-11.4772	3.6348	-15.9377	-3.06325	-12.7993	13.7724	-2.77756	17.3673	-8.02018	14.9025	1	7
0.776138	-15.7356	-8.95606	-8.54845	1.11275	8.36694	10.8133	16.6119	-1.32353	8.97591	1	2
-13.7311	-7.98622	-5.9313	0.388605	10.4592	-6.95946	15.4117	6.9374	7.05211	-6.27619	1	8
-0.652821	17.8055	6.34316	17.1673	1.21358	-18.6227	-15.2895	-9.54044	-3.62937	-18.4429	1	4
-11.4583	-7.81475	-7.79682	-15.6346	4.66153	-0.551133	8.91743	3.55899	-2.4203	0.998721	1	8
3.06389	7.61556	-11.5517	16.4618	-15.7642	-8.60181	-18.4246	19.0679	-22.9303	0.575064	1	6
-0.35986	-12.9595	0.854371	-19.1812	7.63934	12.0172	22.3659	6.9926	13.44	10.1561	1	2
-11.727	3.04987	8.69488	-12.2883	12.9557	10.3216	21.159	6.54317	13.8354	9.76962	1	7
-1.24494	26.761	14.5938	16.2753	7.17717	-22.4193	-10.2265	-19.78	5.66648	-22.1883	1	4
-15.5472	5.60713	-10.4671	-8.19344	-11.8088	12.6781	-1.90766	16.2536	-6.42507	14.085	1	7
-22.8392	20.2192	-14.4323	12.7773	-15.1832	-5.87793	3.09371	24.8503	-19.9664	1.00765	1	10
-19.9749	17.7734	-13.7984	8.71599	-11.7116	-1.37944	4.32803	18.0507	-15.5464	3.13911	1	10
1.49302	-15.5735	1.60886	-5.09968	-0.194015	1.27995	3.98463	11.7272	-0.404397	-0.403052	1	2
-4.03047	25.9165	13.6407	18.1661	2.93301	-19.7008	-10.081	-20.3593	-1.97689	-18.867	1	4
5.46217	7.07775	-14.0602	17.6465	-21.6624	-7.09951	-18.7685	17.7589	-25.7098	1.88254	1	6
-18.727	-7.91505	27.5378	-7.34487	27.8668	-0.208645	13.8115	-24.533	26.0245	-8.45565	1	8
22.8109	16.3049	-17.9919	0.0166143	-11.842	17.4461	-4.15213	18.461	-5.1786	19.0166	1	5
3.67754	10.192	-12.8581	15.5677	-14.1025	-2.80791	4.32982	23.1055	-19.2658	2.58612	1	6
-5.65406	26.0746	11.8697	17.4471	-8.06145	-6.01397	-0.229528	7.02301	-10.5555	-3.64887	1	4
-18.9927	16.426	-14.5843	12.7613	-17.7596	4.32374	-2.52548	15.0971	-17.1687	7.25903	1	10
-8.31901	19.138	12.9407	11.6415	10.6119	-23.5808	-11.7008	-15.3574	6.7611	-21.1052	1	4
20.9697	-7.876	-0.942169	2.32425	-0.823781	0.325731	1.79493	13.0474	-9.73743	-6.35861	1	1
-28.8351	3.48027	-24.4982	4.37499	-23.1935	8.81319	-15.7189	19.7069	-15.6283	17.1347	1	3
-4.72993	14.3709	11.5373	11.8253	6.76497	-23.811	-11.0977	-14.5763	6.74367	-20.6283	1	4
-26.9706	3.26503	-22.6352	1.66739	-20.3362	9.61117	-18.2745	5.43471	-13.8743	15.341	1	3
-14.4101	-0.546106	8.56213	0.91786	-2.14114	-8.79014	-19.1827	-10.5589	-5.15354	-5.50545	1	7
18.8338	22.6789	-22.5813	-11.3645	-13.0308	26.1942	-8.26164	28.7164	-3.3557	26.8982	1	5
-22.6612	-13.6368	27.5524	-6.42526	25.2983	-1.10662	5.64414	-26.1335	22.5838	-5.75265	1	8
-13.8652	-21.5089	12.428	-7.30075	9.76561	-3.53239	13.7217	-5.58307	11.3105	-6.28145	1	8
-13.8012	-6.14131	15.7715	3.14559	17.4081	-4.25458	19.173	-7.75033	16.3474	-8.33678	1	8
-4.98168	20.5461	13.3082	16.9655	3.21914	-18.6657	-14.8434	-14.4626	-4.00108	-18.8507	1	4
22.5662	8.29209	-0.416388	12.6144	-4.10952	-12.7037	-17.6495	-2.34492	-7.66037	-12.0796	1	1
-2.09585	21.5304	14.6333	14.6751	4.9312	-19.0241	-8.08026	-21.778	4.19544	-21.5771	1	4
0.43981	26.6759	22.4449	0.698112	24.9828	-7.79326	4.7451	-20.7611	20.3519	-12.5955	1	4
2.23766	3.93309	-20.8534	18.0125	-21.487	-4.1992	-15.8379	13.2858	-23.7716	3.99479	1	6
0.877817	24.8561	-8.41203	8.75839	2.61027	-16.7591	1.34499	-1.06571	-1.37964	-19.9645	1	4
7.89445	-3.52731	2.033	-0.720428	1.19845	-1.29911	-4.81947	-1.69793	-1.60596	-3.29088	1	1
-15.291	1.4182	-16.0859	-2.50004	-12.4001	3.09886	-2.81598	16.9032	-7.23979	15.1888	1	7
3.63557	17.4505	15.0013	-1.86014	18.8348	-6.55432	15.9148	-9.40076	16.8564	-9.40902	1	4
6.24935	-29.5686	18.4413	-26.5463	24.9395	13.3519	20.742	-23.3388	26.7715	7.99704	1	2
-0.554418	-21.9725	21.867	-8.63975	18.0872	12.1996	19.8966	-14.6545	25.1818	-3.24302	1	2
-12.2415	0.774245	-3.25953	-14.5371	1.76549	16.1725	-18.8386	-8.8522	2.11762	10.0471	1	7
14.6646	12.1598	-16.6331	16.2381	-16.7372	-7.49139	-18.0145	18.5605	-22.6109	-1.04805	1	1
-13.0285	-0.589662	-1.84625	-24.9979	10.8888	19.8555	6.92127	-12.9671	14.9419	15.4033	1	7
15.327	2.97151	2.90452	8.09689	-3.6314	-11.8054	-17.2101	-3.50933	-5.18694	-7.01775	1	1
5.68238	25.2447	12.0458	9.59632	6.42686	-14.2091	-11.389	-17.7247	2.53207	-16.4321	1	4
-4.68552	0.201853	-0.407805	-30.6574	18.4253	18.686	11.8939	-18.6587	22.2716	14.2095	1	7
-16.4346	-21.5227	24.1881	-8.34171	24.2557	1.27481	19.4904	-13.0613	25.1443	-5.26566	1	8
-20.9992	18.0565	-21.8497	16.0595	-19.3211	1.47655	-0.598943	21.0908	-20.4025	6.97286	1	10
-0.180363	-21.6882	0.0209382	-4.48595	-0.534887	-3.43234	-6.81368	-6.30947	-0.389164	3.01238	1	2
21.801	16.0168	-20.5899	-10.3583	-9.73923	22.4287	-17.2299	7.77205	-4.06901	21.0534	1	5
23.7119	-3.47343	-5.2093	9.70665	-4.37112	-5.44195	-5.42292	7.05166	-10.5801	-4.55569	1	1
7.5129	18.0406	3.81782	19.05	-4.57726	-13.4015	-10.6281	0.0249991	-9.38017	-17.5116	1	4
2.78661	6.39482	-17.037	16.9717	-19.1469	-6.77469	-16.7833	19.1899	-23.6819	1.3809	1	6
1.53136	-25.6946	1.48285	-12.1038	7.27007	9.67206	22.7816	3.77247	13.5812	9.1717	1	2
1.38926	-23.6275	1.51774	-11.8156	3.45255	7.6061	12.5342	7.68922	7.79251	5.65153	1	2
6.11579	-27.6741	-7.55722	-16.5853	-7.49838	7.35105	-4.53233	4.79835	-6.01071	6.60341	1	2
-6.38152	18.6568	20.1488	13.7224	17.8875	-17.4442	4.07987	-17.8213	12.9822	-21.9301	1	4
-12.4348	-15.8746	18.1076	-9.43169	17.0942	12.3281	19.8027	-12.1913	25.6176	-4.01015	1	8
13.5737	-19.6613	13.3772	-22.1214	14.2987	6.47386	4.06944	-10.3727	17.7293	3.61068	1	2
0.943017	-18.3827	4.18219	-12.2513	5.4959	10.0061	18.3078	0.00363687	8.47917	-0.659461	1	2
-18.4224	15.4608	-17.854	4.73045	10.63	-9.26804	2.615	-5.94232	7.4183	-9.56072	1	10
-4.90999	-0.997699	-0.498234	-19.2307	6.35375	10.882	15.8592	2.48436	10.2	8.85601	1	7
1.06856	6.379	-10.5241	20.701	-20.2578	-11.3313	-17.0689	9.19808	-24.7374	-0.0500385	1	6
5.36545	-22.0839	10.0571	-19.8029	17.3299	10.5785	17.6935	-6.53424	20.4211	3.89732	1	2
3.58182	-12.4692	16.5723	-15.7599	19.329	5.06497	2.0053	-14.5093	19.6916	2.19	1	2
-17.9683	5.87619	-11.6982	-5.6645	-10.7259	12.9784	1.84303	17.9426	-6.51357	14.4703	1	7
5.2177	-23.2333	0.593437	-4.85816	-5.01899	10.7192	-3.11895	8.3126	-4.45843	8.89068	1	2
2.4891	4.67516	-20.2543	18.3008	-22.2684	-4.63989	-13.1649	19.1012	-24.4567	3.84744	1	6
24.9061	3.35395	-0.581797	19.5257	-7.67899	-1.04437	0.988679	8.06009	-13.3338	-1.98452	1	1
14.8046	12.0991	-5.99392	19.3344	-15.2845	-16.0728	-19.7219	2.44267	-18.1244	-9.23857	1	1
-21.7914	-11.1415	23.631	-8.28105	20.3244	4.34853	0.952557	-11.3228	20.5333	-3.81368	1	8
-15.1548	17.682	-13.6693	19.9305	-18.9053	-6.28389	-16.892	15.7946	-23.2891	1.75037	1	6
-10.2083	-0.3091	1.49579	-14.9838	7.9779	12.1017	16.4848	2.38059	9.60319	12.2553	1	7
24.9977	1.6537	-7.53769	-1.2652	-1.44943	-3.96979	-5.98985	-6.76527	-0.900194	3.07923	1	1
7.15476	-3.14913	7.5419	-0.742782	0.308169	-9.32528	-9.22202	-7.62932	-2.31721	-9.32461	1	1
0.330036	7.62778	-20.1045	18.8832	-24.5398	-4.84237	-18.6797	15.0694	-26.722	6.07462	1	6
2.61566	5.52688	-17.3863	15.709	-17.9477	-8.03101	-17.5012	14.335	-22.9609	1.00571	1	6
-31.2909	-3.26187	-25.7212	19.5095	-26.4892	3.41252	-24.0183	4.74821	-22.6137	15.9337	1	9
-17.4201	-19.5986	9.93221	-1.18902	6.65072	-4.99382	-1.37721	-9.22643	5.53301	-8.86708	1	8
-7.32751	-13.0553	15.4868	-21.6746	17.8951	1.75883	0.34178	-18.6404	18.3261	-1.26222	1	8
23.6598	4.006	-1.27263	15.8483	-9.3799	-12.1728	-14.7389	1.31656	-7.98819	-8.78949	1	1
11.9238	3.38938	7.33947	13.6678	-0.29253	-19.6196	-14.5619	-14.2594	-4.82067	-18.1528	1	1
-16.973	0.962223	-14.1111	-3.04002	-5.77125	9.90241	-3.16019	7.82124	-6.05213	10.8034	1	7
22.4162	-4.8007	5.60938	11.8501	-7.62955	-16.7505	-17.592	-3.693	-5.48278	-13.6944	1	1
1.93421	-19.4931	-7.47614	-7.34024	1.27924	8.29732	13.4017	9.96122	-0.600173	6.51148	1	2
0.537905	8.25001	-12.0926	19.6688	-15.5537	-10.6919	-18.9331	17.7892	-23.6413	-0.423718	1	6
2.24953	-10.0682	-8.08398	-3.61173	-1.88816	15.6492	13.0612	11.461	0.408581	8.48193	1	2
-18.4192	-9.91408	-5.12953	2.20097	-1.63775	1.6481	8.45835	3.64676	-4.04343	1.32428	1	8
1.19319	-20.3944	-1.19282	-13.4557	4.54258	-1.01778	-6.27304	-0.29313	-3.9885	8.08113	1	2
5.05197	9.85989	-14.5628	16.6113	-14.9422	-4.05233	0.675715	24.8576	-25.0043	1.34597	1	6
-10.6939	-13.5992	-4.16983	-2.95657	-5.36619	3.6412	8.25041	8.08462	-0.151002	9.35689	1	8
-17.9434	-15.2464	-1.20723	-4.57473	10.7124	-3.50215	17.5132	-4.30588	9.02246	-3.77378	1	8
-14.9833	-14.4506	6.45769	-11.5084	12.6823	2.47131	-1.62593	-9.62783	15.2092	-2.56662	1	8
2.58647	9.99475	-12.5572	9.47385	-11.2801	-5.71572	0.423491	23.639	-17.5876	1.89416	1	6
6.11067	-13.1353	12.3992	-17.8873	14.5488	8.0724	3.99177	-8.23626	15.8352	7.39187	1	2
10.4389	-1.78316	6.13768	5.59575	8.98584	-15.7677	-3.5808	-15.9364	4.53688	-15.0432	1	1
-0.629561	19.5215	19.2015	12.623	17.4957	-17.4416	0.201053	-20.9623	12.3543	-20.8579	1	4
-1.43896	28.6869	18.6972	10.2224	13.2453	-12.0385	13.2351	0.784671	10.51	-14.3884	1	4
-2.04286	16.0681	16.0348	16.3218	13.1292	-19.261	-6.14469	-20	7.94705	-22.3399	1	4
-15.0338	-19.3866	24.1977	-8.33205	22.497	1.41066	21.6522	-7.47336	24.2692	-2.87399	1	8
-4.32454	18.3241	15.1707	10.4184	12.214	-10.6214	9.8921	-6.39406	10.6015	-14.031	1	4
-22.0407	20.7393	-19.5824	15.6775	-16.2406	-6.49791	-14.8323	13.1821	-22.349	3.40654	1	10
4.38934	23.2884	17.4767	5.74608	12.6952	-6.48651	18.1295	-1.25266	11.3751	-10.9214	1	4
3.33362	-21.1638	-7.89467	-16.8008	3.86128	4.69182	9.22476	2.65236	0.354478	4.92741	1	2
11.03	-4.54146	6.11642	6.84306	5.44793	-10.6716	-3.07667	-11.4353	2.61579	-11.8769	1	1
-15.7898	-19.9733	12.7891	-7.62003	10.7203	-0.0131735	12.7865	-5.47467	12.4857	-4.62736	1	8
17.0825	-8.75363	22.2191	3.84332	24.7251	-5.80459	0.404242	-19.3424	21.4879	-12.0545	1	1
12.0231	-12.726	14.8499	-17.0147	15.1539	11.1944	22.0536	3.49055	17.6405	9.07654	1	2
-1.57165	-26.0501	20.2015	-13.3562	21.9823	7.54304	23.9173	-9.93738	23.2378	5.90075	1	2
2.67559	-16.3108	-7.65572	-4.16772	-1.9036	6.48926	11.7065	11.5026	-1.35388	7.20544	1	2
13.1499	-19.7562	16.4256	-17.4111	14.4322	5.50375	4.07846	-14.1115	18.8902	5.86293	1	2
-1.28327	5.39658	-22.525	21.2711	-27.5631	-1.31213	-23.6762	12.6754	-27.3365	8.69166	1	6
4.06316	8.24558	-11.3018	17.3533	-20.8287	-7.66545	-20.3169	18.2805	-25.5773	0.818344	1	6
-1.32383	4.18633	-25.1448	19.5877	-28.1969	-0.242267	-24.605	11.525	-26.6049	10.6303	1	6
-20.0775	20.0077	-15.8364	11.6738	-16.0975	-1.81043	3.28934	21.4536	-18.0658	3.94976	1	10
2.14168	-28.1465	14.7425	-19.4535	15.1093	9.80959	24.1113	-2.62324	17.7796	8.23754	1	2
0.637968	20.7163	11.8303	8.69235	13.6675	-14.2276	13.1271	1.56088	9.44189	-15.5644	1	4
-0.784352	6.59516	-12.603	17.6197	-22.7333	-5.34329	-20.3053	18.699	-25.7605	3.29338	1	6
-16.3728	-15.2627	3.45029	7.2488	1.89707	-10.7679	-11.3431	-8.82521	-1.34499	-12.628	1	8
-29.0488	-4.54377	-27.2934	6.87303	-25.2114	10.6457	-10.0246	16.239	-17.9983	19.4952	1	9
1.0667	21.4844	4.04247	19.7367	-4.95779	-21.3627	-14.8273	0.641721	-9.61011	-17.747	1	4
8.01713	-23.9534	15.5761	-24.2248	21.9328	11.1285	21.7601	-17.5729	23.4674	7.3643	1	2
3.20046	-10.9256	-3.01939	-7.47303	0.503668	5.72737	18.0671	9.59664	0.728841	8.37483	1	2
-16.8125	-6.88358	20.9578	-5.92681	19.7193	-2.15755	7.79832	-24.7151	21.0854	-9.00537	1	8
-0.866841	-14.3277	18.4289	-15.0794	16.0764	9.76315	23.9546	-10.3075	18.9347	6.96429	1	2
-8.10044	-18.2314	17.4862	-6.65162	17.2566	-3.50544	18.702	-8.30617	15.9924	-7.94472	1	8
15.3102	4.2393	9.56471	6.19957	5.08729	-5.95157	-2.11363	-4.86578	1.52011	-8.2318	1	1
6.60847	16.3052	2.18034	14.3986	-7.04506	-18.6865	-11.1332	1.90265	-10.8309	-15.8948	1	4
-2.55281	-17.9864	21.2147	-9.92474	19.5958	11.6758	19.469	-11.6609	25.3494	-4.06616	1	2
7.62688	-24.4691	12.9847	-16.7282	7.88344	1.61316	-7.80772	-16.683	15.0283	2.67457	1	2
5.57481	25.1449	10.715	18.2131	6.78968	-18.9499	-6.77413	-14.9983	4.35043	-21.1123	1	4
-15.2356	-20.2554	7.88022	-4.54998	9.39597	-0.576061	-6.48259	-7.384	4.87904	-8.20831	1	8
14.576	-5.71645	6.36925	7.02811	5.66562	-11.0048	-8.1995	-10.2626	4.278	-15.2237	1	1
-5.73163	18.7681	10.1286	15.1375	4.14373	-23.71	-11.6391	-15.6658	-2.60603	-22.2021	1	4
3.02954	7.24097	-14.2895	15.0568	-17.9534	-6.65034	-2.45074	24.0508	-21.678	1.61354	1	6
1.27398	-27.0778	12.1946	-16.6346	14.5626	10.9127	25.5371	-14.6663	21.4921	5.37221	1	2
13.5013	2.12728	0.837981	11.522	-8.00514	0.0012549	-10.867	-5.48719	-15.293	-12.3913	1	1
24.7244	0.958876	-1.19936	-8.20457	-6.29355	-0.639359	0.472953	7.89349	-3.77767	4.19506	1	1
-6.6739	18.1218	10.4251	14.605	5.10291	-22.6284	1.93817	4.73482	-0.246885	-22.8207	1	4
7.48887	-20.6843	13.0673	-20.5254	14.5511	8.12673	5.09899	-9.62057	16.228	7.93713	1	2
-20.1469	20.5598	-20.2236	17.3001	-22.1994	-12.3633	-16.3861	12.8016	-22.9975	4.37867	1	10
-0.670734	17.9914	14.2798	14.9197	10.4539	-19.6475	-9.09193	-19.1062	7.74618	-23.0839	1	4
16.1432	-2.0039	4.01485	0.167744	-0.350154	-12.5411	-5.09252	-2.0743	-0.205056	-5.51224	1	1
0.542787	2.04939	-24.6184	19.6037	-28.6048	0.29157	-26.2177	9.14655	-26.3214	11.1712	1	6
-15.256	-17.0205	10.6057	-5.21826	7.67067	-2.72631	7.10843	3.6551	4.9276	-1.39056	1	8
-5.40185	27.808	20.5984	9.30793	20.0182	-12.718	12.512	-13.1973	15.7848	-15.9229	1	4
1.45485	-23.6664	14.4882	-22.7138	17.5707	8.95829	16.0727	-7.95252	19.994	3.55728	1	2
0.164052	-25.8088	7.16385	-13.1845	5.80735	7.48176	22.3165	4.71351	8.78187	2.48721	1	2
7.66788	-23.0513	1.66922	-12.1878	6.46734	8.64548	20.3327	3.92008	8.55431	5.83897	1	2
0.800193	-19.9158	4.69986	-13.7745	7.76784	8.39871	20.1129	-2.29259	10.3593	3.40011	1	2
-8.51038	19.5079	18.9899	6.6255	14.7534	-10.8893	22.641	6.08455	10.8135	-11.7298	1	4
-3.81392	19.9774	-9.03804	0.55808	-5.58914	-2.2198	16.5022	9.7553	-8.31786	2.61628	1	4
2.27682	10.584	-15.2279	9.77147	-17.4901	-0.982046	1.77009	23.1022	-19.1794	4.5868	1	6
13.6353	-15.0471	18.5355	-14.7153	15.9464	9.75195	23.7622	-10.1662	16.2885	-1.26878	1	2
-0.811102	10.481	-13.891	14.5035	-14.6858	-3.83301	3.13026	24.3317	-21.0463	1.71834	1	6
-9.5132	-11.1314	2.59592	2.16969	0.960979	-3.77725	-6.05429	-0.0844131	0.435919	-13.7888	1	8
-12.5393	9.27145	-16.0271	-9.77219	-7.04961	20.5874	-0.854202	18.3254	-2.10054	17.4832	1	7
-9.9122	1.03017	0.622425	-16.9565	-1.81569	9.86934	1.98553	5.42195	1.15345	5.10571	1	7
-4.56108	19.2972	14.8332	8.8361	-3.48193	-4.25303	11.8899	3.42774	-8.18966	-1.19071	1	4
6.15956	27.1925	20.3751	6.37957	14.5394	-11.4088	22.6676	5.75934	11.6107	-14.1883	1	4
11.496	-12.7957	8.78377	-12.8573	-1.09125	21.2118	-5.73347	-4.47089	9.32956	9.32528	1	2
-21.8897	-9.63389	17.7438	-4.85878	15.8601	-2.8023	13.1172	-5.76342	12.3204	-4.8103	1	8
0.640868	3.40441	-14.3922	22.913	-21.7458	-13.371	-19.6924	11.0209	-27.998	7.35625	1	6
21.041	-8.44533	12.611	-0.146336	3.3891	-12.4744	-10.2403	-13.1271	0.387136	-15.3655	1	1
-15.4702	-17.1658	22.6306	4.167	25.3906	-8.96865	0.702913	-18.9845	22.6599	-13.5542	1	8
-16.9134	-17.7558	17.4301	-6.70748	22.8113	-8.17944	17.2135	-7.90266	16.8572	-9.07651	1	8
7.77046	-26.1732	0.521523	-5.10823	-4.13152	8.51905	-0.991331	5.1451	-5.30611	8.13518	1	2
-5.7282	-1.94093	1.97962	-16.1476	-0.164966	13.769	3.28342	-0.653397	5.84424	10.2459	1	7
18.5707	6.58056	4.28669	10.4463	-2.85472	-12.295	-14.1343	-6.54163	-4.76799	-8.39919	1	1
14.1463	12.4468	-13.417	13.2736	-18.3477	-11.3718	-19.3386	10.6966	-22.9393	-0.498878	1	1
2.23079	-29.6206	0.702245	-7.55454	0.11661	4.32184	5.33611	10.5809	1.50465	9.29277	1	2
1.76086	28.3838	11.5022	18.4326	9.3524	-18.2159	-4.4674	-21.3187	3.76419	-22.1611	1	4
10.0428	-21.0661	15.9382	-26.5008	21.0829	8.29702	22.4026	-18.8788	22.6907	7.68515	1	2
1.08722	-17.197	3.58171	-10.8704	4.75297	5.15496	17.7034	-5.27416	9.29815	-0.270983	1	2
-12.5737	8.52937	-12.4755	-9.71373	-2.78122	19.7813	13.5511	13.3252	1.35065	15.4987	1	7
2.482	9.04285	-12.3713	18.14	-17.4136	-2.61924	2.38112	18.0049	-19.111	3.65382	1	6
-7.29273	23.6908	14.8566	16.497	9.2045	-21.7812	-9.43932	-20.0466	6.02731	-22.8732	1	4
0.337317	-29.3359	13.808	-13.6093	13.195	9.61391	21.2484	4.58301	12.28	8.33312	1	2
-12.6707	-20.545	12.7163	-1.60996	0.0114721	-2.50336	-6.73177	-5.26283	0.730206	0.662878	1	8
2.2301	5.82791	-8.84491	14.5385	-12.232	-12.5222	-10.424	0.21373	-19.1618	-1.80236	1	6
6.52254	-2.37245	24.3495	-5.09708	26.3693	-4.5537	6.93332	-23.6919	23.521	-10.8289	1	1
9.07011	-11.7644	-1.78762	-26.936	7.06547	20.2665	6.34384	-10.3735	16.1636	12.1819	1	2
8.50959	-22.3986	16.975	-26.1284	24.7789	12.1724	17.0639	-20.993	26.5705	7.19995	1	2
9.58515	-15.2334	-7.82489	-10.38	-1.6244	15.6561	10.42	7.51014	0.254845	7.99739	1	2
1.2504	9.31904	-11.3909	17.5923	-18.2846	-1.89236	-3.634	21.9494	-19.694	4.09402	1	6
-3.37397	15.4533	13.2671	11.9536	14.1019	-21.3766	-2.73019	-19.0036	7.58267	-21.1485	1	4
8.5636	-21.0628	8.41441	-18.1506	15.5962	6.86175	9.39019	-2.81045	16.6136	5.49861	1	2
-12.3989	-8.90339	-0.248685	-1.58081	-1.9445	4.55407	-11.2266	-3.3418	-1.88835	-0.14382	1	8
-17.2766	9.04203	-19.1138	-7.93315	-11.6012	17.242	-1.76977	18.7881	-6.06329	16.4191	1	7
-0.268176	-11.5058	9.3579	-14.4469	7.31822	-1.13197	-6.85537	-5.62852	2.75175	2.88071	1	2
5.65336	-22.9785	15.8656	-25.0318	21.8382	10.7331	21.0863	-17.1727	23.9029	7.86243	1	2
6.63558	-19.1911	13.8558	-23.9291	20.5664	8.516	21.3448	-15.3943	19.6664	5.52206	1	2
-1.76017	7.83924	-8.46359	14.8245	-12.1255	-12.2131	-10.2665	0.187242	-19.3979	-1.62455	1	6
-11.5922	-15.8159	5.50988	-20.3739	7.17031	2.84895	6.32386	-0.123561	11.1526	7.14656	1	8
25.9865	2.28039	1.9096	12.9487	-6.88871	-15.0566	-17.7838	-1.04145	-10.4616	-12.1121	1	1
21.9504	-3.68246	3.87013	13.384	-4.91459	-18.2561	-10.3986	1.71913	-10.7742	-14.9979	1	1
24.4531	4.4918	-2.97825	7.47994	-5.73438	-12.2248	-15.9354	4.31582	-9.14188	-7.1093	1	1
-10.7085	-13.9681	-5.75906	-0.860622	-2.98192	-3.75482	12.7384	4.04473	7.34457	-1.96357	1	8
-19.953	19.2476	-17.173	13.0084	-16.8874	0.365893	3.24501	22.7543	-18.9006	4.83141	1	10
0.302928	-19.2618	2.82042	-14.8138	7.50579	3.99242	10.1591	-0.362858	12.2363	-1.72868	1	2
-21.4175	19.4269	-20.6523	16.1632	-19.3244	-3.54542	-14.0075	13.6039	-22.9378	3.22673	1	10
12.6283	-13.2721	18.0818	-24.888	24.9329	12.3295	14.1256	-22.142	26.9761	7.39196	1	2
1.55184	-25.5627	15.9033	-21.5707	21.5915	7.46293	4.40343	-13.0174	19.9203	2.82772	1	2
21.3454	5.3701	-0.207322	3.13534	-3.58424	0.684948	0.942025	12.3826	-6.92213	3.59142	1	1
-4.61813	-20.12	-4.94234	-2.13657	2.03745	5.74483	15.8547	4.88694	-1.91153	5.30472	1	2
-1.11577	9.53515	-17.5328	13.8961	-15.3125	15.8235	-0.422296	19.8824	-19.1803	5.91275	1	6
-27.3991	-3.36134	-22.597	11.4924	-26.286	1.0674	-24.5902	6.08796	-22.4795	11.3545	1	9
0.599821	-28.3604	7.64943	-13.4747	4.77699	8.45507	22.0486	6.05693	8.36686	2.36043	1	2
-13.5087	-1.36127	-7.18468	-8.64856	-3.76049	2.20924	5.878	9.9071	1.65423	7.41015	1	7
-17.8315	9.62733	-13.5991	-5.42633	-11.9583	15.3891	2.22446	17.5838	-6.34354	16.6702	1	7
-7.53809	17.0708	23.8401	7.02974	22.6458	-15.9676	11.9198	-16.1152	15.2289	-20.855	1	4
4.65633	-9.7454	-4.06369	-6.74039	6.11743	8.352	12.338	8.63849	4.01051	10.9744	1	2
-19.5616	20.5255	-20.2804	17.7056	-22.9655	-11.6745	-15.312	7.1909	-23.2486	4.14425	1	10
-19.44	-10.2629	21.2555	-0.550469	16.9297	-7.21996	16.8705	-11.2738	15.2984	-10.9812	1	8
-29.9363	5.49734	-22.9427	-4.4738	-19.4714	17.4186	-10.3438	22.1731	-12.2894	20.3193	1	3
18.1122	-9.14091	8.81451	10.5072	2.39638	-13.0009	-11.2215	-12.8034	-1.55059	-14.4188	1	1
-4.83781	19.4956	13.9264	16.9036	2.57896	-21.435	-16.425	-15.4521	-3.89152	-20.8143	1	4
-30.6351	-1.70198	-23.4539	6.54146	-24.1269	12.8989	0.41189	17.8418	-15.9369	20.277	1	9
-4.14274	-17.505	26.8612	-7.03388	25.8588	1.5232	7.12645	-25.4449	24.6635	-6.23194	1	2
-5.10633	17.0967	7.17472	12.614	-2.2431	-22.8573	-3.51404	-2.61006	-1.62414	-17.0931	1	4
-7.45509	17.1323	11.7542	11.939	6.68703	-21.6228	-12.1228	-14.8549	5.68409	-21.196	1	4
2.46008	-12.489	-8.31454	-19.6319	8.20862	10.3414	16.9961	0.438028	10.9857	3.8493	1	2
16.3019	-2.47107	3.0454	-1.1823	1.61633	-1.44244	-2.51064	-6.26762	2.6262	-2.22691	1	1
-5.73379	22.3838	-4.50962	20.1374	-17.4853	-14.9803	-17.3439	8.39257	-21.7512	-7.68429	1	4
-18.3089	18.3971	-16.3943	13.6892	-17.4076	-0.477687	1.39477	23.9505	-19.5422	4.40005	1	10
16.9576	-0.0208867	7.44222	5.41525	4.84486	-12.0906	-9.14572	-9.95985	0.791237	-13.568	1	1
-26.972	5.40506	-20.0396	8.63984	-14.7202	7.39386	-2.58074	5.77471	-14.53	11.8885	1	3
2.99845	19.6676	10.6608	5.50748	15.7836	-16.9289	2.69719	-15.4128	9.69041	-24.4128	1	4
-13.6647	-0.443273	0.28852	-3.54937	-4.1606	6.85564	-12.3201	-1.59939	-3.43676	-1.42694	1	7
-29.8656	4.63095	-24.3961	-0.687152	-19.0939	17.2391	-7.31883	21.7611	-11.8982	19.7349	1	3
-18.7206	-11.9349	25.7343	-6.77933	25.7361	1.54353	17.9393	-15.4468	26.0361	-6.10845	1	8
12.3347	-5.91084	1.96927	0.426307	-1.56706	-1.93902	6.41954	5.9621	-1.00744	1.95648	1	1
10.7019	3.50792	-7.06985	6.32856	-7.41802	-3.78396	5.65798	8.35618	-8.23927	-1.81299	1	1
-6.5224	20.0418	17.8498	11.4031	18.58	-14.5346	9.60559	-13.3385	14.443	-19.5427	1	4
5.05572	-25.2592	11.0754	-8.86177	8.34959	2.04998	-8.74799	-15.1291	11.2045	5.17036	1	2
-30.7605	-6.13858	-27.5475	19.5731	-31.1091	7.40318	-26.1674	7.41375	-23.734	17.4866	1	9
26.4015	-2.92606	2.04792	3.31651	-6.05067	-13.2076	-7.03118	3.44781	-8.6544	-11.2346	1	1
2.58155	18.0449	2.04054	0.261562	9.57023	-9.1585	2.33393	-3.81609	7.49163	-9.83211	1	4
3.10287	4.99021	-20.8042	19.897	-27.4326	-2.87239	-21.3217	12.9737	-27.2578	7.53758	1	6
-17.9969	17.9099	-18.9554	13.5217	-17.8893	1.10268	0.8562	22.3043	-18.8527	6.13953	1	10
-11.0244	-14.0805	8.57691	5.9881	8.72339	-11.453	-2.3494	-9.65218	6.3657	-9.88679	1	8
16.4962	-2.47816	1.53681	2.46761	-4.05065	-17.5265	-11.7063	-1.42667	-8.51192	-15.6651	1	1
-14.9387	14.8262	-17.7797	16.4459	-19.2828	-8.80324	-16.952	14.6859	-23.4851	1.28481	1	6
-15.084	16.1214	-11.4205	3.21926	-12.4909	-1.63042	6.5381	20.9839	-15.3017	3.65821	1	10
9.51854	-3.45457	3.01351	6.38557	0.48782	-11.705	-5.15751	-1.27077	-3.22728	-12.4696	1	1
-5.58909	-9.03534	3.56034	7.72813	-3.17502	-12.6488	0.805983	8.05503	-7.02443	-12.0786	1	8
19.5552	7.80768	-2.42359	12.9448	-7.8972	-13.331	-13.7931	-5.25675	-11.7111	-9.94759	1	1
0.437249	-22.6664	14.4748	-12.9848	10.3181	7.30338	19.3351	-4.21256	12.0555	2.17263	1	2
-18.0164	-18.0589	23.6765	-9.14053	24.1424	1.3191	18.7655	-12.7214	25.1915	-5.06944	1	8
-6.19975	14.8862	12.4925	10.1684	16.8963	-13.4349	22.8714	5.88031	13.6103	-19.1249	1	4
-12.4691	-11.98	9.88861	-9.75739	20.3845	-7.02561	2.68794	-15.3529	18.4889	-9.2538	1	8
-20.5459	19.7419	-16.3456	20.7418	-21.3123	-13.4746	-15.9348	10.779	-24.8375	-3.75275	1	10
17.6931	-2.99543	4.71421	-0.0359548	5.00895	-12.1324	-0.682777	-9.60904	0.829609	-15.0391	1	1
6.94607	-16.5089	11.8169	-14.2223	12.4821	6.14585	3.91023	-2.2897	13.6296	3.89158	1	2
4.71004	5.08554	-18.4332	15.4079	-17.2632	0.236207	4.53178	21.6991	-19.1182	5.37411	1	6
-0.561952	7.60079	-7.42891	13.6967	-9.75406	-7.38479	5.48043	18.4529	-17.5699	-0.0599915	1	6
-30.1705	4.70382	-25.0876	1.18057	-17.4007	20.4825	-4.39969	21.1504	-12.8768	20.8355	1	3
-12.6129	-14.0819	-4.34344	4.50128	-5.97748	1.19806	3.89271	15.0594	-10.2069	6.07818	1	8
-8.42397	-2.28743	-3.57586	-8.93621	-2.25261	17.3344	4.13285	5.49189	0.445909	10.6	1	7
-14.1167	-16.0937	0.441164	5.95485	-3.47049	-10.3721	-8.78318	0.486283	-5.1391	-5.65438	1	8
-3.47128	5.98289	-22.0632	9.76833	-23.8823	1.19583	-23.2702	7.15814	-23.0273	9.23577	1	6
-9.05289	20.2353	13.634	11.6261	17.0608	-19.978	8.47611	-12.5318	14.1175	-20.4426	1	4
1.73124	26.1396	-9.5456	5.8478	-8.82126	-4.95505	4.92541	10.3802	-11.3805	-0.459122	1	4
0.0468889	-25.2065	-2.25604	-8.18147	5.32758	9.6539	18.404	2.41072	8.68857	-0.916076	1	2
-6.48649	-1.90676	0.214339	-30.4027	16.48	19.3121	10.6321	-17.5498	20.2464	15.779	1	7
-7.16356	1.92103	-2.89624	-20.3243	2.99239	18.3362	5.47772	-3.78072	7.16457	13.0415	1	7
-26.3325	3.65192	-16.2197	23.6194	-25.4122	2.574	-23.0661	0.187424	-21.3173	11.5832	1	3
-5.69539	0.317523	-4.3966	-14.834	2.09591	2.51835	4.42562	2.91807	8.67983	12.8781	1	7
25.9976	-0.239297	2.09322	2.20792	-3.82079	-17.1405	-12.6703	-2.17066	-7.00505	-10.2139	1	1
-16.7685	-15.1488	8.49842	-1.02562	8.86681	-1.58182	11.8164	-4.20225	11.9143	-3.87756	1	8
-31.8819	-4.69703	-26.2587	19.2303	-29.1472	0.581962	-25.421	8.93917	-26.3848	11.5747	1	9
20.3409	-3.79162	10.0977	3.16731	5.10439	-13.7157	-9.29864	-13.8007	0.798448	-14.9818	1	1
25.0933	3.90135	5.16127	9.1307	-7.9138	0.189546	-10.2799	-6.00744	-8.14571	6.01779	1	1
5.25723	-17.3844	-8.11251	-15.8626	-0.323683	0.234314	8.48335	7.40135	-0.652169	-0.230903	1	2
4.82374	-26.8289	-2.9519	-18.6571	10.2566	13.0052	3.43833	4.66658	7.71983	13.733	1	2
-24.5062	7.25607	-14.6915	-11.4891	-6.37082	17.0542	-7.09042	9.63853	-8.3042	12.8825	1	3
-5.90191	14.4188	23.1132	6.72841	16.7496	-19.6314	8.47319	-13.7393	14.0485	-20.7858	1	4
-19.6814	-9.77211	21.6696	-7.75188	24.482	0.161712	18.0503	-8.20344	22.3265	-4.09723	1	8
-23.6634	7.4246	-5.69566	8.52225	-9.77556	4.3873	-8.26026	0.668097	-8.5801	6.89029	1	3
4.55065	26.2657	7.76354	13.1751	-0.764026	-14.8581	-6.85734	-10.6886	-2.15075	-20.5848	1	4
-8.98277	21.8423	23.6638	8.44956	17.1512	-19.8251	8.66948	-13.6511	14.0749	-21.048	1	4
-0.382534	8.07507	-6.90511	19.9021	-19.0303	-12.6613	-18.8411	13.1297	-24.0268	-2.3439	1	6
-0.410069	10.131	-22.2754	16.149	-19.2468	1.88625	-0.920302	20.709	-19.8479	7.26008	1	6
26.0615	-3.36069	-2.43262	-0.858033	-3.21378	-7.53481	-0.50717	8.76338	-8.92969	-3.55729	1	1
-12.7191	-5.68916	-7.30311	3.53865	-9.25956	2.4074	11.8558	9.13341	-10.5815	4.25287	1	8
-14.6533	15.6041	-20.1166	18.2322	-20.3868	0.141467	-15.0552	18.2223	-25.708	4.96598	1	10
10.6622	-16.706	5.22276	-10.206	3.87516	-1.9063	-4.50061	1.11008	13.7027	4.44357	1	2
22.0434	-5.58818	7.22373	8.87279	-5.60162	-17.2027	-16.7835	-5.56337	-7.24306	-13.0866	1	1
-17.4903	17.85	-21.426	16.4917	-21.9932	-3.53476	-16.4309	13.8238	-24.079	4.83233	1	10
-17.8647	18.4826	-20.489	17.3815	-24.3484	-6.67076	-16.8486	14.6192	-24.0663	3.68888	1	10
13.7749	-5.37761	15.0919	11.6947	16.6275	-20.026	-1.1224	-19.4024	12.4281	-22.1573	1	1
-12.4897	-10.3768	18.7665	-1.74461	19.7918	-3.81315	1.43159	-15.5959	19.0271	-7.74608	1	8
-22.6833	20.0255	-20.7115	16.1249	-22.8937	-11.8181	-15.0532	7.05476	-22.9913	4.4601	1	10
-8.18339	22.7934	14.5178	8.41819	13.0551	-12.8963	0.751827	2.89945	-0.388945	-23.996	1	4
-28.6571	2.71896	-26.2347	6.56154	-24.2821	10.4682	-6.65469	21.8713	-17.0103	18.2194	1	3
2.31585	8.01413	-16.3402	19.3906	-23.8938	-5.51247	-20.0304	15.7652	-26.5946	4.11081	1	6
16.4724	-1.34078	17.3468	12.692	10.3511	-17.0791	-3.00091	-17.1844	10.0423	-21.3282	1	1
-8.20847	17.9467	13.1691	10.8395	16.2692	-13.48	10.7823	-7.65902	11.2226	-16.503	1	4
-30.2325	5.81645	-24.1106	-5.48851	-18.6475	16.8254	-8.98539	22.8454	-11.6131	20.1986	1	3
7.40894	-26.3665	16.9033	-22.1153	21.3524	14.0852	15.7545	-13.3818	23.1154	9.69608	1	2
3.04832	-27.7413	12.1583	-7.18987	14.409	9.81622	21.6068	-7.24717	16.5792	9.51154	1	2
7.88437	-26.0398	17.6634	-25.3835	22.9031	13.0877	21.8575	-21.5711	25.0009	7.34744	1	2
-4.45545	14.0342	21.6101	4.88229	15.8957	-19.7519	16.6872	-13.1807	10.7129	-19.0782	1	4
-21.9677	19.4613	-23.5282	17.1178	-22.236	-3.48373	-15.8704	13.758	-23.7845	4.65305	1	10
7.54402	17.0259	-0.929015	19.4444	-10.1099	-7.11731	-9.9109	9.3559	-14.455	-2.87907	1	4
-8.85215	-11.5869	-1.33473	2.09608	-10.5054	11.2176	-10.2303	11.4293	-8.51564	4.00287	1	8
5.32943	-8.5928	18.286	-19.4175	21.8185	14.0894	16.9543	-13.3426	23.8499	5.98185	1	2
9.68795	-12.4303	8.03126	-21.2992	10.8266	8.39754	21.1533	-3.61176	16.4939	8.25095	1	2
-17.6468	-20.7683	22.5247	-7.62583	21.1167	-2.52062	1.50994	-19.7859	20.1383	-5.06794	1	8
-17.3508	18.3276	-15.3989	10.2286	-14.54	-1.79122	3.58414	22.8943	-18.4718	3.88287	1	10
23.3542	3.25944	-0.0314879	11.1922	-9.15817	-12.6697	-15.737	2.83496	-16.7687	-7.25482	1	1
8.58331	15.1357	7.73244	15.1278	11.148	-17.5556	-9.9902	-10.7623	7.38123	-23.0156	1	4
2.0756	-15.1228	9.72467	-16.2059	11.8103	5.03939	22.7142	-0.110742	13.7754	6.40443	1	2
-21.0525	19.4388	-11.5289	12.3056	-15.4987	-7.19778	-9.98991	-1.23396	-13.554	-6.66072	1	10
3.60948	-16.4183	-8.49284	-14.0394	3.51993	7.91956	15.0251	6.05505	7.8657	5.75904	1	2
-3.67727	18.6338	-9.9623	1.41793	-5.69792	-2.33152	10.1992	16.3956	-9.37444	2.34814	1	4
-6.22956	21.5819	17.7363	17.4828	14.0778	-21.5733	-2.70409	-19.1606	7.85246	-20.7907	1	4
-0.614247	6.54397	-1.17711	22.6002	-12.1759	-5.34633	-11.9949	11.4153	-19.5936	-0.778349	1	6
-0.952347	5.649	-19.2475	21.247	-24.3209	-2.93134	-12.1256	18.7483	-25.6411	6.58829	1	6
-12.1704	-20.9307	8.53094	-4.53768	1.28494	1.27994	6.29347	4.06797	1.80783	-2.16464	1	8
-17.5631	16.0729	-21.0001	13.9326	-19.6128	2.00275	-4.0421	20.7954	-19.7141	7.7878	1	10
-1.09943	3.98272	-24.0182	19.9137	-28.2559	0.0165963	-25.4647	10.2385	-26.2828	10.8656	1	6
22.2909	-7.39058	8.29402	11.149	2.5016	-14.6265	-20.0159	-4.33115	-1.32839	-16.576	1	1
-8.1561	22.1534	25.1692	2.62168	25.5954	-11.5907	16.4807	-21.1042	22.236	-15.5334	1	4
-0.658683	-12.7475	-7.24471	-5.91915	1.74835	7.02573	11.0724	8.34339	0.411773	6.50624	1	2
-12.4125	-16.5517	13.1343	-5.38258	8.3534	-4.42337	11.2333	-0.709704	10.4651	-4.47843	1	8
-18.59	-6.53877	15.296	-11.0071	4.96309	-7.01409	0.688517	-13.4766	2.1368	-9.27047	1	8
-15.4922	-5.05797	26.7205	-6.50414	24.9198	-0.297257	11.7278	-24.5962	24.0176	-5.83654	1	8
-9.15293	21.999	13.6192	11.5212	16.1758	-21.2744	-2.80411	-19.1344	13.7745	-21.0092	1	4
-4.61419	16.2138	13.1296	11.775	16.7494	-13.744	10.1082	-7.88067	13.0309	-18.9636	1	4
5.15216	-0.951754	-5.85994	-6.68441	-3.91575	9.25864	-1.55485	9.20534	-6.47105	8.19691	1	1
7.47573	-18.3119	2.90001	-21.6703	13.7463	14.0705	23.1996	-1.66166	17.0878	11.4329	1	2
2.97107	18.8452	17.957	6.22544	17.5235	-10.2618	22.5875	-5.81614	13.9705	-12.4128	1	4
5.08934	5.67371	-20.459	20.8138	-25.4011	-7.66284	-21.7288	11.8233	-27.8207	5.38932	1	6
-17.0587	8.65352	-19.1296	-7.79874	-10.6267	16.9699	-1.97904	19.4576	-6.15536	17.9491	1	7
-17.9744	17.2795	-11.8489	3.29758	-13.2636	0.165702	4.00539	18.2363	-16.2439	4.19508	1	10
-9.12625	19.4219	13.3078	12.0666	14.9497	-21.909	-10.3922	-15.9391	7.47493	-21.1323	1	4
-10.8306	-19.4942	4.18123	-2.40349	-1.63858	-0.412761	-9.99669	-3.34382	-2.91932	-0.55901	1	8
22.2395	-5.46833	-10.8242	20.477	-16.7937	-12.329	-15.0507	6.92226	-19.1435	-6.10107	1	1
-12.0651	8.24062	-4.12882	-20.5294	-0.342666	21.4726	3.0278	4.78699	6.43052	16.142	1	7
1.7307	10.8311	-19.6407	18.765	-23.8091	-3.86048	-2.36982	23.6884	-25.8458	5.05268	1	6
-10.9228	0.354494	-5.69611	-7.3601	-4.3369	6.02802	3.49038	11.6628	-5.97211	9.06055	1	7
-2.10564	7.88671	-15.2898	14.0099	-18.5887	0.343669	-1.65664	23.4514	-19.887	5.27983	1	6
-11.7596	6.45074	-3.1048	-20.7277	1.05919	18.53	-1.15525	1.38233	3.77701	15.4843	1	7
-18.659	-6.83402	19.4218	-11.4077	21.6568	-4.5233	3.05507	-16.1634	20.2113	-9.16294	1	8
-0.563223	26.8412	10.0728	16.3698	2.29438	-18.4125	-17.4769	-12.5855	-2.59596	-19.5572	1	4
-5.93458	3.61855	0.0573078	-23.7451	12.6916	19.2371	6.81855	-7.58352	17.5158	14.9512	1	7
-30.812	4.64927	-23.2655	-5.58435	-19.4738	17.4056	-9.33124	21.3277	-12.1836	20.3295	1	3
2.02976	-21.569	14.2852	-25.4525	20.7415	9.12417	20.9112	-16.0268	22.9865	7.49641	1	2
-15.0071	-6.82821	6.55516	0.608232	6.38427	-5.69713	-7.94191	-10.0661	5.06065	-8.96995	1	8
2.63695	10.7045	-15.8896	10.2678	-17.0221	-1.15129	4.76065	20.1956	-18.7921	4.09042	1	6
0.847055	3.63374	-16.7394	22.9826	-24.6851	1.28248	-24.6742	8.03231	-21.952	9.84452	1	6
-0.996958	9.67611	-21.0221	15.5213	-24.991	-3.6083	-22.6644	14.7297	-26.0822	5.51759	1	6
-13.3358	-7.41407	17.5238	4.24352	18.7189	-10.028	17.6132	-14.6162	15.2273	-13.3632	1	8
-18.2653	6.50199	-22.3994	-0.799456	-16.2244	17.9308	-7.3723	22.3261	-13.1398	17.3537	1	7
-6.8003	16.3974	12.5115	10.5517	16.9981	-13.2258	23.0698	5.31806	13.521	-18.8659	1	4
17.7671	-6.78109	7.81278	8.1564	7.8251	-12.2616	-2.33346	-3.05872	3.60893	-16.3011	1	1
11.4692	-16.9899	4.3321	-18.7019	10.7333	12.8638	9.20545	-5.84389	11.7848	8.93851	1	2
1.04782	8.32719	-12.1129	18.0293	-18.4976	-0.00502513	-15.3627	19.4182	-21.2852	2.60069	1	6
7.53117	-14.1064	-10.1555	-15.3958	-2.27851	4.9866	-2.77518	12.178	-3.1193	8.84001	1	2
-16.584	16.1458	-19.6161	20.9034	-24.7065	0.831314	-24.3145	6.94229	-22.1955	9.90758	1	10
0.525742	8.24366	-12.029	18.9135	-19.984	-9.7404	-17.9776	17.4201	-24.3066	-0.577339	1	6
1.18662	6.52155	-12.6422	21.4356	-21.2367	-11.2637	-17.0038	9.13342	-24.8163	2.7693	1	6
-7.81639	20.9611	14.3881	14.2271	18.3289	-14.2098	10.1008	-13.2806	14.4455	-19.5124	1	4
0.803595	7.86431	-7.31153	13.872	-12.2993	-8.27314	2.19044	13.9632	-19.3797	-0.0609172	1	6
6.95167	0.269247	12.0304	2.4926	17.672	-20.4199	-6.64661	-23.2957	11.2364	-23.4736	1	1
8.00146	-23.2481	4.99966	-14.258	5.3469	10.4901	15.5973	2.97796	4.38346	10.075	1	2
20.4434	-0.141577	-0.0743305	-15.2029	4.18914	15.6587	3.07513	-1.36411	3.90996	4.95754	1	1
13.8658	-23.0421	14.3917	-8.52138	8.56562	8.50818	21.0936	-1.59962	9.75069	4.13554	1	2
21.4552	7.73706	1.88935	4.86958	0.304777	-14.5755	-15.507	-11.2096	-1.19168	-19.0898	1	1
21.0192	1.45953	5.03937	7.55765	-6.25641	-16.3162	-15.5105	-4.77782	-5.13107	-13.0584	1	1
-11.4126	-16.2615	-3.4347	-4.61973	-1.55596	4.53692	7.32964	4.23507	-0.944971	4.13337	1	8
1.73806	7.70571	-15.2964	19.7901	-23.837	-6.14644	-20.9633	13.9043	-26.5464	3.56773	1	6
3.06211	7.65884	-17.9565	17.4997	-19.3709	-2.89564	-12.1283	12.6263	-24.3494	3.53759	1	6
-21.0465	18.1005	-13.992	7.50264	-11.6018	-1.43836	6.44305	20.5784	-14.3537	3.48361	1	10
20.721	6.49341	4.47266	7.28897	-0.19718	-14.0757	-10.9837	-8.95958	-2.79458	-12.6532	1	1
4.56824	21.3407	-8.0685	2.85277	4.63601	-21.7115	14.3244	8.13028	-7.07696	-2.55341	1	4
-6.95632	4.13367	4.58122	-23.2093	15.9128	7.25857	6.20411	-10.5562	16.4789	10.2598	1	7
-3.84949	24.2647	13.7243	17.8426	7.87869	-22.2422	-10.7595	-20.0781	5.66602	-22.7501	1	4
-6.60496	16.3528	21.5803	6.03689	23.0036	-14.597	25.9988	-14.4517	19.0028	-16.4252	1	4
-16.4909	-11.2182	26.5582	-3.99706	27.8371	-4.07523	10.9619	-23.8669	25.0587	-11.2701	1	8
-15.1501	-20.517	21.3376	1.31197	21.0403	-9.26116	11.9533	-5.94012	12.8526	-8.69644	1	8
-17.0375	-11.6226	19.4524	-7.16108	19.1805	-0.395966	2.55081	-14.3133	19.6484	-5.27467	1	8
0.296484	21.2376	15.1028	17.8922	8.13323	-20.1209	-17.1887	-11.8892	5.19736	-22.4162	1	4
2.96021	-20.2514	2.99045	-15.5489	6.50983	10.0867	18.2608	0.542788	11.4469	2.1696	1	2
-10.3158	-10.5592	4.50837	0.221756	-5.50373	-7.72234	0.888522	7.98962	-6.68535	-4.12144	1	8
5.57755	-19.7549	11.1066	-22.6104	19.5018	12.3182	21.402	-13.4259	22.425	6.99686	1	2
1.26475	3.95215	-4.64876	21.6063	-21.3879	-14.0626	-23.1052	9.08403	-23.4656	-5.67068	1	6
3.20671	20.4006	-8.41682	2.58456	11.7053	-12.2331	12.8687	7.78793	-9.00974	-0.524839	1	4
21.7808	20.9433	-23.9699	-7.80457	-15.8534	23.8577	-5.62989	25.6939	-8.08915	24.7357	1	5
-0.0713809	7.81495	-13.0485	19.5847	-15.6866	-11.4587	-14.4602	10.2089	-22.4776	-0.791141	1	6
-3.4889	17.5242	13.4967	14.9981	9.58407	-12.1971	7.46737	-5.18409	12.3341	-13.9511	1	4
0.236979	17.8611	9.34139	5.20928	7.17199	-17.4934	-10.1479	-11.0958	3.46281	-20.5165	1	4
2.34138	17.0998	-9.83489	2.4597	-7.52672	-3.4226	12.5021	10.5945	-9.65144	1.01329	1	4
-10.2712	8.46775	0.830683	-25.1344	9.91449	18.8353	6.74893	-15.2883	19.747	11.2847	1	7
-8.63893	22.2635	22.8647	7.80067	16.5863	-14.0011	8.66845	-6.42861	12.7183	-18.5647	1	4
-10.8306	-1.131	-10.2448	-15.5126	-7.07107	9.08593	-7.50146	9.97851	-7.89944	8.19765	1	7
16.8805	-5.51167	8.37064	8.57438	8.1889	-11.947	-0.797984	-5.74385	11.3377	-9.79117	1	1
-3.76746	13.8619	8.97039	11.605	2.75674	-24.3207	2.80108	4.11411	-6.98305	-22.8815	1	4
-0.736174	6.96617	-19.9263	18.6457	-24.7451	-2.32537	-21.2632	12.7995	-25.8248	6.93931	1	6
20.2644	1.78011	0.425174	10.8256	-1.98238	-11.8798	-12.3628	-5.01351	-6.98393	-11.5703	1	1
-12.5062	10.0809	-15.1058	-10.0889	-6.89322	20.531	-0.556574	18.0109	-1.97283	17.551	1	7
-20.1133	18.6233	-14.9209	10.8354	-12.9267	-1.20656	3.54801	20.1337	-16.3985	3.78258	1	10
-17.8796	-12.5487	13.9294	-6.745	13.9466	-2.76962	19.3039	-1.58257	10.8261	-1.84773	1	8
-0.575991	9.33618	-16.4808	14.4217	-18.2826	-0.308728	-3.0403	21.6706	-19.784	4.5378	1	6
0.806073	15.0994	18.3573	12.5696	13.239	-18.4201	-2.0161	-19.9624	9.97146	-19.8728	1	4
4.54609	7.04175	-17.1216	18.5862	-22.4907	-7.60602	-17.8637	18.0362	-26.6438	1.79898	1	6
3.12577	16.5605	-8.95008	4.81347	-6.2362	-4.13405	12.3841	11.3291	-8.93693	0.677247	1	4
21.1812	-2.15029	13.5669	3.22201	14.1609	-7.79607	7.85973	-1.59959	11.5719	-9.35733	1	1
-13.1762	-15.3479	3.52738	9.20547	0.575474	-7.45679	-6.7235	-5.46811	-4.37764	-11.3672	1	8
17.8413	1.25608	-2.19966	2.3393	5.059	-16.1246	-1.51616	-0.629245	-0.716548	-18.5135	1	1
-18.2752	18.8174	-14.0704	8.82172	-12.268	-2.04091	2.9225	19.8189	-16.2416	2.81028	1	10
-1.20044	-8.02674	-1.7347	-0.0845838	-4.60531	18.2373	-11.0589	1.9555	-3.98003	-0.0107834	1	2
-15.2799	-9.51966	3.26426	-11.1702	10.3064	-3.3491	17.8633	-4.1428	9.5714	-4.43513	1	8
-11.638	-8.35115	22.6113	-0.677411	19.3701	-8.23719	16.8423	-15.0822	16.8885	-11.2109	1	8
-18.035	-18.5076	9.6406	-0.461845	4.77788	-11.2827	-1.82392	-9.29356	2.73558	-11.7419	1	8
4.35607	22.3294	1.53836	14.8486	-3.65558	-16.6752	-15.2564	-6.17545	-8.68542	-16.5359	1	4
0.978392	6.97308	3.99895	20.3027	-12.8719	-18.8658	-9.09955	-3.11715	-15.5413	-16.9233	1	6
2.50096	28.6185	21.1479	12.213	18.6546	-15.7054	6.92892	-17.15	9.43968	-21.9772	1	4
-8.58144	-13.2379	1.90147	-1.75124	-2.19468	-1.51251	0.703731	11.4001	-1.5311	1.20007	1	8
15.2082	-1.604	4.42293	15.6667	-0.18349	-17.2114	-14.7797	-10.1636	-4.18244	-17.3204	1	1
-21.2578	-16.3125	17.3721	-5.70996	14.1136	-2.0882	17.7786	-5.1156	11.6111	-1.79475	1	8
-7.30964	0.026574	-0.335245	-25.8987	12.6495	14.4546	12.5902	-11.2356	16.4143	12.7957	1	7
5.6264	-24.3398	9.71719	-19.1051	13.1249	9.21445	23.1587	-14.4578	12.9376	1.42717	1	2
-12.9784	-5.78896	-2.74124	-7.5589	2.69545	5.87917	16.3189	6.86898	8.11068	4.02191	1	8
-0.179693	5.75598	-12.2681	17.8867	-19.4676	-8.71618	-20.4528	17.0087	-25.0643	2.83573	1	6
-9.97778	-13.4307	4.4981	-20.219	16.1644	-3.49681	12.0702	-4.9374	12.5127	-4.67736	1	8
-25.1291	5.46118	-23.7065	-0.394479	-17.7654	16.9289	-19.2013	8.91586	-11.5171	19.6233	1	3
2.90191	-20.87	10.6554	-20.5093	17.2471	10.8237	20.8533	-14.5263	20.4322	4.07859	1	2
-19.1762	-8.68409	26.5794	-5.11868	26.5307	-4.65596	8.39468	-24.1332	23.6515	-10.742	1	8
11.6405	2.96502	14.6571	12.1397	13.5239	-16.068	7.42507	-15.5094	10.4152	-17.8977	1	1
1.11632	3.83314	-20.575	18.3034	-22.2492	-3.66129	-9.06741	17.1407	-23.0936	4.34786	1	6
-11.2986	-9.65436	26.0026	-2.45898	25.7706	-11.0048	14.8954	-22.812	22.6071	-15.403	1	8
-6.50513	-1.35197	-5.6646	-10.2495	1.19774	10.3007	4.15825	6.96693	1.29023	4.81337	1	7
17.6376	21.3227	-24.1034	-7.33306	-15.4606	22.7522	-7.78047	26.3416	-6.26582	26.6494	1	5
3.63308	5.61167	-17.6782	18.3295	-20.1687	-8.70511	-19.1451	17.8524	-24.776	-0.0240472	1	6
-16.4635	16.0792	-12.9404	5.83602	-12.1076	-1.13461	5.20758	20.5623	-14.9131	3.74602	1	10
5.86047	27.4323	18.4716	6.6723	17.3898	-11.34	22.5398	-4.26775	13.8487	-12.4243	1	4
21.3287	7.22189	4.91774	14.251	1.52048	-17.9422	-10.1277	-21.1684	-1.67654	-18.476	1	1
1.75407	10.2901	-11.5362	16.0527	-15.2761	-8.08359	-17.5013	19.1433	-22.4227	0.715238	1	6
-14.5043	-0.0340817	3.1906	4.96951	-5.22766	-10.2565	-20.4133	-6.4031	-8.00351	8.75526	1	7
2.61274	-26.072	6.69469	-19.0759	10.7127	10.4597	22.8001	-2.36953	11.6878	3.17686	1	2
-16.2324	0.300026	-1.42453	-21.7783	-2.3638	12.0144	-12.7294	-18.3576	3.55632	4.50745	1	7
-2.64667	23.5911	17.6359	16.4	9.81506	-21.193	-6.88887	-20.6406	4.96839	-23.2591	1	4
-1.90947	3.71228	-16.8144	22.1351	-23.119	-12.5976	-23.4258	5.96209	-22.6357	9.3613	1	6
15.8178	5.99406	14.234	-12.1847	20.0243	-3.09908	-0.615941	-13.9409	18.8008	-5.90199	1	1
4.52811	7.84923	-15.8351	18.874	-24.1894	-6.64039	-19.2192	15.892	-26.8851	2.901	1	6
-19.0601	17.7152	-21.8373	15.2141	-19.3413	2.04335	0.0719797	21.2529	-19.7185	7.28856	1	10
0.606961	6.07502	-12.8311	8.94899	-14.8113	-3.84702	3.31684	19.6847	-19.5331	1.82583	1	6
-10.0856	2.02244	0.229054	-20.8166	13.5759	13.0031	15.5736	-0.505237	15.4274	10.4552	1	7
-16.7892	-6.58185	4.92937	-13.072	10.6042	-3.1995	20.3556	-2.79207	9.31274	0.762833	1	8
-5.47007	-0.643749	1.78355	-30.4408	16.054	20.1724	3.41023	-19.6869	21.5661	15.6821	1	7
10.4968	-19.3216	5.50598	-5.56959	4.79381	-0.279447	-16.533	-8.03462	-3.33789	-7.04919	1	2
19.6098	-2.87173	6.11032	6.85358	4.90843	-12.4774	-9.89282	-11.7368	3.49486	-15.789	1	1
-8.75166	24.7271	19.6262	16.8225	12.3727	-22.1077	-6.71629	-22.3557	11.0798	-24.5124	1	4
1.34864	28.4578	11.3153	18.7395	0.78212	-21.9574	-16.5972	-13.0794	-6.47982	-19.6284	1	4
4.7433	18.4246	18.6563	4.08418	16.0743	-9.19051	16.1111	-7.14745	14.3408	-11.7164	1	4
-2.22276	18.6853	13.8451	15.8519	8.50121	-18.03	-16.9449	-13.2027	4.50329	-21.1897	1	4
12.859	4.59645	4.43539	4.91733	-2.60052	-5.89973	9.44349	6.4605	5.30211	-6.16966	1	1
5.05613	-10.39	5.84976	-11.3724	-0.113458	21.7976	1.48357	-2.97643	6.28152	8.35357	1	2
1.08103	21.2794	14.5979	16.095	13.1593	-13.83	11.9258	0.891967	9.96885	-15.162	1	4
-1.44647	29.0046	17.2298	8.48944	12.5285	-10.4734	11.2726	12.6911	10.081	-13.3712	1	4
0.125458	5.7072	-19.7552	-4.10532	-7.13061	14.2033	-18.6314	12.8311	-21.4314	-0.484282	1	6
-27.334	3.87904	-22.6751	8.82159	-23.316	-0.333824	-21.6575	16.2304	-24.4569	8.09209	1	3
2.82812	26.2396	19.9462	12.1373	18.7997	-17.2344	-0.839246	-21.7512	12.472	-21.0468	1	4
-20.6891	-14.3675	21.3282	-6.34711	22.5236	-1.54791	5.7421	-25.2064	21.1063	-5.67672	1	8
-6.54645	-7.07704	16.6332	2.9967	17.5684	-5.96583	17.0096	-9.48093	16.7736	-10.0001	1	8
-19.2526	19.3747	-16.6964	12.7493	-15.4519	-1.01346	5.33536	21.4023	-18.173	4.16829	1	10
6.20832	-23.4549	13.7653	-12.0493	8.84235	0.0649061	2.56261	-10.1283	14.4617	0.895544	1	2
4.61781	-16.1774	17.6063	-25.3689	18.753	18.6571	15.9085	-20.9821	22.6406	14.1851	1	2
9.05771	-17.7076	7.38928	-17.659	7.93481	2.49093	-6.17398	-12.5694	13.0881	-1.25666	1	2
14.7757	12.0726	-8.53262	24.2363	-23.9447	3.40091	-4.29086	9.46757	-16.2545	-1.98322	1	1
4.46051	5.5076	-15.4584	14.963	-17.0218	-2.04377	-0.088768	19.3042	-19.0834	3.72759	1	6
-18.0539	-6.8201	19.018	-13.5234	22.6337	3.4138	11.0091	-27.747	23.2714	-7.28969	1	8
-8.89649	-9.72006	-9.92674	-18.9905	10.3497	-3.85341	18.6464	-0.406957	7.42192	-1.42028	1	8
-20.0365	-10.9498	24.2616	-7.96685	22.7004	-0.923054	6.26236	-25.1203	22.4012	-5.45447	1	8
-13.5351	-6.54719	14.1876	-6.93163	10.8627	-5.18135	18.0787	-3.40199	8.96212	-4.47338	1	8
3.79519	3.45018	-18.461	19.9955	-24.8841	-6.99685	-22.799	16.0444	-26.9074	1.65696	1	6
-13.1384	-8.13123	4.19874	-4.81418	4.24794	0.17122	-3.97491	-6.55991	-2.23014	2.05922	1	8
5.60675	8.88542	-18.4567	18.365	-26.3767	-5.90628	-20.5209	16.3723	-27.4635	3.036	1	6
-18.7711	3.44997	-7.06513	22.7306	-21.5869	0.932373	-10.9497	18.0258	-22.4429	-3.80525	1	7
-0.200373	6.42093	-20.7625	20.1286	-25.8365	-3.42459	-24.3066	13.613	-27.096	6.31018	1	6
-15.8879	-7.15554	22.289	-8.39232	21.9385	0.667752	20.0793	-14.1642	24.5441	-4.99053	1	8
-2.19502	-18.2727	3.78211	-3.34771	0.238344	2.10987	1.67871	-4.37207	1.03277	1.19768	1	2
15.206	26.3243	-23.4498	-12.0663	-12.3865	26.8348	-9.79933	28.8029	-1.2265	28.0984	1	5
3.67859	-13.6258	-1.3842	-5.03967	-3.64582	-1.12138	12.2195	5.51507	-1.95467	3.95003	1	2
-29.0414	3.04104	-25.4898	6.25141	-22.345	9.4087	-12.8595	18.343	-16.0751	17.498	1	3
19.3439	2.11202	12.2852	2.53043	4.73128	-11.402	-10.6564	-11.1329	1.61148	-13.3126	1	1
-14.8243	-11.5449	8.18901	-5.85226	14.498	1.83215	-3.27703	-14.0511	17.4513	-4.17784	1	8
21.7176	6.67207	2.39437	8.35867	-7.3239	-13.9666	-13.1172	-3.11654	-10.1211	-10.2537	1	1
19.3123	1.25193	6.44731	1.91358	1.16021	-11.0794	-6.08293	-3.35364	-2.21798	-11.0482	1	1
-12.6218	-14.7151	-9.82227	-18.6237	9.84069	-2.27687	16.5582	-3.40466	7.91262	-0.330809	1	8
-15.3012	-15.7795	5.99836	-13.8213	8.80817	8.12957	19.3146	4.96713	10.234	-0.955363	1	8
4.72928	-14.0806	-3.54708	-17.0016	-3.81872	19.623	-8.11264	-2.12155	6.13656	11.5542	1	2
4.71223	27.9164	15.0555	8.5295	10.7583	-12.0993	3.17748	-5.35437	1.69652	-23.2934	1	4
8.25415	-10.2014	-11.4717	-13.4931	-0.792907	18.4492	3.19392	10.6289	-1.06849	12.2253	1	2
12.5975	-20.7274	17.5415	-17.8086	23.072	6.42408	11.4462	-27.613	24.7507	-0.483614	1	2
-4.5167	21.1192	23.1726	12.776	26.1765	-7.88288	8.35418	-19.7078	15.2328	-22.7326	1	4
4.87312	-24.2349	6.01864	-5.42046	7.4368	0.113668	-9.37599	-11.2492	2.14342	-8.20896	1	2
1.21519	3.86969	-22.6664	19.4375	-27.0672	-2.96259	-25.7118	11.2377	-27.076	7.39079	1	6
9.18989	-11.8452	1.56477	-12.0684	-2.6252	19.3803	6.53783	8.668	0.670809	9.82872	1	2
20.699	-8.5207	8.32609	-4.51593	0.919323	1.17161	-3.20374	-1.83645	1.25666	-1.74234	1	1
-15.7902	15.8457	-14.9716	12.9738	-22.3083	-2.41527	-12.8351	19.2168	-22.6699	5.77788	1	10
-30.2273	-5.04792	-27.291	7.64961	-26.2833	9.8709	-20.9726	7.9806	-18.8626	19.2016	1	9
2.48502	23.7318	16.1376	18.1721	8.71321	-17.5434	-5.14047	-19.4613	6.98097	-25.138	1	4
-18.9403	-12.5287	22.1588	-2.91553	23.7876	-4.14364	7.34213	-22.3461	21.0479	-9.31916	1	8
10.0725	-20.9923	16.8151	-27.3221	22.5301	13.2896	19.4513	-19.5863	25.2226	7.68402	1	2
-1.30302	9.56304	-18.6045	5.80345	-22.9764	-0.637123	-17.701	14.8497	-23.9287	6.79805	1	6
-1.61131	7.78026	-5.31826	20.1242	-17.9589	-14.1517	-19.0323	6.49656	-20.869	-5.18064	1	6
-1.30999	28.7816	17.5295	16.8627	9.08852	-20.8077	-6.31432	-19.8117	3.61768	-22.8701	1	4
-21.8165	17.7519	-20.5748	13.618	-20.7575	5.57732	0.711424	9.69522	-17.3044	10.3786	1	10
3.13194	-9.09823	1.63141	6.01416	-6.13439	-10.3716	-15.4119	-2.2478	-5.89193	-6.09916	1	2
-11.697	6.17986	1.84037	-21.0661	6.84264	15.4862	3.32805	-2.76815	10.9511	10.3317	1	7
-16.2664	-10.065	24.9237	-4.26683	25.1417	-1.69916	17.555	-17.7402	23.0991	-7.44169	1	8
-6.23396	24.5385	14.1828	17.3172	8.33787	-21.6375	-10.3358	-20.0442	3.1195	-23.3234	1	4
9.14955	14.5464	0.815936	15.3249	-5.58386	-15.7496	-15.902	-2.17881	-9.90305	-12.7487	1	4
-5.24304	3.11087	-0.712478	-23.7677	12.8494	18.0986	-1.26613	-20.8107	19.9097	13.1171	1	7
14.0204	-20.0031	3.70037	-8.33752	0.060115	-2.65198	-4.21376	1.76545	-0.964242	-2.9621	1	2
-1.70085	4.23003	-18.4671	21.8311	-24.9494	1.44107	-20.3997	5.2057	-22.4067	9.84548	1	6
-8.68247	-13.9179	17.1245	-4.66343	14.0202	1.13465	-3.3291	-10.0113	17.5552	-3.11725	1	8
-29.5444	1.12328	-26.5953	10.3253	-25.6011	9.36022	-23.0526	14.0953	-25.4394	10.3244	1	3
7.4119	-22.8686	-5.41476	-10.9946	1.16638	7.34865	10.8683	3.07848	0.796352	7.28355	1	2
-17.6464	-14.908	10.0871	-3.34984	14.543	1.91536	-1.55947	-14.3836	17.2037	-3.80086	1	8
-23.9242	7.07271	-23.1717	-1.26152	-16.7277	16.0835	-6.49356	20.892	-12.1927	18.444	1	3
-15.6585	-9.7727	20.8426	-4.04652	22.5115	0.736655	4.38868	-24.9132	24.0619	-6.01834	1	8
9.19374	14.7133	0.30862	21.7196	-11.0531	-11.855	-12.5836	9.88718	-23.2335	-9.04289	1	1
-20.0811	20.8556	-11.0035	13.1131	-12.5254	-9.7673	-14.1407	8.96297	-21.652	-0.654682	1	10
15.1415	-3.91075	6.24124	6.26669	3.64536	-11.2345	-8.61779	-6.33782	-0.17021	-12.8049	1	1
-22.1951	20.0332	-16.0735	14.1529	-15.9452	-0.0424919	3.01431	23.0973	-18.1329	4.51649	1	10
-9.92819	-2.08569	-2.92776	-13.1428	0.122962	12.178	4.0387	2.15989	1.73192	3.41326	1	7
20.7972	7.23623	-10.2301	22.646	-26.4618	-0.328289	-24.355	7.24149	-22.1034	11.0083	1	1
-3.39686	24.3457	-0.812628	19.4415	-8.42698	-20.5663	-19.6849	-6.91649	-14.0645	-17.3851	1	4
0.557571	15.9992	1.5553	18.6447	-4.83637	-19.8986	-20.0343	-8.69028	-8.56168	-18.624	1	4
-1.1497	23.1721	18.3046	16.7478	16.6874	-17.7799	-3.97153	-22.8295	11.8485	-23.2759	1	4
-23.0364	18.6003	-19.1369	5.39741	-15.1393	1.03466	-15.2372	15.7935	-15.7809	5.38634	1	10
-17.0728	3.08831	-14.139	-0.160654	-12.5088	7.62746	-3.84314	11.3714	-12.8168	9.27691	1	7
-5.78664	22.9297	17.3027	18.2638	10.254	-23.5465	-5.79539	-19.9825	2.66521	-24.8388	1	4
-12.9122	-17.9532	7.87586	-0.648267	1.23934	-8.15328	-7.43529	-7.85903	-1.82239	-10.4993	1	8
-5.88403	15.6693	0.933015	23.0861	-1.26542	-22.0419	-20.8672	-5.06432	-3.69089	-20.8694	1	4
18.6161	5.11558	2.84964	7.65741	-5.46373	-13.6357	-12.4276	-3.78991	-7.08064	-10.7721	1	1
19.9373	0.745942	4.1727	8.51072	7.10673	-7.43412	-1.37374	-4.72956	1.10498	-14.5359	1	1
-18.1458	-11.7234	27.4668	-5.78781	26.9901	-0.0468719	13.0394	-25.3426	25.8845	-8.42215	1	8
-15.666	-18.5291	9.06647	-1.88842	13.1809	0.0939769	-2.20766	-10.4026	5.01635	-9.24111	1	8
-14.3466	-15.9113	-0.0769421	1.89305	-2.43133	0.360699	-13.4713	3.15116	-4.60711	-1.2677	1	8
22.701	16.1052	-23.5506	-4.25801	-18.004	16.967	-8.73595	24.5209	-10.6828	20.3769	1	5
0.80959	17.3544	-6.01846	3.78053	-4.36461	-4.57103	12.0862	3.02718	7.45182	-9.0321	1	4
3.71584	-24.8743	0.179746	-9.00211	1.3315	7.04859	11.6984	7.83473	0.382547	6.14496	1	2
-15.7381	9.25412	-6.74878	-12.5041	-0.1771	18.1773	-0.660827	7.78972	-2.33365	9.58421	1	7
0.744832	8.35882	-7.58437	20.0502	-18.0059	-10.6537	-15.9748	18.8853	-23.8925	-0.979401	1	6
17.2537	-3.38388	3.51288	9.36718	-1.45954	-11.5447	-13.4539	-3.64912	-6.35078	-10.8339	1	1
-12.3138	9.76535	9.01859	-21.4194	5.74799	21.0409	4.87484	-8.61847	15.2057	7.74046	1	7
3.99051	-13.3642	2.97325	-4.57813	1.87855	1.06592	-4.32227	-2.06646	5.24329	8.71262	1	2
14.7508	21.5979	-20.8176	-13.2996	-12.4549	26.0715	-8.7083	26.7141	-2.31255	25.1637	1	5
-14.0074	-16.2144	5.86421	6.5211	-3.32827	-12.5592	-11.8692	-6.55153	-7.48266	-11.9668	1	8
-3.38878	16.2461	12.2978	14.2719	13.911	-7.8211	3.51668	-1.56461	11.3922	-9.74712	1	4
-11.3276	-19.6651	18.4937	-18.6649	18.5042	2.43499	-4.6132	-11.7384	19.4823	-3.4442	1	8
-2.91954	15.0619	-9.73758	1.02435	-4.97342	-2.34728	5.94418	11.7591	-8.60104	1.88972	1	4
-24.3526	7.40236	-3.95458	-19.4373	-3.32762	14.1408	-0.63733	2.9193	-4.20233	11.7176	1	3
3.37663	-30.434	18.3138	-19.6191	23.8216	13.4846	15.2533	-20.7665	26.1179	8.583	1	2
-18.1382	-15.7865	9.96283	-3.00288	2.50459	-9.26385	-9.83773	-8.99024	4.53653	-9.52996	1	8
-14.5582	11.1173	-6.57552	-19.7933	-3.16657	22.9091	-7.12358	7.56234	2.36357	18.2413	1	7
0.396299	7.62446	-13.4121	19.9801	-19.9103	-11.3512	-16.836	12.7478	-23.9859	0.248375	1	6
19.7375	-6.70657	11.3576	11.0627	14.7156	-20.6455	-10.4317	-14.9988	8.89854	-19.1954	1	1
2.41215	-29.1884	3.10483	-18.1217	11.4261	12.1542	22.5855	5.35447	13.3123	10.0297	1	2
9.04411	-27.6892	15.5499	-23.7339	24.1759	2.9216	19.6115	-13.9693	25.5821	-3.70763	1	2
-17.9488	17.2059	-17.5235	22.1019	-24.8395	0.308119	-23.7735	14.9228	-22.3519	9.52821	1	10
-17.1535	-19.7376	25.1716	-8.41291	23.4775	-0.401429	13.709	-6.68533	22.8216	-4.62815	1	8
-16.177	5.7377	-13.7333	-4.07963	-7.72201	8.98891	-2.72679	12.7586	-9.47041	7.50646	1	7
-2.18324	4.15544	-22.3923	21.8602	-25.2828	-0.429255	-24.8762	8.56787	-24.9054	9.79257	1	6
-21.5953	20.6298	-11.0741	6.17119	-10.6849	-2.83276	14.1316	15.8884	-12.6512	3.11683	1	10
12.7966	-7.60057	9.47205	2.12705	-0.732912	-5.46984	11.517	-5.40971	1.27502	3.09973	1	1
-1.02997	10.2993	-18.9489	5.60139	-23.8635	-3.93141	-19.2332	15.4631	-25.4887	5.16101	1	6
-19.3849	-6.56761	17.8565	-13.528	19.2262	1.12134	23.5119	-10.5869	15.1689	-4.61597	1	8
2.61343	-16.266	-8.94634	-3.9927	-2.05172	5.79085	12.507	12.096	-0.886138	6.25538	1	2
18.5471	-1.92055	-2.31451	2.38166	-0.578787	0.534672	2.32617	13.1693	-7.69715	-6.71286	1	1
-16.0432	-16.5096	4.98295	-19.6608	13.8758	-2.70572	16.1075	-3.75374	11.1774	-2.74908	1	8
-4.71041	19.2102	12.0895	8.39737	13.1406	-10.836	1.63179	-0.20475	7.53039	-12.0754	1	4
-3.15922	22.3763	18.1803	14.3302	18.7348	-18.5059	-2.34927	-22.9783	12.1389	-22.9784	1	4
-12.9945	-11.1217	7.34892	-7.08241	1.07569	-8.87372	-3.95381	-12.1111	-1.41365	-9.41468	1	8
21.4312	-1.97224	-2.98618	16.3366	-9.59567	-14.5087	-20.4804	2.70814	-15.8169	-9.93827	1	1
-5.95315	24.4588	17.8614	7.45293	15.2531	-11.8623	14.9615	1.24836	12.5908	-13.5748	1	4
-19.2565	19.3732	-20.9758	16.0083	-21.1983	-0.727714	-6.28752	10.5419	-20.6417	7.29161	1	10
3.54903	-18.8841	-1.56246	5.09489	-5.55141	8.42315	-2.50782	0.707141	-6.77292	6.61844	1	2
-5.86504	27.1161	19.4455	8.24553	20.2138	-12.4547	14.4781	-14.6802	16.5543	-15.9827	1	4
-5.42545	21.6124	20.4975	14.1098	16.0289	-20.5198	-1.218	-19.7398	12.2987	-21.6229	1	4
-3.27662	6.89454	-21.9571	6.7165	-20.0143	6.68666	-2.4913	12.738	-17.5981	9.42561	1	6
2.80242	26.0002	17.9385	3.95919	20.3649	-9.87714	18.9804	-15.3309	16.877	-12.0707	1	4
3.05932	-25.877	11.5493	-21.8356	19.3468	11.5039	20.7747	-14.294	25.419	-3.68056	1	2
-16.5235	6.78039	-10.3928	-7.93779	-2.66194	17.1161	10.0512	11.8714	-3.32409	12.6413	1	7
9.1899	-10.2107	-7.43597	-9.32634	-2.9206	17.8021	4.81803	13.5224	-1.25007	14.6416	1	2
5.10962	23.6508	8.19224	12.2196	-2.10403	-14.8865	-12.7264	7.143	-7.55971	-14.7122	1	4
-10.4331	-7.36553	-8.29967	-1.43328	-5.12275	-2.56426	12.3072	10.1303	-8.34202	2.02839	1	8
-2.51982	15.1664	-3.08872	20.2475	-14.5062	-13.7634	-15.5919	10.0701	-22.2026	-8.03909	1	4
-0.695991	10.6905	-18.6337	5.00978	-14.9622	11.129	3.09298	20.6263	-16.1899	5.91784	1	6
-8.22495	-0.440198	0.367286	-30.7437	17.5574	18.9178	11.8471	-18.1564	21.5179	14.901	1	7
-16.8415	18.0673	-14.7646	21.7576	-21.2951	-13.4949	-15.3183	7.40951	-24.8188	-3.77042	1	10
-7.3555	23.5805	14.3935	14.529	6.17354	-20.7106	-0.473454	0.297035	0.548482	-21.2396	1	4
3.15914	8.48623	-14.2841	19.8218	-21.4531	-8.86007	-17.6741	16.7882	-24.7228	0.43807	1	6
4.14929	18.7206	-8.39543	-3.88228	-10.3979	-3.19079	8.2808	18.815	-10.1895	3.31228	1	4
-13.8675	-7.34099	14.3087	4.40284	8.67294	-5.34307	9.30188	-1.94816	9.31265	-5.92294	1	8
9.2276	2.69325	3.65006	14.7744	4.80742	-16.4401	-1.54863	-0.951177	-0.694083	-19.0081	1	1
-29.8619	-2.13657	-26.4507	11.2123	-25.4967	5.65539	-20.8382	2.47251	-19.3784	14.6634	1	9
-1.58914	-15.6153	5.22855	-20.4968	7.71447	5.52589	17.8177	-3.68094	10.9899	0.3747	1	2
13.3899	-3.00071	5.03865	18.3588	2.35238	-20.2123	-16.3346	-14.4626	-8.34166	-17.8169	1	1
-14.1526	-9.03199	6.34069	5.5558	0.929545	-9.361	-8.16726	-10.5733	-1.62918	-9.66081	1	8
9.04588	14.8362	13.371	16.8851	4.00199	-19.0614	-15.6654	-14.32	0.914248	-20.5128	1	1
5.59436	-26.5841	2.06478	-27.0647	15.5017	15.808	15.5059	-13.229	24.8775	-2.22261	1	2
-10.1448	-17.8856	-0.814546	-12.8223	-1.10878	8.55918	6.09999	3.77405	0.2759	3.8805	1	8
-1.192	2.63618	-23.0196	19.8182	-28.2627	-1.75799	-20.5864	8.63207	-26.9594	9.39732	1	10
-21.057	-9.55718	-3.70158	-5.59617	-2.11394	-2.43217	8.3997	5.17919	-1.64053	2.56369	1	8
[truncated: 46,373 more rows]

## Sheet: Fig 2c
Data used for box/violin plot of ARI values for PRECAST and other methods in Fig. 2c
[truncated: 13 more rows]

[truncated: 22 more sheets: Fig 2d, Fig 2e&f, Fig 2g, Fig 2h, Fig 3a, Fig 3b, Fig 3c, Fig 3d, Fig 3e, Fig 3f, Fig 3g, Fig 4b, Fig 4c, Fig 4d, Fig 4e, Fig 4f, Fig 5b, Fig 5c, Fig 5d, Fig 5e …]
